# Supplementary material for: Untargeted high-resolution paired mass distance data mining for retrieving general chemical relationships
Source: Commun Chem. 2020 Nov 6;3:157. doi: 10.1038/s42004-020-00403-z (PMC8320691; doi:10.1038/s42004-020-00403-z)
Supplement: Supplementary file 3 — Supplementary Data 1 [file 42004_2020_403_MOESM3_ESM.csv]

	X	accession	monisotopic_molecular_weight	iupac_name	name	chemical_formula	InChIKey	cas_registry_number	smiles	drugbank	chebi_id	pubchem	phenol_explorer_compound_id	food	knapsack	chemspider	kegg	meta_cyc	bigg	metlin_id	pdb_id	logpexp	kingdom	direct_parent	super_class	class	sub_class	molecular_framework
1	1	HMDB0000001	169.085126611	(2S)-2-amino-3-(1-methyl-1H-imidazol-4-yl)propanoic acid	1-Methylhistidine	C7H11N3O2	BRMWTNUJHUMWMS-LURJTMIESA-N	332-80-9	CN1C=NC(C[C@H](N)C(O)=O)=C1	DB04151	50599	92105	NA	FDB012119	NA	83153	C01152	CPD-1823	NA	3741	HIC	NA	Organic compounds	Histidine and derivatives	Organic acids and derivatives	Carboxylic acids and derivatives	Amino acids, peptides, and analogues	Aromatic heteromonocyclic compounds
2	2	HMDB0000002	74.08439833	propane-1,3-diamine	1,3-Diaminopropane	C3H10N2	XFNJVJPLKCPIBV-UHFFFAOYSA-N	109-76-2	NCCCN	NA	15725	428	NA	FDB005274	C00007404	415	C00986	CPD-313	36543	5081	13D	-1.43	Organic compounds	Monoalkylamines	Organic nitrogen compounds	Organonitrogen compounds	Amines	Aliphatic acyclic compounds
3	3	HMDB0000005	102.031694058	2-oxobutanoic acid	2-Ketobutyric acid	C4H6O3	TYEYBOSBBBHJIV-UHFFFAOYSA-N	600-18-0	CCC(=O)C(O)=O	DB04553	30831	58	NA	FDB003359	C00019675	57	C00109	2-OXOBUTANOATE	33889	NA	2KT	NA	Organic compounds	Short-chain keto acids and derivatives	Organic acids and derivatives	Keto acids and derivatives	Short-chain keto acids and derivatives	Aliphatic acyclic compounds
4	4	HMDB0000008	104.047344122	2-hydroxybutanoic acid	2-Hydroxybutyric acid	C4H8O3	AFENDNXGAFYKQO-UHFFFAOYSA-N	600-15-7	CCC(O)C(O)=O	NA	1148	11266	NA	FDB021867	NA	10792	C05984	CPD-3564	47130	3783	NA	NA	Organic compounds	Alpha hydroxy acids and derivatives	Organic acids and derivatives	Hydroxy acids and derivatives	Alpha hydroxy acids and derivatives	Aliphatic acyclic compounds
5	5	HMDB0000010	300.172544634	(1S,10R,11S,15S)-5-hydroxy-4-methoxy-15-methyltetracyclo[8.7.0.0\xc2\xb2,\xe2\x81\xb7.0\xc2\xb9\xc2\xb9,\xc2\xb9\xe2\x81\xb5]heptadeca-2(7),3,5-trien-14-one	2-Methoxyestrone	C19H24O3	WHEUWNKSCXYKBU-QPWUGHHJSA-N	362-08-3	[H][C@@]12CCC(=O)[C@@]1(C)CC[C@]1([H])C3=C(CC[C@@]21[H])C=C(O)C(OC)=C3	NA	1189	440624	NA	FDB021868	NA	389515	C05299	ESTRONE-SULFATE	NA	2578	NA	NA	Organic compounds	Estrogens and derivatives	Lipids and lipid-like molecules	Steroids and steroid derivatives	Estrane steroids	Aromatic homopolycyclic compounds
6	6	HMDB0000011	104.047344122	(3R)-3-hydroxybutanoic acid	(R)-3-Hydroxybutyric acid	C4H8O3	WHBMMWSBFZVSSR-GSVOUGTGSA-N	625-72-9	C[C@@H](O)CC(O)=O	NA	17066	92135	NA	FDB021869	NA	83181	C01089	CPD-335	36784	NA	3HR	NA	Organic compounds	Beta hydroxy acids and derivatives	Organic acids and derivatives	Hydroxy acids and derivatives	Beta hydroxy acids and derivatives	Aliphatic acyclic compounds
7	7	HMDB0000012	228.074621504	1-[(2R,4S,5R)-4-hydroxy-5-(hydroxymethyl)oxolan-2-yl]-1,2,3,4-tetrahydropyrimidine-2,4-dione	Deoxyuridine	C9H12N2O5	MXHRCPNRJAMMIM-SHYZEUOFSA-N	951-78-0	OC[C@H]1O[C@H](C[C@@H]1O)N1C=CC(=O)NC1=O	NA	16450	13712	NA	FDB021870	C00019697	13118	C00526	DEOXYURIDINE	35251	5086	DUR	-1.51	Organic compounds	Pyrimidine 2'-deoxyribonucleosides	Nucleosides, nucleotides, and analogues	Pyrimidine nucleosides	Pyrimidine 2'-deoxyribonucleosides	Aromatic heteromonocyclic compounds
8	8	HMDB0000014	227.090605919	4-amino-1-[(2R,4S,5R)-4-hydroxy-5-(hydroxymethyl)oxolan-2-yl]-1,2-dihydropyrimidin-2-one	Deoxycytidine	C9H13N3O4	CKTSBUTUHBMZGZ-SHYZEUOFSA-N	951-77-9	NC1=NC(=O)N(C=C1)[C@H]1C[C@H](O)[C@@H](CO)O1	DB02594	15698	13711	NA	FDB021871	NA	13117	C00881	DEOXYCYTIDINE	36280	3367	DCZ	-1.77	Organic compounds	Pyrimidine 2'-deoxyribonucleosides	Nucleosides, nucleotides, and analogues	Pyrimidine nucleosides	Pyrimidine 2'-deoxyribonucleosides	Aromatic heteromonocyclic compounds
9	9	HMDB0000015	346.214409448	(1S,2R,10R,11S,14R,15S)-14-hydroxy-14-(2-hydroxyacetyl)-2,15-dimethyltetracyclo[8.7.0.0^{2,7}.0^{11,15}]heptadec-6-en-5-one	Cortexolone	C21H30O4	WHBHBVVOGNECLV-OBQKJFGGSA-N	152-58-9	[H][C@@]12CC[C@](O)(C(=O)CO)[C@@]1(C)CC[C@@]1([H])[C@@]2([H])CCC2=CC(=O)CC[C@]12C	NA	28324	440707	NA	FDB021872	NA	389582	C05488	11-DEOXY-CORTISOL	45914	5088	NA	3.08	Organic compounds	21-hydroxysteroids	Lipids and lipid-like molecules	Steroids and steroid derivatives	Hydroxysteroids	Aliphatic homopolycyclic compounds
10	10	HMDB0000016	330.219494826	(1S,2R,10S,11S,14S,15S)-14-(2-hydroxyacetyl)-2,15-dimethyltetracyclo[8.7.0.0^{2,7}.0^{11,15}]heptadec-6-en-5-one	Deoxycorticosterone	C21H30O3	ZESRJSPZRDMNHY-YFWFAHHUSA-N	64-85-7	[H][C@@]12CC[C@H](C(=O)CO)[C@@]1(C)CC[C@@]1([H])[C@@]2([H])CCC2=CC(=O)CC[C@]12C	NA	16973	6166	NA	FDB021873	NA	5932	C03205	11-DEOXYCORTICOSTERONE	41397	5089	1CA	2.88	Organic compounds	21-hydroxysteroids	Lipids and lipid-like molecules	Steroids and steroid derivatives	Hydroxysteroids	Aliphatic homopolycyclic compounds
11	11	HMDB0000017	183.053157781	3-hydroxy-5-(hydroxymethyl)-2-methylpyridine-4-carboxylic acid	4-Pyridoxic acid	C8H9NO4	HXACOUQIXZGNBF-UHFFFAOYSA-N	82-82-6	CC1=NC=C(CO)C(C(O)=O)=C1O	NA	17405	6723	NA	FDB021874	NA	6467	C00847	CPD-1112	36190	239	NA	NA	Organic compounds	Pyridinecarboxylic acids	Organoheterocyclic compounds	Pyridines and derivatives	Pyridinecarboxylic acids and derivatives	Aromatic heteromonocyclic compounds
12	12	HMDB0000019	116.047344122	3-methyl-2-oxobutanoic acid	alpha-Ketoisovaleric acid	C5H8O3	QHKABHOOEWYVLI-UHFFFAOYSA-N	759-05-7	CC(C)C(=O)C(O)=O	DB04074	16530	49	NA	FDB012250	C00007623	48	C00141	2-KETO-ISOVALERATE	34011	5091	KIV	NA	Organic compounds	Short-chain keto acids and derivatives	Organic acids and derivatives	Keto acids and derivatives	Short-chain keto acids and derivatives	Aliphatic acyclic compounds
13	13	HMDB0000020	152.047344122	2-(4-hydroxyphenyl)acetic acid	p-Hydroxyphenylacetic acid	C8H8O3	XQXPVVBIMDBYFF-UHFFFAOYSA-N	156-38-7	OC(=O)CC1=CC=C(O)C=C1	NA	18101	127	NA	FDB010534	NA	124	C00642	4-HYDROXYPHENYLACETATE	35599	130	4HP	0.75	Organic compounds	1-hydroxy-2-unsubstituted benzenoids	Benzenoids	Phenols	1-hydroxy-2-unsubstituted benzenoids	Aromatic homomonocyclic compounds
14	14	HMDB0000021	306.970536611	(2S)-2-amino-3-(4-hydroxy-3-iodophenyl)propanoic acid	Iodotyrosine	C9H10INO3	UQTZMGFTRHFAAM-ZETCQYMHSA-N	70-78-0	N[C@@H](CC1=CC=C(O)C(I)=C1)C(O)=O	DB01758	27847	439744	NA	FDB021875	NA	388804	C02515	CPD-12288	39998	NA	IYR	NA	Organic compounds	Tyrosine and derivatives	Organic acids and derivatives	Carboxylic acids and derivatives	Amino acids, peptides, and analogues	Aromatic homomonocyclic compounds
15	15	HMDB0000022	167.094628665	4-(2-aminoethyl)-2-methoxyphenol	3-Methoxytyramine	C9H13NO2	DIVQKHQLANKJQO-UHFFFAOYSA-N	554-52-9	COC1=C(O)C=CC(CCN)=C1	NA	742324	1669	NA	FDB021876	C00042132	1606	C05587	NA	46076	5094	NA	-0.08	Organic compounds	Methoxyphenols	Benzenoids	Phenols	Methoxyphenols	Aromatic homomonocyclic compounds
16	16	HMDB0000023	104.047344122	(2S)-3-hydroxy-2-methylpropanoic acid	(S)-3-Hydroxyisobutyric acid	C4H8O3	DBXBTMSZEOQQDU-VKHMYHEASA-N	2068-83-9	C[C@@H](CO)C(O)=O	NA	37373	440873	NA	FDB021877	NA	389707	C06001	3-HYDROXY-ISOBUTYRATE	37034	483	NA	NA	Organic compounds	Beta hydroxy acids and derivatives	Organic acids and derivatives	Hydroxy acids and derivatives	Beta hydroxy acids and derivatives	Aliphatic acyclic compounds
17	17	HMDB0000024	891.646933513	[(2R,3R,4S,5S,6R)-3,5-dihydroxy-2-{[(2S,3R,4E)-3-hydroxy-2-tetracosanamidooctadec-4-en-1-yl]oxy}-6-(hydroxymethyl)oxan-4-yl]oxidanesulfonic acid	3-O-Sulfogalactosylceramide (d18:1/24:0)	C48H93NO11S	MEAZTWJVOWHKJM-CIAPRIGGSA-N	151122-71-3	CCCCCCCCCCCCCCCCCCCCCCCC(=O)N[C@@H](CO[C@@H]1O[C@H](CO)[C@H](O)[C@H](OS(O)(=O)=O)[C@H]1O)[C@H](O)\C=C\CCCCCCCCCCCCC	NA	60361	6451121	NA	FDB021878	NA	4953605	C06125	GALACTOSYLCERAMIDE-SULFATE	NA	5096	NA	NA	Organic compounds	Glycosphingolipids	Lipids and lipid-like molecules	Sphingolipids	Glycosphingolipids	Aliphatic heteromonocyclic compounds
18	18	HMDB0000026	132.053492132	3-(carbamoylamino)propanoic acid	Ureidopropionic acid	C4H8N2O3	JSJWCHRYRHKBBW-UHFFFAOYSA-N	462-88-4	NC(=O)NCCC(O)=O	NA	18261	111	NA	FDB021879	NA	109	C02642	3-UREIDO-PROPIONATE	40270	5097	URP	NA	Organic compounds	Ureas	Organic acids and derivatives	Organic carbonic acids and derivatives	Ureas	Aliphatic acyclic compounds
19	19	HMDB0000027	241.117489371	2-amino-6-(1,2-dihydroxypropyl)-1,4,5,6,7,8-hexahydropteridin-4-one	Tetrahydrobiopterin	C9H15N5O3	FNKQXYHWGSIFBK-UHFFFAOYSA-N	17528-72-2	CC(O)C(O)C1CNC2=C(N1)C(=O)N=C(N)N2	DB00360	15372	1125	NA	FDB021880	NA	1093	C00272	TETRA-H-BIOPTERIN	34464	5098	1DF1	NA	Organic compounds	Biopterins and derivatives	Organoheterocyclic compounds	Pteridines and derivatives	Pterins and derivatives	Aromatic heteropolycyclic compounds
20	20	HMDB0000030	244.088163078	5-[(3aS,4S,6aR)-2-oxo-hexahydro-1H-thieno[3,4-d]imidazolidin-4-yl]pentanoic acid	Biotin	C10H16N2O3S	YBJHBAHKTGYVGT-ZKWXMUAHSA-N	58-85-5	[H][C@]12CS[C@@H](CCCCC(O)=O)[C@@]1([H])NC(=O)N2	DB00121	15956	171548	NA	FDB014510	C00000756	149962	C00120	BIOTIN	33931	243	BTN	NA	Organic compounds	Biotin and derivatives	Organoheterocyclic compounds	Biotin and derivatives	NA	Aliphatic heteropolycyclic compounds
21	21	HMDB0000031	290.224580204	(1S,2S,5R,7S,10R,11S,15S)-5-hydroxy-2,15-dimethyltetracyclo[8.7.0.0^{2,7}.0^{11,15}]heptadecan-14-one	Androsterone	C19H30O2	QGXBDMJGAMFCBF-HLUDHZFRSA-N	53-41-8	[H][C@@]12CCC(=O)[C@@]1(C)CC[C@@]1([H])[C@@]2([H])CC[C@@]2([H])C[C@H](O)CC[C@]12C	NA	16032	5879	NA	FDB021881	NA	5668	C00523	ANDROSTERONE	35244	2797	NA	3.69	Organic compounds	Androgens and derivatives	Lipids and lipid-like molecules	Steroids and steroid derivatives	Androstane steroids	Aliphatic homopolycyclic compounds
22	22	HMDB0000032	384.33921603	(1S,2R,5S,11R,14R,15R)-2,15-dimethyl-14-[(2R)-6-methylheptan-2-yl]tetracyclo[8.7.0.0^{2,7}.0^{11,15}]heptadeca-7,9-dien-5-ol	7-Dehydrocholesterol	C27H44O	UCTLRSWJYQTBFZ-DDPQNLDTSA-N	434-16-2	[H][C@@]1(CC[C@@]2([H])C3=CC=C4C[C@@H](O)CC[C@]4(C)[C@@]3([H])CC[C@]12C)[C@H](C)CCCC(C)C	NA	17759	439423	NA	FDB021882	C00023747	388534	C01164	7-DEHYDRO-CHOLESTEROL	36958	5101	NA	NA	Organic compounds	Cholesterols and derivatives	Lipids and lipid-like molecules	Steroids and steroid derivatives	Cholestane steroids	Aliphatic homopolycyclic compounds
23	23	HMDB0000033	226.106590334	(2S)-2-(3-aminopropanamido)-3-(1H-imidazol-5-yl)propanoic acid	Carnosine	C9H14N4O3	CQOVPNPJLQNMDC-ZETCQYMHSA-N	305-84-0	NCCC(=O)N[C@@H](CC1=CN=CN1)C(O)=O	NA	15727	439224	NA	FDB000511	NA	388363	C00386	CARNOSINE	1800369	38	NA	NA	Organic compounds	Hybrid peptides	Organic acids and derivatives	Peptidomimetics	Hybrid peptides	Aromatic heteromonocyclic compounds
24	24	HMDB0000034	135.054495185	7H-purin-6-amine	Adenine	C5H5N5	GFFGJBXGBJISGV-UHFFFAOYSA-N	73-24-5	NC1=C2NC=NC2=NC=N1	DB00173	16708	190	NA	FDB012266	C00001490	185	C00147	ADENINE	34039	85	ADE	-0.09	Organic compounds	6-aminopurines	Organoheterocyclic compounds	Imidazopyrimidines	Purines and purine derivatives	Aromatic heteropolycyclic compounds
25	25	HMDB0000036	515.291673489	2-[(4R)-4-[(1S,2S,5R,7S,9R,10R,11S,14R,15R,16S)-5,9,16-trihydroxy-2,15-dimethyltetracyclo[8.7.0.0^{2,7}.0^{11,15}]heptadecan-14-yl]pentanamido]ethane-1-sulfonic acid	Taurocholic acid	C26H45NO7S	WBWWGRHZICKQGZ-HZAMXZRMSA-N	81-24-3	[H][C@@]1(CC[C@@]2([H])[C@]3([H])[C@H](O)C[C@]4([H])C[C@H](O)CC[C@]4(C)[C@@]3([H])C[C@H](O)[C@]12C)[C@H](C)CCC(=O)NCCS(O)(=O)=O	DB04348	28865	6675	NA	FDB012335	NA	6423	C05122	CPD-3743	45150	5104	1AQL	NA	Organic compounds	Trihydroxy bile acids, alcohols and derivatives	Lipids and lipid-like molecules	Steroids and steroid derivatives	Bile acids, alcohols and derivatives	Aliphatic homopolycyclic compounds
26	26	HMDB0000037	360.193674006	(2R,14S,15R,17S)-17-hydroxy-14-(2-hydroxyacetyl)-2-methyl-5-oxotetracyclo[8.7.0.0\xc2\xb2,\xe2\x81\xb7.0\xc2\xb9\xc2\xb9,\xc2\xb9\xe2\x81\xb5]heptadec-6-ene-15-carbaldehyde	Aldosterone	C21H28O5	PQSUYGKTWSAVDQ-SRPWZAMTSA-N	52-39-1	C[C@]12CCC(=O)C=C1CCC1C3CC[C@H](C(=O)CO)[C@]3(C[C@H](O)C21)C=O	NA	27584	24758425	NA	FDB021883	NA	24774738	C01780	ALDOSTERONE	38397	418	NA	1.08	Organic compounds	21-hydroxysteroids	Lipids and lipid-like molecules	Steroids and steroid derivatives	Hydroxysteroids	Aliphatic homopolycyclic compounds
27	27	HMDB0000038	239.101839307	2-amino-6-(1,2-dihydroxypropyl)-3,4,7,8-tetrahydropteridin-4-one	Dihydrobiopterin	C9H13N5O3	FEMXZDUTFRTWPE-UHFFFAOYSA-N	6779-87-9	CC(O)C(O)C1=NC2=C(NC1)N=C(N)NC2=O	NA	64277	252	NA	FDB021884	NA	247	C02953	CPD0-2050	NA	5106	1DCP	NA	Organic compounds	Biopterins and derivatives	Organoheterocyclic compounds	Pteridines and derivatives	Pterins and derivatives	Aromatic heteropolycyclic compounds
28	28	HMDB0000039	88.0524295	butanoic acid	Butyric acid	C4H8O2	FERIUCNNQQJTOY-UHFFFAOYSA-N	107-92-6	CCCC(O)=O	DB03568	30772	264	NA	FDB012062	C00001180	259	C00246	BUTYRIC_ACID	34376	107	BUA	0.79	Organic compounds	Straight chain fatty acids	Lipids and lipid-like molecules	Fatty Acyls	Fatty acids and conjugates	Aliphatic acyclic compounds
29	29	HMDB0000042	60.021129372	acetic acid	Acetic acid	C2H4O2	QTBSBXVTEAMEQO-UHFFFAOYSA-N	64-19-7	CC(O)=O	NA	15366	176	NA	FDB008299	C00001176	171	C00033	ACET	33590	3206	ACY	-0.17	Organic compounds	Carboxylic acids	Organic acids and derivatives	Carboxylic acids and derivatives	Carboxylic acids	Aliphatic acyclic compounds
30	30	HMDB0000043	117.078978601	2-(trimethylazaniumyl)acetate	Betaine	C5H11NO2	KWIUHFFTVRNATP-UHFFFAOYSA-N	107-43-7	C[N+](C)(C)CC([O-])=O	DB06756	17750	247	NA	FDB009020	C00007291	242	C00719	BETAINE	35786	287	NA	NA	Organic compounds	Alpha amino acids	Organic acids and derivatives	Carboxylic acids and derivatives	Amino acids, peptides, and analogues	Aliphatic acyclic compounds
31	31	HMDB0000044	176.032087988	(5R)-5-[(1S)-1,2-dihydroxyethyl]-3,4-dihydroxy-2,5-dihydrofuran-2-one	Ascorbic acid	C6H8O6	CIWBSHSKHKDKBQ-JLAZNSOCSA-N	50-81-7	[H][C@@]1(OC(=O)C(O)=C1O)[C@@H](O)CO	DB00126	29073	54670067	NA	FDB001224	C00001179	10189562	C01041	ASCORBATE	33747	3753	1E71	-1.85	Organic compounds	Butenolides	Organoheterocyclic compounds	Dihydrofurans	Furanones	Aliphatic heteromonocyclic compounds
32	32	HMDB0000045	347.063084339	{[(2R,3S,4R,5R)-5-(6-amino-9H-purin-9-yl)-3,4-dihydroxyoxolan-2-yl]methoxy}phosphonic acid	Adenosine monophosphate	C10H14N5O7P	UDMBCSSLTHHNCD-KQYNXXCUSA-N	61-19-8	NC1=C2N=CN([C@@H]3O[C@H](COP(O)(O)=O)[C@@H](O)[C@H]3O)C2=NC=N1	DB00131	16027	6083	NA	FDB021806	C00019347	5858	C00020	AMP	33534	5111	A	NA	Organic compounds	Purine ribonucleoside monophosphates	Nucleosides, nucleotides, and analogues	Purine nucleotides	Purine ribonucleotides	Aromatic heteropolycyclic compounds
33	33	HMDB0000048	342.116211546	(2S,3R,4S,5R,6R)-6-({[(2S,3S,4S,5S,6R)-3,4,5-trihydroxy-6-(hydroxymethyl)oxan-2-yl]oxy}methyl)oxane-2,3,4,5-tetrol	Melibiose	C12H22O11	DLRVVLDZNNYCBX-ABXHMFFYSA-N	585-99-9	OC[C@H]1O[C@H](OC[C@H]2OC(O)[C@H](O)[C@@H](O)[C@@H]2O)[C@H](O)[C@@H](O)[C@H]1O	NA	4808	440656	NA	FDB018339	NA	389537	C05400	NA	NA	NA	NA	NA	Organic compounds	O-glycosyl compounds	Organic oxygen compounds	Organooxygen compounds	Carbohydrates and carbohydrate conjugates	Aliphatic heteromonocyclic compounds
34	34	HMDB0000050	267.096753929	(2R,3R,4S,5R)-2-(6-amino-9H-purin-9-yl)-5-(hydroxymethyl)oxolane-3,4-diol	Adenosine	C10H13N5O4	OIRDTQYFTABQOQ-KQYNXXCUSA-N	58-61-7	NC1=C2N=CN([C@@H]3O[C@H](CO)[C@@H](O)[C@H]3O)C2=NC=N1	DB00640	16335	60961	NA	FDB003554	C00007444	54923	C00212	ADENOSINE	34273	86	ADN	-1.05	Organic compounds	Purine nucleosides	Nucleosides, nucleotides, and analogues	Purine nucleosides	NA	Aromatic heteropolycyclic compounds
35	35	HMDB0000051	17.026549101	ammonia	Ammonia	H3N	QGZKDVFQNNGYKY-UHFFFAOYSA-N	7664-41-7	N	NA	16134	222	NA	FDB003908	C00007267	217	C00014	AMMONIA	NA	3189	NH3	NA	Inorganic compounds	Homogeneous other non-metal compounds	Homogeneous non-metal compounds	Homogeneous other non-metal compounds	NA	NA
36	36	HMDB0000052	290.122634328	(2S)-2-{3-[(4S)-4-amino-4-carboxybutyl]carbamimidamido}butanedioic acid	Argininosuccinic acid	C10H18N4O6	KDZOASGQNOPSCU-WDSKDSINSA-N	2387-71-5	N[C@@H](CCCNC(=N)N[C@@H](CC(O)=O)C(O)=O)C(O)=O	NA	15682	16950	NA	FDB021885	C00019688	16059	C03406	NA	41790	5115	NA	NA	Organic compounds	Aspartic acid and derivatives	Organic acids and derivatives	Carboxylic acids and derivatives	Amino acids, peptides, and analogues	Aliphatic acyclic compounds
37	37	HMDB0000053	286.193280076	(1S,2R,10R,11S,15S)-2,15-dimethyltetracyclo[8.7.0.0\xc2\xb2,\xe2\x81\xb7.0\xc2\xb9\xc2\xb9,\xc2\xb9\xe2\x81\xb5]heptadec-6-ene-5,14-dione	Androstenedione	C19H26O2	AEMFNILZOJDQLW-QAGGRKNESA-N	63-05-8	[H][C@@]12CCC(=O)[C@@]1(C)CC[C@@]1([H])[C@@]2([H])CCC2=CC(=O)CC[C@]12C	DB01536	16422	6128	NA	FDB021807	C00003644	5898	C00280	ANDROST4ENE	2210012	2795	ASD	2.75	Organic compounds	Androgens and derivatives	Lipids and lipid-like molecules	Steroids and steroid derivatives	Androstane steroids	Aliphatic homopolycyclic compounds
38	38	HMDB0000054	584.263484904	3-(2-{[3-(2-carboxyethyl)-5-{[(2E)-4-ethenyl-3-methyl-5-oxo-2,5-dihydro-1H-pyrrol-2-ylidene]methyl}-4-methyl-1H-pyrrol-2-yl]methyl}-5-{[(2Z)-3-ethenyl-4-methyl-5-oxo-2,5-dihydro-1H-pyrrol-2-ylidene]methyl}-4-methyl-1H-pyrrol-3-yl)propanoic acid	Bilirubin	C33H36N4O6	BPYKTIZUTYGOLE-IFADSCNNSA-N	635-65-4	CC1=C(C=C)\C(NC1=O)=C\C1=C(C)C(CCC(O)=O)=C(CC2=C(CCC(O)=O)C(C)=C(N2)\C=C2/NC(=O)C(C=C)=C2C)N1	NA	72719	21252250	NA	FDB022070	NA	13628097	NA	NA	NA	5475	NA	NA	Chemical entities	Bilirubins	Organic compounds	Organoheterocyclic compounds	Tetrapyrroles and derivatives	Aromatic heteromonocyclic compounds
39	39	HMDB0000055	342.116211546	(2R,3S,4S,5R,6S)-2-(hydroxymethyl)-6-{[(2R,3S,4R,5R,6R)-4,5,6-trihydroxy-2-(hydroxymethyl)oxan-3-yl]oxy}oxane-3,4,5-triol	Cellobiose	C12H22O11	GUBGYTABKSRVRQ-QRZGKKJRSA-N	528-50-7	OC[C@H]1O[C@@H](O[C@H]2[C@H](O)[C@@H](O)[C@H](O)O[C@@H]2CO)[C@H](O)[C@@H](O)[C@@H]1O	NA	36217	10712	NA	FDB007497	C00001134	10261	C06422	CPD-1161	NA	3480	CBI	NA	Organic compounds	O-glycosyl compounds	Organic oxygen compounds	Organooxygen compounds	Carbohydrates and carbohydrate conjugates	Aliphatic heteromonocyclic compounds
40	40	HMDB0000056	89.047678473	3-aminopropanoic acid	beta-Alanine	C3H7NO2	UCMIRNVEIXFBKS-UHFFFAOYSA-N	107-95-9	NCCC(O)=O	DB03107	16958	239	NA	FDB002253	C00001333	234	C00099	B-ALANINE	33848	5119	BAL	-3.05	Organic compounds	Beta amino acids and derivatives	Organic acids and derivatives	Carboxylic acids and derivatives	Amino acids, peptides, and analogues	Aliphatic acyclic compounds
41	41	HMDB0000058	329.052519653	(4aR,6R,7R,7aS)-6-(6-amino-9H-purin-9-yl)-2,7-dihydroxy-hexahydro-2\xce\xbb\xe2\x81\xb5-furo[3,2-d][1,3,2]dioxaphosphinin-2-one	Cyclic AMP	C10H12N5O6P	IVOMOUWHDPKRLL-KQYNXXCUSA-N	60-92-4	NC1=NC=NC2=C1N=CN2[C@@H]1O[C@@H]2COP(O)(=O)O[C@H]2[C@H]1O	NA	17489	6076	NA	FDB001497	C00001497	5851	C00575	CAMP	1484809	5120	CMP	-2.96	Organic compounds	3',5'-cyclic purine nucleotides	Nucleosides, nucleotides, and analogues	Purine nucleotides	Cyclic purine nucleotides	Aromatic heteropolycyclic compounds
42	42	HMDB0000060	102.031694058	3-oxobutanoic acid	Acetoacetic acid	C4H6O3	WDJHALXBUFZDSR-UHFFFAOYSA-N	541-50-4	CC(=O)CC(O)=O	DB01762	15344	96	NA	FDB021801	C00007458	94	C00164	3-KETOBUTYRATE	1485291	276	AAE	NA	Organic compounds	Short-chain keto acids and derivatives	Organic acids and derivatives	Keto acids and derivatives	Short-chain keto acids and derivatives	Aliphatic acyclic compounds
43	43	HMDB0000061	427.029414749	{[(2R,3S,4R,5R)-5-(6-amino-9H-purin-9-yl)-4-hydroxy-3-(phosphonooxy)oxolan-2-yl]methoxy}phosphonic acid	b"Adenosine 3',5'-diphosphate"	C10H15N5O10P2	WHTCPDAXWFLDIH-KQYNXXCUSA-N	1053-73-2	NC1=NC=NC2=C1N=CN2[C@@H]1O[C@H](COP(O)(O)=O)[C@@H](OP(O)(O)=O)[C@H]1O	NA	17985	159296	NA	FDB021887	C00019352	140102	C00054	3-5-ADP	33684	NA	A3P	NA	Organic compounds	Purine ribonucleoside 3',5'-bisphosphates	Nucleosides, nucleotides, and analogues	Purine nucleotides	Purine ribonucleotides	Aromatic heteropolycyclic compounds
44	44	HMDB0000062	161.105193351	(3R)-3-hydroxy-4-(trimethylazaniumyl)butanoate	L-Carnitine	C7H15NO3	PHIQHXFUZVPYII-ZCFIWIBFSA-N	541-15-1	C[N+](C)(C)C[C@H](O)CC([O-])=O	DB00583	16347	2724480	NA	FDB000572	NA	2006614	C00318	CARNITINE	34600	52	1NDF	NA	Organic compounds	Carnitines	Organic nitrogen compounds	Organonitrogen compounds	Quaternary ammonium salts	Aliphatic acyclic compounds
45	45	HMDB0000063	362.20932407	(1S,2R,10S,11S,14R,15S,17S)-14,17-dihydroxy-14-(2-hydroxyacetyl)-2,15-dimethyltetracyclo[8.7.0.0^{2,7}.0^{11,15}]heptadec-6-en-5-one	Cortisol	C21H30O5	JYGXADMDTFJGBT-VWUMJDOOSA-N	50-23-7	[H][C@@]12CC[C@](O)(C(=O)CO)[C@@]1(C)C[C@H](O)[C@@]1([H])[C@@]2([H])CCC2=CC(=O)CC[C@]12C	DB00741	17650	5754	NA	FDB021888	NA	5551	C00735	CORTISOL	35828	5124	NA	1.61	Organic compounds	21-hydroxysteroids	Lipids and lipid-like molecules	Steroids and steroid derivatives	Hydroxysteroids	Aliphatic homopolycyclic compounds
46	46	HMDB0000064	131.069476547	2-(N-methylcarbamimidamido)acetic acid	Creatine	C4H9N3O2	CVSVTCORWBXHQV-UHFFFAOYSA-N	57-00-1	CN(CC(O)=O)C(N)=N	DB00148	16919	586	NA	FDB005403	NA	566	C00300	CREATINE	34543	7	CRN	NA	Organic compounds	Alpha amino acids and derivatives	Organic acids and derivatives	Carboxylic acids and derivatives	Amino acids, peptides, and analogues	Aliphatic acyclic compounds
47	47	HMDB0000067	386.354866094	(1S,2R,5S,10S,11S,14R,15R)-2,15-dimethyl-14-[(2R)-6-methylheptan-2-yl]tetracyclo[8.7.0.0^{2,7}.0^{11,15}]heptadec-7-en-5-ol	Cholesterol	C27H46O	HVYWMOMLDIMFJA-DPAQBDIFSA-N	57-88-5	[H][C@@]1(CC[C@@]2([H])[C@]3([H])CC=C4C[C@@H](O)CC[C@]4(C)[C@@]3([H])CC[C@]12C)[C@H](C)CCCC(C)C	NA	16113	5997	NA	NA	C00003648	NA	C00187	CHOLESTEROL	NA	NA	NA	NA	Organic compounds	Cholesterols and derivatives	Lipids and lipid-like molecules	Steroids and steroid derivatives	Cholestane steroids	Aliphatic homopolycyclic compounds
48	48	HMDB0000068	183.089543287	4-[(1R)-1-hydroxy-2-(methylamino)ethyl]benzene-1,2-diol	Epinephrine	C9H13NO3	UCTWMZQNUQWSLP-VIFPVBQESA-N	51-43-4	CNC[C@H](O)C1=CC(O)=C(O)C=C1	DB00668	28918	5816	NA	FDB021889	C00029643	5611	C00788	L-EPINEPHRINE	35997	5127	NA	-1.37	Organic compounds	Catechols	Benzenoids	Phenols	Benzenediols	Aromatic homomonocyclic compounds
49	49	HMDB0000070	129.078978601	piperidine-2-carboxylic acid	Pipecolic acid	C6H11NO2	HXEACLLIILLPRG-UHFFFAOYSA-N	535-75-1	OC(=O)C1CCCCN1	NA	17964	849	NA	FDB000545	C00001387	826	C00408	5-HYDROXY-PIPECOLATE	NA	50	NA	-2.31	Organic compounds	Alpha amino acids	Organic acids and derivatives	Carboxylic acids and derivatives	Amino acids, peptides, and analogues	Aliphatic heteromonocyclic compounds
50	50	HMDB0000071	252.085854882	9-[(2R,4S,5R)-4-hydroxy-5-(hydroxymethyl)oxolan-2-yl]-9H-purin-6-ol	Deoxyinosine	C10H12N4O4	VGONTNSXDCQUGY-RRKCRQDMSA-N	890-38-0	OC[C@H]1O[C@H](C[C@@H]1O)N1C=NC2=C1N=CNC2=O	DB02380	28997	65058	NA	FDB012323	NA	58569	C05512	DEOXYINOSINE	45942	3383	2ND	-1.71	Organic compounds	Purine 2'-deoxyribonucleosides	Nucleosides, nucleotides, and analogues	Purine nucleosides	Purine 2'-deoxyribonucleosides	Aromatic heteropolycyclic compounds
51	51	HMDB0000072	174.016437924	(1Z)-prop-1-ene-1,2,3-tricarboxylic acid	cis-Aconitic acid	C6H6O6	GTZCVFVGUGFEME-IWQZZHSRSA-N	585-84-2	OC(=O)C\C(=C\C(O)=O)C(O)=O	NA	32805	643757	NA	FDB008306	C00001177	558863	C00417	CIS-ACONITATE	NA	5130	NA	NA	Organic compounds	Tricarboxylic acids and derivatives	Organic acids and derivatives	Carboxylic acids and derivatives	Tricarboxylic acids and derivatives	Aliphatic acyclic compounds
52	52	HMDB0000073	153.078978601	4-(2-aminoethyl)benzene-1,2-diol	Dopamine	C8H11NO2	VYFYYTLLBUKUHU-UHFFFAOYSA-N	62-31-7	NCCC1=CC(O)=C(O)C=C1	DB00988	18243	681	NA	FDB012163	C00001408	661	C03758	DOPAMINE	42467	64	LDP	-0.98	Organic compounds	Catecholamines and derivatives	Benzenoids	Phenols	Benzenediols	Aromatic homomonocyclic compounds
53	53	HMDB0000076	114.042927446	1,3-diazinane-2,4-dione	Dihydrouracil	C4H6N2O2	OIVLITBTBDPEFK-UHFFFAOYSA-N	504-07-4	O=C1CCNC(=O)N1	DB01849	15901	649	NA	FDB021890	NA	629	C00429	DI-H-URACIL	34956	285	DUC	NA	Organic compounds	Pyrimidones	Organoheterocyclic compounds	Diazines	Pyrimidines and pyrimidine derivatives	Aliphatic heteromonocyclic compounds
54	54	HMDB0000077	288.20893014	(1S,2R,5S,10R,11S,15S)-5-hydroxy-2,15-dimethyltetracyclo[8.7.0.0^{2,7}.0^{11,15}]heptadec-7-en-14-one	Dehydroepiandrosterone	C19H28O2	FMGSKLZLMKYGDP-USOAJAOKSA-N	53-43-0	[H][C@@]12CCC(=O)[C@@]1(C)CC[C@@]1([H])[C@@]2([H])CC=C2C[C@@H](O)CC[C@]12C	NA	220467	9860744	NA	FDB021808	NA	8036443	C01227	3-BETA-HYDROXYANDROST-5-EN-17-ONE	37131	5133	NA	3.23	Organic compounds	Androgens and derivatives	Lipids and lipid-like molecules	Steroids and steroid derivatives	Androstane steroids	Aliphatic homopolycyclic compounds
55	55	HMDB0000078	178.041212886	2-[(2R)-2-amino-3-sulfanylpropanamido]acetic acid	Cysteinylglycine	C5H10N2O3S	ZUKPVRWZDMRIEO-VKHMYHEASA-N	19246-18-5	N[C@@H](CS)C(=O)NCC(O)=O	NA	4047	439498	NA	FDB021891	NA	388596	C01419	CYS-GLY	1445980	5134	NA	NA	Organic compounds	Dipeptides	Organic acids and derivatives	Carboxylic acids and derivatives	Amino acids, peptides, and analogues	Aliphatic acyclic compounds
56	56	HMDB0000079	128.05857751	5-methyl-1,3-diazinane-2,4-dione	Dihydrothymine	C5H8N2O2	NBAKTGXDIBVZOO-UHFFFAOYSA-N	696-04-8	CC1CNC(=O)NC1=O	NA	27468	93556	NA	FDB021892	NA	84456	C00906	DIHYDRO-THYMINE	36347	5135	NA	NA	Organic compounds	Hydropyrimidines	Organoheterocyclic compounds	Diazines	Pyrimidines and pyrimidine derivatives	Aliphatic heteromonocyclic compounds
57	57	HMDB0000082	482.984511771	({[({[(2R,3S,4R,5R)-5-(4-amino-2-oxo-1,2-dihydropyrimidin-1-yl)-3,4-dihydroxyoxolan-2-yl]methoxy}(hydroxy)phosphoryl)oxy](hydroxy)phosphoryl}oxy)phosphonic acid	Cytidine triphosphate	C9H16N3O14P3	PCDQPRRSZKQHHS-XVFCMESISA-N	65-47-4	NC1=NC(=O)N(C=C1)[C@@H]1O[C@H](COP(O)(=O)OP(O)(=O)OP(O)(O)=O)[C@@H](O)[C@H]1O	NA	17677	6176	NA	FDB012833	C00019639	5941	C00063	CTP	33710	5136	CTP	NA	Organic compounds	Pentose phosphates	Organic oxygen compounds	Organooxygen compounds	Carbohydrates and carbohydrate conjugates	Aromatic heteromonocyclic compounds
58	58	HMDB0000085	267.096753929	2-amino-9-[(2R,4S,5R)-4-hydroxy-5-(hydroxymethyl)oxolan-2-yl]-6,9-dihydro-1H-purin-6-one	Deoxyguanosine	C10H13N5O4	YKBGVTZYEHREMT-KVQBGUIXSA-N	961-07-9	NC1=NC2=C(N=CN2[C@H]2C[C@H](O)[C@@H](CO)O2)C(=O)N1	NA	17172	187790	NA	FDB012064	NA	163230	C00330	DEOXYGUANOSINE	34637	3395	GNG	-1.3	Organic compounds	Purine 2'-deoxyribonucleosides	Nucleosides, nucleotides, and analogues	Purine nucleosides	Purine 2'-deoxyribonucleosides	Aromatic heteropolycyclic compounds
59	59	HMDB0000086	257.102823889	(2-{[(2S)-2,3-dihydroxypropyl phosphonato]oxy}ethyl)trimethylazanium	Glycerophosphocholine	C8H20NO6P	SUHOQUVVVLNYQR-QMMMGPOBSA-N	28319-77-9	C[N+](C)(C)CCOP([O-])(=O)OC[C@@H](O)CO	NA	16870	71920	NA	FDB021802	NA	64931	C00670	GLYCERYLPHOSPHORYLCHOLINE	35659	370	NA	NA	Organic compounds	Glycerophosphocholines	Lipids and lipid-like molecules	Glycerophospholipids	Glycerophosphocholines	Aliphatic acyclic compounds
60	60	HMDB0000087	45.057849229	dimethylamine	Dimethylamine	C2H7N	ROSDSFDQCJNGOL-UHFFFAOYSA-N	124-40-3	CNC	NA	17170	674	NA	FDB012589	NA	654	C00543	DIMETHYLAMINE	NA	3758	DMN	-0.38	Organic compounds	Dialkylamines	Organic nitrogen compounds	Organonitrogen compounds	Amines	Aliphatic acyclic compounds
61	61	HMDB0000089	243.085520541	4-amino-1-[(2R,3S,4S,5R)-3,4-dihydroxy-5-(hydroxymethyl)oxolan-2-yl]-1,2-dihydropyrimidin-2-one	Cytidine	C9H13N3O5	UHDGCWIWMRVCDJ-XVFCMESISA-N	65-46-3	NC1=NC(=O)N(C=C1)[C@@H]1O[C@H](CO)[C@@H](O)[C@H]1O	DB00987	28680	6253	NA	FDB001979	NA	6017	C02961	NA	NA	NA	AR3	-2.51	Organic compounds	Pyrimidine nucleosides	Nucleosides, nucleotides, and analogues	Pyrimidine nucleosides	NA	Aromatic heteromonocyclic compounds
62	62	HMDB0000092	103.063328537	2-(dimethylamino)acetic acid	Dimethylglycine	C4H9NO2	FFDGPVCHZBVARC-UHFFFAOYSA-N	1118-68-9	CN(C)CC(O)=O	DB02083	17724	673	NA	FDB021893	NA	653	C01026	DIMETHYL-GLYCINE	36652	277	DMG	-2.91	Organic compounds	Alpha amino acids	Organic acids and derivatives	Carboxylic acids and derivatives	Amino acids, peptides, and analogues	Aliphatic acyclic compounds
63	63	HMDB0000094	192.02700261	2-hydroxypropane-1,2,3-tricarboxylic acid	Citric acid	C6H8O7	KRKNYBCHXYNGOX-UHFFFAOYSA-N	77-92-9	OC(=O)CC(O)(CC(O)=O)C(O)=O	DB04272	30769	311	NA	FDB012586	C00007619	305	C00158	CIT	34080	124	CIT	-1.64	Organic compounds	Tricarboxylic acids and derivatives	Organic acids and derivatives	Carboxylic acids and derivatives	Tricarboxylic acids and derivatives	Aliphatic acyclic compounds
64	64	HMDB0000095	323.051850951	{[(2R,3S,4R,5R)-5-(4-amino-2-oxo-1,2-dihydropyrimidin-1-yl)-3,4-dihydroxyoxolan-2-yl]methoxy}phosphonic acid	Cytidine monophosphate	C9H14N3O8P	IERHLVCPSMICTF-XVFCMESISA-N	63-37-6	NC1=NC(=O)N(C=C1)[C@@H]1O[C@H](COP(O)(O)=O)[C@@H](O)[C@H]1O	NA	17361	6131	NA	FDB011882	NA	5901	C00055	CMP	33689	5143	C	NA	Organic compounds	Pyrimidine ribonucleoside monophosphates	Nucleosides, nucleotides, and analogues	Pyrimidine nucleotides	Pyrimidine ribonucleotides	Aromatic heteromonocyclic compounds
65	65	HMDB0000097	104.107539075	(2-hydroxyethyl)trimethylazanium	Choline	C5H14NO	OEYIOHPDSNJKLS-UHFFFAOYSA-N	62-49-7	C[N+](C)(C)CCO	DB00122	15354	305	NA	FDB000710	C00007298	299	C00114	CHOLINE	33910	56	CHT	NA	Organic compounds	Cholines	Organic nitrogen compounds	Organonitrogen compounds	Quaternary ammonium salts	Aliphatic acyclic compounds
66	66	HMDB0000098	150.05282343	(3R,4S,5R)-oxane-2,3,4,5-tetrol	D-Xylose	C5H10O5	SRBFZHDQGSBBOR-IOVATXLUSA-N	58-86-6	O[C@@H]1COC(O)[C@H](O)[C@H]1O	NA	53455	135191	NA	FDB001136	C00007290	119104	C00181	XYLOSE	34162	314	NA	NA	Organic compounds	Pentoses	Organic oxygen compounds	Organooxygen compounds	Carbohydrates and carbohydrate conjugates	Aliphatic heteromonocyclic compounds
67	67	HMDB0000099	222.067427636	(2S)-2-amino-4-{[(2R)-2-amino-2-carboxyethyl]sulfanyl}butanoic acid	L-Cystathionine	C7H14N2O4S	ILRYLPWNYFXEMH-WHFBIAKZSA-N	56-88-2	N[C@@H](CCSC[C@H](N)C(O)=O)C(O)=O	NA	17482	439258	NA	FDB001976	C00007498	388392	C02291	CYSTATHIONINE	39523	39	NA	NA	Organic compounds	L-cysteine-S-conjugates	Organic acids and derivatives	Carboxylic acids and derivatives	Amino acids, peptides, and analogues	Aliphatic acyclic compounds
68	68	HMDB0000101	251.101839307	(2R,3S,5R)-5-(6-amino-9H-purin-9-yl)-2-(hydroxymethyl)oxolan-3-ol	Deoxyadenosine	C10H13N5O3	OLXZPDWKRNYJJZ-RRKCRQDMSA-N	958-09-8	NC1=NC=NC2=C1N=CN2[C@H]1C[C@H](O)[C@@H](CO)O1	NA	17256	13730	NA	FDB021894	C00019281	13135	C00559	DEOXYADENOSINE	35352	3382	3D1	-0.55	Organic compounds	Purine 2'-deoxyribonucleosides	Nucleosides, nucleotides, and analogues	Purine nucleosides	Purine 2'-deoxyribonucleosides	Aromatic heteropolycyclic compounds
69	69	HMDB0000107	182.07903818	(2R,3S,4R,5S)-hexane-1,2,3,4,5,6-hexol	Galactitol	C6H14O6	FBPFZTCFMRRESA-GUCUJZIJSA-N	608-66-2	OC[C@H](O)[C@@H](O)[C@@H](O)[C@H](O)CO	NA	16813	11850	NA	FDB006453	C00001160	11357	C01697	15-DIDEOXY-15-IMINO-D-GALACTITOL	38183	5148	NA	-3.1	Organic compounds	Sugar alcohols	Organic oxygen compounds	Organooxygen compounds	Carbohydrates and carbohydrate conjugates	Aliphatic acyclic compounds
70	70	HMDB0000108	46.041864814	ethanol	Ethanol	C2H6O	LFQSCWFLJHTTHZ-UHFFFAOYSA-N	64-17-5	CCO	DB00898	16236	702	NA	FDB000753	C00019560	682	C00469	ETOH	35062	3203	EOH	-0.31	Organic compounds	Primary alcohols	Organic oxygen compounds	Organooxygen compounds	Alcohols and polyols	Aliphatic acyclic compounds
71	71	HMDB0000112	103.063328537	4-aminobutanoic acid	gamma-Aminobutyric acid	C4H9NO2	BTCSSZJGUNDROE-UHFFFAOYSA-N	56-12-2	NCCCC(O)=O	DB02530	16865	119	NA	FDB008937	C00001337	116	C00334	4-AMINO-BUTYRATE	34652	NA	ABU	-3.17	Organic compounds	Gamma amino acids and derivatives	Organic acids and derivatives	Carboxylic acids and derivatives	Amino acids, peptides, and analogues	Aliphatic acyclic compounds
72	72	HMDB0000114	215.055873697	[(2,3-dihydroxypropyl)(2-hydroxyethyl)amino]phosphonic acid	Glycerylphosphorylethanolamine	C5H14NO6P	FRMZOWIQVCBEAC-UHFFFAOYSA-N	1190-00-7	OCCN(CC(O)CO)P(O)(O)=O	NA	NA	22833510	NA	FDB021895	NA	17215919	C01233	NA	NA	5151	NA	NA	Organic compounds	Organic phosphoramides	Organic acids and derivatives	Organic phosphoric acids and derivatives	Organic phosphoramides	Aliphatic acyclic compounds
73	73	HMDB0000115	76.016043994	2-hydroxyacetic acid	Glycolic acid	C2H4O3	AEMRFAOFKBGASW-UHFFFAOYSA-N	79-14-1	OCC(O)=O	DB03085	17497	757	NA	FDB003298	C00007461	737	C03547	GLYCOLLATE	34090	3219	GOA	-1.11	Organic compounds	Alpha hydroxy acids and derivatives	Organic acids and derivatives	Hydroxy acids and derivatives	Alpha hydroxy acids and derivatives	Aliphatic acyclic compounds
74	74	HMDB0000118	182.057908808	2-(4-hydroxy-3-methoxyphenyl)acetic acid	Homovanillic acid	C9H10O4	QRMZSPFSDQBLIX-UHFFFAOYSA-N	306-08-1	COC1=CC(CC(O)=O)=CC=C1O	NA	545959	1738	NA	FDB001783	C00029504	1675	C05582	CPD-7651	46066	971	NA	0.33	Organic compounds	Methoxyphenols	Benzenoids	Phenols	Methoxyphenols	Aromatic homomonocyclic compounds
75	75	HMDB0000119	74.00039393	2-oxoacetic acid	Glyoxylic acid	C2H2O3	HHLFWLYXYJOTON-UHFFFAOYSA-N	298-12-4	OC(=O)C=O	DB04343	16891	760	NA	FDB001478	C00001186	740	C00048	GLYOX	33659	3213	GLV	NA	Organic compounds	Carboxylic acids	Organic acids and derivatives	Carboxylic acids and derivatives	Carboxylic acids	Aliphatic acyclic compounds
76	76	HMDB0000121	441.139681375	(2S)-2-[(4-{[(2-amino-4-oxo-1,4-dihydropteridin-6-yl)methyl]amino}phenyl)formamido]pentanedioic acid	Folic acid	C19H19N7O6	OVBPIULPVIDEAO-LBPRGKRZSA-N	59-30-3	NC1=NC(=O)C2=NC(CNC3=CC=C(C=C3)C(=O)N[C@@H](CCC(O)=O)C(O)=O)=CN=C2N1	DB00158	27470	6037	NA	FDB014504	C00001539	5815	C00504	CPD-12826	35180	246	FOL	NA	Organic compounds	Glutamic acid and derivatives	Organic acids and derivatives	Carboxylic acids and derivatives	Amino acids, peptides, and analogues	Aromatic heteropolycyclic compounds
77	77	HMDB0000122	180.063388116	(3R,4S,5S,6R)-6-(hydroxymethyl)oxane-2,3,4,5-tetrol	D-Glucose	C6H12O6	WQZGKKKJIJFFOK-GASJEMHNSA-N	50-99-7	OC[C@H]1OC(O)[C@H](O)[C@@H](O)[C@@H]1O	DB09341	4167	5793	NA	FDB012530	C00001122	5589	C00031	D-Glucose	33582	133	1A47	-3.24	Organic compounds	Hexoses	Organic oxygen compounds	Organooxygen compounds	Carbohydrates and carbohydrate conjugates	Aliphatic heteromonocyclic compounds
78	78	HMDB0000123	75.032028409	2-aminoacetic acid	Glycine	C2H5NO2	DHMQDGOQFOQNFH-UHFFFAOYSA-N	56-40-6	NCC(O)=O	DB00145	15428	750	NA	FDB000484	C00001361	730	C00037	GLY	33610	20	GLY	-3.21	Organic compounds	Alpha amino acids	Organic acids and derivatives	Carboxylic acids and derivatives	Amino acids, peptides, and analogues	Aliphatic acyclic compounds
79	79	HMDB0000124	260.029718526	{[(2R,3R,4S)-2,3,4,6-tetrahydroxy-5-oxohexyl]oxy}phosphonic acid	Fructose 6-phosphate	C6H13O9P	GSXOAOHZAIYLCY-HSUXUTPPSA-N	643-13-0	OCC(=O)[C@@H](O)[C@H](O)[C@H](O)COP(O)(O)=O	NA	15946	69507	NA	FDB021896	NA	62713	C00085	CPD-15709	33795	5159	F6R	NA	Organic compounds	Hexose phosphates	Organic oxygen compounds	Organooxygen compounds	Carbohydrates and carbohydrate conjugates	Aliphatic acyclic compounds
80	80	HMDB0000125	307.083805981	(2S)-2-amino-4-{[(1R)-1-[(carboxymethyl)carbamoyl]-2-sulfanylethyl]carbamoyl}butanoic acid	Glutathione	C10H17N3O6S	RWSXRVCMGQZWBV-WDSKDSINSA-N	70-18-8	N[C@@H](CCC(=O)N[C@@H](CS)C(=O)NCC(O)=O)C(O)=O	DB00143	16856	124886	NA	FDB001498	C00001518	111188	C02471	GLUTATHIONE	33669	44	GSH	NA	Organic compounds	Peptides	Organic acids and derivatives	Carboxylic acids and derivatives	Amino acids, peptides, and analogues	Aliphatic acyclic compounds
81	81	HMDB0000126	172.013674532	[(2R)-2,3-dihydroxypropoxy]phosphonic acid	Glycerol 3-phosphate	C3H9O6P	AWUCVROLDVIAJX-GSVOUGTGSA-N	57-03-4	OC[C@@H](O)COP(O)(O)=O	DB02515	15978	439162	NA	FDB021800	C00007288	388308	C00093	GLYCEROL-3P	137383	5161	G3P	NA	Organic compounds	Glycerophosphates	Lipids and lipid-like molecules	Glycerophospholipids	Glycerophosphates	Aliphatic acyclic compounds
82	82	HMDB0000127	194.042652674	(2S,3S,4S,5R,6S)-3,4,5,6-tetrahydroxyoxane-2-carboxylic acid	D-Glucuronic acid	C6H10O7	AEMOLEFTQBMNLQ-WAXACMCWSA-N	6556-12-3	O[C@H]1O[C@@H]([C@@H](O)[C@H](O)[C@H]1O)C(O)=O	NA	42717	444791	NA	FDB021897	C00001123	392615	C00191	GLUCURONATE	34196	161	GCU	-2.57	Organic compounds	Glucuronic acid derivatives	Organic oxygen compounds	Organooxygen compounds	Carbohydrates and carbohydrate conjugates	Aliphatic heteromonocyclic compounds
83	83	HMDB0000128	117.053826483	2-carbamimidamidoacetic acid	Guanidoacetic acid	C3H7N3O2	BPMFZUMJYQTVII-UHFFFAOYSA-N	352-97-6	NC(=N)NCC(O)=O	DB02751	16344	763	NA	FDB021898	NA	743	C00581	GUANIDOACETIC_ACID	1594816	5163	NMG	NA	Organic compounds	Alpha amino acids and derivatives	Organic acids and derivatives	Carboxylic acids and derivatives	Amino acids, peptides, and analogues	Aliphatic acyclic compounds
84	84	HMDB0000130	168.042258744	2-(2,5-dihydroxyphenyl)acetic acid	Homogentisic acid	C8H8O4	IGMNYECMUMZDDF-UHFFFAOYSA-N	451-13-8	OC(=O)CC1=C(O)C=CC(O)=C1	DB08327	44747	780	NA	FDB021899	C00007309	759	C00544	NA	1485308	331	OMD	0.86	Organic compounds	2(hydroxyphenyl)acetic acids	Benzenoids	Benzene and substituted derivatives	Phenylacetic acids	Aromatic homomonocyclic compounds
85	85	HMDB0000131	92.047344122	propane-1,2,3-triol	Glycerol	C3H8O3	PEDCQBHIVMGVHV-UHFFFAOYSA-N	56-81-5	OCC(O)CO	DB04077	17754	753	NA	FDB000756	C00001163	733	C00116	GLYCEROL	33915	105	GOL	-1.76	Organic compounds	Sugar alcohols	Organic oxygen compounds	Organooxygen compounds	Carbohydrates and carbohydrate conjugates	Aliphatic acyclic compounds
86	86	HMDB0000132	151.049409807	2-amino-6,7-dihydro-3H-purin-6-one	Guanine	C5H5N5O	UYTPUPDQBNUYGX-UHFFFAOYSA-N	73-40-5	NC1=NC(=O)C2=C(N1)N=CN2	NA	16235	764	NA	FDB004222	C00001501	744	C00242	GUANINE	34363	315	GUN	-0.91	Organic compounds	Purines and purine derivatives	Organoheterocyclic compounds	Imidazopyrimidines	Purines and purine derivatives	Aromatic heteropolycyclic compounds
87	87	HMDB0000133	283.091668551	2-amino-9-[(2R,3R,4S,5R)-3,4-dihydroxy-5-(hydroxymethyl)oxolan-2-yl]-6,9-dihydro-1H-purin-6-one	Guanosine	C10H13N5O5	NYHBQMYGNKIUIF-UUOKFMHZSA-N	118-00-3	NC1=NC2=C(N=CN2[C@@H]2O[C@H](CO)[C@@H](O)[C@H]2O)C(=O)N1	DB02857	16750	6802	NA	FDB003632	C00019679	6544	C00387	GUANOSINE	51567	87	GMP	-1.9	Organic compounds	Purine nucleosides	Nucleosides, nucleotides, and analogues	Purine nucleosides	NA	Aromatic heteropolycyclic compounds
88	88	HMDB0000134	116.010958616	(2E)-but-2-enedioic acid	Fumaric acid	C4H4O4	VZCYOOQTPOCHFL-OWOJBTEDSA-N	110-17-8	OC(=O)\C=C\C(O)=O	NA	18012	444972	NA	FDB003291	C00001183	10197150	C00122	FUM	33938	3242	FUM	0.46	Organic compounds	Dicarboxylic acids and derivatives	Organic acids and derivatives	Carboxylic acids and derivatives	Dicarboxylic acids and derivatives	Aliphatic acyclic compounds
89	89	HMDB0000138	465.309038113	2-[(4R)-4-[(1S,2S,5R,9R,10R,11S,14R,15R,16S)-5,9,16-trihydroxy-2,15-dimethyltetracyclo[8.7.0.0\xc2\xb2,\xe2\x81\xb7.0\xc2\xb9\xc2\xb9,\xc2\xb9\xe2\x81\xb5]heptadecan-14-yl]pentanamido]acetic acid	Glycocholic acid	C26H43NO6	RFDAIACWWDREDC-MZMBZMQMSA-N	475-31-0	[H][C@@]12CC[C@H]([C@H](C)CCC(=O)NCC(O)=O)[C@@]1(C)[C@@H](O)C[C@@]1([H])[C@@]2([H])[C@H](O)CC2C[C@H](O)CC[C@]12C	NA	29746	23617285	NA	FDB012346	C00030410	24747221	C01921	GLYCOCHOLIC_ACID	38691	5169	1EIO	1.65	Organic compounds	Glycinated bile acids and derivatives	Lipids and lipid-like molecules	Steroids and steroid derivatives	Bile acids, alcohols and derivatives	Aliphatic homopolycyclic compounds
90	90	HMDB0000139	106.02660868	(2R)-2,3-dihydroxypropanoic acid	Glyceric acid	C3H6O4	RBNPOMFGQQGHHO-UWTATZPHSA-N	473-81-4	OC[C@@H](O)C(O)=O	NA	32398	439194	NA	FDB012242	C00001185	388334	C00258	GLYCERATE	34424	280	DGY	NA	Organic compounds	Sugar acids and derivatives	Organic oxygen compounds	Organooxygen compounds	Carbohydrates and carbohydrate conjugates	Aliphatic acyclic compounds
91	91	HMDB0000140	811.690118957	N-[(2S,3R,4E)-3-hydroxy-1-{[(2R,3R,4S,6R)-3,4,5-trihydroxy-6-(hydroxymethyl)oxan-2-yl]oxy}octadec-4-en-2-yl]tetracosanamide	Glucosylceramide	C48H93NO8	POQRWMRXUOPCLD-XNWFPASESA-N	NA	CCCCCCCCCCCCCCCCCCCCCCCC(=O)N[C@@H](CO[C@@H]1O[C@H](CO)C(O)[C@H](O)[C@H]1O)[C@H](O)\C=C\CCCCCCCCCCCCC	NA	NA	53477677	NA	FDB021900	NA	24765741	C01190	GLUCOSYL_CERAMIDE	NA	NA	NA	NA	Organic compounds	Glycosyl-N-acylsphingosines	Lipids and lipid-like molecules	Sphingolipids	Glycosphingolipids	Aliphatic heteromonocyclic compounds
92	92	HMDB0000142	46.005479308	formic acid	Formic acid	CH2O2	BDAGIHXWWSANSR-UHFFFAOYSA-N	64-18-6	OC=O	DB01942	30751	284	NA	FDB012804	C00001182	278	C00058	FORMATE	33693	3202	FMT	-0.54	Organic compounds	Carboxylic acids	Organic acids and derivatives	Carboxylic acids and derivatives	Carboxylic acids	Aliphatic acyclic compounds
93	93	HMDB0000143	180.063388116	(2S,3R,4S,5R,6R)-6-(hydroxymethyl)oxane-2,3,4,5-tetrol	D-Galactose	C6H12O6	WQZGKKKJIJFFOK-PHYPRBDBSA-N	59-23-4	OC[C@H]1O[C@H](O)[C@H](O)[C@@H](O)[C@H]1O	NA	28061	439357	NA	FDB012703	C00001119	388480	C00984	GALACTOSE	33945	134	GLA	NA	Organic compounds	Hexoses	Organic oxygen compounds	Organooxygen compounds	Carbohydrates and carbohydrate conjugates	Aliphatic heteromonocyclic compounds
94	94	HMDB0000145	270.161979948	(1S,10R,11S,15S)-5-hydroxy-15-methyltetracyclo[8.7.0.0\xc2\xb2,\xe2\x81\xb7.0\xc2\xb9\xc2\xb9,\xc2\xb9\xe2\x81\xb5]heptadeca-2(7),3,5-trien-14-one	Estrone	C18H22O2	DNXHEGUUPJUMQT-CBZIJGRNSA-N	53-16-7	[H][C@@]12CCC(=O)[C@@]1(C)CC[C@]1([H])C3=C(CC[C@@]21[H])C=C(O)C=C3	DB00655	17263	5870	NA	FDB012798	C00003663	5660	C00468	ESTRONE	35059	264	J3Z	3.13	Organic compounds	Estrogens and derivatives	Lipids and lipid-like molecules	Steroids and steroid derivatives	Estrane steroids	Aromatic homopolycyclic compounds
95	95	HMDB0000148	147.053157781	(2S)-2-aminopentanedioic acid	L-Glutamic acid	C5H9NO4	WHUUTDBJXJRKMK-VKHMYHEASA-N	56-86-0	N[C@@H](CCC(O)=O)C(O)=O	DB00142	16015	33032	NA	FDB012535	C00001358	30572	C00025	GLT	33561	5174	GGL	-3.69	Organic compounds	Glutamic acid and derivatives	Organic acids and derivatives	Carboxylic acids and derivatives	Amino acids, peptides, and analogues	Aliphatic acyclic compounds
96	96	HMDB0000149	61.052763851	2-aminoethan-1-ol	Ethanolamine	C2H7NO	HZAXFHJVJLSVMW-UHFFFAOYSA-N	141-43-5	NCCO	DB03994	16000	700	NA	FDB000769	C00007279	13835336	C00189	ETHANOL-AMINE	34189	3207	ETA	-1.31	Organic compounds	1,2-aminoalcohols	Organic nitrogen compounds	Organonitrogen compounds	Amines	Aliphatic acyclic compounds
97	97	HMDB0000150	178.047738052	(3R,4S,5S,6R)-3,4,5-trihydroxy-6-(hydroxymethyl)oxan-2-one	Gluconolactone	C6H10O6	PHOQVHQSTUBQQK-SQOUGZDYSA-N	90-80-2	OC[C@H]1OC(=O)[C@H](O)[C@@H](O)[C@@H]1O	DB04564	16217	7027	NA	FDB001245	NA	6760	C00198	GLC-D-LACTONE	NA	353	LGC	NA	Organic compounds	Gluconolactones	Organic oxygen compounds	Organooxygen compounds	Carbohydrates and carbohydrate conjugates	Aliphatic heteromonocyclic compounds
98	98	HMDB0000151	272.177630012	(1S,10R,11S,14S,15S)-15-methyltetracyclo[8.7.0.0\xc2\xb2,\xe2\x81\xb7.0\xc2\xb9\xc2\xb9,\xc2\xb9\xe2\x81\xb5]heptadeca-2(7),3,5-triene-5,14-diol	Estradiol	C18H24O2	VOXZDWNPVJITMN-ZBRFXRBCSA-N	50-28-2	[H][C@@]12CC[C@H](O)[C@@]1(C)CC[C@]1([H])C3=C(CC[C@@]21[H])C=C(O)C=C3	DB00783	16469	5757	NA	FDB000362	NA	5554	C00951	CPD-352	36456	263	EST	4.01	Organic compounds	Estrogens and derivatives	Lipids and lipid-like molecules	Steroids and steroid derivatives	Estrane steroids	Aromatic homopolycyclic compounds
99	99	HMDB0000152	154.026608673	2,5-dihydroxybenzoic acid	Gentisic acid	C7H6O4	WXTMDXOMEHJXQO-UHFFFAOYSA-N	490-79-9	OC(=O)C1=C(O)C=CC(O)=C1	NA	17189	3469	NA	FDB000844	C00002648	3350	C00628	CPD-633	NA	618	GTQ	1.74	Organic compounds	Hydroxybenzoic acid derivatives	Benzenoids	Benzene and substituted derivatives	Benzoic acids and derivatives	Aromatic homomonocyclic compounds
100	100	HMDB0000153	288.172544634	(1S,10R,11S,13R,14R,15S)-15-methyltetracyclo[8.7.0.0\xc2\xb2,\xe2\x81\xb7.0\xc2\xb9\xc2\xb9,\xc2\xb9\xe2\x81\xb5]heptadeca-2(7),3,5-triene-5,13,14-triol	Estriol	C18H24O3	PROQIPRRNZUXQM-ZXXIGWHRSA-N	50-27-1	[H][C@@]12C[C@@H](O)[C@H](O)[C@@]1(C)CC[C@]1([H])C3=C(CC[C@@]21[H])C=C(O)C=C3	DB04573	27974	5756	NA	FDB006781	NA	5553	C05141	ESTRIOL	45207	2581	ESL	2.45	Organic compounds	Estrogens and derivatives	Lipids and lipid-like molecules	Steroids and steroid derivatives	Estrane steroids	Aromatic homopolycyclic compounds
101	101	HMDB0000156	134.021523302	(2S)-2-hydroxybutanedioic acid	L-Malic acid	C4H6O5	BJEPYKJPYRNKOW-REOHCLBHSA-N	97-67-6	O[C@@H](CC(O)=O)C(O)=O	NA	30797	222656	NA	FDB001044	C00001192	193317	C00149	MAL	34045	NA	LMR	NA	Organic compounds	Beta hydroxy acids and derivatives	Organic acids and derivatives	Hydroxy acids and derivatives	Beta hydroxy acids and derivatives	Aliphatic acyclic compounds
102	102	HMDB0000157	136.03851077	7H-purin-6-ol	Hypoxanthine	C5H4N4O	FDGQSTZJBFJUBT-UHFFFAOYSA-N	68-94-0	OC1=NC=NC2=C1NC=N2	NA	17368	790	NA	FDB003949	C00001502	768	C00262	HYPOXANTHINE	34434	83	HPA	-1.11	Organic compounds	Hypoxanthines	Organoheterocyclic compounds	Imidazopyrimidines	Purines and purine derivatives	Aromatic heteropolycyclic compounds
103	103	HMDB0000158	181.073893223	(2S)-2-amino-3-(4-hydroxyphenyl)propanoic acid	L-Tyrosine	C9H11NO3	OUYCCCASQSFEME-QMMMGPOBSA-N	60-18-4	N[C@@H](CC1=CC=C(O)C=C1)C(O)=O	DB00135	17895	6057	NA	FDB000446	C00001397	5833	C00082	TYR	33785	34	TYR	-2.26	Organic compounds	Tyrosine and derivatives	Organic acids and derivatives	Carboxylic acids and derivatives	Amino acids, peptides, and analogues	Aromatic homomonocyclic compounds
104	104	HMDB0000159	165.078978601	(2S)-2-amino-3-phenylpropanoic acid	L-Phenylalanine	C9H11NO2	COLNVLDHVKWLRT-QMMMGPOBSA-N	63-91-2	N[C@@H](CC1=CC=CC=C1)C(O)=O	DB00120	17295	6140	NA	FDB014705	C00001386	5910	C00079	PHE	33775	28	PHE	-1.38	Organic compounds	Phenylalanine and derivatives	Organic acids and derivatives	Carboxylic acids and derivatives	Amino acids, peptides, and analogues	Aromatic homomonocyclic compounds
105	105	HMDB0000161	89.047678473	(2S)-2-aminopropanoic acid	L-Alanine	C3H7NO2	QNAYBMKLOCPYGJ-REOHCLBHSA-N	56-41-7	C[C@H](N)C(O)=O	DB00160	16977	5950	NA	FDB000556	C00001332	5735	C00041	ALPHA-ALANINE	33629	NA	ALA	-2.85	Organic compounds	Alanine and derivatives	Organic acids and derivatives	Carboxylic acids and derivatives	Amino acids, peptides, and analogues	Aliphatic acyclic compounds
106	106	HMDB0000162	115.063328537	(2S)-pyrrolidine-2-carboxylic acid	L-Proline	C5H9NO2	ONIBWKKTOPOVIA-BYPYZUCNSA-N	147-85-3	OC(=O)[C@@H]1CCCN1	DB00172	17203	145742	NA	FDB000570	C00001388	128566	C00148	PRO	34042	29	PRO	-2.54	Organic compounds	Proline and derivatives	Organic acids and derivatives	Carboxylic acids and derivatives	Amino acids, peptides, and analogues	Aliphatic heteromonocyclic compounds
107	107	HMDB0000163	342.116211546	(2R,3S,4S,5R,6R)-2-(hydroxymethyl)-6-{[(2R,3S,4R,5S,6S)-4,5,6-trihydroxy-2-(hydroxymethyl)oxan-3-yl]oxy}oxane-3,4,5-triol	D-Maltose	C12H22O11	GUBGYTABKSRVRQ-DKBJLJRDSA-N	69-79-4	OC[C@H]1O[C@H](O[C@H]2[C@H](O)[C@H](O)[C@@H](O)O[C@@H]2CO)[C@H](O)[C@@H](O)[C@@H]1O	NA	47937	10991489	NA	FDB001193	C00001140	9166684	C00208	MALTOSE	34261	413	1A7L	NA	Organic compounds	O-glycosyl compounds	Organic oxygen compounds	Organooxygen compounds	Carbohydrates and carbohydrate conjugates	Aliphatic heteromonocyclic compounds
108	108	HMDB0000164	31.042199165	methanamine	Methylamine	CH5N	BAVYZALUXZFZLV-UHFFFAOYSA-N	74-89-5	CN	DB01828	16830	6329	NA	FDB003958	NA	6089	C00218	METHYLAMINE	1800349	3767	NME	-0.57	Organic compounds	Monoalkylamines	Organic nitrogen compounds	Organonitrogen compounds	Amines	Aliphatic acyclic compounds
109	109	HMDB0000167	119.058243159	(2S,3R)-2-amino-3-hydroxybutanoic acid	L-Threonine	C4H9NO3	AYFVYJQAPQTCCC-GBXIJSLDSA-N	72-19-5	C[C@@H](O)[C@H](N)C(O)=O	DB00156	16857	6288	NA	FDB011999	C00001394	6051	C00188	THR	34186	32	THR	-2.94	Organic compounds	L-alpha-amino acids	Organic acids and derivatives	Carboxylic acids and derivatives	Amino acids, peptides, and analogues	Aliphatic acyclic compounds
110	110	HMDB0000168	132.053492132	(2S)-2-amino-3-carbamoylpropanoic acid	L-Asparagine	C4H8N2O3	DCXYFEDJOCDNAF-REOHCLBHSA-N	70-47-3	N[C@@H](CC(N)=O)C(O)=O	DB00174	17196	6267	NA	FDB000787	C00001341	6031	C00152	ASN	34055	14	ASN	-3.82	Organic compounds	Asparagine and derivatives	Organic acids and derivatives	Carboxylic acids and derivatives	Amino acids, peptides, and analogues	Aliphatic acyclic compounds
111	111	HMDB0000169	180.063388116	(3S,4S,5S,6R)-6-(hydroxymethyl)oxane-2,3,4,5-tetrol	D-Mannose	C6H12O6	WQZGKKKJIJFFOK-QTVWNMPRSA-N	3458-28-4	OC[C@H]1OC(O)[C@@H](O)[C@@H](O)[C@@H]1O	NA	4208	18950	NA	FDB001202	C00001126	17893	C00159	MANNOSE	34085	NA	NA	NA	Organic compounds	Hexoses	Organic oxygen compounds	Organooxygen compounds	Carbohydrates and carbohydrate conjugates	Aliphatic heteromonocyclic compounds
112	112	HMDB0000172	131.094628665	(2S,3S)-2-amino-3-methylpentanoic acid	L-Isoleucine	C6H13NO2	AGPKZVBTJJNPAG-WHFBIAKZSA-N	73-32-5	CC[C@H](C)[C@H](N)C(O)=O	DB00167	17191	6306	NA	FDB012397	C00001374	6067	C00407	ILE	34887	5193	ILE	-1.7	Organic compounds	Isoleucine and derivatives	Organic acids and derivatives	Carboxylic acids and derivatives	Amino acids, peptides, and analogues	Aliphatic acyclic compounds
113	113	HMDB0000174	164.068473494	(3R,4R,5R,6S)-6-methyloxane-2,3,4,5-tetrol	L-Fucose	C6H12O5	SHZGCJCMOBCMKK-DHVFOXMCSA-N	2438-80-4	C[C@@H]1OC(O)[C@@H](O)[C@H](O)[C@@H]1O	NA	62346	25310	NA	FDB001176	NA	23642	C00507	NA	NA	5812	1CB8	NA	Organic compounds	Hexoses	Organic oxygen compounds	Organooxygen compounds	Carbohydrates and carbohydrate conjugates	Aliphatic heteromonocyclic compounds
114	114	HMDB0000175	348.047099924	{[(2R,3S,4R,5R)-3,4-dihydroxy-5-(6-oxo-6,9-dihydro-1H-purin-9-yl)oxolan-2-yl]methoxy}phosphonic acid	Inosinic acid	C10H13N4O8P	GRSZFWQUAKGDAV-KQYNXXCUSA-N	131-99-7	O[C@@H]1[C@@H](COP(O)(O)=O)O[C@H]([C@@H]1O)N1C=NC2=C1N=CNC2=O	NA	17202	8582	NA	FDB021901	C00007224	8264	C00130	IMP	33960	5196	IMP	NA	Organic compounds	Purine ribonucleoside monophosphates	Nucleosides, nucleotides, and analogues	Purine nucleotides	Purine ribonucleotides	Aromatic heteropolycyclic compounds
115	115	HMDB0000176	116.010958616	(2E)-but-2-enedioic acid	Maleic acid	C4H4O4	VZCYOOQTPOCHFL-UPHRSURJSA-N	110-16-7	OC(=O)\C=C/C(O)=O	NA	18012	444972	NA	FDB003291	C00001183	10197150	C00122	FUM	33938	3242	FUM	-0.48	Organic compounds	Dicarboxylic acids and derivatives	Organic acids and derivatives	Carboxylic acids and derivatives	Dicarboxylic acids and derivatives	Aliphatic acyclic compounds
116	116	HMDB0000177	155.069476547	(2S)-2-amino-3-(1H-imidazol-5-yl)propanoic acid	L-Histidine	C6H9N3O2	HNDVDQJCIGZPNO-YFKPBYRVSA-N	71-00-1	N[C@@H](CC1=CN=CN1)C(O)=O	DB00117	15971	6274	NA	FDB011856	C00001363	6038	C00135	HIS	33985	21	1KAH	-3.32	Organic compounds	Histidine and derivatives	Organic acids and derivatives	Carboxylic acids and derivatives	Amino acids, peptides, and analogues	Aromatic heteromonocyclic compounds
117	117	HMDB0000181	197.068807845	(2S)-2-amino-3-(3,4-dihydroxyphenyl)propanoic acid	L-Dopa	C9H11NO4	WTDRDQBEARUVNC-LURJTMIESA-N	59-92-7	N[C@@H](CC1=CC(O)=C(O)C=C1)C(O)=O	DB01235	15765	6047	NA	FDB000567	C00001357	5824	C00355	L-DIHYDROXY-PHENYLALANINE	34719	42	DAH	-2.39	Organic compounds	Tyrosine and derivatives	Organic acids and derivatives	Carboxylic acids and derivatives	Amino acids, peptides, and analogues	Aromatic homomonocyclic compounds
118	118	HMDB0000182	146.105527702	(2S)-2,6-diaminohexanoic acid	L-Lysine	C6H14N2O2	KDXKERNSBIXSRK-YFKPBYRVSA-N	56-87-1	NCCCC[C@H](N)C(O)=O	DB00123	18019	5962	NA	FDB000474	C00001378	5747	C00047	LYS	33655	5200	1BBU	-3.05	Organic compounds	L-alpha-amino acids	Organic acids and derivatives	Carboxylic acids and derivatives	Amino acids, peptides, and analogues	Aliphatic acyclic compounds
119	119	HMDB0000186	342.116211546	(2R,3R,4S,5R,6S)-2-(hydroxymethyl)-6-{[(2R,3S,4R,5R,6S)-4,5,6-trihydroxy-2-(hydroxymethyl)oxan-3-yl]oxy}oxane-3,4,5-triol	Alpha-Lactose	C12H22O11	GUBGYTABKSRVRQ-XLOQQCSPSA-N	63-42-3	OC[C@H]1O[C@@H](O[C@H]2[C@H](O)[C@@H](O)[C@@H](O)O[C@@H]2CO)[C@H](O)[C@@H](O)[C@H]1O	NA	36219	84571	NA	FDB001145	C00001136	76293	C00243	LACTOSE	34366	267	LBT	NA	Organic compounds	O-glycosyl compounds	Organic oxygen compounds	Organooxygen compounds	Carbohydrates and carbohydrate conjugates	Aliphatic heteromonocyclic compounds
120	120	HMDB0000187	105.042593095	(2S)-2-amino-3-hydroxypropanoic acid	L-Serine	C3H7NO3	MTCFGRXMJLQNBG-REOHCLBHSA-N	56-45-1	N[C@@H](CO)C(O)=O	DB00133	17115	5951	NA	FDB012739	C00001393	5736	C00065	SER	33717	5203	SER	-3.07	Organic compounds	Serine and derivatives	Organic acids and derivatives	Carboxylic acids and derivatives	Amino acids, peptides, and analogues	Aliphatic acyclic compounds
121	121	HMDB0000189	507.979760744	({[({[(2R,3S,4R,5R)-3,4-dihydroxy-5-(6-hydroxy-9H-purin-9-yl)oxolan-2-yl]methoxy}(hydroxy)phosphoryl)oxy](hydroxy)phosphoryl}oxy)phosphonic acid	Inosine triphosphate	C10H15N4O14P3	HAEJPQIATWHALX-KQYNXXCUSA-N	132-06-9	O[C@@H]1[C@@H](COP(O)(=O)OP(O)(=O)OP(O)(O)=O)O[C@H]([C@@H]1O)N1C=NC2=C1N=CN=C2O	NA	16039	8583	NA	FDB021902	NA	8265	C00081	ITP	33780	5204	ITT	NA	Organic compounds	Purine ribonucleoside triphosphates	Nucleosides, nucleotides, and analogues	Purine nucleotides	Purine ribonucleotides	Aromatic heteropolycyclic compounds
122	122	HMDB0000190	90.031694058	(2R)-2-hydroxypropanoic acid	L-Lactic acid	C3H6O3	JVTAAEKCZFNVCJ-REOHCLBHSA-N	79-33-4	C[C@H](O)C(O)=O	DB03066	42111	61503	NA	FDB003293	C00019549	55423	C00256	D-LACTATE	34414	6150	LAC	NA	Organic compounds	Alpha hydroxy acids and derivatives	Organic acids and derivatives	Hydroxy acids and derivatives	Alpha hydroxy acids and derivatives	Aliphatic acyclic compounds
123	123	HMDB0000191	133.037507717	(2S)-2-aminobutanedioic acid	L-Aspartic acid	C4H7NO4	CKLJMWTZIZZHCS-REOHCLBHSA-N	56-84-8	N[C@@H](CC(O)=O)C(O)=O	DB00128	17053	5960	NA	FDB012567	C00001342	5745	C00049	L-ASPARTATE	33663	5206	ASP	-3.89	Organic compounds	Aspartic acid and derivatives	Organic acids and derivatives	Carboxylic acids and derivatives	Amino acids, peptides, and analogues	Aliphatic acyclic compounds
124	124	HMDB0000192	240.023848262	(2R)-2-amino-3-{[(2R)-2-amino-2-carboxyethyl]disulfanyl}propanoic acid	L-Cystine	C6H12N2O4S2	LEVWYRKDKASIDU-IMJSIDKUSA-N	56-89-3	N[C@@H](CSSC[C@H](N)C(O)=O)C(O)=O	DB00138	16283	67678	NA	FDB012563	C00001352	60997	C00491	CYSTINE	35134	5207	NA	-5.08	Organic compounds	L-cysteine-S-conjugates	Organic acids and derivatives	Carboxylic acids and derivatives	Amino acids, peptides, and analogues	Aliphatic acyclic compounds
125	125	HMDB0000193	192.02700261	1-hydroxypropane-1,2,3-tricarboxylic acid	Isocitric acid	C6H8O7	ODBLHEXUDAPZAU-UHFFFAOYSA-N	320-77-4	OC(C(CC(O)=O)C(O)=O)C(O)=O	NA	30887	1198	NA	FDB003281	C00001188	1161	C00311	Isocitrate	34579	3328	1B0J	NA	Organic compounds	Tricarboxylic acids and derivatives	Organic acids and derivatives	Carboxylic acids and derivatives	Tricarboxylic acids and derivatives	Aliphatic acyclic compounds
126	126	HMDB0000194	240.122240398	(2S)-2-(3-aminopropanamido)-3-(1-methyl-1H-imidazol-5-yl)propanoic acid	Anserine	C10H16N4O3	MYYIAHXIVFADCU-QMMMGPOBSA-N	584-85-0	CN1C=NC=C1C[C@H](NC(=O)CCN)C(O)=O	NA	18323	112072	NA	FDB021903	NA	100482	C01262	CPD-401	NA	5209	NA	NA	Organic compounds	Hybrid peptides	Organic acids and derivatives	Peptidomimetics	Hybrid peptides	Aromatic heteromonocyclic compounds
127	127	HMDB0000195	268.080769514	9-[(2R,3R,4S,5R)-3,4-dihydroxy-5-(hydroxymethyl)oxolan-2-yl]-6,9-dihydro-3H-purin-6-one	Inosine	C10H12N4O5	UGQMRVRMYYASKQ-KQYNXXCUSA-N	58-63-9	OC[C@H]1O[C@H]([C@H](O)[C@@H]1O)N1C=NC2=C1NC=NC2=O	DB04335	17596	6021	NA	FDB011802	C00019692	5799	C00294	INOSINE	34525	84	NOS	-2.1	Organic compounds	Purine nucleosides	Nucleosides, nucleotides, and analogues	Purine nucleosides	NA	Aromatic heteropolycyclic compounds
128	128	HMDB0000197	175.063328537	2-(1H-indol-3-yl)acetic acid	Indoleacetic acid	C10H9NO2	SEOVTRFCIGRIMH-UHFFFAOYSA-N	87-51-4	OC(=O)CC1=CNC2=C1C=CC=C2	DB07950	16411	802	NA	FDB000933	C00000100	780	C00954	NA	1485312	5211	IAC	1.41	Organic compounds	Indole-3-acetic acid derivatives	Organoheterocyclic compounds	Indoles and derivatives	Indolyl carboxylic acids and derivatives	Aromatic heteropolycyclic compounds
129	129	HMDB0000201	203.115758031	(3R)-3-(acetyloxy)-4-(trimethylazaniumyl)butanoate	L-Acetylcarnitine	C9H17NO4	RDHQFKQIGNGIED-MRVPVSSYSA-N	3040-38-8	CC(=O)O[C@H](CC([O-])=O)C[N+](C)(C)C	DB08842	57589	7045767	NA	NA	NA	NA	NA	O-ACETYLCARNITINE	NA	NA	NA	NA	Organic compounds	Acyl carnitines	Lipids and lipid-like molecules	Fatty Acyls	Fatty acid esters	Aliphatic acyclic compounds
130	130	HMDB0000202	118.02660868	2-methylpropanedioic acid	Methylmalonic acid	C4H6O4	ZIYVHBGGAOATLY-UHFFFAOYSA-N	516-05-2	CC(C(O)=O)C(O)=O	DB04183	30860	487	NA	FDB021905	NA	473	C02170	CPD-546	NA	3712	DXX	NA	Organic compounds	Dicarboxylic acids and derivatives	Organic acids and derivatives	Carboxylic acids and derivatives	Dicarboxylic acids and derivatives	Aliphatic acyclic compounds
131	131	HMDB0000205	164.047344122	2-oxo-3-phenylpropanoic acid	Phenylpyruvic acid	C9H8O3	BTNMPGBKDVTSJY-UHFFFAOYSA-N	156-06-9	OC(=O)C(=O)CC1=CC=CC=C1	DB03884	30851	997	NA	FDB020197	C00000751	972	C00166	PHENYL-PYRUVATE	34111	328	PPY	NA	Organic compounds	Phenylpyruvic acid derivatives	Benzenoids	Benzene and substituted derivatives	Phenylpyruvic acid derivatives	Aromatic homomonocyclic compounds
132	132	HMDB0000206	188.116092388	(2S)-2-amino-6-acetamidohexanoic acid	N6-Acetyl-L-lysine	C8H16N2O3	DTERQYGMUDWYAZ-ZETCQYMHSA-N	692-04-6	CC(=O)NCCCC[C@H](N)C(O)=O	NA	17752	92832	NA	FDB000476	NA	83801	C02727	CPD-567	NA	5216	ALY	NA	Organic compounds	L-alpha-amino acids	Organic acids and derivatives	Carboxylic acids and derivatives	Amino acids, peptides, and analogues	Aliphatic acyclic compounds
133	133	HMDB0000207	282.255880332	(9Z)-octadec-9-enoic acid	Oleic acid	C18H34O2	ZQPPMHVWECSIRJ-KTKRTIGZSA-N	112-80-1	CCCCCCCC\C=C/CCCCCCCC(O)=O	NA	16196	445639	NA	FDB012858	C00001232	393217	C00712	OLEATE-CPD	NA	190	OLA	NA	Organic compounds	Long-chain fatty acids	Lipids and lipid-like molecules	Fatty Acyls	Fatty acids and conjugates	Aliphatic acyclic compounds
134	134	HMDB0000208	146.021523302	2-oxopentanedioic acid	Oxoglutaric acid	C5H6O5	KPGXRSRHYNQIFN-UHFFFAOYSA-N	328-50-7	OC(=O)CCC(=O)C(O)=O	NA	30915	51	NA	FDB003361	C00000769	50	C00026	2-KETOGLUTARATE	33565	5218	AKG	NA	Organic compounds	Gamma-keto acids and derivatives	Organic acids and derivatives	Keto acids and derivatives	Gamma-keto acids and derivatives	Aliphatic acyclic compounds
135	135	HMDB0000209	136.0524295	2-phenylacetic acid	Phenylacetic acid	C8H8O2	WLJVXDMOQOGPHL-UHFFFAOYSA-N	103-82-2	OC(=O)CC1=CC=CC=C1	DB09269	30745	999	NA	FDB010558	C00000750	10181341	C07086	PHENYLACETATE	1486426	129	PAC	1.41	Organic compounds	Benzene and substituted derivatives	Benzenoids	Benzene and substituted derivatives	NA	Aromatic homomonocyclic compounds
136	136	HMDB0000210	219.110672659	3-[(2R)-2,4-dihydroxy-3,3-dimethylbutanamido]propanoic acid	Pantothenic acid	C9H17NO5	GHOKWGTUZJEAQD-ZETCQYMHSA-N	79-83-4	CC(C)(CO)[C@@H](O)C(=O)NCCC(O)=O	NA	46905	6613	NA	NA	NA	6361	C00864	NA	NA	NA	PAU	NA	Organic compounds	Polyols	Organooxygen compounds	Alcohols and polyols	Polyols	Aliphatic acyclic compounds
137	137	HMDB0000211	180.063388116	(1R,2R,3r,4S,5S,6s)-cyclohexane-1,2,3,4,5,6-hexol	myo-Inositol	C6H12O6	CDAISMWEOUEBRE-GPIVLXJGSA-N	87-89-8	O[C@H]1[C@H](O)[C@@H](O)[C@H](O)[C@H](O)[C@@H]1O	NA	17268	NA	NA	FDB010547	C00001164	10239179	C00137	MYO-INOSITOL	33990	5221	INS	NA	Organic compounds	Cyclohexanols	Organic oxygen compounds	Organooxygen compounds	Alcohols and polyols	Aliphatic homomonocyclic compounds
138	138	HMDB0000212	221.089937217	N-[(2S,3R,4R,5R,6R)-2,4,5-trihydroxy-6-(hydroxymethyl)oxan-3-yl]acetamide	N-Acetylgalactosamine	C8H15NO6	OVRNDRQMDRJTHS-CBQIKETKSA-N	1811-31-0	CC(=O)N[C@H]1[C@@H](O)O[C@H](CO)[C@H](O)[C@@H]1O	NA	40356	84265	NA	FDB021906	NA	76020	C01074	CPD-3604	36880	5222	A2G	NA	Organic compounds	N-acyl-alpha-hexosamines	Organic oxygen compounds	Organooxygen compounds	Carbohydrates and carbohydrate conjugates	Aliphatic heteromonocyclic compounds
139	139	HMDB0000213	260.029718526	{[(1R,2S,3R,4R,5S,6S)-2,3,4,5,6-pentahydroxycyclohexyl]oxy}phosphonic acid	Myo-inositol 1-phosphate	C6H13O9P	INAPMGSXUVUWAF-PTQMNWPWSA-N	573-35-3	O[C@H]1[C@H](O)[C@H](O)[C@H](OP(O)(O)=O)[C@@H](O)[C@@H]1O	NA	18169	NA	NA	FDB021907	NA	17215924	C04006	1-L-MYO-INOSITOL-1-P	NA	5223	NA	NA	Organic compounds	Inositol phosphates	Organic oxygen compounds	Organooxygen compounds	Alcohols and polyols	Aliphatic homomonocyclic compounds
140	140	HMDB0000214	132.089877638	(2S)-2,5-diaminopentanoic acid	Ornithine	C5H12N2O2	AHLPHDHHMVZTML-BYPYZUCNSA-N	3184-13-2	NCCC[C@H](N)C(O)=O	DB00129	15729	6262	NA	FDB003654	C00001384	6026	C00077	ORNITHINE	37976	27	ORN	-4.22	Organic compounds	L-alpha-amino acids	Organic acids and derivatives	Carboxylic acids and derivatives	Amino acids, peptides, and analogues	Aliphatic acyclic compounds
141	141	HMDB0000215	221.089937217	N-[(3R,4R,5S,6R)-2,4,5-trihydroxy-6-(hydroxymethyl)oxan-3-yl]acetamide	N-Acetyl-D-glucosamine	C8H15NO6	OVRNDRQMDRJTHS-RTRLPJTCSA-N	7512-17-6	CC(=O)N[C@H]1C(O)O[C@H](CO)[C@@H](O)[C@@H]1O	NA	506227	439174	NA	FDB008032	NA	388319	C00140	N-acetyl-D-glucosamine	34006	3356	NGZ	-2.1	Organic compounds	Acylaminosugars	Organic oxygen compounds	Organooxygen compounds	Carbohydrates and carbohydrate conjugates	Aliphatic heteromonocyclic compounds
142	142	HMDB0000216	169.073893223	4-[(1R)-2-amino-1-hydroxyethyl]benzene-1,2-diol	Norepinephrine	C8H11NO3	SFLSHLFXELFNJZ-QMMMGPOBSA-N	51-41-2	NC[C@H](O)C1=CC(O)=C(O)C=C1	DB00368	18357	439260	NA	FDB000895	C00001424	388394	C00547	NOREPINEPHRINE	35313	5226	LNR	-1.24	Organic compounds	Catechols	Benzenoids	Phenols	Benzenediols	Aromatic homomonocyclic compounds
143	143	HMDB0000217	744.083277073	1-[(2R,3R,4S,5R)-5-[({[({[(2R,3R,4R,5R)-5-(6-amino-9H-purin-9-yl)-3-hydroxy-4-(phosphonooxy)oxolan-2-yl]methoxy}(hydroxy)phosphoryl)oxy](hydroxy)phosphoryl}oxy)methyl]-3,4-dihydroxyoxolan-2-yl]-3-carbamoyl-1\xce\xbb\xe2\x81\xb5-pyridin-1-ylium	NADP	C21H29N7O17P3	XJLXINKUBYWONI-NNYOXOHSSA-O	53-59-8	NC(=O)C1=C[N+](=CC=C1)[C@@H]1O[C@H](CO[P@](O)(=O)O[P@](O)(=O)OC[C@H]2O[C@H]([C@H](OP(O)(O)=O)[C@@H]2O)N2C=NC3=C(N)N=CN=C23)[C@@H](O)[C@H]1O	NA	18009	5886	NA	FDB021908	NA	5675	C00006	NAD(P)	33488	5227	NA	NA	Organic compounds	(5'->5')-dinucleotides	Nucleosides, nucleotides, and analogues	(5'->5')-dinucleotides	NA	Aromatic heteropolycyclic compounds
144	144	HMDB0000218	368.02569578	3-[(2R,3R,4S,5R)-3,4-dihydroxy-5-[(phosphonooxy)methyl]oxolan-2-yl]-2,6-dioxo-1,2,3,6-tetrahydropyrimidine-4-carboxylic acid	Orotidylic acid	C10H13N2O11P	KYOBSHFOBAOFBF-XVFCMESISA-N	2149-82-8	O[C@H]1[C@@H](O)[C@@H](O[C@@H]1COP(O)(O)=O)N1C(=O)NC(=O)C=C1C(O)=O	NA	15842	160617	NA	FDB012321	C00007583	141140	C01103	OROTIDINE-5-PHOSPHATE	36813	5228	OMP	NA	Organic compounds	Pyrimidine ribonucleoside monophosphates	Nucleosides, nucleotides, and analogues	Pyrimidine nucleotides	Pyrimidine ribonucleotides	Aromatic heteromonocyclic compounds
145	145	HMDB0000220	256.240230268	hexadecanoic acid	Palmitic acid	C16H32O2	IPCSVZSSVZVIGE-UHFFFAOYSA-N	57-10-3	CCCCCCCCCCCCCCCC(O)=O	DB03796	15756	985	NA	FDB011679	C00030479	960	C00249	PALMITATE	34386	187	PLM	7.17	Organic compounds	Long-chain fatty acids	Lipids and lipid-like molecules	Fatty Acyls	Fatty acids and conjugates	Aliphatic acyclic compounds
146	146	HMDB0000221	745.091102105	{[(2S,3S,4S,5S)-2-(6-amino-9H-purin-9-yl)-5-[({[({[(2S,3R,4S,5S)-5-(3-carbamoyl-1,4-dihydropyridin-1-yl)-3,4-dihydroxyoxolan-2-yl]methoxy}(hydroxy)phosphoryl)oxy](hydroxy)phosphoryl}oxy)methyl]-4-hydroxyoxolan-3-yl]oxy}phosphonic acid	NADPH	C21H30N7O17P3	ACFIXJIJDZMPPO-NCHANQSKSA-N	53-57-6	NC(=O)C1=CN(C=CC1)[C@H]1O[C@@H](COP(O)(=O)OP(O)(=O)OC[C@@H]2O[C@@H]([C@@H](OP(O)(O)=O)[C@H]2O)N2C=NC3=C(N)N=CN=C23)[C@H](O)[C@@H]1O	NA	16474	22833512	NA	FDB021909	NA	17215925	C00005	NADPH	33486	3691	NA	NA	Organic compounds	(5'->5')-dinucleotides	Nucleosides, nucleotides, and analogues	(5'->5')-dinucleotides	NA	Aromatic heteropolycyclic compounds
147	147	HMDB0000222	399.334858933	(3R)-3-(hexadecanoyloxy)-4-(trimethylazaniumyl)butanoate	L-Palmitoylcarnitine	C23H45NO4	XOMRRQXKHMYMOC-OAQYLSRUSA-N	2364-67-2	CCCCCCCCCCCCCCCC(=O)O[C@H](CC([O-])=O)C[N+](C)(C)C	NA	17490	11953816	NA	FDB021910	NA	10128117	C02990	CPD-419	40966	5231	NA	NA	Organic compounds	Acyl carnitines	Lipids and lipid-like molecules	Fatty Acyls	Fatty acid esters	Aliphatic acyclic compounds
148	148	HMDB0000223	132.005873238	2-oxobutanedioic acid	Oxalacetic acid	C4H4O5	KHPXUQMNIQBQEV-UHFFFAOYSA-N	328-42-7	OC(=O)CC(=O)C(O)=O	NA	30744	970	NA	FDB001479	C00001197	945	C00036	OXALACETIC_ACID	33604	123	NA	NA	Organic compounds	Short-chain keto acids and derivatives	Organic acids and derivatives	Keto acids and derivatives	Short-chain keto acids and derivatives	Aliphatic acyclic compounds
149	149	HMDB0000224	141.019094261	(2-aminoethoxy)phosphonic acid	O-Phosphoethanolamine	C2H8NO4P	SUHOOTKUPISOBE-UHFFFAOYSA-N	1071-23-4	NCCOP(O)(O)=O	NA	17553	1015	NA	FDB021911	NA	990	C00346	PHOSPHORYL-ETHANOLAMINE	1485304	5233	OPE	NA	Organic compounds	Phosphoethanolamines	Organic acids and derivatives	Organic phosphoric acids and derivatives	Phosphate esters	Aliphatic acyclic compounds
150	150	HMDB0000225	160.037173366	2-oxohexanedioic acid	Oxoadipic acid	C6H8O5	FGSBNBBHOZHUBO-UHFFFAOYSA-N	3184-35-8	OC(=O)CCCC(=O)C(O)=O	NA	15753	71	NA	FDB003362	C00000770	70	C00322	2K-ADIPATE	1485244	5234	NA	NA	Organic compounds	Medium-chain keto acids and derivatives	Organic acids and derivatives	Keto acids and derivatives	Medium-chain keto acids and derivatives	Aliphatic acyclic compounds
151	151	HMDB0000226	156.017106626	2,6-dioxo-1,2,3,6-tetrahydropyrimidine-4-carboxylic acid	Orotic acid	C5H4N2O4	PXQPEWDEAKTCGB-UHFFFAOYSA-N	65-86-1	OC(=O)C1=CC(=O)NC(=O)N1	DB02262	16742	967	NA	FDB012327	C00019689	942	C00295	OROTATE	34527	318	ORO	-0.83	Organic compounds	Pyrimidinecarboxylic acids	Organoheterocyclic compounds	Diazines	Pyrimidines and pyrimidine derivatives	Aromatic heteromonocyclic compounds
152	152	HMDB0000227	148.073558872	3,5-dihydroxy-3-methylpentanoic acid	Mevalonic acid	C6H12O4	KJTLQQUUPVSXIM-UHFFFAOYSA-N	150-97-0	CC(O)(CCO)CC(O)=O	NA	25351	449	NA	FDB005126	NA	436	C00418	MEVALONATE	34923	127	NA	NA	Organic compounds	Hydroxy fatty acids	Lipids and lipid-like molecules	Fatty Acyls	Fatty acids and conjugates	Aliphatic acyclic compounds
153	153	HMDB0000228	94.041864814	phenol	Phenol	C6H6O	ISWSIDIOOBJBQZ-UHFFFAOYSA-N	108-95-2	OC1=CC=CC=C1	DB03255	15882	996	NA	FDB000893	C00002664	971	C15584	24-DICHLOROPHENOL	NA	128	IPH	1.46	Organic compounds	1-hydroxy-4-unsubstituted benzenoids	Benzenoids	Phenols	1-hydroxy-4-unsubstituted benzenoids	Aromatic homomonocyclic compounds
154	154	HMDB0000229	334.056601978	3-carbamoyl-1-[(2R,3R,4S,5R)-5-[(hydrogen phosphonatooxy)methyl]-3,4-dihydroxyoxolan-2-yl]-1\xce\xbb\xe2\x81\xb5-pyridin-1-ylium	Nicotinamide ribotide	C11H15N2O8P	DAYLJWODMCOQEW-TURQNECASA-N	1094-61-7	NC(=O)C1=CC=C[N+](=C1)[C@@H]1O[C@H](COP(O)([O-])=O)[C@@H](O)[C@H]1O	NA	16171	14180	NA	FDB021912	C00019694	13553	C00455	NICOTINAMIDE_NUCLEOTIDE	35022	5238	NA	NA	Organic compounds	Nicotinamide nucleotides	Nucleosides, nucleotides, and analogues	Pyridine nucleotides	Nicotinamide nucleotides	Aromatic heteromonocyclic compounds
155	155	HMDB0000230	309.105981211	(2S,4S,5R,6R)-5-acetamido-2,4-dihydroxy-6-[(1R,2R)-1,2,3-trihydroxypropyl]oxane-2-carboxylic acid	N-Acetylneuraminic acid	C11H19NO9	SQVRNKJHWKZAKO-PFQGKNLYSA-N	131-48-6	CC(=O)N[C@@H]1[C@@H](O)C[C@](O)(O[C@H]1[C@H](O)[C@H](O)CO)C(O)=O	NA	45744	445063	NA	FDB001209	C00019584	392810	C19910	N-ACETYLNEURAMINATE	34458	3321	SLB	NA	Organic compounds	N-acylneuraminic acids	Organic oxygen compounds	Organooxygen compounds	Carbohydrates and carbohydrate conjugates	Aliphatic heteromonocyclic compounds
156	156	HMDB0000232	167.021857653	pyridine-2,3-dicarboxylic acid	Quinolinic acid	C7H5NO4	GJAWHXHKYYXBSV-UHFFFAOYSA-N	89-00-9	OC(=O)C1=CC=CN=C1C(O)=O	DB01796	16675	1066	NA	FDB021913	C00007381	1037	C03722	QUINOLINATE	42393	330	NTM	NA	Organic compounds	Pyridinecarboxylic acids	Organoheterocyclic compounds	Pyridines and derivatives	Pyridinecarboxylic acids and derivatives	Aromatic heteromonocyclic compounds
157	157	HMDB0000234	288.20893014	(1S,2R,10R,11S,14R,15S)-14-hydroxy-2,15-dimethyltetracyclo[8.7.0.0\xc2\xb2,\xe2\x81\xb7.0\xc2\xb9\xc2\xb9,\xc2\xb9\xe2\x81\xb5]heptadec-6-en-5-one	Testosterone	C19H28O2	MUMGGOZAMZWBJJ-DYKIIFRCSA-N	58-22-0	[H][C@@]12CC[C@H](O)[C@@]1(C)CC[C@@]1([H])[C@@]2([H])CCC2=CC(=O)CC[C@]12C	DB07768	42534	10204	NA	FDB021799	NA	9789	NA	NA	NA	5601	FFA	3.32	Organic compounds	Androgens and derivatives	Lipids and lipid-like molecules	Steroids and steroid derivatives	Androstane steroids	Aliphatic homopolycyclic compounds
158	158	HMDB0000235	265.112306876	3-[(4-amino-2-methylpyrimidin-5-yl)methyl]-5-(2-hydroxyethyl)-4-methyl-1,3-thiazol-3-ium	Thiamine	C12H17N4OS	JZRWCGZRTZMZEH-UHFFFAOYSA-N	59-43-8	CC1=C(CCO)SC=[N+]1CC1=CN=C(C)N=C1N	DB00152	18385	1130	NA	FDB008425	C00000775	1098	C00378	THIAMINE	34804	5242	VIB	NA	Organic compounds	Thiamines	Organoheterocyclic compounds	Diazines	Pyrimidines and pyrimidine derivatives	Aromatic heteromonocyclic compounds
159	159	HMDB0000237	74.036779436	propanoic acid	Propionic acid	C3H6O2	XBDQKXXYIPTUBI-UHFFFAOYSA-N	79-09-4	CCC(O)=O	DB03766	30768	1032	NA	FDB008285	C00044287	1005	C00163	PROPIONATE	34098	3215	PPI	0.33	Organic compounds	Carboxylic acids	Organic acids and derivatives	Carboxylic acids and derivatives	Carboxylic acids	Aliphatic acyclic compounds
160	160	HMDB0000238	237.086189243	2-amino-6-[(2S)-2-hydroxypropanoyl]-1,4,7,8-tetrahydropteridin-4-one	Sepiapterin	C9H11N5O3	VPVOXUSPXFPWBN-VKHMYHEASA-N	17094-01-8	C[C@H](O)C(=O)C1=NC2=C(NC1)NC(N)=NC2=O	NA	804632	65253	NA	FDB021914	NA	58746	C00835	CPD-374	NA	5244	NA	NA	Organic compounds	Pterins and derivatives	Organoheterocyclic compounds	Pteridines and derivatives	Pterins and derivatives	Aromatic heteropolycyclic compounds
161	161	HMDB0000239	169.073893223	4,5-bis(hydroxymethyl)-2-methylpyridin-3-ol	Pyridoxine	C8H11NO3	LXNHXLLTXMVWPM-UHFFFAOYSA-N	65-23-6	CC1=C(O)C(CO)=C(CO)C=N1	DB00165	16709	1054	NA	FDB000574	C00001551	1025	C00314	CPD-455	34590	5245	NA	-0.77	Organic compounds	Pyridoxines	Organoheterocyclic compounds	Pyridines and derivatives	Pyridoxines	Aromatic heteromonocyclic compounds
162	162	HMDB0000240	81.97246462	sulfurous acid	Sulfite	H2O3S	LSNNMFCWUKXFEE-UHFFFAOYSA-N	14265-45-3	OS(O)=O	NA	48854	1100	NA	FDB013391	C00019662	1069	C00094	NA	NA	NA	NA	NA	Inorganic compounds	Non-metal sulfites	Homogeneous non-metal compounds	Non-metal oxoanionic compounds	Non-metal sulfites	NA
163	163	HMDB0000241	562.258005596	3-[20-(2-carboxyethyl)-9,14-diethenyl-5,10,15,19-tetramethyl-21,22,23,24-tetraazapentacyclo[16.2.1.1\xc2\xb3,\xe2\x81\xb6.1\xe2\x81\xb8,\xc2\xb9\xc2\xb9.1\xc2\xb9\xc2\xb3,\xc2\xb9\xe2\x81\xb6]tetracosa-1(21),2,4,6,8(23),9,11,13,15,17,19-undecaen-4-yl]propanoic acid	Protoporphyrin IX	C34H34N4O4	KSFOVUSSGSKXFI-UJJXFSCMSA-N	553-12-8	CC1=C(CCC(O)=O)/C2=C/C3=N/C(=C\C4=C(C)C(C=C)=C(N4)/C=C4\N=C(\C=C\1/N\2)C(C=C)=C4C)/C(C)=C3CCC(O)=O	NA	15430	NA	NA	FDB004277	C00007370	10469486	C02191	PROTOPORPHYRIN_IX	39293	4158	1HBG	NA	Organic compounds	Porphyrins	Organoheterocyclic compounds	Tetrapyrroles and derivatives	Porphyrins	Aromatic heteropolycyclic compounds
164	164	HMDB0000243	88.016043994	2-oxopropanoic acid	Pyruvic acid	C3H4O3	LCTONWCANYUPML-UHFFFAOYSA-N	127-17-3	CC(=O)C(O)=O	DB00119	32816	1060	NA	FDB008293	C00001200	1031	C00022	PYRUVATE	33546	117	PYR	NA	Organic compounds	Alpha-keto acids and derivatives	Organic acids and derivatives	Keto acids and derivatives	Alpha-keto acids and derivatives	Aliphatic acyclic compounds
165	165	HMDB0000244	376.138284392	7,8-dimethyl-10-[(2S,3S,4R)-2,3,4,5-tetrahydroxypentyl]-2H,3H,4H,10H-benzo[g]pteridine-2,4-dione	Riboflavin	C17H20N4O6	AUNGANRZJHBGPY-SCRDCRAPSA-N	83-88-5	CC1=C(C)C=C2N(C[C@H](O)[C@H](O)[C@H](O)CO)C3=NC(=O)NC(=O)C3=NC2=C1	DB00140	17015	493570	NA	FDB012160	C00001552	431981	C00255	RIBOFLAVIN	34409	5249	RBF	-1.46	Organic compounds	Flavins	Organoheterocyclic compounds	Pteridines and derivatives	Alloxazines and isoalloxazines	Aromatic heteropolycyclic compounds
166	166	HMDB0000245	226.095356946	3-[5-(aminomethyl)-4-(carboxymethyl)-1H-pyrrol-3-yl]propanoic acid	Porphobilinogen	C10H14N2O4	QSHWIQZFGQKFMA-UHFFFAOYSA-N	487-90-1	NCC1=C(CC(O)=O)C(CCC(O)=O)=CN1	NA	17381	1021	NA	FDB021916	C00007339	995	C00931	PORPHOBILINOGEN	36404	76	PBG	NA	Organic compounds	Aralkylamines	Organic nitrogen compounds	Organonitrogen compounds	Amines	Aromatic heteromonocyclic compounds
167	167	HMDB0000246	72.057514878	oxolane	Tetrahydrofuran	C4H8O	WYURNTSHIVDZCO-UHFFFAOYSA-N	109-99-9	C1CCOC1	NA	26911	8028	NA	FDB021917	NA	7737	NA	F-BETA-D-FRUCTOSYLSUCROSE	NA	NA	FU1	0.46	Organic compounds	Tetrahydrofurans	Organoheterocyclic compounds	Tetrahydrofurans	NA	Aliphatic heteromonocyclic compounds
168	168	HMDB0000247	182.07903818	(2R,3R,4R,5S)-hexane-1,2,3,4,5,6-hexol	Sorbitol	C6H14O6	FBPFZTCFMRRESA-JGWLITMVSA-N	50-70-4	OC[C@H](O)[C@@H](O)[C@H](O)[C@H](O)CO	DB01638	17924	5780	NA	FDB011676	C00001173	5576	C00794	NA	36018	143	SOR	-2.2	Organic compounds	Sugar alcohols	Organic oxygen compounds	Organooxygen compounds	Carbohydrates and carbohydrate conjugates	Aliphatic acyclic compounds
169	169	HMDB0000248	776.686681525	(2S)-2-amino-3-[4-(4-hydroxy-3,5-diiodophenoxy)-3,5-diiodophenyl]propanoic acid	Thyroxine	C15H11I4NO4	XUIIKFGFIJCVMT-LBPRGKRZSA-N	51-48-9	N[C@@H](CC1=CC(I)=C(OC2=CC(I)=C(O)C(I)=C2)C(I)=C1)C(O)=O	DB00451	18332	5819	NA	FDB021829	NA	5614	C01829	L-THYROXINE	38499	439	T44	NA	Organic compounds	Phenylalanine and derivatives	Organic acids and derivatives	Carboxylic acids and derivatives	Amino acids, peptides, and analogues	Aromatic homomonocyclic compounds
170	170	HMDB0000250	177.943225506	(phosphonooxy)phosphonic acid	Pyrophosphate	H4O7P2	XPPKVPWEQAFLFU-UHFFFAOYSA-N	14000-31-8	OP(O)(=O)OP(O)(O)=O	NA	29888	1023	NA	NA	NA	996	C00013	NA	NA	NA	PPV	NA	Inorganic compounds	Non-metal pyrophosphates	Homogeneous non-metal compounds	Non-metal oxoanionic compounds	Non-metal pyrophosphates	Acyclic compounds
171	171	HMDB0000251	125.014663785	2-aminoethane-1-sulfonic acid	Taurine	C2H7NO3S	XOAAWQZATWQOTB-UHFFFAOYSA-N	107-35-7	NCCS(O)(=O)=O	DB01956	15891	1123	NA	FDB003191	C00048188	1091	C00245	TAURINE	34373	31	TAU	NA	Organic compounds	Organosulfonic acids	Organic acids and derivatives	Organic sulfonic acids and derivatives	Organosulfonic acids and derivatives	Aliphatic acyclic compounds
172	172	HMDB0000252	299.282429433	(4E)-2-aminooctadec-4-ene-1,3-diol	Sphingosine	C18H37NO2	WWUZIQQURGPMPG-CCEZHUSRSA-N	123-78-4	CCCCCCCCCCCCC\C=C\C(O)C(N)CO	NA	16393	5353955	NA	FDB021919	NA	4510275	C00319	SPHINGOSINE	34606	392	1SX6	NA	Organic compounds	1,2-aminoalcohols	Organic nitrogen compounds	Organonitrogen compounds	Amines	Aliphatic acyclic compounds
173	173	HMDB0000253	316.240230268	1-[(1S,2R,5S,10S,11S,14S,15S)-5-hydroxy-2,15-dimethyltetracyclo[8.7.0.0^{2,7}.0^{11,15}]heptadec-7-en-14-yl]ethan-1-one	Pregnenolone	C21H32O2	ORNBQBCIOKFOEO-QGVNFLHTSA-N	145-13-1	[H][C@@]12CC[C@H](C(C)=O)[C@@]1(C)CC[C@@]1([H])[C@@]2([H])CC=C2C[C@@H](O)CC[C@]12C	DB02789	16581	8955	NA	NA	C00047082 C00049664	NA	C01953	NA	NA	NA	NA	4.22	Organic compounds	Gluco/mineralocorticoids, progestogins and derivatives	Lipids and lipid-like molecules	Steroids and steroid derivatives	Pregnane steroids	Aliphatic homopolycyclic compounds
174	174	HMDB0000254	118.02660868	butanedioic acid	Succinic acid	C4H6O4	KDYFGRWQOYBRFD-UHFFFAOYSA-N	110-15-6	OC(=O)CCC(O)=O	DB00139	15741	1110	NA	FDB001931	C00001205	1078	C00042	SUC	33633	114	SIN	-0.59	Organic compounds	Dicarboxylic acids and derivatives	Organic acids and derivatives	Carboxylic acids and derivatives	Dicarboxylic acids and derivatives	Aliphatic acyclic compounds
175	175	HMDB0000256	410.3912516	(6Z,10E,14E,18E)-2,6,10,15,19,23-hexamethyltetracosa-2,6,10,14,18,22-hexaene	Squalene	C30H50	YYGNTYWPHWGJRM-FLHYQJCXSA-N	111-02-4	CC(C)=CCC\C(C)=C/CC\C(C)=C\CC\C=C(/C)CC\C=C(/C)CCC=C(C)C	NA	15440	11975273	NA	FDB015781	C00003755	10148626	C00751	SQUALENE	35878	197	NA	NA	Organic compounds	Triterpenoids	Lipids and lipid-like molecules	Prenol lipids	Triterpenoids	Aliphatic acyclic compounds
176	176	HMDB0000257	113.94453531	sulfanesulfonic acid	Thiosulfate	H2O3S2	DHCDFWKWKRSZHF-UHFFFAOYSA-N	14383-50-7	OS(S)(=O)=O	NA	5587	1085	NA	NA	NA	NA	C05529	NA	NA	NA	NA	NA	Inorganic compounds	Non-metal thiosulfates	Homogeneous non-metal compounds	Non-metal oxoanionic compounds	Non-metal thiosulfates	NA
177	177	HMDB0000258	342.116211546	(2R,3R,4S,5S,6R)-2-{[(2S,3S,4S,5R)-3,4-dihydroxy-2,5-bis(hydroxymethyl)oxolan-2-yl]oxy}-6-(hydroxymethyl)oxane-3,4,5-triol	Sucrose	C12H22O11	CZMRCDWAGMRECN-UGDNZRGBSA-N	57-50-1	OC[C@H]1O[C@@](CO)(O[C@H]2O[C@H](CO)[C@@H](O)[C@H](O)[C@H]2O)[C@@H](O)[C@@H]1O	NA	17992	5988	NA	FDB001131	C00001151	5768	C00089	SUCROSE	33807	137	SUC	-3.7	Organic compounds	O-glycosyl compounds	Organic oxygen compounds	Organooxygen compounds	Carbohydrates and carbohydrate conjugates	Aliphatic heteromonocyclic compounds
178	178	HMDB0000259	176.094963016	3-(2-aminoethyl)-1H-indol-5-ol	Serotonin	C10H12N2O	QZAYGJVTTNCVMB-UHFFFAOYSA-N	50-67-9	NCCC1=CNC2=CC=C(O)C=C12	NA	28790	5202	NA	FDB012158	C00001429	5013	C00780	SEROTONIN	35982	74	SRO	0.21	Organic compounds	Serotonins	Organoheterocyclic compounds	Indoles and derivatives	Tryptamines and derivatives	Aromatic heteropolycyclic compounds
179	179	HMDB0000262	126.042927446	5-methyl-1,2,3,4-tetrahydropyrimidine-2,4-dione	Thymine	C5H6N2O2	RWQNBRDOKXIBIV-UHFFFAOYSA-N	65-71-4	CC1=CNC(=O)NC1=O	DB03462	17821	1135	NA	FDB021922	C00001511	1103	C00178	THYMINE	34151	290	TDR	-0.62	Organic compounds	Hydroxypyrimidines	Organoheterocyclic compounds	Diazines	Pyrimidines and pyrimidine derivatives	Aromatic heteromonocyclic compounds
180	180	HMDB0000263	167.982374404	2-(phosphonooxy)prop-2-enoic acid	Phosphoenolpyruvic acid	C3H5O6P	DTBNBXWJWCWCIK-UHFFFAOYSA-N	138-08-9	OC(=O)C(=C)OP(O)(O)=O	DB01819	44897	1005	NA	FDB001451	C00000798	980	C00074	PHOSPHO-ENOL-PYRUVATE	33756	5264	PEP	NA	Organic compounds	Phosphate esters	Organic acids and derivatives	Organic phosphoric acids and derivatives	Phosphate esters	Aliphatic acyclic compounds
181	181	HMDB0000265	650.790038137	(2S)-2-amino-3-[4-(4-hydroxy-3-iodophenoxy)-3,5-diiodophenyl]propanoic acid	Liothyronine	C15H12I3NO4	AUYYCJSJGJYCDS-LBPRGKRZSA-N	6893-02-3	N[C@@H](CC1=CC(I)=C(OC2=CC(I)=C(O)C=C2)C(I)=C1)C(O)=O	DB00279	18258	5920	NA	FDB021810	NA	5707	C02465	CPD-10813	39878	5265	T3	NA	Organic compounds	Phenylalanine and derivatives	Organic acids and derivatives	Carboxylic acids and derivatives	Amino acids, peptides, and analogues	Aromatic homomonocyclic compounds
182	182	HMDB0000267	129.042593095	(2S)-5-oxopyrrolidine-2-carboxylic acid	Pyroglutamic acid	C5H7NO3	ODHCTXKNWHHXJC-VKHMYHEASA-N	98-79-3	OC(=O)[C@@H]1CCC(=O)N1	NA	18183	7405	NA	FDB014506	C00007403	7127	C01879	5-OXOPROLINE	1800372	3251	PCA	NA	Organic compounds	Alpha amino acids and derivatives	Organic acids and derivatives	Carboxylic acids and derivatives	Amino acids, peptides, and analogues	Aliphatic heteromonocyclic compounds
183	183	HMDB0000268	350.245709576	1-[(1S,2S,5R,7R,11S,14S,15S,17S)-5,17-dihydroxy-2,15-dimethyltetracyclo[8.7.0.0\xc2\xb2,\xe2\x81\xb7.0\xc2\xb9\xc2\xb9,\xc2\xb9\xe2\x81\xb5]heptadecan-14-yl]-2-hydroxyethan-1-one	Tetrahydrocorticosterone	C21H34O4	RHQQHZQUAMFINJ-DSCSGEDNSA-N	68-42-8	[H][C@@]12CC[C@H](C(=O)CO)[C@@]1(C)C[C@H](O)[C@@]1([H])C2CC[C@]2([H])C[C@H](O)CC[C@]12C	NA	NA	9863245	NA	FDB021923	NA	8038941	C05476	NA	NA	5267	NA	NA	Organic compounds	21-hydroxysteroids	Lipids and lipid-like molecules	Steroids and steroid derivatives	Hydroxysteroids	Aliphatic homopolycyclic compounds
184	184	HMDB0000269	301.298079497	(2S,3R)-2-aminooctadecane-1,3-diol	Sphinganine	C18H39NO2	OTKJDMGTUTTYMP-ZWKOTPCHSA-N	764-22-7	CCCCCCCCCCCCCCC[C@@H](O)[C@@H](N)CO	NA	16566	91486	NA	FDB021924	C00007540	82609	C00836	CPD-13612	36159	5268	NA	NA	Organic compounds	1,2-aminoalcohols	Organic nitrogen compounds	Organonitrogen compounds	Amines	Aliphatic acyclic compounds
185	185	HMDB0000271	89.047678473	2-(methylamino)acetic acid	Sarcosine	C3H7NO2	FSYKKLYZXJSNPZ-UHFFFAOYSA-N	107-97-1	CNCC(O)=O	NA	15611	1088	NA	FDB021925	NA	1057	C00213	SARCOSINE	34275	51	SAR	-2.78	Organic compounds	Alpha amino acids	Organic acids and derivatives	Carboxylic acids and derivatives	Amino acids, peptides, and analogues	Aliphatic acyclic compounds
186	186	HMDB0000272	185.008923505	(2S)-2-amino-3-(phosphonooxy)propanoic acid	Phosphoserine	C3H8NO6P	BZQFBWGGLXLEPQ-REOHCLBHSA-N	407-41-0	N[C@@H](COP(O)(O)=O)C(O)=O	DB04522	15811	68841	NA	FDB021926	C00007287	62074	C01005	3-P-SERINE	NA	5270	SEP	NA	Organic compounds	L-alpha-amino acids	Organic acids and derivatives	Carboxylic acids and derivatives	Amino acids, peptides, and analogues	Aliphatic acyclic compounds
187	187	HMDB0000273	242.090271568	1-[(2R,4S,5R)-4-hydroxy-5-(hydroxymethyl)oxolan-2-yl]-5-methyl-1,2,3,4-tetrahydropyrimidine-2,4-dione	Thymidine	C10H14N2O5	IQFYYKKMVGJFEH-XLPZGREQSA-N	50-89-5	CC1=CN([C@H]2C[C@H](O)[C@@H](CO)O2)C(=O)NC1=O	NA	17748	5789	NA	FDB012757	C00019698	5585	C00214	THYMIDINE	50348	3375	THM	-0.93	Organic compounds	Pyrimidine 2'-deoxyribonucleosides	Nucleosides, nucleotides, and analogues	Pyrimidine nucleosides	Pyrimidine 2'-deoxyribonucleosides	Aromatic heteromonocyclic compounds
188	188	HMDB0000277	379.248759843	{[(2S,3R,4E)-2-amino-3-hydroxyoctadec-4-en-1-yl]oxy}phosphonic acid	Sphingosine 1-phosphate	C18H38NO5P	DUYSYHSSBDVJSM-KRWOKUGFSA-N	26993-30-6	CCCCCCCCCCCCC\C=C\[C@@H](O)[C@@H](N)COP(O)(O)=O	NA	37550	5283560	NA	FDB021927	NA	4446673	C06124	NA	47453	5272	NA	NA	Organic compounds	Phosphosphingolipids	Lipids and lipid-like molecules	Sphingolipids	Phosphosphingolipids	Aliphatic acyclic compounds
189	189	HMDB0000279	276.132136382	(2S)-2-{[(5S)-5-amino-5-carboxypentyl]amino}pentanedioic acid	Saccharopine	C11H20N2O6	ZDGJAHTZVHVLOT-YUMQZZPRSA-N	997-68-2	N[C@@H](CCCCN[C@@H](CCC(O)=O)C(O)=O)C(O)=O	DB04207	16927	160556	NA	FDB000461	C00007227	141086	C00449	SACCHAROPINE	1484994	383	SHR	NA	Organic compounds	Glutamic acid and derivatives	Organic acids and derivatives	Carboxylic acids and derivatives	Amino acids, peptides, and analogues	Aliphatic acyclic compounds
190	190	HMDB0000280	389.95181466	[({[(2R,3R,4S,5R)-3,4-dihydroxy-5-[(phosphonooxy)methyl]oxolan-2-yl]oxy}(hydroxy)phosphoryl)oxy]phosphonic acid	Phosphoribosyl pyrophosphate	C5H13O14P3	PQGCEDQWHSBAJP-TXICZTDVSA-N	7540-64-9	O[C@H]1[C@@H](O)[C@@H](O[P@](O)(=O)OP(O)(O)=O)O[C@@H]1COP(O)(O)=O	DB01632	17111	7339	NA	FDB021928	C00007296	7062	C00119	PRPP	33926	5274	PRP	NA	Organic compounds	Pentose phosphates	Organic oxygen compounds	Organooxygen compounds	Carbohydrates and carbohydrate conjugates	Aliphatic heteromonocyclic compounds
191	191	HMDB0000283	150.05282343	(3R,4S,5R)-5-(hydroxymethyl)oxolane-2,3,4-triol	D-Ribose	C5H10O5	HMFHBZSHGGEWLO-SOOFDHNKSA-N	613-83-2	OC[C@H]1OC(O)[C@H](O)[C@@H]1O	NA	47013	5779	NA	FDB011145	C00034198	5575	C00121	CPD-10330	33936	313	1GQT	-2.32	Organic compounds	Pentoses	Organic oxygen compounds	Organooxygen compounds	Carbohydrates and carbohydrate conjugates	Aliphatic heteromonocyclic compounds
192	192	HMDB0000285	483.968527356	({[({[(2R,3S,4R,5R)-5-(2,4-dioxo-1,2,3,4-tetrahydropyrimidin-1-yl)-3,4-dihydroxyoxolan-2-yl]methoxy}(hydroxy)phosphoryl)oxy](hydroxy)phosphoryl}oxy)phosphonic acid	Uridine triphosphate	C9H15N2O15P3	PGAVKCOVUIYSFO-XVFCMESISA-N	63-39-8	O[C@H]1[C@@H](O)[C@@H](O[C@@H]1COP(O)(=O)OP(O)(=O)OP(O)(O)=O)N1C=CC(=O)NC1=O	NA	15713	6133	NA	FDB021929	NA	5903	C00075	UTP	33760	5277	UTP	NA	Organic compounds	Pyrimidine ribonucleoside triphosphates	Nucleosides, nucleotides, and analogues	Pyrimidine nucleotides	Pyrimidine ribonucleotides	Aromatic heteromonocyclic compounds
193	193	HMDB0000286	566.055020376	[({[(2S,3R,4S,5S)-5-(2,4-dioxo-1,2,3,4-tetrahydropyrimidin-1-yl)-3,4-dihydroxyoxolan-2-yl]methoxy}(hydroxy)phosphoryl)oxy]({[(3S,4R,5R,6S)-3,4,5-trihydroxy-6-(hydroxymethyl)oxan-2-yl]oxy})phosphinic acid	Uridine diphosphate glucose	C15H24N2O17P2	HSCJRCZFDFQWRP-LPTOLDDLSA-N	133-89-1	OC[C@@H]1OC(OP(O)(=O)OP(O)(=O)OC[C@@H]2O[C@@H]([C@@H](O)[C@H]2O)N2C=CC(=O)NC2=O)[C@@H](O)[C@H](O)[C@H]1O	NA	NA	53477679	NA	FDB005660	C00001514	NA	C00029	UDP-GLUCOSE	33576	5278	NA	NA	Organic compounds	Pyrimidine nucleotide sugars	Nucleosides, nucleotides, and analogues	Pyrimidine nucleotides	Pyrimidine nucleotide sugars	Aromatic heteromonocyclic compounds
194	194	HMDB0000288	324.035866536	{[(2R,3S,4R,5R)-5-(2,4-dioxo-1,2,3,4-tetrahydropyrimidin-1-yl)-3,4-dihydroxyoxolan-2-yl]methoxy}phosphonic acid	b"Uridine 5'-monophosphate"	C9H13N2O9P	DJJCXFVJDGTHFX-XVFCMESISA-N	58-97-9	O[C@H]1[C@@H](O)[C@@H](O[C@@H]1COP(O)(O)=O)N1C=CC(=O)NC1=O	NA	16695	6030	NA	FDB007508	C00007311	5808	C00105	UMP	33873	NA	U	NA	Organic compounds	Pyrimidine ribonucleoside monophosphates	Nucleosides, nucleotides, and analogues	Pyrimidine nucleotides	Pyrimidine ribonucleotides	Aromatic heteromonocyclic compounds
195	195	HMDB0000289	168.028340014	2,3,6,7,8,9-hexahydro-1H-purine-2,6,8-trione	Uric acid	C5H4N4O3	LEHOTFFKMJEONL-UHFFFAOYSA-N	69-93-2	O=C1NC2=C(N1)C(=O)NC(=O)N2	DB08844	17775	1175	NA	FDB015350	C00007301	1142	C00366	URATE	34768	88	URC	-2.17	Organic compounds	Xanthines	Organoheterocyclic compounds	Imidazopyrimidines	Purines and purine derivatives	Aromatic heteropolycyclic compounds
196	196	HMDB0000290	607.081569477	[({[(2R,3S,4R,5R)-5-(2,4-dioxo-1,2,3,4-tetrahydropyrimidin-1-yl)-3,4-dihydroxyoxolan-2-yl]methoxy}(hydroxy)phosphoryl)oxy]({[(2R,3R,4R,5S,6R)-3-acetamido-4,5-dihydroxy-6-(hydroxymethyl)oxan-2-yl]oxy})phosphinic acid	Uridine diphosphate-N-acetylglucosamine	C17H27N3O17P2	LFTYTUAZOPRMMI-CFRASDGPSA-N	528-04-1	CC(=O)N[C@@H]1[C@@H](O)[C@H](O)[C@@H](CO)O[C@@H]1OP(O)(=O)OP(O)(=O)OC[C@H]1O[C@H]([C@H](O)[C@@H]1O)N1C=CC(=O)NC1=O	NA	16264	445675	NA	FDB021930	C00019358	393240	C00043	UDP-N-ACETYL-D-GLUCOSAMINE	33638	5281	UD1	NA	Organic compounds	Pyrimidine nucleotide sugars	Nucleosides, nucleotides, and analogues	Pyrimidine nucleotides	Pyrimidine nucleotide sugars	Aromatic heteromonocyclic compounds
197	197	HMDB0000291	198.05282343	(2S)-2-hydroxy-2-(4-hydroxy-3-methoxyphenyl)acetic acid	Vanillylmandelic acid	C9H10O5	CGQCWMIAEPEHNQ-QMMMGPOBSA-N	55-10-7	COC1=C(O)C=CC(=C1)[C@H](O)C(O)=O	NA	1127735	736172	NA	FDB021931	NA	643307	C05584	NA	46071	697	NA	NA	Organic compounds	Methoxyphenols	Benzenoids	Phenols	Methoxyphenols	Aromatic homomonocyclic compounds
198	198	HMDB0000292	152.033425392	2,3,6,7-tetrahydro-1H-purine-2,6-dione	Xanthine	C5H4N4O2	LRFVTYWOQMYALW-UHFFFAOYSA-N	69-89-6	O=C1NC2=C(NC=N2)C(=O)N1	DB02134	17712	1188	NA	FDB001977	C00019660	1151	C00385	XANTHINE	34825	82	XAN	-0.73	Organic compounds	Xanthines	Organoheterocyclic compounds	Imidazopyrimidines	Purines and purine derivatives	Aromatic heteropolycyclic compounds
199	199	HMDB0000293	523.974675366	({[({[(2R,3S,4R,5R)-5-(2,6-dihydroxy-9H-purin-9-yl)-3,4-dihydroxyoxolan-2-yl]methoxy}(hydroxy)phosphoryl)oxy](hydroxy)phosphoryl}oxy)phosphonic acid	Xanthosine 5-triphosphate	C10H15N4O15P3	CAEFEWVYEZABLA-UUOKFMHZSA-N	6253-56-1	O[C@@H]1[C@@H](COP(O)(=O)OP(O)(=O)OP(O)(O)=O)O[C@H]([C@@H]1O)N1C=NC2=C1N=C(O)N=C2O	NA	10049	439296	NA	FDB021932	NA	388429	C00700	NA	35735	NA	NA	NA	Organic compounds	Purine ribonucleoside triphosphates	Nucleosides, nucleotides, and analogues	Purine nucleotides	Purine ribonucleotides	Aromatic heteropolycyclic compounds
200	200	HMDB0000294	60.03236276	urea	Urea	CH4N2O	XSQUKJJJFZCRTK-UHFFFAOYSA-N	57-13-6	NC(N)=O	DB03904	16199	1176	NA	FDB012174	C00007314	1143	C00086	UREA	33799	6	URE	-2.11	Organic compounds	Ureas	Organic acids and derivatives	Organic carbonic acids and derivatives	Ureas	Aliphatic acyclic compounds
201	201	HMDB0000295	404.002196946	[({[(2R,3S,4R,5R)-5-(2,4-dioxo-1,2,3,4-tetrahydropyrimidin-1-yl)-3,4-dihydroxyoxolan-2-yl]methoxy}(hydroxy)phosphoryl)oxy]phosphonic acid	b"Uridine 5'-diphosphate"	C9H14N2O12P2	XCCTYIAWTASOJW-XVFCMESISA-N	58-98-0	O[C@H]1[C@@H](O)[C@@H](O[C@@H]1COP(O)(=O)OP(O)(O)=O)N1C=CC(=O)NC1=O	NA	17659	6031	NA	FDB007509	C00007313	5809	C00015	UDP	33518	NA	UDP	NA	Organic compounds	Pyrimidine ribonucleoside diphosphates	Nucleosides, nucleotides, and analogues	Pyrimidine nucleotides	Pyrimidine ribonucleotides	Aromatic heteromonocyclic compounds
202	202	HMDB0000296	244.069536126	1-[(2R,3R,4S,5R)-3,4-dihydroxy-5-(hydroxymethyl)oxolan-2-yl]-1,2,3,4-tetrahydropyrimidine-2,4-dione	Uridine	C9H12N2O6	DRTQHJPVMGBUCF-XVFCMESISA-N	58-96-8	OC[C@H]1O[C@H]([C@H](O)[C@@H]1O)N1C=CC(=O)NC1=O	NA	16704	6029	NA	FDB007411	C00019674	5807	C00299	URIDINE	34541	90	URI	-1.98	Organic compounds	Pyrimidine nucleosides	Nucleosides, nucleotides, and analogues	Pyrimidine nucleosides	NA	Aromatic heteromonocyclic compounds
203	203	HMDB0000299	284.075684136	9-[(2R,3R,4S,5R)-3,4-dihydroxy-5-(hydroxymethyl)oxolan-2-yl]-9H-purine-2,6-diol	Xanthosine	C10H12N4O6	UBORTCNDUKBEOP-UUOKFMHZSA-N	146-80-5	OC[C@H]1O[C@H]([C@H](O)[C@@H]1O)N1C=NC2=C1N=C(O)N=C2O	NA	18107	64959	NA	FDB001604	C00007222	58484	C01762	XANTHOSINE	38352	3408	4UO	NA	Organic compounds	Purine nucleosides	Nucleosides, nucleotides, and analogues	Purine nucleosides	NA	Aromatic heteropolycyclic compounds
204	204	HMDB0000300	112.027277382	1,2,3,4-tetrahydropyrimidine-2,4-dione	Uracil	C4H4N2O2	ISAKRJDGNUQOIC-UHFFFAOYSA-N	66-22-8	O=C1NC=CC(=O)N1	DB03419	17568	1174	NA	FDB006426	C00001513	1141	C00106	URACIL	33879	258	URA	-1.07	Organic compounds	Pyrimidones	Organoheterocyclic compounds	Diazines	Pyrimidines and pyrimidine derivatives	Aromatic heteromonocyclic compounds
205	205	HMDB0000301	138.042927446	(2E)-3-(1H-imidazol-4-yl)prop-2-enoic acid	Urocanic acid	C6H6N2O2	LOIYMIARKYCTBW-OWOJBTEDSA-N	104-98-3	OC(=O)\C=C\C1=CNC=N1	DB01971	30817	736715	NA	FDB000921	NA	643824	C00785	UROCANATE	35990	298	URO	NA	Organic compounds	Imidazolyl carboxylic acids and derivatives	Organoheterocyclic compounds	Azoles	Imidazoles	Aromatic heteromonocyclic compounds
206	206	HMDB0000302	566.055020376	[({[(2R,3S,4R,5R)-5-(2,4-dioxo-1,2,3,4-tetrahydropyrimidin-1-yl)-3,4-dihydroxyoxolan-2-yl]methoxy}(hydroxy)phosphoryl)oxy]({[(2R,3R,4S,5R,6R)-3,4,5-trihydroxy-6-(hydroxymethyl)oxan-2-yl]oxy})phosphinic acid	Uridine diphosphategalactose	C15H24N2O17P2	HSCJRCZFDFQWRP-ABVWGUQPSA-N	2956-16-3	OC[C@H]1O[C@H](O[P@@](O)(=O)O[P@@](O)(=O)OC[C@H]2O[C@H]([C@H](O)[C@@H]2O)N2C=CC(=O)NC2=O)[C@H](O)[C@@H](O)[C@H]1O	NA	67119	18068	NA	FDB021811	C00007390	17069	C00052	UDP-GLACTOSE	33675	5291	GDU	NA	Organic compounds	Pyrimidine nucleotide sugars	Nucleosides, nucleotides, and analogues	Pyrimidine nucleotides	Pyrimidine nucleotide sugars	Aromatic heteromonocyclic compounds
207	207	HMDB0000303	160.100048394	2-(1H-indol-3-yl)ethan-1-amine	Tryptamine	C10H12N2	APJYDQYYACXCRM-UHFFFAOYSA-N	61-54-1	NCCC1=CNC2=CC=CC=C12	DB08653	16765	1150	NA	FDB000917	C00001434	1118	C00398	TRYPTAMINE	34864	325	TSS	1.55	Organic compounds	Tryptamines and derivatives	Organoheterocyclic compounds	Indoles and derivatives	Tryptamines and derivatives	Aromatic heteropolycyclic compounds
208	208	HMDB0000304	607.081569477	[({[5-(2,4-dioxo-1,2,3,4-tetrahydropyrimidin-1-yl)-3,4-dihydroxyoxolan-2-yl]methoxy}(hydroxy)phosphoryl)oxy]({[3-acetamido-4,5-dihydroxy-6-(hydroxymethyl)oxan-2-yl]oxy})phosphinic acid	Uridine diphosphate-N-acetylgalactosamine	C17H27N3O17P2	LFTYTUAZOPRMMI-UHFFFAOYSA-N	7277-98-7	CC(=O)NC1C(O)C(O)C(CO)OC1OP(O)(=O)OP(O)(=O)OCC1OC(C(O)C1O)N1C=CC(=O)NC1=O	NA	NA	1167	NA	FDB021933	NA	1134	C00203	UDP-N-ACETYL-GALACTOSAMINE	34247	5293	NA	NA	Organic compounds	Pyrimidine nucleotide sugars	Nucleosides, nucleotides, and analogues	Pyrimidine nucleotides	Pyrimidine nucleotide sugars	Aromatic heteromonocyclic compounds
209	209	HMDB0000305	286.229665582	(2Z,4E,6E,8E)-3,7-dimethyl-9-(2,6,6-trimethylcyclohex-1-en-1-yl)nona-2,4,6,8-tetraen-1-ol	Vitamin A	C20H30O	FPIPGXGPPPQFEQ-OVSJKPMPSA-N	68-26-8	C\C(=C/CO)\C=C\C=C(/C)\C=C\C1=C(C)CCCC1(C)C	NA	45479	9904001	NA	FDB010848	NA	8079655	C19962	NA	2455099	NA	NA	5.68	Organic compounds	Retinoids	Lipids and lipid-like molecules	Prenol lipids	Retinoids	Aliphatic homomonocyclic compounds
210	210	HMDB0000306	137.084063979	4-(2-aminoethyl)phenol	Tyramine	C8H11NO	DZGWFCGJZKJUFP-UHFFFAOYSA-N	51-67-2	NCCC1=CC=C(O)C=C1	DB08841	15760	5610	NA	FDB000433	C00001435	5408	C00483	TYRAMINE	35110	60	AEF	NA	Organic compounds	Phenethylamines	Benzenoids	Benzene and substituted derivatives	Phenethylamines	Aromatic homomonocyclic compounds
211	211	HMDB0000307	424.282489012	(4R)-4-[(1S,2S,3R,5S,7S,9R,10S,11S,14R,15R,16S)-3,5,9,16-tetrahydroxy-2,15-dimethyltetracyclo[8.7.0.0\xc2\xb2,\xe2\x81\xb7.0\xc2\xb9\xc2\xb9,\xc2\xb9\xe2\x81\xb5]heptadecan-14-yl]pentanoic acid	1b-Hydroxycholic acid	C24H40O6	UYVVLXVBEQAATF-WAIVXGPNSA-N	80875-94-1	[H][C@@]12CC[C@H]([C@H](C)CCC(O)=O)[C@@]1(C)[C@@H](O)C[C@@]1([H])[C@@]2([H])[C@H](O)C[C@]2([H])C[C@H](O)C[C@@H](O)[C@]12C	NA	NA	5283893	NA	FDB021934	NA	4446981	NA	NA	NA	5296	NA	NA	Organic compounds	Tetrahydroxy bile acids, alcohols and derivatives	Lipids and lipid-like molecules	Steroids and steroid derivatives	Bile acids, alcohols and derivatives	Aliphatic homopolycyclic compounds
212	212	HMDB0000308	374.282095082	(4R)-4-[(1S,2R,5S,10S,11S,14R,15R)-5-hydroxy-2,15-dimethyltetracyclo[8.7.0.0\xc2\xb2,\xe2\x81\xb7.0\xc2\xb9\xc2\xb9,\xc2\xb9\xe2\x81\xb5]heptadec-7-en-14-yl]pentanoic acid	3b-Hydroxy-5-cholenoic acid	C24H38O3	HIAJCGFYHIANNA-QIZZZRFXSA-N	5255-17-4	[H][C@@]12CC[C@H]([C@H](C)CCC(O)=O)[C@@]1(C)CC[C@@]1([H])[C@@]2([H])CC=C2C[C@@H](O)CC[C@]12C	NA	384794	92997	NA	FDB021935	NA	83950	NA	NA	NA	5297	NA	NA	Organic compounds	Monohydroxy bile acids, alcohols and derivatives	Lipids and lipid-like molecules	Steroids and steroid derivatives	Bile acids, alcohols and derivatives	Aliphatic homopolycyclic compounds
213	213	HMDB0000309	304.203844762	(1S,2S,10S,11S,13S,15R)-5,13-dihydroxy-2,15-dimethyltetracyclo[8.7.0.0\xc2\xb2,\xe2\x81\xb7.0\xc2\xb9\xc2\xb9,\xc2\xb9\xe2\x81\xb5]heptadec-4-en-3-one	3a,16b-Dihydroxyandrostenone	C19H28O3	CUPQSMZELNNSIR-AATVIRSZSA-N	60828-06-0	[H][C@@]12C[C@H](O)C[C@@]1(C)CC[C@@]1([H])[C@@]2([H])CCC2CC(O)=CC(=O)[C@]12C	NA	NA	NA	NA	FDB021936	NA	13628053	NA	NA	NA	5298	NA	NA	Organic compounds	Androgens and derivatives	Lipids and lipid-like molecules	Steroids and steroid derivatives	Androstane steroids	Aliphatic homopolycyclic compounds
214	214	HMDB0000310	116.047344122	methyl 3-oxobutanoate	Methylacetoacetic acid	C5H8O3	WRQNANDWMGAFTP-UHFFFAOYSA-N	105-45-3	COC(=O)CC(C)=O	NA	NA	7757	NA	FDB021937	NA	13874867	NA	NA	NA	5299	NA	NA	Organic compounds	Beta-keto acids and derivatives	Organic acids and derivatives	Keto acids and derivatives	Beta-keto acids and derivatives	Aliphatic acyclic compounds
215	215	HMDB0000311	424.282489012	(4R)-4-[(1S,2R,5S,6R,7S,9R,10R,11S,14R,15R,16S)-5,6,9,16-tetrahydroxy-2,15-dimethyltetracyclo[8.7.0.0\xc2\xb2,\xe2\x81\xb7.0\xc2\xb9\xc2\xb9,\xc2\xb9\xe2\x81\xb5]heptadecan-14-yl]pentanoic acid	3b,4b,7a,12a-Tetrahydroxy-5b-cholanoic acid	C24H40O6	WGGZRKVUOFMQHM-VCELIZGUSA-N	129099-70-3	[H][C@@]12CC[C@H]([C@H](C)CCC(O)=O)[C@@]1(C)[C@@H](O)C[C@@]1([H])[C@@]2([H])[C@H](O)C[C@]2([H])[C@@H](O)[C@@H](O)CC[C@]12C	NA	NA	5283896	NA	FDB021938	NA	4446984	NA	NA	NA	5300	NA	NA	Organic compounds	Tetrahydroxy bile acids, alcohols and derivatives	Lipids and lipid-like molecules	Steroids and steroid derivatives	Bile acids, alcohols and derivatives	Aliphatic homopolycyclic compounds
216	216	HMDB0000312	408.28757439	(4R)-4-[(1S,2S,5R,7S,9R,10R,11S,14R,15R,16R)-5,9,16-trihydroxy-2,15-dimethyltetracyclo[8.7.0.0\xc2\xb2,\xe2\x81\xb7.0\xc2\xb9\xc2\xb9,\xc2\xb9\xe2\x81\xb5]heptadecan-14-yl]pentanoic acid	3a,7a,12b-Trihydroxy-5b-cholanoic acid	C24H40O5	BHQCQFFYRZLCQQ-KRHHAYMPSA-N	71883-64-2	[H][C@@]12CC[C@H]([C@H](C)CCC(O)=O)[C@@]1(C)[C@H](O)C[C@@]1([H])[C@@]2([H])[C@H](O)C[C@]2([H])C[C@H](O)CC[C@]12C	NA	36240	5283869	NA	FDB021939	NA	4446957	NA	NA	NA	5301	NA	NA	Organic compounds	Trihydroxy bile acids, alcohols and derivatives	Lipids and lipid-like molecules	Steroids and steroid derivatives	Bile acids, alcohols and derivatives	Aliphatic homopolycyclic compounds
217	217	HMDB0000313	286.15689457	(1S,10R,11S,13S,15S)-5,13-dihydroxy-15-methyltetracyclo[8.7.0.0\xc2\xb2,\xe2\x81\xb7.0\xc2\xb9\xc2\xb9,\xc2\xb9\xe2\x81\xb5]heptadeca-2(7),3,5-trien-14-one	16b-Hydroxyestrone	C18H22O3	WPOCIZJTELRQMF-LFRCEIEQSA-N	966-06-3	[H][C@@]12C[C@H](O)C(=O)[C@@]1(C)CC[C@]1([H])C3=C(CC[C@@]21[H])C=C(O)C=C3	NA	87628	22833517	NA	FDB021940	NA	17215934	C05300	NA	NA	5302	NA	NA	Organic compounds	Estrogens and derivatives	Lipids and lipid-like molecules	Steroids and steroid derivatives	Estrane steroids	Aromatic homopolycyclic compounds
218	218	HMDB0000314	366.240624198	2-hydroxy-1-[(1S,2S,5S,7S,10S,11S,14R,15S,17S)-5,14,17-trihydroxy-2,15-dimethyltetracyclo[8.7.0.0\xc2\xb2,\xe2\x81\xb7.0\xc2\xb9\xc2\xb9,\xc2\xb9\xe2\x81\xb5]heptadecan-14-yl]ethan-1-one	3b-Allotetrahydrocortisol	C21H34O5	AODPIQQILQLWGS-VSJLKEFSSA-N	651-43-4	[H][C@@]12CC[C@](O)(C(=O)CO)[C@@]1(C)C[C@H](O)[C@@]1([H])[C@@]2([H])CC[C@@]2([H])C[C@@H](O)CC[C@]12C	NA	NA	12444612	NA	FDB021941	NA	13628056	NA	NA	NA	5303	NA	NA	Organic compounds	21-hydroxysteroids	Lipids and lipid-like molecules	Steroids and steroid derivatives	Hydroxysteroids	Aliphatic homopolycyclic compounds
219	219	HMDB0000315	332.23514489	1-[(1S,2R,5S,10S,11S,13R,14R,15S)-5,13-dihydroxy-2,15-dimethyltetracyclo[8.7.0.0\xc2\xb2,\xe2\x81\xb7.0\xc2\xb9\xc2\xb9,\xc2\xb9\xe2\x81\xb5]heptadec-7-en-14-yl]ethan-1-one	16-a-Hydroxypregnenolone	C21H32O3	ZAKJZPQDUPCXSD-YRWKUUEZSA-N	520-88-7	[H][C@@]12C[C@@H](O)[C@H](C(C)=O)[C@@]1(C)CC[C@@]1([H])[C@@]2([H])CC=C2C[C@@H](O)CC[C@]12C	NA	771	6452574	NA	FDB021942	NA	4955002	C06390	NA	NA	5304	NA	NA	Organic compounds	Gluco/mineralocorticoids, progestogins and derivatives	Lipids and lipid-like molecules	Steroids and steroid derivatives	Pregnane steroids	Aliphatic homopolycyclic compounds
220	220	HMDB0000316	424.282489012	(4S)-4-[(2S,4S,5S,7R,9R,15R,16S)-4,5,9,16-tetrahydroxy-2,15-dimethyltetracyclo[8.7.0.0\xc2\xb2,\xe2\x81\xb7.0\xc2\xb9\xc2\xb9,\xc2\xb9\xe2\x81\xb5]heptadecan-14-yl]pentanoic acid	2b,3a,7a,12a-Tetrahydroxy-5b-cholanoic acid	C24H40O6	IMMADCCLTPCOKH-DLPNMVJGSA-N	60696-60-8	[H][C@@]12C[C@H](O)[C@@H](O)C[C@]1(C)C1C[C@H](O)[C@]3(C)C(CCC3C1[C@H](O)C2)[C@@H](C)CCC(O)=O	NA	NA	53477680	NA	FDB021943	NA	NA	NA	NA	NA	5305	NA	NA	Organic compounds	Tetrahydroxy bile acids, alcohols and derivatives	Lipids and lipid-like molecules	Steroids and steroid derivatives	Bile acids, alcohols and derivatives	Aliphatic homopolycyclic compounds
221	221	HMDB0000317	132.07864425	(2R,3R)-2-hydroxy-3-methylpentanoic acid	2-Hydroxy-3-methylpentanoic acid	C6H12O3	RILPIWOPNGRASR-RFZPGFLSSA-N	488-15-3	CC[C@@H](C)[C@@H](O)C(O)=O	NA	89228	10796774	NA	FDB021944	NA	8972081	NA	NA	NA	5306	NA	NA	Organic compounds	Hydroxy fatty acids	Lipids and lipid-like molecules	Fatty Acyls	Fatty acids and conjugates	Aliphatic acyclic compounds
222	222	HMDB0000318	170.057908808	4-(1,2-dihydroxyethyl)benzene-1,2-diol	3,4-Dihydroxyphenylglycol	C8H10O4	MTVWFVDWRVYDOR-UHFFFAOYSA-N	28822-73-3	OCC(O)C1=CC(O)=C(O)C=C1	NA	1387	91528	NA	FDB020084	NA	82648	C05576	CPD-11878	46054	5307	NA	-1.01	Organic compounds	Catechols	Benzenoids	Phenols	Benzenediols	Aromatic homomonocyclic compounds
223	223	HMDB0000319	362.20932407	(1S,2R,10S,11S,14S,15R,17S)-17-hydroxy-14-(2-hydroxyacetyl)-15-(hydroxymethyl)-2-methyltetracyclo[8.7.0.0^{2,7}.0^{11,15}]heptadec-6-en-5-one	18-Hydroxycorticosterone	C21H30O5	HFSXHZZDNDGLQN-ZVIOFETBSA-N	561-65-9	[H][C@@]12CC[C@H](C(=O)CO)[C@@]1(CO)C[C@H](O)[C@@]1([H])[C@@]2([H])CCC2=CC(=O)CC[C@]12C	NA	16485	11222	NA	FDB021945	NA	10748	C01124	18-HYDROXYCORTICOSTERONE	NA	5308	NA	NA	Organic compounds	21-hydroxysteroids	Lipids and lipid-like molecules	Steroids and steroid derivatives	Hydroxysteroids	Aliphatic homopolycyclic compounds
224	224	HMDB0000320	408.28757439	(4S)-4-[(1S,2R,5R,6R,7S,9R,10S,11S,15R)-5,6,9-trihydroxy-2,15-dimethyltetracyclo[8.7.0.0\xc2\xb2,\xe2\x81\xb7.0\xc2\xb9\xc2\xb9,\xc2\xb9\xe2\x81\xb5]heptadecan-14-yl]pentanoic acid	3a,4b,7a-Trihydroxy-5b-cholanoic acid	C24H40O5	AIHWGPJJINPTRP-VSASKLEVSA-N	117590-81-5	[H][C@@]12CCC([C@@H](C)CCC(O)=O)[C@@]1(C)CC[C@@]1([H])[C@@]2([H])[C@H](O)C[C@]2([H])[C@@H](O)[C@H](O)CC[C@]12C	NA	NA	53477681	NA	FDB021946	NA	NA	NA	NA	NA	5309	NA	NA	Organic compounds	Trihydroxy bile acids, alcohols and derivatives	Lipids and lipid-like molecules	Steroids and steroid derivatives	Bile acids, alcohols and derivatives	Aliphatic homopolycyclic compounds
225	225	HMDB0000321	162.05282343	2-hydroxyhexanedioic acid	2-Hydroxyadipic acid	C6H10O5	OTTXIFWBPRRYOG-UHFFFAOYSA-N	18294-85-4	OC(CCCC(O)=O)C(O)=O	NA	17023	193530	NA	FDB021947	NA	167943	C02360	NA	NA	5310	NA	NA	Organic compounds	Medium-chain fatty acids	Lipids and lipid-like molecules	Fatty Acyls	Fatty acids and conjugates	Aliphatic acyclic compounds
226	226	HMDB0000322	304.203844762	(2R,5S,14R,15S)-5,14-dihydroxy-2,15-dimethyltetracyclo[8.7.0.0\xc2\xb2,\xe2\x81\xb7.0\xc2\xb9\xc2\xb9,\xc2\xb9\xe2\x81\xb5]heptadec-7-en-13-one	16-Oxoandrostenediol	C19H28O3	AKRBLZKRYPEVIK-IACDPKRHSA-N	1159-66-6	C[C@]12CCC3C(CC=C4C[C@@H](O)CC[C@]34C)C1CC(=O)[C@@H]2O	NA	NA	53477682	NA	FDB021948	NA	NA	NA	NA	NA	5311	NA	NA	Organic compounds	Androgens and derivatives	Lipids and lipid-like molecules	Steroids and steroid derivatives	Androstane steroids	Aliphatic homopolycyclic compounds
227	227	HMDB0000323	114.079312952	3-aminopiperidin-2-one	3-Amino-2-piperidone	C5H10N2O	YCCMTCQQDULIFE-UHFFFAOYSA-N	1892-22-4	NC1CCCNC1=O	NA	76341	5200225	NA	FDB021949	NA	4371576	NA	NA	NA	5312	NA	NA	Organic compounds	Alpha amino acid amides	Organic acids and derivatives	Carboxylic acids and derivatives	Amino acids, peptides, and analogues	Aliphatic heteromonocyclic compounds
228	228	HMDB0000324	304.203844762	(1S,2S,10S,11S,13R,15R)-5,13-dihydroxy-2,15-dimethyltetracyclo[8.7.0.0\xc2\xb2,\xe2\x81\xb7.0\xc2\xb9\xc2\xb9,\xc2\xb9\xe2\x81\xb5]heptadec-4-en-3-one	3a,16a-Dihydroxyandrostenone	C19H28O3	CUPQSMZELNNSIR-LZRZFMTJSA-N	14167-51-2	[H][C@@]12C[C@@H](O)C[C@@]1(C)CC[C@@]1([H])[C@@]2([H])CCC2CC(O)=CC(=O)[C@]12C	NA	NA	NA	NA	FDB021950	NA	13628060	NA	NA	NA	5313	NA	NA	Organic compounds	Androgens and derivatives	Lipids and lipid-like molecules	Steroids and steroid derivatives	Androstane steroids	Aliphatic homopolycyclic compounds
229	229	HMDB0000325	190.084123558	3-hydroxyoctanedioic acid	3-Hydroxysuberic acid	C8H14O5	ARJZZFJXSNJKGR-UHFFFAOYSA-N	73141-47-6	OC(CCCCC(O)=O)CC(O)=O	NA	70766	22328017	NA	FDB021951	NA	13498677	NA	NA	NA	5314	NA	NA	Organic compounds	Medium-chain hydroxy acids and derivatives	Organic acids and derivatives	Hydroxy acids and derivatives	Medium-chain hydroxy acids and derivatives	Aliphatic acyclic compounds
230	230	HMDB0000326	408.28757439	(4R)-4-[(2S,3R,5S,15R,16S)-3,5,16-trihydroxy-2,15-dimethyltetracyclo[8.7.0.0\xc2\xb2,\xe2\x81\xb7.0\xc2\xb9\xc2\xb9,\xc2\xb9\xe2\x81\xb5]heptadecan-14-yl]pentanoic acid	1b,3a,12a-Trihydroxy-5b-cholanoic acid	C24H40O5	DAKYVYUAVGJDRK-LFMRMFNLSA-N	80434-32-8	C[C@H](CCC(O)=O)C1CCC2C3CCC4C[C@H](O)C[C@@H](O)[C@]4(C)C3C[C@H](O)[C@]12C	NA	89219	53477683	NA	FDB021952	NA	NA	NA	NA	NA	5315	NA	NA	Organic compounds	Trihydroxy bile acids, alcohols and derivatives	Lipids and lipid-like molecules	Steroids and steroid derivatives	Bile acids, alcohols and derivatives	Aliphatic homopolycyclic compounds
231	231	HMDB0000328	390.277009704	(4R)-4-[(1S,2S,5R,7R,10R,11S,14R,15R)-5-hydroxy-2,15-dimethyl-16-oxotetracyclo[8.7.0.0\xc2\xb2,\xe2\x81\xb7.0\xc2\xb9\xc2\xb9,\xc2\xb9\xe2\x81\xb5]heptadecan-14-yl]pentanoic acid	12-Ketodeoxycholic acid	C24H38O4	CVNYHSDFZXHMMJ-VPUMZWJWSA-N	5130-29-0	[H][C@@]1(CC[C@@]2([H])[C@]3([H])CC[C@]4([H])C[C@H](O)CC[C@]4(C)[C@@]3([H])CC(=O)[C@]12C)[C@H](C)CCC(O)=O	NA	803536	3080612	NA	FDB021953	NA	2338365	NA	NA	NA	5317	NA	NA	Organic compounds	Monohydroxy bile acids, alcohols and derivatives	Lipids and lipid-like molecules	Steroids and steroid derivatives	Bile acids, alcohols and derivatives	Aliphatic homopolycyclic compounds
232	232	HMDB0000329	164.083729628	2-phenylbutanoic acid	2-Phenylbutyric acid	C10H12O2	OFJWFSNDPCAWDK-UHFFFAOYSA-N	90-27-7	CCC(C(O)=O)C1=CC=CC=C1	NA	1138996	7012	NA	FDB021954	NA	6745	NA	NA	NA	5318	NA	NA	Organic compounds	Phenylpropanes	Benzenoids	Benzene and substituted derivatives	Phenylpropanes	Aromatic homomonocyclic compounds
233	233	HMDB0000330	408.28757439	(4S)-4-[(2R,5R,6R,15R,16S)-5,6,16-trihydroxy-2,15-dimethyltetracyclo[8.7.0.0\xc2\xb2,\xe2\x81\xb7.0\xc2\xb9\xc2\xb9,\xc2\xb9\xe2\x81\xb5]heptadecan-14-yl]pentanoic acid	3a,4b,12a-Trihydroxy-5b-cholanoic acid	C24H40O5	FRYVQXCDSBCDAU-IQXKVUNVSA-N	129012-50-6	C[C@@H](CCC(O)=O)C1CCC2C3CCC4[C@@H](O)[C@H](O)CC[C@]4(C)C3C[C@H](O)[C@]12C	NA	NA	53477684	NA	FDB021955	NA	NA	NA	NA	NA	5319	NA	NA	Organic compounds	Trihydroxy bile acids, alcohols and derivatives	Lipids and lipid-like molecules	Steroids and steroid derivatives	Bile acids, alcohols and derivatives	Aliphatic homopolycyclic compounds
234	234	HMDB0000331	465.309038113	2-[(4R)-4-[(1S,2S,5R,7S,9S,10R,11S,14R,15R,16S)-5,9,16-trihydroxy-2,15-dimethyltetracyclo[8.7.0.0\xc2\xb2,\xe2\x81\xb7.0\xc2\xb9\xc2\xb9,\xc2\xb9\xe2\x81\xb5]heptadecan-14-yl]pentanamido]acetic acid	3a,7b,12a-Trihydroxyoxocholanyl-Glycine	C26H43NO6	RFDAIACWWDREDC-IFZPJRIXSA-N	68753-51-5	[H][C@@]1(CC[C@@]2([H])[C@]3([H])[C@@H](O)C[C@]4([H])C[C@H](O)CC[C@]4(C)[C@@]3([H])C[C@H](O)[C@]12C)[C@H](C)CCC(=O)NCC(O)=O	NA	NA	44263376	NA	FDB021956	NA	24850145	NA	NA	NA	NA	NA	NA	Organic compounds	Glycinated bile acids and derivatives	Lipids and lipid-like molecules	Steroids and steroid derivatives	Bile acids, alcohols and derivatives	Aliphatic homopolycyclic compounds
235	235	HMDB0000332	376.188588628	(1S,2R,10S,11S,14S,15R,17S)-14,17-dihydroxy-14-(2-hydroxyacetyl)-2-methyl-5-oxotetracyclo[8.7.0.0\xc2\xb2,\xe2\x81\xb7.0\xc2\xb9\xc2\xb9,\xc2\xb9\xe2\x81\xb5]heptadec-6-ene-15-carbaldehyde	18-Oxocortisol	C21H28O6	XUQWWIFROYJHCU-FJNAKSJRSA-N	2410-60-8	[H][C@@]12CC[C@@](O)(C(=O)CO)[C@]1(C[C@H](O)[C@@]1([H])[C@@]2([H])CCC2=CC(=O)CC[C@]12C)C=O	NA	89213	44263344	NA	FDB021957	NA	24840619	NA	NA	NA	5321	NA	NA	Organic compounds	21-hydroxysteroids	Lipids and lipid-like molecules	Steroids and steroid derivatives	Hydroxysteroids	Aliphatic homopolycyclic compounds
236	236	HMDB0000333	182.057908808	2-(3-hydroxy-4-methoxyphenyl)acetic acid	Isohomovanillic acid	C9H10O4	BWXLCOBSWMQCGP-UHFFFAOYSA-N	1131-94-8	COC1=CC=C(CC(O)=O)C=C1O	NA	70818	160562	NA	FDB021958	NA	141092	NA	NA	NA	5322	NA	NA	Organic compounds	Methoxyphenols	Benzenoids	Phenols	Methoxyphenols	Aromatic homomonocyclic compounds
237	237	HMDB0000335	286.15689457	(1S,10R,11S,13R,15S)-5,13-dihydroxy-15-methyltetracyclo[8.7.0.0\xc2\xb2,\xe2\x81\xb7.0\xc2\xb9\xc2\xb9,\xc2\xb9\xe2\x81\xb5]heptadeca-2(7),3,5-trien-14-one	16a-Hydroxyestrone	C18H22O3	WPOCIZJTELRQMF-QFXBJFAPSA-N	566-76-7	[H][C@@]12C[C@@H](O)C(=O)[C@@]1(C)CC[C@]1([H])C3=C(CC[C@@]21[H])C=C(O)C=C3	NA	776	115116	NA	FDB021959	NA	103012	C05300	NA	NA	2580	J2Z	NA	Organic compounds	Estrogens and derivatives	Lipids and lipid-like molecules	Steroids and steroid derivatives	Estrane steroids	Aromatic homopolycyclic compounds
238	238	HMDB0000336	104.047344122	(2R)-3-hydroxy-2-methylpropanoic acid	(R)-3-Hydroxyisobutyric acid	C4H8O3	DBXBTMSZEOQQDU-GSVOUGTGSA-N	1910-47-0	C[C@H](CO)C(O)=O	NA	NA	11217234	NA	FDB021960	NA	9392288	NA	NA	NA	NA	HIU	NA	Organic compounds	Beta hydroxy acids and derivatives	Organic acids and derivatives	Hydroxy acids and derivatives	Beta hydroxy acids and derivatives	Aliphatic acyclic compounds
239	239	HMDB0000337	120.042258744	3,4-dihydroxybutanoic acid	(S)-3,4-Dihydroxybutyric acid	C4H8O4	DZAIOXUZHHTJKN-UHFFFAOYSA-N	51267-44-8	OCC(O)CC(O)=O	NA	86371	150929	NA	FDB021961	NA	133026	NA	3-4DH3-4DHFLUORENE	NA	NA	NA	NA	Organic compounds	Beta hydroxy acids and derivatives	Organic acids and derivatives	Hydroxy acids and derivatives	Beta hydroxy acids and derivatives	Aliphatic acyclic compounds
240	240	HMDB0000338	288.172544634	(1S,10R,11S,14S,15S)-15-methyltetracyclo[8.7.0.0\xc2\xb2,\xe2\x81\xb7.0\xc2\xb9\xc2\xb9,\xc2\xb9\xe2\x81\xb5]heptadeca-2(7),3,5-triene-4,5,14-triol	2-Hydroxyestradiol	C18H24O3	DILDHNKDVHLEQB-XSSYPUMDSA-N	362-05-0	[H][C@@]12CC[C@H](O)[C@@]1(C)CC[C@]1([H])C3=C(CC[C@@]21[H])C=C(O)C(O)=C3	DB07706	28744	247304	NA	FDB021962	NA	216475	C05301	2-HYDROXY-ESTRADIOL	NA	5327	ECS	NA	Organic compounds	Estrogens and derivatives	Lipids and lipid-like molecules	Steroids and steroid derivatives	Estrane steroids	Aromatic homopolycyclic compounds
241	241	HMDB0000339	159.089543287	2-(2-methylbutanamido)acetic acid	2-Methylbutyrylglycine	C7H13NO3	HOACIBQKYRHBOW-UHFFFAOYSA-N	52320-67-9	CCC(C)C(=O)NCC(O)=O	NA	86366	193872	NA	FDB021963	NA	168243	NA	NA	NA	5328	NA	NA	Organic compounds	N-acyl-alpha amino acids	Organic acids and derivatives	Carboxylic acids and derivatives	Amino acids, peptides, and analogues	Aliphatic acyclic compounds
242	242	HMDB0000340	424.282489012	(4R)-4-[(1S,2R,5R,7S,9R,10R,11S,14R,15R,16S)-5,9,16-trihydroxy-2-(hydroxymethyl)-15-methyltetracyclo[8.7.0.0\xc2\xb2,\xe2\x81\xb7.0\xc2\xb9\xc2\xb9,\xc2\xb9\xe2\x81\xb5]heptadecan-14-yl]pentanoic acid	3a,7a,12a,19-Tetrahydroxy-5b-cholanoic acid	C24H40O6	RFSKRKUKTCLIAV-OWXKUJNZSA-N	171524-64-4	[H][C@@]12CC[C@H]([C@H](C)CCC(O)=O)[C@@]1(C)[C@@H](O)C[C@@]1([H])[C@@]2([H])[C@H](O)C[C@]2([H])C[C@H](O)CC[C@]12CO	NA	NA	5283905	NA	FDB021964	NA	4446993	NA	NA	NA	5329	NA	NA	Organic compounds	Tetrahydroxy bile acids, alcohols and derivatives	Lipids and lipid-like molecules	Steroids and steroid derivatives	Bile acids, alcohols and derivatives	Aliphatic homopolycyclic compounds
243	243	HMDB0000341	172.073558872	(2E)-oct-2-enedioic acid	2-Octenedioic acid	C8H12O4	BNTPVRGYUHJFHN-HWKANZROSA-N	5698-50-0	OC(=O)CCCC\C=C\C(O)=O	NA	89192	6079438	NA	FDB021965	NA	4800646	NA	NA	NA	5330	NA	NA	Organic compounds	Medium-chain fatty acids	Lipids and lipid-like molecules	Fatty Acyls	Fatty acids and conjugates	Aliphatic acyclic compounds
244	244	HMDB0000343	286.15689457	(1S,10R,11S,15S)-4,5-dihydroxy-15-methyltetracyclo[8.7.0.0\xc2\xb2,\xe2\x81\xb7.0\xc2\xb9\xc2\xb9,\xc2\xb9\xe2\x81\xb5]heptadeca-2(7),3,5-trien-14-one	2-Hydroxyestrone	C18H22O3	SWINWPBPEKHUOD-JPVZDGGYSA-N	362-06-1	[H][C@@]12CCC(=O)[C@@]1(C)CC[C@]1([H])C3=C(CC[C@@]21[H])C=C(O)C(O)=C3	NA	1156	440623	NA	FDB021966	NA	389514	C05298	NA	NA	2579	NA	NA	Organic compounds	Estrogens and derivatives	Lipids and lipid-like molecules	Steroids and steroid derivatives	Estrane steroids	Aromatic homopolycyclic compounds
245	245	HMDB0000344	316.203844762	(1S,10R,11S,14S,15S)-4,5-dimethoxy-15-methyltetracyclo[8.7.0.0\xc2\xb2,\xe2\x81\xb7.0\xc2\xb9\xc2\xb9,\xc2\xb9\xe2\x81\xb5]heptadeca-2(7),3,5-trien-14-ol	2-Methoxyestradiol-3-methylether	C20H28O3	AVCFXYYRWRZONV-BKRJIHRRSA-N	5976-67-0	[H][C@@]12CC[C@H](O)[C@@]1(C)CC[C@]1([H])C3=C(CC[C@@]21[H])C=C(OC)C(OC)=C3	NA	717733	11301534	NA	FDB021967	NA	9476511	NA	NA	NA	NA	NA	NA	Organic compounds	Estrane steroids	Lipids and lipid-like molecules	Steroids and steroid derivatives	Estrane steroids	Aromatic homopolycyclic compounds
246	246	HMDB0000345	162.05282343	3-hydroxyhexanedioic acid	3-Hydroxyadipic acid	C6H10O5	YVOMYDHIQVMMTA-UHFFFAOYSA-N	14292-29-6	OC(CCC(O)=O)CC(O)=O	NA	89205	151913	NA	FDB021968	NA	133894	NA	NA	NA	5334	NA	NA	Organic compounds	Medium-chain hydroxy acids and derivatives	Organic acids and derivatives	Hydroxy acids and derivatives	Medium-chain hydroxy acids and derivatives	Aliphatic acyclic compounds
247	247	HMDB0000346	180.063388116	(2S,4S,5R)-2,4,5,6-tetrahydroxyhexanoic acid	3-Deoxyarabinohexonic acid	C6H12O6	YGMNHEPVTNXLLS-VAYJURFESA-N	29625-79-4	OC[C@@H](O)[C@@H](O)C[C@H](O)C(O)=O	NA	NA	152990	NA	FDB021969	NA	134838	NA	NA	NA	5335	SSH	NA	Organic compounds	Medium-chain hydroxy acids and derivatives	Organic acids and derivatives	Hydroxy acids and derivatives	Medium-chain hydroxy acids and derivatives	Aliphatic acyclic compounds
248	248	HMDB0000347	288.172544634	(1S,10R,11S,13S,14R,15S)-15-methyltetracyclo[8.7.0.0\xc2\xb2,\xe2\x81\xb7.0\xc2\xb9\xc2\xb9,\xc2\xb9\xe2\x81\xb5]heptadeca-2(7),3,5-triene-5,13,14-triol	16b-Hydroxyestradiol	C18H24O3	PROQIPRRNZUXQM-ZMSHIADSSA-N	547-81-9	[H][C@@]12C[C@H](O)[C@H](O)[C@@]1(C)CC[C@]1([H])C3=C(CC[C@@]21[H])C=C(O)C=C3	NA	87620	68929	NA	FDB021970	NA	62155	NA	NA	NA	5336	NA	NA	Organic compounds	Estrogens and derivatives	Lipids and lipid-like molecules	Steroids and steroid derivatives	Estrane steroids	Aromatic homopolycyclic compounds
249	249	HMDB0000348	392.292659768	(4R)-4-[(1S,2S,5S,7S,10R,11S,14R,15R,16S)-5,16-dihydroxy-2,15-dimethyltetracyclo[8.7.0.0\xc2\xb2,\xe2\x81\xb7.0\xc2\xb9\xc2\xb9,\xc2\xb9\xe2\x81\xb5]heptadecan-14-yl]pentanoic acid	3b,12a-Dihydroxy-5a-cholanoic acid	C24H40O4	KXGVEGMKQFWNSR-UPSXFCICSA-N	2569-04-2	[H][C@@]12CC[C@H]([C@H](C)CCC(O)=O)[C@@]1(C)[C@@H](O)C[C@@]1([H])[C@@]2([H])CC[C@@]2([H])C[C@@H](O)CC[C@]12C	NA	NA	5283835	NA	FDB021971	NA	4446923	NA	NA	NA	5337	NA	NA	Organic compounds	Dihydroxy bile acids, alcohols and derivatives	Lipids and lipid-like molecules	Steroids and steroid derivatives	Bile acids, alcohols and derivatives	Aliphatic homopolycyclic compounds
250	250	HMDB0000349	118.02660868	(3R,4R)-3,4-dihydroxyoxolan-2-one	Erythrono-1,4-lactone	C4H6O4	SGMJBNSHAZVGMC-PWNYCUMCSA-N	17675-99-9	O[C@@H]1COC(=O)[C@@H]1O	NA	87625	5325915	NA	FDB021972	NA	4483398	NA	CPD-8574	NA	5338	NA	NA	Organic compounds	Gamma butyrolactones	Organoheterocyclic compounds	Lactones	Gamma butyrolactones	Aliphatic heteromonocyclic compounds
251	251	HMDB0000350	218.115423686	3-hydroxydecanedioic acid	3-Hydroxysebacic acid	C10H18O5	OQYZCCKCJQWHIE-UHFFFAOYSA-N	73141-46-5	OC(CCCCCCC(O)=O)CC(O)=O	NA	89182	3017884	NA	FDB021973	NA	2285525	NA	NA	NA	5339	NA	NA	Organic compounds	Medium-chain hydroxy acids and derivatives	Organic acids and derivatives	Hydroxy acids and derivatives	Medium-chain hydroxy acids and derivatives	Aliphatic acyclic compounds
252	252	HMDB0000351	118.062994186	(2S,3R)-3-hydroxy-2-methylbutanoic acid	3-Hydroxy-2-methyl-[R-(R,S)]-butanoic acid	C5H10O3	VEXDRERIMPLZLU-IUYQGCFVSA-N	71526-30-2	C[C@@H](O)[C@H](C)C(O)=O	NA	NA	12313370	NA	FDB021974	NA	13628066	NA	NA	NA	5340	NA	NA	Organic compounds	Hydroxy fatty acids	Lipids and lipid-like molecules	Fatty Acyls	Fatty acids and conjugates	Aliphatic acyclic compounds
253	253	HMDB0000352	304.203844762	(1S,2R,5S,10R,11S,13R,15S)-5,13-dihydroxy-2,15-dimethyltetracyclo[8.7.0.0\xc2\xb2,\xe2\x81\xb7.0\xc2\xb9\xc2\xb9,\xc2\xb9\xe2\x81\xb5]heptadec-7-en-14-one	16a-Hydroxydehydroisoandrosterone	C19H28O3	QQIVKFZWLZJXJT-DNKQKWOHSA-N	1232-73-1	[H][C@@]12C[C@@H](O)C(=O)[C@@]1(C)CC[C@@]1([H])[C@@]2([H])CC=C2C[C@@H](O)CC[C@]12C	NA	27771	102030	NA	FDB021975	NA	92168	C05139	NA	NA	5341	NA	NA	Organic compounds	Androgens and derivatives	Lipids and lipid-like molecules	Steroids and steroid derivatives	Androstane steroids	Aliphatic homopolycyclic compounds
254	254	HMDB0000353	348.230059512	(1S,2S,10R,11S,12R,14R,15S)-14-ethyl-5,12,14-trihydroxy-2,15-dimethyltetracyclo[8.7.0.0\xc2\xb2,\xe2\x81\xb7.0\xc2\xb9\xc2\xb9,\xc2\xb9\xe2\x81\xb5]heptadec-4-en-3-one	3b,15b,17a-Trihydroxy-pregnenone	C21H32O4	YXMCPINQJVUPGV-HETPMVKVSA-N	80380-40-1	[H][C@@]12[C@H](O)C[C@](O)(CC)[C@@]1(C)CC[C@@]1([H])[C@@]2([H])CCC2CC(O)=CC(=O)[C@]12C	NA	NA	NA	NA	FDB021976	NA	23353200	NA	CARBOXY-ARABINITOL-PP	NA	5342	NA	NA	Organic compounds	Gluco/mineralocorticoids, progestogins and derivatives	Lipids and lipid-like molecules	Steroids and steroid derivatives	Pregnane steroids	Aliphatic homopolycyclic compounds
255	255	HMDB0000354	118.062994186	3-hydroxy-2-methylbutanoic acid	2-Methyl-3-hydroxybutyric acid	C5H10O3	VEXDRERIMPLZLU-UHFFFAOYSA-N	473-86-9	CC(O)C(C)C(O)=O	NA	37051	160471	NA	FDB021977	NA	141015	NA	NA	NA	3786	NA	NA	Organic compounds	Hydroxy fatty acids	Lipids and lipid-like molecules	Fatty Acyls	Fatty acids and conjugates	Aliphatic acyclic compounds
256	256	HMDB0000355	162.05282343	3-hydroxy-3-methylpentanedioic acid	3-Hydroxymethylglutaric acid	C6H10O5	NPOAOTPXWNWTSH-UHFFFAOYSA-N	503-49-1	CC(O)(CC(O)=O)CC(O)=O	DB04377	16831	1662	NA	FDB005950	C00001187	1600	C03761	CPD-547	NA	5344	MAH	NA	Organic compounds	Hydroxy fatty acids	Lipids and lipid-like molecules	Fatty Acyls	Fatty acids and conjugates	Aliphatic acyclic compounds
257	257	HMDB0000356	288.172544634	(13R,14S,15S)-15-methyltetracyclo[8.7.0.0\xc2\xb2,\xe2\x81\xb7.0\xc2\xb9\xc2\xb9,\xc2\xb9\xe2\x81\xb5]heptadeca-2(7),3,5-triene-5,13,14-triol	17-Epiestriol	C18H24O3	PROQIPRRNZUXQM-MAHASAQBSA-N	1228-72-4	C[C@]12CCC3C(CCC4=C3C=CC(O)=C4)C1C[C@@H](O)[C@H]2O	NA	NA	44358113	NA	FDB021978	NA	23214132	NA	ESTRIOL	NA	5345	NA	NA	Organic compounds	Estrogens and derivatives	Lipids and lipid-like molecules	Steroids and steroid derivatives	Estrane steroids	Aromatic homopolycyclic compounds
258	258	HMDB0000357	104.047344122	3-hydroxybutanoic acid	3-Hydroxybutyric acid	C4H8O3	WHBMMWSBFZVSSR-UHFFFAOYSA-N	300-85-6	CC(O)CC(O)=O	NA	20067	441	NA	FDB021797	NA	428	C01089	CPD-335	NA	125	NA	NA	Organic compounds	Beta hydroxy acids and derivatives	Organic acids and derivatives	Hydroxy acids and derivatives	Beta hydroxy acids and derivatives	Aliphatic acyclic compounds
259	259	HMDB0000359	434.339609961	(6R)-6-[(1S,2S,5R,7S,9R,10R,11S,14R,15R)-5,9-dihydroxy-2,15-dimethyltetracyclo[8.7.0.0^{2,7}.0^{11,15}]heptadecan-14-yl]-2-methylheptanoic acid	3alpha,7alpha-Dihydroxycoprostanic acid	C27H46O4	ITZYGDKGRKKBSN-HKFUITGCSA-N	17974-66-2	[H][C@@]1(CC[C@@]2([H])[C@]3([H])[C@H](O)C[C@]4([H])C[C@H](O)CC[C@]4(C)[C@@]3([H])CC[C@]12C)[C@H](C)CCCC(C)C(O)=O	NA	16577	53477686	NA	FDB021979	NA	4447327	NA	NA	NA	5348	NA	NA	Organic compounds	Dihydroxy bile acids, alcohols and derivatives	Lipids and lipid-like molecules	Steroids and steroid derivatives	Bile acids, alcohols and derivatives	Aliphatic homopolycyclic compounds
260	260	HMDB0000360	120.042258744	2,4-dihydroxybutanoic acid	2,4-Dihydroxybutanoic acid	C4H8O4	UFYGCFHQAXXBCF-UHFFFAOYSA-N	1518-62-3	OCCC(O)C(O)=O	NA	86348	192742	NA	FDB021980	NA	167259	NA	NA	NA	5349	NA	NA	Organic compounds	Short-chain hydroxy acids and derivatives	Organic acids and derivatives	Hydroxy acids and derivatives	Short-chain hydroxy acids and derivatives	Aliphatic acyclic compounds
261	261	HMDB0000361	392.292659768	(4R)-4-[(1S,2S,5S,7S,9R,10R,11S,14R,15R)-5,9-dihydroxy-2,15-dimethyltetracyclo[8.7.0.0\xc2\xb2,\xe2\x81\xb7.0\xc2\xb9\xc2\xb9,\xc2\xb9\xe2\x81\xb5]heptadecan-14-yl]pentanoic acid	3b,7a-Dihydroxy-5b-cholanoic acid	C24H40O4	RUDATBOHQWOJDD-JGFDLHJZSA-N	566-24-5	[H][C@@]12CC[C@H]([C@H](C)CCC(O)=O)[C@@]1(C)CC[C@@]1([H])[C@@]2([H])[C@H](O)C[C@]2([H])C[C@@H](O)CC[C@]12C	NA	88102	164673	NA	FDB021981	NA	144359	C17660	NA	NA	5350	NA	NA	Organic compounds	Dihydroxy bile acids, alcohols and derivatives	Lipids and lipid-like molecules	Steroids and steroid derivatives	Bile acids, alcohols and derivatives	Aliphatic homopolycyclic compounds
262	262	HMDB0000362	185.99293909	3-hydroxy-2-(phosphonooxy)propanoic acid	2-Phosphoglyceric acid	C3H7O7P	GXIURPTVHJPJLF-UHFFFAOYSA-N	2553-59-5	OCC(OP(O)(O)=O)C(O)=O	NA	24344	59	NA	FDB023161	NA	58	NA	2-PG	NA	5351	1EQJ	NA	Organic compounds	Sugar acids and derivatives	Organic oxygen compounds	Organooxygen compounds	Carbohydrates and carbohydrate conjugates	Aliphatic acyclic compounds
263	263	HMDB0000363	332.23514489	1-[(1S,2R,5S,10R,11S,14R,15S)-5,14-dihydroxy-2,15-dimethyltetracyclo[8.7.0.0\xc2\xb2,\xe2\x81\xb7.0\xc2\xb9\xc2\xb9,\xc2\xb9\xe2\x81\xb5]heptadec-7-en-14-yl]ethan-1-one	17a-Hydroxypregnenolone	C21H32O3	JERGUCIJOXJXHF-TVWVXWENSA-N	387-79-1	[H][C@@]12CC[C@](O)(C(C)=O)[C@@]1(C)CC[C@@]1([H])[C@@]2([H])CC=C2C[C@@H](O)CC[C@]12C	NA	28750	91451	NA	FDB021982	NA	82579	C05138	CPD66-23	45199	5352	LZZ	NA	Organic compounds	Gluco/mineralocorticoids, progestogins and derivatives	Lipids and lipid-like molecules	Steroids and steroid derivatives	Pregnane steroids	Aliphatic homopolycyclic compounds
264	264	HMDB0000364	408.28757439	(4R)-4-[(1S,2R,5R,7R,8R,9R,10S,11S,14R,15R)-5,8,9-trihydroxy-2,15-dimethyltetracyclo[8.7.0.0\xc2\xb2,\xe2\x81\xb7.0\xc2\xb9\xc2\xb9,\xc2\xb9\xe2\x81\xb5]heptadecan-14-yl]pentanoic acid	3a,6a,7b-Trihydroxy-5b-cholanoic acid	C24H40O5	DKPMWHFRUGMUKF-NTPBNISXSA-N	6830-03-1	[H][C@@]12CC[C@H]([C@H](C)CCC(O)=O)[C@@]1(C)CC[C@@]1([H])[C@@]2([H])[C@@H](O)[C@H](O)[C@]2([H])C[C@H](O)CC[C@]12C	NA	NA	5283851	NA	FDB021983	NA	4446939	C17727	NA	NA	5353	NA	NA	Organic compounds	Trihydroxy bile acids, alcohols and derivatives	Lipids and lipid-like molecules	Steroids and steroid derivatives	Bile acids, alcohols and derivatives	Aliphatic homopolycyclic compounds
265	265	HMDB0000365	290.224580204	(1S,2S,5S,10R,11S,15S)-5-hydroxy-2,15-dimethyltetracyclo[8.7.0.0^{2,7}.0^{11,15}]heptadecan-14-one	Epiandrosterone	C19H30O2	QGXBDMJGAMFCBF-QRIARFFBSA-N	481-29-8	[H][C@@]12CCC(=O)[C@@]1(C)CC[C@@]1([H])[C@@]2([H])CCC2C[C@@H](O)CC[C@]12C	NA	NA	11055399	NA	FDB021984	NA	9230560	C07635	NA	45201	NA	NA	NA	Organic compounds	Androgens and derivatives	Lipids and lipid-like molecules	Steroids and steroid derivatives	Androstane steroids	Aliphatic homopolycyclic compounds
266	266	HMDB0000366	150.05282343	(3S,4R)-3,4,5-trihydroxypentanoic acid	2-Deoxyribonic acid	C5H10O5	VBUWJOHKCBQXNU-IUYQGCFVSA-N	29625-75-0	OC[C@@H](O)[C@@H](O)CC(O)=O	NA	86350	11528367	NA	FDB021985	NA	9703151	NA	NA	NA	5355	NA	NA	Organic compounds	Beta hydroxy acids and derivatives	Organic acids and derivatives	Hydroxy acids and derivatives	Beta hydroxy acids and derivatives	Aliphatic acyclic compounds
267	267	HMDB0000367	424.282489012	(4R)-4-[(1S,2R,5R,7R,8S,9R,10R,11S,14R,15R,16S)-5,8,9,16-tetrahydroxy-2,15-dimethyltetracyclo[8.7.0.0\xc2\xb2,\xe2\x81\xb7.0\xc2\xb9\xc2\xb9,\xc2\xb9\xe2\x81\xb5]heptadecan-14-yl]pentanoic acid	3a,6b,7b,12a-Tetrahydroxy-5b-cholanoic acid	C24H40O6	COCMFMBNEAMQMA-KREOYVNCSA-N	75110-48-4	[H][C@@]12CC[C@H]([C@H](C)CCC(O)=O)[C@@]1(C)[C@@H](O)C[C@@]1([H])[C@@]2([H])[C@@H](O)[C@@H](O)[C@]2([H])C[C@H](O)CC[C@]12C	NA	NA	5283900	NA	FDB021986	NA	4446988	NA	NA	NA	5356	NA	NA	Organic compounds	Tetrahydroxy bile acids, alcohols and derivatives	Lipids and lipid-like molecules	Steroids and steroid derivatives	Bile acids, alcohols and derivatives	Aliphatic homopolycyclic compounds
268	268	HMDB0000368	162.05282343	(2R)-2-hydroxyhexanedioic acid	2(R)-Hydroxyadipic acid	C6H10O5	OTTXIFWBPRRYOG-SCSAIBSYSA-N	77252-44-9	O[C@H](CCCC(O)=O)C(O)=O	NA	55541	9855559	NA	FDB021987	NA	8031259	NA	NA	NA	5357	NA	NA	Organic compounds	Medium-chain fatty acids	Lipids and lipid-like molecules	Fatty Acyls	Fatty acids and conjugates	Aliphatic acyclic compounds
269	269	HMDB0000369	292.240230268	(2S,5S,14S,15S)-2,15-dimethyltetracyclo[8.7.0.0\xc2\xb2,\xe2\x81\xb7.0\xc2\xb9\xc2\xb9,\xc2\xb9\xe2\x81\xb5]heptadecane-5,14-diol	3b,17b-Dihydroxyetiocholane	C19H32O2	CBMYJHIOYJEBSB-WTVXNACZSA-N	6038-31-9	C[C@]12CCC3C(CCC4C[C@@H](O)CC[C@]34C)C1CC[C@@H]2O	NA	36715	53477687	NA	FDB021988	NA	NA	NA	NA	NA	5358	NA	NA	Organic compounds	Androgens and derivatives	Lipids and lipid-like molecules	Steroids and steroid derivatives	Androstane steroids	Aliphatic homopolycyclic compounds
270	270	HMDB0000370	169.014008883	2-amino-3-phosphonopropanoic acid	2-Amino-3-phosphonopropionic acid	C3H8NO5P	LBTABPSJONFLPO-UHFFFAOYSA-N	5652-28-8	NC(CP(O)(O)=O)C(O)=O	NA	244030	3857	NA	FDB021989	NA	3723	C05672	NA	NA	5359	NA	NA	Organic compounds	Alpha amino acids	Organic acids and derivatives	Carboxylic acids and derivatives	Amino acids, peptides, and analogues	Aliphatic acyclic compounds
271	271	HMDB0000371	408.28757439	(4R)-4-[(1S,2S,10S,11S,14R,15R)-3,5,16-trihydroxy-2,15-dimethyltetracyclo[8.7.0.0\xc2\xb2,\xe2\x81\xb7.0\xc2\xb9\xc2\xb9,\xc2\xb9\xe2\x81\xb5]heptadecan-14-yl]pentanoic acid	1,3,12-Trihydroxycholan-24-oic acid	C24H40O5	DAKYVYUAVGJDRK-JZBKOBKOSA-N	63266-91-1	[H][C@@]12CC[C@H]([C@H](C)CCC(O)=O)[C@@]1(C)C(O)C[C@@]1([H])[C@@]2([H])CCC2CC(O)CC(O)[C@]12C	NA	NA	20849394	NA	FDB021990	NA	13628070	NA	NA	NA	5360	NA	NA	Organic compounds	Trihydroxy bile acids, alcohols and derivatives	Lipids and lipid-like molecules	Steroids and steroid derivatives	Bile acids, alcohols and derivatives	Aliphatic homopolycyclic compounds
272	272	HMDB0000372	284.141244506	(15S)-5-hydroxy-15-methyltetracyclo[8.7.0.0\xc2\xb2,\xe2\x81\xb7.0\xc2\xb9\xc2\xb9,\xc2\xb9\xe2\x81\xb5]heptadeca-2(7),3,5-triene-13,14-dione	16-Oxoestrone	C18H20O3	ANPHVANSJXDRTP-VLVBFLKRSA-N	1228-73-5	C[C@]12CCC3C(CCC4=C3C=CC(O)=C4)C1CC(=O)C2=O	NA	NA	53477688	NA	FDB021991	NA	NA	C14441	NA	NA	5361	NA	NA	Organic compounds	Estrogens and derivatives	Lipids and lipid-like molecules	Steroids and steroid derivatives	Estrane steroids	Aromatic homopolycyclic compounds
273	273	HMDB0000374	330.219494826	(1S,2R,10R,11S,14R,15S)-14-acetyl-14-hydroxy-2,15-dimethyltetracyclo[8.7.0.0\xc2\xb2,\xe2\x81\xb7.0\xc2\xb9\xc2\xb9,\xc2\xb9\xe2\x81\xb5]heptadec-6-en-5-one	17-Hydroxyprogesterone	C21H30O3	DBPWSSGDRRHUNT-CEGNMAFCSA-N	68-96-2	[H][C@@]12CC[C@](O)(C(C)=O)[C@@]1(C)CC[C@@]1([H])[C@@]2([H])CCC2=CC(=O)CC[C@]12C	NA	17252	6238	NA	FDB021992	NA	6002	C01176	17-ALPHA-HYDROXYPROGESTERONE	36989	5363	3QZ	3.17	Organic compounds	Gluco/mineralocorticoids, progestogins and derivatives	Lipids and lipid-like molecules	Steroids and steroid derivatives	Pregnane steroids	Aliphatic homopolycyclic compounds
274	274	HMDB0000375	166.062994186	3-(3-hydroxyphenyl)propanoic acid	3-(3-Hydroxyphenyl)propanoic acid	C9H10O3	QVWAEZJXDYOKEH-UHFFFAOYSA-N	621-54-5	OC(=O)CCC1=CC=CC(O)=C1	NA	1427	91	NA	FDB021993	NA	89	C11457	3-HYDROXYPHENYL-PROPIONATE	NA	5364	NA	NA	Organic compounds	Phenylpropanoic acids	Phenylpropanoids and polyketides	Phenylpropanoic acids	NA	Aromatic homomonocyclic compounds
275	275	HMDB0000376	408.28757439	(4R)-4-[(1S,2S,5S,7R,9R,10R,11S,14R,15R,16S)-5,9,16-trihydroxy-2,15-dimethyltetracyclo[8.7.0.0\xc2\xb2,\xe2\x81\xb7.0\xc2\xb9\xc2\xb9,\xc2\xb9\xe2\x81\xb5]heptadecan-14-yl]pentanoic acid	3b,7a,12a-Trihydroxy-5a-Cholanoic acid	C24H40O5	BHQCQFFYRZLCQQ-OJGXVJBCSA-N	15073-87-7	[H][C@@]12CC[C@H]([C@H](C)CCC(O)=O)[C@@]1(C)[C@@H](O)C[C@@]1([H])[C@@]2([H])[C@H](O)C[C@@]2([H])C[C@@H](O)CC[C@]12C	NA	NA	5283875	NA	FDB021994	NA	4446963	NA	NA	NA	5365	NA	NA	Organic compounds	Trihydroxy bile acids, alcohols and derivatives	Lipids and lipid-like molecules	Steroids and steroid derivatives	Bile acids, alcohols and derivatives	Aliphatic homopolycyclic compounds
276	276	HMDB0000377	424.282489012	(4R)-4-[(1S,2R,5R,7R,8S,9R,10R,11S,14R,15R,16R)-5,8,9,16-tetrahydroxy-2,15-dimethyltetracyclo[8.7.0.0\xc2\xb2,\xe2\x81\xb7.0\xc2\xb9\xc2\xb9,\xc2\xb9\xe2\x81\xb5]heptadecan-14-yl]pentanoic acid	3a,6b,7b,12b-Tetrahydroxy-5b-cholanoic acid	C24H40O6	COCMFMBNEAMQMA-XEGXWRQYSA-N	140852-41-1	[H][C@@]12CC[C@H]([C@H](C)CCC(O)=O)[C@@]1(C)[C@H](O)C[C@@]1([H])[C@@]2([H])[C@@H](O)[C@@H](O)[C@]2([H])C[C@H](O)CC[C@]12C	NA	NA	5283902	NA	FDB021995	NA	4446990	NA	NA	NA	5366	NA	NA	Organic compounds	Tetrahydroxy bile acids, alcohols and derivatives	Lipids and lipid-like molecules	Steroids and steroid derivatives	Bile acids, alcohols and derivatives	Aliphatic homopolycyclic compounds
277	277	HMDB0000378	245.162708229	3-[(2-methylbutanoyl)oxy]-4-(trimethylazaniumyl)butanoate	2-Methylbutyroylcarnitine	C12H23NO4	IHCPDBBYTYJYIL-UHFFFAOYSA-N	31023-25-3	CCC(C)C(=O)OC(CC([O-])=O)C[N+](C)(C)C	NA	73026	6426901	NA	FDB021996	NA	4932320	NA	NA	NA	5367	NA	NA	Organic compounds	Acyl carnitines	Lipids and lipid-like molecules	Fatty Acyls	Fatty acid esters	Aliphatic acyclic compounds
278	278	HMDB0000379	206.042652674	2-hydroxy-1-methylpropane-1,2,3-tricarboxylic acid	2-Methylcitric acid	C7H10O7	YNOXCRMFGMSKIJ-UHFFFAOYSA-N	6061-96-7	CC(C(O)=O)C(O)(CC(O)=O)C(O)=O	NA	30835	515	NA	FDB021997	NA	500	NA	NA	39369	5368	NA	NA	Organic compounds	Tricarboxylic acids and derivatives	Organic acids and derivatives	Carboxylic acids and derivatives	Tricarboxylic acids and derivatives	Aliphatic acyclic compounds
279	279	HMDB0000380	302.188194698	(1S,10R,11S,14S,15S)-5-methoxy-15-methyltetracyclo[8.7.0.0\xc2\xb2,\xe2\x81\xb7.0\xc2\xb9\xc2\xb9,\xc2\xb9\xe2\x81\xb5]heptadeca-2(7),3,5-triene-4,14-diol	2-Hydroxyestradiol-3-methyl ether	C19H26O3	MMKYSUOJWFKECQ-SSTWWWIQSA-N	5976-65-8	[H][C@@]12CC[C@H](O)[C@@]1(C)CC[C@]1([H])C3=C(CC[C@@]21[H])C=C(OC)C(O)=C3	NA	89268	13267935	NA	FDB021998	NA	13628073	NA	NA	NA	5369	NA	NA	Organic compounds	Estrane steroids	Lipids and lipid-like molecules	Steroids and steroid derivatives	Estrane steroids	Aromatic homopolycyclic compounds
280	280	HMDB0000381	376.297745146	(4S)-4-[(2S,5R,15R)-5-hydroxy-2,15-dimethyltetracyclo[8.7.0.0\xc2\xb2,\xe2\x81\xb7.0\xc2\xb9\xc2\xb9,\xc2\xb9\xe2\x81\xb5]heptadecan-14-yl]pentanoic acid	Allolithocholic acid	C24H40O3	SMEROWZSTRWXGI-IBUNROKMSA-N	2276-94-0	C[C@@H](CCC(O)=O)C1CCC2C3CCC4C[C@H](O)CC[C@]4(C)C3CC[C@]12C	NA	NA	53477689	NA	FDB021999	NA	NA	NA	NA	NA	5370	NA	NA	Organic compounds	Monohydroxy bile acids, alcohols and derivatives	Lipids and lipid-like molecules	Steroids and steroid derivatives	Bile acids, alcohols and derivatives	Aliphatic homopolycyclic compounds
281	281	HMDB0000383	292.240230268	(2S,5R,14R,15S)-2,15-dimethyltetracyclo[8.7.0.0\xc2\xb2,\xe2\x81\xb7.0\xc2\xb9\xc2\xb9,\xc2\xb9\xe2\x81\xb5]heptadecane-5,14-diol	3a,17a-Dihydroxy-5b-androstane	C19H32O2	CBMYJHIOYJEBSB-CRQQDORFSA-N	5856-10-0	C[C@]12CCC3C(CCC4C[C@H](O)CC[C@]34C)C1CC[C@H]2O	NA	27727	53477690	NA	FDB022001	NA	NA	C07632	NA	NA	5372	NA	NA	Organic compounds	Androgens and derivatives	Lipids and lipid-like molecules	Steroids and steroid derivatives	Androstane steroids	Aliphatic homopolycyclic compounds
282	282	HMDB0000384	392.292659768	(4R)-4-[(1S,2S,5R,9R,10R,11S,14R,15R)-5,9-dihydroxy-2,15-dimethyltetracyclo[8.7.0.0\xc2\xb2,\xe2\x81\xb7.0\xc2\xb9\xc2\xb9,\xc2\xb9\xe2\x81\xb5]heptadecan-14-yl]pentanoic acid	3a,7a-Dihydroxycholanoic acid	C24H40O4	RUDATBOHQWOJDD-BYRKYSOESA-N	30634-99-2	[H][C@@]12CC[C@H]([C@H](C)CCC(O)=O)[C@@]1(C)CC[C@@]1([H])[C@@]2([H])[C@H](O)CC2C[C@H](O)CC[C@]12C	NA	NA	21252245	NA	FDB022002	NA	13628074	NA	NA	NA	5373	NA	NA	Organic compounds	Dihydroxy bile acids, alcohols and derivatives	Lipids and lipid-like molecules	Steroids and steroid derivatives	Bile acids, alcohols and derivatives	Aliphatic homopolycyclic compounds
283	283	HMDB0000385	386.245709576	(4R)-4-[(2R,15R,16S)-16-hydroxy-2,15-dimethyl-5-oxotetracyclo[8.7.0.0\xc2\xb2,\xe2\x81\xb7.0\xc2\xb9\xc2\xb9,\xc2\xb9\xe2\x81\xb5]heptadeca-6,8-dien-14-yl]pentanoic acid	12a-Hydroxy-3-oxocholadienic acid	C24H34O4	DJVAMCYXFUWMLS-RVOJYKBWSA-N	13535-96-1	C[C@H](CCC(O)=O)C1CCC2C3C=CC4=CC(=O)CC[C@]4(C)C3C[C@H](O)[C@]12C	NA	NA	53477691	NA	FDB022003	NA	NA	NA	NA	NA	5374	NA	NA	Organic compounds	Monohydroxy bile acids, alcohols and derivatives	Lipids and lipid-like molecules	Steroids and steroid derivatives	Bile acids, alcohols and derivatives	Aliphatic homopolycyclic compounds
284	284	HMDB0000386	384.160659318	[(1S,2S,10S,11S,13R,15R)-5-hydroxy-2,15-dimethyl-3-oxotetracyclo[8.7.0.0\xc2\xb2,\xe2\x81\xb7.0\xc2\xb9\xc2\xb9,\xc2\xb9\xe2\x81\xb5]heptadec-4-en-13-yl]oxidanesulfonic acid	3b,16a-Dihydroxyandrostenone sulfate	C19H28O6S	AWUIWQRSWWITFQ-LZRZFMTJSA-N	4873-65-8	[H][C@@]12C[C@H](C[C@@]1(C)CC[C@@]1([H])[C@@]2([H])CCC2CC(O)=CC(=O)[C@]12C)OS(O)(=O)=O	NA	NA	NA	NA	FDB022004	NA	17215945	NA	NA	NA	5375	NA	NA	Organic compounds	Sulfated steroids	Lipids and lipid-like molecules	Steroids and steroid derivatives	Sulfated steroids	Aliphatic homopolycyclic compounds
285	285	HMDB0000387	216.172544634	3-hydroxydodecanoic acid	3-Hydroxydodecanoic acid	C12H24O3	MUCMKTPAZLSKTL-UHFFFAOYSA-N	1883-13-2	CCCCCCCCCC(O)CC(O)=O	NA	36206	94216	NA	FDB022005	NA	85026	NA	NA	NA	5376	NA	NA	Organic compounds	Medium-chain hydroxy acids and derivatives	Organic acids and derivatives	Hydroxy acids and derivatives	Medium-chain hydroxy acids and derivatives	Aliphatic acyclic compounds
286	286	HMDB0000388	304.203844762	(1S,2S,10S,11S,15R)-5,13-dihydroxy-2,15-dimethyltetracyclo[8.7.0.0\xc2\xb2,\xe2\x81\xb7.0\xc2\xb9\xc2\xb9,\xc2\xb9\xe2\x81\xb5]heptadec-4-en-3-one	3a,16-Dihydroxyandrostenone	C19H28O3	CUPQSMZELNNSIR-FBYGVVJCSA-N	64162-68-1	[H][C@@]12CC(O)C[C@@]1(C)CC[C@@]1([H])[C@@]2([H])CCC2CC(O)=CC(=O)[C@]12C	NA	NA	NA	NA	FDB022006	NA	13628075	NA	NA	NA	5377	NA	NA	Organic compounds	Androgens and derivatives	Lipids and lipid-like molecules	Steroids and steroid derivatives	Androstane steroids	Aliphatic homopolycyclic compounds
287	287	HMDB0000389	221.091274621	2-amino-6-propanoyl-1,4,7,8-tetrahydropteridin-4-one	b"2'-Deoxysepiapterin"	C9H11N5O2	MXQYRFPIGKAGPW-UHFFFAOYSA-N	1797-87-1	CCC(=O)C1=NC2=C(NC1)NC(N)=NC2=O	NA	NA	14055971	NA	FDB022007	NA	13628076	NA	NA	NA	NA	NA	NA	Organic compounds	Pterins and derivatives	Organoheterocyclic compounds	Pteridines and derivatives	Pterins and derivatives	Aromatic heteropolycyclic compounds
288	288	HMDB0000390	408.28757439	(4R)-4-[(1S,2S,5R,7S,9S,10R,11S,14R,15R,16R)-5,9,16-trihydroxy-2,15-dimethyltetracyclo[8.7.0.0\xc2\xb2,\xe2\x81\xb7.0\xc2\xb9\xc2\xb9,\xc2\xb9\xe2\x81\xb5]heptadecan-14-yl]pentanoic acid	3a,7b,12b-Trihydroxy-5b-cholanoic acid	C24H40O5	BHQCQFFYRZLCQQ-BJOVICNYSA-N	81938-67-2	[H][C@@]12CC[C@H]([C@H](C)CCC(O)=O)[C@@]1(C)[C@H](O)C[C@@]1([H])[C@@]2([H])[C@@H](O)C[C@]2([H])C[C@H](O)CC[C@]12C	NA	NA	5283872	NA	FDB022008	NA	4446960	NA	NA	NA	5379	NA	NA	Organic compounds	Trihydroxy bile acids, alcohols and derivatives	Lipids and lipid-like molecules	Steroids and steroid derivatives	Bile acids, alcohols and derivatives	Aliphatic homopolycyclic compounds
289	289	HMDB0000391	406.271924326	(4R)-4-[(1S,2S,5R,7S,10R,11S,14R,15R,16S)-5,16-dihydroxy-2,15-dimethyl-9-oxotetracyclo[8.7.0.0\xc2\xb2,\xe2\x81\xb7.0\xc2\xb9\xc2\xb9,\xc2\xb9\xe2\x81\xb5]heptadecan-14-yl]pentanoic acid	7-Ketodeoxycholic acid	C24H38O5	RHCPKKNRWFXMAT-RRWYKFPJSA-N	911-40-0	[H][C@@]12CC[C@H]([C@H](C)CCC(O)=O)[C@@]1(C)[C@@H](O)C[C@@]1([H])[C@@]2([H])C(=O)C[C@]2([H])C[C@H](O)CC[C@]12C	NA	16390	188292	NA	FDB022009	NA	163659	NA	NA	NA	5380	NA	NA	Organic compounds	Dihydroxy bile acids, alcohols and derivatives	Lipids and lipid-like molecules	Steroids and steroid derivatives	Bile acids, alcohols and derivatives	Aliphatic homopolycyclic compounds
290	290	HMDB0000392	142.099379692	(2Z)-oct-2-enoic acid	2-Octenoic acid	C8H14O2	CWMPPVPFLSZGCY-SREVYHEPSA-N	1577-96-4	CCCCC\C=C/C(O)=O	NA	NA	5282713	NA	FDB022010	NA	4445840	NA	NA	NA	4146	NA	NA	Organic compounds	Medium-chain fatty acids	Lipids and lipid-like molecules	Fatty Acyls	Fatty acids and conjugates	Aliphatic acyclic compounds
291	291	HMDB0000393	144.042258744	(3E)-hex-3-enedioic acid	3-Hexenedioic acid	C6H8O4	YHGNXQAFNHCBTK-OWOJBTEDSA-N	29311-53-3	OC(=O)C\C=C\CC(O)=O	NA	86952	5351896	NA	FDB022011	NA	4508880	NA	NA	NA	5382	NA	NA	Organic compounds	Medium-chain fatty acids	Lipids and lipid-like molecules	Fatty Acyls	Fatty acids and conjugates	Aliphatic acyclic compounds
292	292	HMDB0000394	274.178023942	3-hydroxytetradecanedioic acid	3-Hydroxytetradecanedioic acid	C14H26O5	CEDZIURHISELSQ-UHFFFAOYSA-N	73179-89-2	OC(CCCCCCCCCCC(O)=O)CC(O)=O	NA	NA	20848956	NA	FDB022012	NA	13628077	NA	NA	NA	5383	NA	NA	Organic compounds	Long-chain fatty acids	Lipids and lipid-like molecules	Fatty Acyls	Fatty acids and conjugates	Aliphatic acyclic compounds
293	293	HMDB0000395	408.28757439	(4R)-4-[(1S,2S,5S,7S,9S,10R,11S,14R,15R,16S)-5,9,16-trihydroxy-2,15-dimethyltetracyclo[8.7.0.0\xc2\xb2,\xe2\x81\xb7.0\xc2\xb9\xc2\xb9,\xc2\xb9\xe2\x81\xb5]heptadecan-14-yl]pentanoic acid	3b,7b,12a-Trihydroxy-5b-cholanoic acid	C24H40O5	BHQCQFFYRZLCQQ-NSYKHXCCSA-N	10322-18-6	[H][C@@]12CC[C@H]([C@H](C)CCC(O)=O)[C@@]1(C)[C@@H](O)C[C@@]1([H])[C@@]2([H])[C@@H](O)C[C@]2([H])C[C@@H](O)CC[C@]12C	NA	NA	5283873	NA	FDB022013	NA	4446961	NA	NA	NA	5384	NA	NA	Organic compounds	Trihydroxy bile acids, alcohols and derivatives	Lipids and lipid-like molecules	Steroids and steroid derivatives	Bile acids, alcohols and derivatives	Aliphatic homopolycyclic compounds
294	294	HMDB0000396	118.062994186	2-(hydroxymethyl)butanoic acid	2-Ethylhydracrylic acid	C5H10O3	ZMZQVAUJTDKQGE-UHFFFAOYSA-N	4374-62-3	CCC(CO)C(O)=O	NA	82956	188979	NA	FDB022014	NA	164207	NA	NA	NA	3785	NA	NA	Organic compounds	Hydroxy fatty acids	Lipids and lipid-like molecules	Fatty Acyls	Fatty acids and conjugates	Aliphatic acyclic compounds
295	295	HMDB0000397	154.026608673	2,3-dihydroxybenzoic acid	2-Pyrocatechuic acid	C7H6O4	GLDQAMYCGOIJDV-UHFFFAOYSA-N	303-38-8	OC(=O)C1=C(O)C(O)=CC=C1	DB01672	18026	19	NA	FDB012200	C00002669	18	C00196	NA	NA	5386	DBH	1.2	Organic compounds	Salicylic acids	Benzenoids	Benzene and substituted derivatives	Benzoic acids and derivatives	Aromatic homomonocyclic compounds
296	296	HMDB0000398	160.037173366	3-oxohexanedioic acid	3-Oxoadipic acid	C6H8O5	RTGHRDFWYQHVFW-UHFFFAOYSA-N	689-31-6	OC(=O)CCC(=O)CC(O)=O	NA	37440	93	NA	FDB022015	NA	91	C00846	NA	NA	5387	NA	NA	Organic compounds	Medium-chain keto acids and derivatives	Organic acids and derivatives	Keto acids and derivatives	Medium-chain keto acids and derivatives	Aliphatic acyclic compounds
297	297	HMDB0000399	424.282489012	(4R)-4-[(1S,2R,5R,7R,8S,9S,10R,11S,14R,15R,16S)-5,8,9,16-tetrahydroxy-2,15-dimethyltetracyclo[8.7.0.0\xc2\xb2,\xe2\x81\xb7.0\xc2\xb9\xc2\xb9,\xc2\xb9\xe2\x81\xb5]heptadecan-14-yl]pentanoic acid	3a,6b,7a,12a-Tetrahydroxy-5b-cholanoic acid	C24H40O6	COCMFMBNEAMQMA-VGKGADPCSA-N	80875-93-0	[H][C@@]12CC[C@H]([C@H](C)CCC(O)=O)[C@@]1(C)[C@@H](O)C[C@@]1([H])[C@@]2([H])[C@H](O)[C@@H](O)[C@]2([H])C[C@H](O)CC[C@]12C	NA	NA	5283899	NA	FDB022016	NA	4446987	NA	NA	NA	5388	NA	NA	Organic compounds	Tetrahydroxy bile acids, alcohols and derivatives	Lipids and lipid-like molecules	Steroids and steroid derivatives	Bile acids, alcohols and derivatives	Aliphatic homopolycyclic compounds
298	298	HMDB0000400	406.271924326	(4R)-4-[(1S,2S,5R,7S,9R,10R,11S,14R,15R)-5,9-dihydroxy-2,15-dimethyl-16-oxotetracyclo[8.7.0.0\xc2\xb2,\xe2\x81\xb7.0\xc2\xb9\xc2\xb9,\xc2\xb9\xe2\x81\xb5]heptadecan-14-yl]pentanoic acid	3,7-Dihydroxy-12-oxocholanoic acid	C24H38O5	MIHNUBCEFJLAGN-DMMBONCOSA-N	2458-08-4	[H][C@@]12CC[C@H]([C@H](C)CCC(O)=O)[C@@]1(C)C(=O)C[C@@]1([H])[C@@]2([H])[C@H](O)C[C@]2([H])C[C@H](O)CC[C@]12C	NA	16312	94235	NA	FDB022017	NA	85044	NA	NA	NA	5389	NA	NA	Organic compounds	Dihydroxy bile acids, alcohols and derivatives	Lipids and lipid-like molecules	Steroids and steroid derivatives	Bile acids, alcohols and derivatives	Aliphatic homopolycyclic compounds
299	299	HMDB0000401	167.044324429	6-amino-7H-purine-2,8-diol	2,8-Dihydroxyadenine	C5H5N5O2	XFBOJHLYDJZYSP-UHFFFAOYSA-N	30377-37-8	NC1=NC(O)=NC2=C1NC(O)=N2	NA	NA	92268	NA	FDB022018	NA	83302	NA	NA	NA	5390	NA	NA	Organic compounds	Purinones	Organoheterocyclic compounds	Imidazopyrimidines	Purines and purine derivatives	Aromatic heteropolycyclic compounds
300	300	HMDB0000402	176.068473494	(2S)-2-hydroxy-2-(propan-2-yl)butanedioic acid	2-Isopropylmalic acid	C7H12O5	BITYXLXUCSKTJS-ZETCQYMHSA-N	3237-44-3	CC(C)[C@@](O)(CC(O)=O)C(O)=O	NA	35128	5280523	NA	FDB011983	C00019690	4444155	C02504	NA	NA	339	VPM	NA	Organic compounds	Hydroxy fatty acids	Lipids and lipid-like molecules	Fatty Acyls	Fatty acids and conjugates	Aliphatic acyclic compounds
301	301	HMDB0000403	151.049409807	6-amino-7H-purin-2-ol	2-Hydroxyadenine	C5H5N5O	DRAVOWXCEBXPTN-UHFFFAOYSA-N	3373-53-3	NC1=NC(O)=NC2=C1NC=N2	NA	62462	76900	NA	FDB022019	NA	69351	NA	NA	NA	5392	IGA	NA	Organic compounds	6-aminopurines	Organoheterocyclic compounds	Imidazopyrimidines	Purines and purine derivatives	Aromatic heteropolycyclic compounds
302	302	HMDB0000404	408.28757439	(4R)-4-[(1S,2S,4S,5S,7R,9R,10R,11S,14R,15R)-4,5,9-trihydroxy-2,15-dimethyltetracyclo[8.7.0.0\xc2\xb2,\xe2\x81\xb7.0\xc2\xb9\xc2\xb9,\xc2\xb9\xe2\x81\xb5]heptadecan-14-yl]pentanoic acid	2b,3a,7a-Trihydroxy-5b-cholanoic acid	C24H40O5	NVTDAUYTNRUBQY-QCICEKRZSA-N	133565-87-4	[H][C@@]12CC[C@H]([C@H](C)CCC(O)=O)[C@@]1(C)CC[C@@]1([H])[C@@]2([H])[C@H](O)C[C@]2([H])C[C@H](O)[C@@H](O)C[C@]12C	NA	NA	5283847	NA	FDB022020	NA	4446935	NA	NA	NA	5393	NA	NA	Organic compounds	Trihydroxy bile acids, alcohols and derivatives	Lipids and lipid-like molecules	Steroids and steroid derivatives	Bile acids, alcohols and derivatives	Aliphatic homopolycyclic compounds
303	303	HMDB0000405	302.188194698	(1S,10R,11S,14S,15S)-4-methoxy-15-methyltetracyclo[8.7.0.0^{2,7}.0^{11,15}]heptadeca-2(7),3,5-triene-5,14-diol	2-Methoxyestradiol	C19H26O3	CQOQDQWUFQDJMK-SSTWWWIQSA-N	362-07-2	[H][C@@]12CC[C@H](O)[C@@]1(C)CC[C@]1([H])C3=C(CC[C@@]21[H])C=C(O)C(OC)=C3	NA	28955	66414	NA	FDB022021	NA	59788	C05302	BACIMETHRIN	NA	5394	ESM	NA	Organic compounds	Estrogens and derivatives	Lipids and lipid-like molecules	Steroids and steroid derivatives	Estrane steroids	Aromatic homopolycyclic compounds
304	304	HMDB0000406	286.15689457	(1S,10R,11S,14R,15S)-5,14-dihydroxy-15-methyltetracyclo[8.7.0.0\xc2\xb2,\xe2\x81\xb7.0\xc2\xb9\xc2\xb9,\xc2\xb9\xe2\x81\xb5]heptadeca-2(7),3,5-trien-13-one	16-Ketoestradiol	C18H22O3	KJDGFQJCHFJTRH-YONAWACDSA-N	566-75-6	[H][C@@]12CC(=O)[C@H](O)[C@@]1(C)CC[C@]1([H])C3=C(CC[C@@]21[H])C=C(O)C=C3	NA	1150238	66417	NA	FDB022022	NA	59791	C14383	NA	NA	5395	NA	NA	Organic compounds	Estrogens and derivatives	Lipids and lipid-like molecules	Steroids and steroid derivatives	Estrane steroids	Aromatic homopolycyclic compounds
305	305	HMDB0000407	118.062994186	2-hydroxy-3-methylbutanoic acid	2-Hydroxy-3-methylbutyric acid	C5H10O3	NGEWQZIDQIYUNV-UHFFFAOYSA-N	4026-18-0	CC(C)C(O)C(O)=O	NA	60645	99823	NA	FDB022023	NA	90190	NA	NA	NA	5396	NA	NA	Organic compounds	Hydroxy fatty acids	Lipids and lipid-like molecules	Fatty Acyls	Fatty acids and conjugates	Aliphatic acyclic compounds
306	306	HMDB0000408	130.062994186	2-methyl-3-oxopentanoic acid	2-Methyl-3-ketovaleric acid	C6H10O3	QTLYPQZWYOHATR-UHFFFAOYSA-N	14925-93-0	CCC(=O)C(C)C(O)=O	NA	86365	189028	NA	FDB022024	NA	164251	NA	NA	NA	5397	NA	NA	Organic compounds	Short-chain keto acids and derivatives	Organic acids and derivatives	Keto acids and derivatives	Short-chain keto acids and derivatives	Aliphatic acyclic compounds
307	307	HMDB0000409	132.07864425	(5R)-5-hydroxyhexanoic acid	(5R)-5-Hydroxyhexanoic acid	C6H12O3	YDCRNMJQROAWFT-RXMQYKEDSA-N	83972-61-6	C[C@@H](O)CCCC(O)=O	NA	78842	7131043	NA	FDB022025	NA	5474600	NA	NA	NA	5398	NA	NA	Organic compounds	Medium-chain fatty acids	Lipids and lipid-like molecules	Fatty Acyls	Fatty acids and conjugates	Aliphatic acyclic compounds
308	308	HMDB0000410	118.062994186	(2R,3R)-3-hydroxy-2-methylbutanoic acid	3-Hydroxy-2-methyl-[S-(R,R)]-butanoic acid	C5H10O3	VEXDRERIMPLZLU-QWWZWVQMSA-N	84567-98-6	C[C@@H](O)[C@@H](C)C(O)=O	NA	NA	12313369	NA	FDB022026	NA	13628080	NA	NA	NA	5399	NA	NA	Organic compounds	Hydroxy fatty acids	Lipids and lipid-like molecules	Fatty Acyls	Fatty acids and conjugates	Aliphatic acyclic compounds
309	309	HMDB0000411	392.292659768	(4R)-4-[(1S,2S,5R,7R,10R,11S,14R,15R,16R)-5,16-dihydroxy-2,15-dimethyltetracyclo[8.7.0.0\xc2\xb2,\xe2\x81\xb7.0\xc2\xb9\xc2\xb9,\xc2\xb9\xe2\x81\xb5]heptadecan-14-yl]pentanoic acid	3a,12b-Dihydroxy-5b-cholanoic acid	C24H40O4	KXGVEGMKQFWNSR-MFSKYVBHSA-N	570-62-7	[H][C@@]12CC[C@H]([C@H](C)CCC(O)=O)[C@@]1(C)[C@H](O)C[C@@]1([H])[C@@]2([H])CC[C@]2([H])C[C@H](O)CC[C@]12C	NA	542045	5283831	NA	FDB022027	NA	4446919	C17646	NA	NA	5400	NA	NA	Organic compounds	Dihydroxy bile acids, alcohols and derivatives	Lipids and lipid-like molecules	Steroids and steroid derivatives	Bile acids, alcohols and derivatives	Aliphatic homopolycyclic compounds
310	310	HMDB0000412	292.240230268	(2S,5S,14R,15S)-2,15-dimethyltetracyclo[8.7.0.0\xc2\xb2,\xe2\x81\xb7.0\xc2\xb9\xc2\xb9,\xc2\xb9\xe2\x81\xb5]heptadecane-5,14-diol	3b,17a-Dihydroxy-5a-androstane	C19H32O2	CBMYJHIOYJEBSB-ILNNWSBUSA-N	5856-11-1	C[C@]12CCC3C(CCC4C[C@@H](O)CC[C@]34C)C1CC[C@H]2O	NA	NA	9835719	NA	FDB022028	NA	8011440	NA	NA	NA	5401	NA	NA	Organic compounds	Androgens and derivatives	Lipids and lipid-like molecules	Steroids and steroid derivatives	Androstane steroids	Aliphatic homopolycyclic compounds
311	311	HMDB0000413	246.146723814	3-hydroxydodecanedioic acid	3-Hydroxydodecanedioic acid	C12H22O5	FYVQCLGZFXHEGL-UHFFFAOYSA-N	34574-69-1	OC(CCCCCCCCC(O)=O)CC(O)=O	NA	NA	16663321	NA	FDB022029	NA	13628081	NA	NA	NA	5402	NA	NA	Organic compounds	Medium-chain hydroxy acids and derivatives	Organic acids and derivatives	Hydroxy acids and derivatives	Medium-chain hydroxy acids and derivatives	Aliphatic acyclic compounds
312	312	HMDB0000414	408.28757439	(4R)-4-[(1S,2S,3R,5S,7S,9R,10S,11S,14R,15R)-3,5,9-trihydroxy-2,15-dimethyltetracyclo[8.7.0.0\xc2\xb2,\xe2\x81\xb7.0\xc2\xb9\xc2\xb9,\xc2\xb9\xe2\x81\xb5]heptadecan-14-yl]pentanoic acid	1b,3a,7a-Trihydroxy-5b-cholanoic acid	C24H40O5	GYUVAHWOVINGNE-RWXZXXAWSA-N	99598-04-6	[H][C@@]12CC[C@H]([C@H](C)CCC(O)=O)[C@@]1(C)CC[C@@]1([H])[C@@]2([H])[C@H](O)C[C@]2([H])C[C@H](O)C[C@@H](O)[C@]12C	NA	NA	5283846	NA	FDB022030	NA	4446934	NA	NA	NA	5403	NA	NA	Organic compounds	Trihydroxy bile acids, alcohols and derivatives	Lipids and lipid-like molecules	Steroids and steroid derivatives	Bile acids, alcohols and derivatives	Aliphatic homopolycyclic compounds
313	313	HMDB0000415	408.28757439	(4R)-4-[(1S,2R,5R,7R,8S,9R,10S,11S,14R,15R)-5,8,9-trihydroxy-2,15-dimethyltetracyclo[8.7.0.0\xc2\xb2,\xe2\x81\xb7.0\xc2\xb9\xc2\xb9,\xc2\xb9\xe2\x81\xb5]heptadecan-14-yl]pentanoic acid	3a,6b,7b-Trihydroxy-5b-cholanoic acid	C24H40O5	DKPMWHFRUGMUKF-CRKPLTDNSA-N	2393-59-1	[H][C@@]12CC[C@H]([C@H](C)CCC(O)=O)[C@@]1(C)CC[C@@]1([H])[C@@]2([H])[C@@H](O)[C@@H](O)[C@]2([H])C[C@H](O)CC[C@]12C	NA	81298	5283853	NA	FDB022031	NA	4446941	C17726	NA	NA	5404	NA	NA	Organic compounds	Trihydroxy bile acids, alcohols and derivatives	Lipids and lipid-like molecules	Steroids and steroid derivatives	Bile acids, alcohols and derivatives	Aliphatic homopolycyclic compounds
314	314	HMDB0000416	412.191959446	[(1S,2R,10R,11S,14R,15S)-14-acetyl-14-hydroxy-2,15-dimethyltetracyclo[8.7.0.0\xc2\xb2,\xe2\x81\xb7.0\xc2\xb9\xc2\xb9,\xc2\xb9\xe2\x81\xb5]heptadec-7-en-5-yl]oxidanesulfonic acid	17-Hydroxypregnenolone sulfate	C21H32O6S	OMOKWYAQVYBHMG-QUPIPBJSSA-N	2477-77-2	[H][C@@]12CC[C@](O)(C(C)=O)[C@@]1(C)CC[C@@]1([H])[C@@]2([H])CC=C2CC(CC[C@]12C)OS(O)(=O)=O	NA	NA	152971	NA	FDB022032	NA	134824	NA	NA	NA	5405	NA	NA	Organic compounds	Sulfated steroids	Lipids and lipid-like molecules	Steroids and steroid derivatives	Sulfated steroids	Aliphatic homopolycyclic compounds
315	315	HMDB0000417	312.302830524	(3R,7R,11R)-3,7,11,15-tetramethylhexadecanoic acid	3D,7D,11D-Phytanic acid	C20H40O2	RLCKHJSFHOZMDR-GUDVDZBRSA-N	18654-64-3	CC(C)CCC[C@@H](C)CCC[C@@H](C)CCC[C@@H](C)CC(O)=O	NA	NA	10380830	NA	FDB013514	NA	8556273	NA	NA	NA	5406	NA	NA	Organic compounds	Acyclic diterpenoids	Lipids and lipid-like molecules	Prenol lipids	Diterpenoids	Aliphatic acyclic compounds
316	316	HMDB0000418	378.204238692	(1S,2R,10S,11S,14S,15S,17S)-14,17-dihydroxy-14-(2-hydroxyacetyl)-15-(hydroxymethyl)-2-methyltetracyclo[8.7.0.0\xc2\xb2,\xe2\x81\xb7.0\xc2\xb9\xc2\xb9,\xc2\xb9\xe2\x81\xb5]heptadec-6-en-5-one	18-Hydroxycortisol	C21H30O6	HESFZGWRDUVOMS-FJNAKSJRSA-N	86002-90-6	[H][C@@]12CC[C@@](O)(C(=O)CO)[C@@]1(CO)C[C@H](O)[C@@]1([H])[C@@]2([H])CCC2=CC(=O)CC[C@]12C	NA	89455	44263343	NA	FDB022033	NA	24840620	NA	NA	NA	5407	NA	NA	Organic compounds	21-hydroxysteroids	Lipids and lipid-like molecules	Steroids and steroid derivatives	Hydroxysteroids	Aliphatic homopolycyclic compounds
317	317	HMDB0000419	408.28757439	(4R)-4-[(1S,2S,5S,7S,9R,10R,11S,14R,15R,16S)-5,9,16-trihydroxy-2,15-dimethyltetracyclo[8.7.0.0\xc2\xb2,\xe2\x81\xb7.0\xc2\xb9\xc2\xb9,\xc2\xb9\xe2\x81\xb5]heptadecan-14-yl]pentanoic acid	3b,7a,12a-Trihydroxy-5b-cholanoic acid	C24H40O5	BHQCQFFYRZLCQQ-UXWVVXDJSA-N	3338-16-7	[H][C@@]12CC[C@H]([C@H](C)CCC(O)=O)[C@@]1(C)[C@@H](O)C[C@@]1([H])[C@@]2([H])[C@H](O)C[C@]2([H])C[C@@H](O)CC[C@]12C	NA	88105	5283870	NA	FDB022034	NA	4446958	NA	NA	NA	5408	NA	NA	Organic compounds	Trihydroxy bile acids, alcohols and derivatives	Lipids and lipid-like molecules	Steroids and steroid derivatives	Bile acids, alcohols and derivatives	Aliphatic homopolycyclic compounds
318	318	HMDB0000421	134.057908808	2,3-dihydroxypentanoic acid	2,3-Dihydroxyvaleric acid	C5H10O4	CJXCLBPFKGZXJP-UHFFFAOYSA-N	26386-47-0	CCC(O)C(O)C(O)=O	NA	NA	20848966	NA	FDB022035	NA	13451358	NA	NA	NA	5410	NA	NA	Organic compounds	Hydroxy fatty acids	Lipids and lipid-like molecules	Fatty Acyls	Fatty acids and conjugates	Aliphatic acyclic compounds
319	319	HMDB0000422	146.057908808	2-methylpentanedioic acid	2-Methylglutaric acid	C6H10O4	AQYCMVICBNBXNA-UHFFFAOYSA-N	617-62-9	CC(CCC(O)=O)C(O)=O	NA	68567	12046	NA	FDB022036	NA	11549	NA	NA	NA	5411	NA	NA	Organic compounds	Methyl-branched fatty acids	Lipids and lipid-like molecules	Fatty Acyls	Fatty acids and conjugates	Aliphatic acyclic compounds
320	320	HMDB0000423	182.057908808	3-(3,4-dihydroxyphenyl)propanoic acid	3,4-Dihydroxyhydrocinnamic acid	C9H10O4	DZAUWHJDUNRCTF-UHFFFAOYSA-N	1078-61-1	OC(=O)CCC1=CC=C(O)C(O)=C1	NA	48400	348154	NA	FDB008857	C00002735	308986	C10447	NA	NA	5412	NA	NA	Organic compounds	Phenylpropanoic acids	Phenylpropanoids and polyketides	Phenylpropanoic acids	NA	Aromatic homomonocyclic compounds
321	321	HMDB0000424	218.115423686	2-hydroxydecanedioic acid	2-Hydroxydecanedioic acid	C10H18O5	LPIOYESQKJFWPQ-UHFFFAOYSA-N	103963-71-9	OC(CCCCCCCC(O)=O)C(O)=O	NA	89312	128458	NA	FDB022037	NA	113866	NA	NA	NA	5413	NA	NA	Organic compounds	Medium-chain hydroxy acids and derivatives	Organic acids and derivatives	Hydroxy acids and derivatives	Medium-chain hydroxy acids and derivatives	Aliphatic acyclic compounds
322	322	HMDB0000425	268.07943211	(4S,5R,6R,7R,8S)-4,5,6,7,8,9-hexahydroxy-2-oxononanoic acid	3-Deoxy-D-glycero-D-galacto-2-nonulosonic acid	C9H16O9	FQHUAUMYHAJTDH-IMSDGWMTSA-N	22594-61-2	OC[C@H](O)[C@@H](O)[C@H](O)[C@H](O)[C@@H](O)CC(=O)C(O)=O	NA	NA	22833524	NA	FDB022038	NA	17215951	NA	NA	NA	5414	NA	NA	Organic compounds	Sugar acids and derivatives	Organic oxygen compounds	Organooxygen compounds	Carbohydrates and carbohydrate conjugates	Aliphatic acyclic compounds
323	323	HMDB0000426	148.037173366	2-hydroxy-2-methylbutanedioic acid	Citramalic acid	C5H8O5	XFTRTWQBIOMVPK-UHFFFAOYSA-N	597-44-4	CC(O)(CC(O)=O)C(O)=O	NA	15584	1081	NA	FDB001372	C00001181	1051	C00815	NA	NA	5415	NA	NA	Organic compounds	Hydroxy fatty acids	Lipids and lipid-like molecules	Fatty Acyls	Fatty acids and conjugates	Aliphatic acyclic compounds
324	324	HMDB0000427	408.28757439	(4R)-4-[(1S,2S,5S,7R,9S,10R,11S,14R,15R,16S)-5,9,16-trihydroxy-2,15-dimethyltetracyclo[8.7.0.0\xc2\xb2,\xe2\x81\xb7.0\xc2\xb9\xc2\xb9,\xc2\xb9\xe2\x81\xb5]heptadecan-14-yl]pentanoic acid	3b,7b,12a-Trihydroxy-5a-Cholanoic acid	C24H40O5	BHQCQFFYRZLCQQ-UEXPSFCYSA-N	63324-20-9	[H][C@@]12CC[C@H]([C@H](C)CCC(O)=O)[C@@]1(C)[C@@H](O)C[C@@]1([H])[C@@]2([H])[C@@H](O)C[C@@]2([H])C[C@@H](O)CC[C@]12C	NA	NA	5283879	NA	FDB022039	NA	4446967	NA	NA	NA	5416	NA	NA	Organic compounds	Trihydroxy bile acids, alcohols and derivatives	Lipids and lipid-like molecules	Steroids and steroid derivatives	Bile acids, alcohols and derivatives	Aliphatic homopolycyclic compounds
325	325	HMDB0000428	148.037173366	3-hydroxypentanedioic acid	3-Hydroxyglutaric acid	C5H8O5	ZQHYXNSQOIDNTL-UHFFFAOYSA-N	638-18-6	OC(CC(O)=O)CC(O)=O	DB04594	NA	181976	NA	FDB022040	NA	158277	NA	R-2-HYDROXYGLUTARATE	NA	5417	3HG	NA	Organic compounds	Beta hydroxy acids and derivatives	Organic acids and derivatives	Hydroxy acids and derivatives	Beta hydroxy acids and derivatives	Aliphatic acyclic compounds
326	326	HMDB0000429	272.177630012	(1S,10R,11S,14R,15S)-15-methyltetracyclo[8.7.0.0\xc2\xb2,\xe2\x81\xb7.0\xc2\xb9\xc2\xb9,\xc2\xb9\xe2\x81\xb5]heptadeca-2(7),3,5-triene-5,14-diol	17a-Estradiol	C18H24O2	VOXZDWNPVJITMN-SFFUCWETSA-N	57-91-0	[H][C@@]12CC[C@@H](O)[C@@]1(C)CC[C@]1([H])C3=C(CC[C@@]21[H])C=C(O)C=C3	NA	17160	68570	NA	FDB011524	NA	61840	C02537	NA	NA	5418	NA	NA	Organic compounds	Estrogens and derivatives	Lipids and lipid-like molecules	Steroids and steroid derivatives	Estrane steroids	Aromatic homopolycyclic compounds
327	327	HMDB0000430	416.329045274	(6R)-6-[(1R,3aS,4E,7aR)-4-{2-[(1Z,5R)-5-hydroxy-2-methylidenecyclohexylidene]ethylidene}-7a-methyl-octahydro-1H-inden-1-yl]-2-methylheptane-2,3-diol	24,25-Dihydroxyvitamin D	C27H44O3	FCKJYANJHNLEEP-OIMXRAFZSA-N	40013-87-4	C[C@H](CCC(O)C(C)(C)O)[C@H]1CC[C@@]2([H])\C(CCC[C@]12C)=C\C=C1\C[C@H](O)CCC1=C	NA	89324	12895043	NA	FDB021793	NA	17215953	NA	NA	NA	5419	NA	NA	Organic compounds	Vitamin D and derivatives	Lipids and lipid-like molecules	Steroids and steroid derivatives	Vitamin D and derivatives	Aliphatic homopolycyclic compounds
328	328	HMDB0000431	288.172544634	(1S,10R,11S,13S,14S,15S)-15-methyltetracyclo[8.7.0.0\xc2\xb2,\xe2\x81\xb7.0\xc2\xb9\xc2\xb9,\xc2\xb9\xe2\x81\xb5]heptadeca-2(7),3,5-triene-5,13,14-triol	16,17-Epiestriol	C18H24O3	PROQIPRRNZUXQM-LMMHAMTPSA-N	793-89-5	[H][C@@]12C[C@H](O)[C@@H](O)[C@@]1(C)CC[C@]1([H])C3=C(CC[C@@]21[H])C=C(O)C=C3	NA	1150237	21252247	NA	FDB022041	NA	13628086	NA	NA	NA	5420	NA	NA	Organic compounds	Estrogens and derivatives	Lipids and lipid-like molecules	Steroids and steroid derivatives	Estrane steroids	Aromatic homopolycyclic compounds
329	329	HMDB0000432	408.28757439	(4R)-4-[(1S,2S,5R,7R,9S,10R,11S,14R,15R,16S)-5,9,16-trihydroxy-2,15-dimethyltetracyclo[8.7.0.0\xc2\xb2,\xe2\x81\xb7.0\xc2\xb9\xc2\xb9,\xc2\xb9\xe2\x81\xb5]heptadecan-14-yl]pentanoic acid	3a,7b,12a-Trihydroxy-5a-Cholanoic acid	C24H40O5	BHQCQFFYRZLCQQ-PWNRUWOFSA-N	63324-19-6	[H][C@@]12CC[C@H]([C@H](C)CCC(O)=O)[C@@]1(C)[C@@H](O)C[C@@]1([H])[C@@]2([H])[C@@H](O)C[C@@]2([H])C[C@H](O)CC[C@]12C	NA	NA	5283877	NA	FDB022042	NA	4446965	NA	NA	NA	5421	NA	NA	Organic compounds	Trihydroxy bile acids, alcohols and derivatives	Lipids and lipid-like molecules	Steroids and steroid derivatives	Bile acids, alcohols and derivatives	Aliphatic homopolycyclic compounds
330	330	HMDB0000433	424.282489012	(4R)-4-[(1S,2S,10S,11S,14R,15R)-3,5,9,16-tetrahydroxy-2,15-dimethyltetracyclo[8.7.0.0\xc2\xb2,\xe2\x81\xb7.0\xc2\xb9\xc2\xb9,\xc2\xb9\xe2\x81\xb5]heptadecan-14-yl]pentanoic acid	1,3,7,12-Tetrahydroxycholan-24-oic acid	C24H40O6	UYVVLXVBEQAATF-KBXJPTNGSA-N	63266-89-7	[H][C@@]12CC[C@H]([C@H](C)CCC(O)=O)[C@@]1(C)C(O)C[C@@]1([H])[C@@]2([H])C(O)CC2CC(O)CC(O)[C@]12C	NA	NA	194158	NA	FDB022043	NA	168471	NA	NA	NA	5422	NA	NA	Organic compounds	Tetrahydroxy bile acids, alcohols and derivatives	Lipids and lipid-like molecules	Steroids and steroid derivatives	Bile acids, alcohols and derivatives	Aliphatic homopolycyclic compounds
331	331	HMDB0000434	196.073558872	2-(3,4-dimethoxyphenyl)acetic acid	Homoveratric acid	C10H12O4	WUAXWQRULBZETB-UHFFFAOYSA-N	93-40-3	COC1=CC=C(CC(O)=O)C=C1OC	NA	NA	7139	NA	FDB000317	NA	6872	NA	NA	NA	5423	NA	NA	Organic compounds	Dimethoxybenzenes	Benzenoids	Benzene and substituted derivatives	Methoxybenzenes	Aromatic homomonocyclic compounds
332	332	HMDB0000437	424.282489012	(4R)-4-[(1S,2R,5R,6R,7S,9R,10R,11S,14R,15R,16S)-5,6,9,16-tetrahydroxy-2,15-dimethyltetracyclo[8.7.0.0\xc2\xb2,\xe2\x81\xb7.0\xc2\xb9\xc2\xb9,\xc2\xb9\xe2\x81\xb5]heptadecan-14-yl]pentanoic acid	3a,4b,7a,12a-Tetrahydroxy-5b-cholanoic acid	C24H40O6	WGGZRKVUOFMQHM-HPJHAEAHSA-N	122742-19-2	[H][C@@]12CC[C@H]([C@H](C)CCC(O)=O)[C@@]1(C)[C@@H](O)C[C@@]1([H])[C@@]2([H])[C@H](O)C[C@]2([H])[C@@H](O)[C@H](O)CC[C@]12C	NA	NA	5283895	NA	FDB022044	NA	4446983	NA	NA	NA	5426	NA	NA	Organic compounds	Tetrahydroxy bile acids, alcohols and derivatives	Lipids and lipid-like molecules	Steroids and steroid derivatives	Bile acids, alcohols and derivatives	Aliphatic homopolycyclic compounds
333	333	HMDB0000438	392.292659768	(4R)-4-[(1S,2S,5S,7R,10R,11S,14R,15R,16S)-5,16-dihydroxy-2,15-dimethyltetracyclo[8.7.0.0\xc2\xb2,\xe2\x81\xb7.0\xc2\xb9\xc2\xb9,\xc2\xb9\xe2\x81\xb5]heptadecan-14-yl]pentanoic acid	3b,12a-Dihydroxy-5b-cholanoic acid	C24H40O4	KXGVEGMKQFWNSR-OFYXWCICSA-N	570-63-8	[H][C@@]12CC[C@H]([C@H](C)CCC(O)=O)[C@@]1(C)[C@@H](O)C[C@@]1([H])[C@@]2([H])CC[C@]2([H])C[C@@H](O)CC[C@]12C	NA	88098	160530	NA	FDB022045	NA	141062	NA	NA	NA	5427	NA	NA	Organic compounds	Dihydroxy bile acids, alcohols and derivatives	Lipids and lipid-like molecules	Steroids and steroid derivatives	Bile acids, alcohols and derivatives	Aliphatic homopolycyclic compounds
334	334	HMDB0000439	169.037507717	2-[(furan-2-yl)formamido]acetic acid	2-Furoylglycine	C7H7NO4	KSPQDMRTZZYQLM-UHFFFAOYSA-N	5657-19-2	OC(=O)CNC(=O)C1=CC=CO1	NA	82912	21863	NA	FDB022046	NA	20549	NA	NA	NA	5428	NA	NA	Organic compounds	N-acyl-alpha amino acids	Organic acids and derivatives	Carboxylic acids and derivatives	Amino acids, peptides, and analogues	Aromatic heteromonocyclic compounds
335	335	HMDB0000440	152.047344122	2-(3-hydroxyphenyl)acetic acid	3-Hydroxyphenylacetic acid	C8H8O3	FVMDYYGIDFPZAX-UHFFFAOYSA-N	621-37-4	OC(=O)CC1=CC(O)=CC=C1	NA	17445	12122	NA	FDB022047	NA	11624	C05593	3-HYDROXYPHENYLACETATE	NA	5429	3HP	0.85	Organic compounds	1-hydroxy-4-unsubstituted benzenoids	Benzenoids	Phenols	1-hydroxy-4-unsubstituted benzenoids	Aromatic homomonocyclic compounds
336	336	HMDB0000442	104.047344122	(3S)-3-hydroxybutanoic acid	(S)-3-Hydroxybutyric acid	C4H8O3	WHBMMWSBFZVSSR-VKHMYHEASA-N	6168-83-8	C[C@H](O)CC(O)=O	NA	17290	94318	NA	FDB022048	NA	85121	C03197	CPD-1843	NA	NA	3HL	NA	Organic compounds	Beta hydroxy acids and derivatives	Organic acids and derivatives	Hydroxy acids and derivatives	Beta hydroxy acids and derivatives	Aliphatic acyclic compounds
337	337	HMDB0000444	112.016043994	furan-3-carboxylic acid	3-Furoic acid	C5H4O3	IHCCAYCGZOLTEU-UHFFFAOYSA-N	488-93-7	OC(=O)C1=COC=C1	NA	30846	10268	NA	FDB022049	NA	9849	NA	NA	NA	5433	NA	1.03	Organic compounds	Furoic acids	Organoheterocyclic compounds	Furans	Furoic acid and derivatives	Aromatic heteromonocyclic compounds
338	338	HMDB0000445	691.253492885	N-[(2R,3R,4R,5R,6R)-4,5-dihydroxy-2-{[(2R,3S,4S,5R,6S)-3-hydroxy-2-(hydroxymethyl)-6-{[(2R,3R,4R,5R)-1,2,4,5-tetrahydroxy-6-oxohexan-3-yl]oxy}-5-{[(2S,3S,4R,5S,6S)-3,4,5-trihydroxy-6-methyloxan-2-yl]oxy}oxan-4-yl]oxy}-6-(hydroxymethyl)oxan-3-yl]acetamide	Alpha-Tetrasaccharide	C26H45NO20	DLJLMAWPOOWMRF-BFJQYDNNSA-N	59957-92-5	[H][C@@](O[C@@H]1O[C@H](CO)[C@H](O)[C@H](O[C@@]2([H])O[C@H](CO)[C@H](O)[C@H](O)[C@H]2NC(C)=O)[C@H]1O[C@]1([H])O[C@@H](C)[C@@H](O)[C@@H](O)[C@@H]1O)([C@H](O)CO)[C@H](O)[C@@H](O)C=O	NA	NA	21252248	NA	FDB022050	NA	13628089	C06768	Tetrasaccharides	NA	5434	NA	NA	Organic compounds	Oligosaccharides	Organic oxygen compounds	Organooxygen compounds	Carbohydrates and carbohydrate conjugates	Aliphatic heteromonocyclic compounds
339	339	HMDB0000446	188.116092388	6-amino-2-acetamidohexanoic acid	N-Alpha-acetyllysine	C8H16N2O3	VEYYWZRYIYDQJM-UHFFFAOYSA-N	1946-82-3	CC(=O)NC(CCCCN)C(O)=O	NA	35704	192590	NA	FDB022051	NA	167134	C12989	N-ACETYL-L-LYSINE	NA	5435	NA	NA	Organic compounds	N-acyl-alpha amino acids	Organic acids and derivatives	Carboxylic acids and derivatives	Amino acids, peptides, and analogues	Aliphatic acyclic compounds
340	340	HMDB0000447	404.256274262	(4R)-4-[(1S,2R,9R,10R,11S,14R,15R,16S)-9,16-dihydroxy-2,15-dimethyl-5-oxotetracyclo[8.7.0.0\xc2\xb2,\xe2\x81\xb7.0\xc2\xb9\xc2\xb9,\xc2\xb9\xe2\x81\xb5]heptadec-6-en-14-yl]pentanoic acid	7a,12a-Dihydroxy-3-oxo-4-cholenoic acid	C24H36O5	ZZUMXQCSMJCDDC-DFQOQHGMSA-N	13587-11-6	[H][C@@]12CC[C@H]([C@H](C)CCC(O)=O)[C@@]1(C)[C@@H](O)C[C@@]1([H])[C@@]2([H])[C@H](O)CC2=CC(=O)CC[C@]12C	NA	49269	5283996	NA	FDB022052	NA	4447084	C15568	3-OXO-DELTA4-CHOLYL-COA	NA	5436	NA	NA	Organic compounds	Dihydroxy bile acids, alcohols and derivatives	Lipids and lipid-like molecules	Steroids and steroid derivatives	Bile acids, alcohols and derivatives	Aliphatic homopolycyclic compounds
341	341	HMDB0000448	146.057908808	hexanedioic acid	Adipic acid	C6H10O4	WNLRTRBMVRJNCN-UHFFFAOYSA-N	124-04-9	OC(=O)CCCCC(O)=O	NA	30832	196	NA	FDB008309	C00001178	191	C06104	ADIPATE	NA	115	0L1	0.08	Organic compounds	Medium-chain fatty acids	Lipids and lipid-like molecules	Fatty Acyls	Fatty acids and conjugates	Aliphatic acyclic compounds
342	342	HMDB0000449	350.245709576	1-[(1S,2S,5R,7S,10S,11S,14S,15S,17S)-5,17-dihydroxy-2,15-dimethyltetracyclo[8.7.0.0\xc2\xb2,\xe2\x81\xb7.0\xc2\xb9\xc2\xb9,\xc2\xb9\xe2\x81\xb5]heptadecan-14-yl]-2-hydroxyethan-1-one	5a-Tetrahydrocorticosterone	C21H34O4	RHQQHZQUAMFINJ-NZTKVECHSA-N	600-63-5	[H][C@@]12CC[C@H](C(=O)CO)[C@@]1(C)C[C@H](O)[C@@]1([H])[C@@]2([H])CC[C@@]2([H])C[C@H](O)CC[C@]12C	NA	89328	101790	NA	FDB022053	NA	91970	NA	NA	NA	5438	NA	NA	Organic compounds	21-hydroxysteroids	Lipids and lipid-like molecules	Steroids and steroid derivatives	Hydroxysteroids	Aliphatic homopolycyclic compounds
343	343	HMDB0000450	162.100442324	(2S,5R)-2,6-diamino-5-hydroxyhexanoic acid	5-Hydroxylysine	C6H14N2O3	YSMODUONRAFBET-UHNVWZDZSA-N	1190-94-9	NC[C@H](O)CC[C@H](N)C(O)=O	NA	18040	3032849	NA	FDB012682	NA	2297721	C16741	CPD-14226	53055	5439	LYZ	NA	Organic compounds	L-alpha-amino acids	Organic acids and derivatives	Carboxylic acids and derivatives	Amino acids, peptides, and analogues	Aliphatic acyclic compounds
344	344	HMDB0000451	158.094294314	2-(4-hydroxycyclohexyl)acetic acid	cis-4-Hydroxycyclohexylacetic acid	C8H14O3	ALTAAUJNHYWOGS-UHFFFAOYSA-N	68592-22-3	OC1CCC(CC(O)=O)CC1	NA	89344	12702257	NA	FDB022054	NA	13628091	NA	NA	NA	NA	NA	NA	Organic compounds	Cyclohexanols	Organic oxygen compounds	Organooxygen compounds	Alcohols and polyols	Aliphatic homomonocyclic compounds
345	345	HMDB0000452	103.063328537	(2S)-2-aminobutanoic acid	L-alpha-Aminobutyric acid	C4H9NO2	QWCKQJZIFLGMSD-VKHMYHEASA-N	1492-24-6	CC[C@H](N)C(O)=O	NA	35619	80283	NA	FDB012537	NA	72524	C02356	CPD0-1942	NA	12	ABA	-3.17	Organic compounds	L-alpha-amino acids	Organic acids and derivatives	Carboxylic acids and derivatives	Amino acids, peptides, and analogues	Aliphatic acyclic compounds
346	346	HMDB0000453	114.068079564	6-methyloxan-2-one	Delta-Hexanolactone	C6H10O2	RZTOWFMDBDPERY-UHFFFAOYSA-N	823-22-3	CC1CCCC(=O)O1	NA	589927	13204	NA	FDB008077	NA	12649	NA	NA	NA	5442	NA	NA	Organic compounds	Delta valerolactones	Organoheterocyclic compounds	Lactones	Delta valerolactones	Aliphatic heteromonocyclic compounds
347	347	HMDB0000455	222.067427636	(2S)-2-amino-4-[(2-amino-2-carboxyethyl)sulfanyl]butanoic acid	Allocystathionine	C7H14N2O4S	ILRYLPWNYFXEMH-ROLXFIACSA-N	535-34-2	N[C@@H](CCSCC(N)C(O)=O)C(O)=O	NA	NA	10104953	NA	FDB022055	NA	8280480	C00542	NA	NA	5444	NA	NA	Organic compounds	Cysteine and derivatives	Organic acids and derivatives	Carboxylic acids and derivatives	Amino acids, peptides, and analogues	Aliphatic acyclic compounds
348	348	HMDB0000458	292.240230268	(1S,2S,5R,7S,10R,11S,14R,15S)-2,15-dimethyltetracyclo[8.7.0.0\xc2\xb2,\xe2\x81\xb7.0\xc2\xb9\xc2\xb9,\xc2\xb9\xe2\x81\xb5]heptadecane-5,14-diol	5a-Androstane-3a,17a-diol	C19H32O2	CBMYJHIOYJEBSB-CUZKMJQKSA-N	6165-21-5	[H][C@@]12CC[C@@H](O)[C@@]1(C)CC[C@@]1([H])[C@@]2([H])CC[C@@]2([H])C[C@H](O)CC[C@]12C	NA	NA	9857254	NA	FDB022056	NA	8032954	NA	NA	NA	5446	NA	NA	Organic compounds	Androgens and derivatives	Lipids and lipid-like molecules	Steroids and steroid derivatives	Androstane steroids	Aliphatic homopolycyclic compounds
349	349	HMDB0000459	157.073893223	2-(3-methylbut-2-enamido)acetic acid	3-Methylcrotonylglycine	C7H11NO3	PFWQSHXPNKRLIV-UHFFFAOYSA-N	33008-07-0	CC(C)=CC(=O)NCC(O)=O	NA	68499	169485	NA	FDB022057	NA	148224	NA	NA	NA	5447	NA	NA	Organic compounds	N-acyl-alpha amino acids	Organic acids and derivatives	Carboxylic acids and derivatives	Amino acids, peptides, and analogues	Aliphatic acyclic compounds
350	350	HMDB0000460	390.277009704	(4R)-4-[(1S,2S,7S,9S,10R,11S,15R)-9-hydroxy-2,15-dimethyl-5-oxotetracyclo[8.7.0.0\xc2\xb2,\xe2\x81\xb7.0\xc2\xb9\xc2\xb9,\xc2\xb9\xe2\x81\xb5]heptadecan-14-yl]pentanoic acid	7-Hydroxy-3-oxocholanoic acid	C24H38O4	KNVADAPHVNKTEP-MKYSPFRDSA-N	77059-13-3	[H][C@@]12CCC([C@H](C)CCC(O)=O)[C@@]1(C)CC[C@@]1([H])[C@@]2([H])[C@@H](O)C[C@@]2([H])CC(=O)CC[C@]12C	NA	NA	53477692	NA	FDB022058	NA	NA	NA	NA	NA	5448	NA	NA	Organic compounds	Monohydroxy bile acids, alcohols and derivatives	Lipids and lipid-like molecules	Steroids and steroid derivatives	Bile acids, alcohols and derivatives	Aliphatic homopolycyclic compounds
351	351	HMDB0000462	158.043990078	(2,5-dioxoimidazolidin-4-yl)urea	Allantoin	C4H6N4O3	POJWUDADGALRAB-UHFFFAOYSA-N	97-59-6	NC(=O)NC1NC(=O)NC1=O	NA	15676	204	NA	FDB001613	C00007468	199	C01551	ALLANTOIN	NA	89	NA	NA	Organic compounds	Imidazoles	Organoheterocyclic compounds	Azoles	Imidazoles	Aliphatic heteromonocyclic compounds
352	352	HMDB0000464	39.962591155	calcium(2+) ion	Calcium	Ca	BHPQYMZQTOCNFJ-UHFFFAOYSA-N	7440-70-2	[Ca++]	NA	29108	271	NA	FDB003513	NA	266	C00076	CA%2b2	33764	NA	CA	NA	Inorganic compounds	Homogeneous alkaline earth metal compounds	Homogeneous metal compounds	Homogeneous alkaline earth metal compounds	NA	NA
353	353	HMDB0000466	131.073499293	3-methyl-1H-indole	3-Methylindole	C9H9N	ZFRKQXVRDFCRJG-UHFFFAOYSA-N	83-34-1	CC1=CNC2=C1C=CC=C2	NA	9171	6736	NA	FDB010993	C00001430	6480	C08313	SKATOLE	NA	5453	NA	2.6	Organic compounds	3-methylindoles	Organoheterocyclic compounds	Indoles and derivatives	Indoles	Aromatic heteropolycyclic compounds
354	354	HMDB0000467	390.277009704	(4S)-4-[(1S,2S,5R,7S,10R,11S,15R)-5-hydroxy-2,15-dimethyl-9-oxotetracyclo[8.7.0.0\xc2\xb2,\xe2\x81\xb7.0\xc2\xb9\xc2\xb9,\xc2\xb9\xe2\x81\xb5]heptadecan-14-yl]pentanoic acid	Nutriacholic acid	C24H38O4	DXOCDBGWDZAYRQ-QPVZPPSOSA-N	4651-67-6	[H][C@@]12CCC([C@@H](C)CCC(O)=O)[C@@]1(C)CC[C@@]1([H])[C@@]2([H])C(=O)C[C@]2([H])C[C@H](O)CC[C@]12C	NA	NA	53477693	NA	FDB022059	NA	NA	NA	NA	NA	5454	NA	NA	Organic compounds	Monohydroxy bile acids, alcohols and derivatives	Lipids and lipid-like molecules	Steroids and steroid derivatives	Bile acids, alcohols and derivatives	Aliphatic homopolycyclic compounds
355	355	HMDB0000468	237.086189243	2-amino-6-[(1R,2S)-1,2-dihydroxypropyl]-1,4-dihydropteridin-4-one	Biopterin	C9H11N5O3	LHQIJBMDNUYRAM-DZSWIPIPSA-N	22150-76-1	C[C@H](O)[C@H](O)C1=NC2=C(NC(N)=NC2=O)N=C1	NA	63931	445040	NA	FDB022060	NA	392795	C06313	CPD-10819	NA	247	1B66	NA	Organic compounds	Biopterins and derivatives	Organoheterocyclic compounds	Pteridines and derivatives	Pterins and derivatives	Aromatic heteropolycyclic compounds
356	356	HMDB0000469	142.037842068	5-(hydroxymethyl)-1,2,3,4-tetrahydropyrimidine-2,4-dione	5-Hydroxymethyluracil	C5H6N2O3	JDBGXEHEIRGOBU-UHFFFAOYSA-N	4433-40-3	OCC1=CNC(=O)NC1=O	NA	16964	78168	NA	FDB022061	NA	70544	C03088	CPD-254	NA	5456	HMU	NA	Organic compounds	Pyrimidones	Organoheterocyclic compounds	Diazines	Pyrimidines and pyrimidine derivatives	Aromatic heteromonocyclic compounds
357	357	HMDB0000472	220.08479226	(2S)-2-amino-3-(5-hydroxy-1H-indol-3-yl)propanoic acid	5-Hydroxy-L-tryptophan	C11H12N2O3	LDCYZAJDBXYCGN-VIFPVBQESA-N	4350-09-8	N[C@@H](CC1=CNC2=C1C=C(O)C=C2)C(O)=O	DB02959	17780	439280	NA	NA	C00001371	388413	C00643	5-HYDROXY-TRYPTOPHAN	NA	NA	NA	-2.051	Organic compounds	Serotonins	Organoheterocyclic compounds	Indoles and derivatives	Tryptamines and derivatives	Aromatic heteropolycyclic compounds
358	358	HMDB0000473	163.085795313	N,N-dimethyl-7H-purin-6-amine	6-Dimethylaminopurine	C7H9N5	BVIAOQMSVZHOJM-UHFFFAOYSA-N	938-55-6	CN(C)C1=NC=NC2=C1NC=N2	NA	60281	3134	NA	FDB022062	NA	3022	NA	NA	NA	5460	42C	NA	Organic compounds	6-alkylaminopurines	Organoheterocyclic compounds	Imidazopyrimidines	Purines and purine derivatives	Aromatic heteropolycyclic compounds
359	359	HMDB0000474	72.057514878	butan-2-one	Butanone	C4H8O	ZWEHNKRNPOVVGH-UHFFFAOYSA-N	78-93-3	CCC(C)=O	NA	28398	6569	NA	FDB003383	NA	6321	C02845	MEK	NA	5461	NA	0.29	Organic compounds	Ketones	Organic oxygen compounds	Organooxygen compounds	Carbonyl compounds	Aliphatic acyclic compounds
360	360	HMDB0000476	370.250794954	(4R)-4-[(1S,2R,10S,11S,14R,15R)-2,15-dimethyl-5-oxotetracyclo[8.7.0.0\xc2\xb2,\xe2\x81\xb7.0\xc2\xb9\xc2\xb9,\xc2\xb9\xe2\x81\xb5]heptadeca-6,8-dien-14-yl]pentanoic acid	3-Oxo-4,6-choladienoic acid	C24H34O3	CREVIXFSUWYGRJ-IHMUCKAYSA-N	88179-71-9	[H][C@@]12CC[C@H]([C@H](C)CCC(O)=O)[C@@]1(C)CC[C@@]1([H])[C@@]2([H])C=CC2=CC(=O)CC[C@]12C	NA	88112	5283992	NA	FDB022063	NA	4447080	NA	NA	NA	5463	NA	NA	Organic compounds	Bile acids, alcohols and derivatives	Lipids and lipid-like molecules	Steroids and steroid derivatives	Bile acids, alcohols and derivatives	Aliphatic homopolycyclic compounds
361	361	HMDB0000477	252.20893014	(7Z,10Z)-hexadeca-7,10-dienoic acid	7Z,10Z-Hexadecadienoic acid	C16H28O2	WPJGPAAPSBVXNU-HZJYTTRNSA-N	28290-73-5	CCCCC\C=C/C\C=C/CCCCCC(O)=O	NA	86147	13932172	NA	FDB022064	NA	13628094	NA	CPD-17290	NA	5464	NA	NA	Organic compounds	Long-chain fatty acids	Lipids and lipid-like molecules	Fatty Acyls	Fatty acids and conjugates	Aliphatic acyclic compounds
362	362	HMDB0000478	392.292659768	(4R)-4-[(1S,2S,5R,7S,10R,11S,15R,16S)-5,16-dihydroxy-2,15-dimethyltetracyclo[8.7.0.0\xc2\xb2,\xe2\x81\xb7.0\xc2\xb9\xc2\xb9,\xc2\xb9\xe2\x81\xb5]heptadecan-14-yl]pentanoic acid	Allodeoxycholic acid	C24H40O4	KXGVEGMKQFWNSR-FBDAZGPESA-N	1912-55-6	[H][C@@]12CCC([C@H](C)CCC(O)=O)[C@@]1(C)[C@@H](O)C[C@@]1([H])[C@@]2([H])CC[C@@]2([H])C[C@H](O)CC[C@]12C	NA	NA	53477694	NA	FDB022065	NA	NA	NA	NA	NA	5465	NA	NA	Organic compounds	Dihydroxy bile acids, alcohols and derivatives	Lipids and lipid-like molecules	Steroids and steroid derivatives	Bile acids, alcohols and derivatives	Aliphatic homopolycyclic compounds
363	363	HMDB0000479	169.085126611	(2S)-2-amino-3-(1-methyl-1H-imidazol-5-yl)propanoic acid	3-Methylhistidine	C7H11N3O2	JDHILDINMRGULE-LURJTMIESA-N	368-16-1	CN1C=NC=C1C[C@H](N)C(O)=O	NA	27596	64969	NA	FDB021798	NA	58494	C01152	NA	NA	5466	MHS	NA	Organic compounds	Histidine and derivatives	Organic acids and derivatives	Carboxylic acids and derivatives	Amino acids, peptides, and analogues	Aromatic heteromonocyclic compounds
364	364	HMDB0000481	268.080769514	1-[(2R,3R,4S,5R)-3,4-dihydroxy-5-(hydroxymethyl)oxolan-2-yl]-1H,4H,7H-pyrazolo[3,4-d]pyrimidin-4-one	Allopurinol riboside	C10H12N4O5	KFQUAMTWOJHPEJ-DAGMQNCNSA-N	16220-07-8	OC[C@H]1O[C@H]([C@H](O)[C@@H]1O)N1N=CC2=C1NC=NC2=O	NA	74074	NA	NA	FDB022067	NA	18512601	NA	NA	NA	5468	NA	NA	Organic compounds	Pyrazolo[3,4-d]pyrimidine glycosides	Nucleosides, nucleotides, and analogues	Pyrazolo[3,4-d]pyrimidine glycosides	NA	Aromatic heteropolycyclic compounds
365	365	HMDB0000482	144.115029756	octanoic acid	Caprylic acid	C8H16O2	WWZKQHOCKIZLMA-UHFFFAOYSA-N	124-07-2	CCCCCCCC(O)=O	DB04519	28837	379	NA	FDB003336	C00001231	370	C06423	CPD-195	48223	5469	OCA	3.05	Organic compounds	Medium-chain fatty acids	Lipids and lipid-like molecules	Fatty Acyls	Fatty acids and conjugates	Aliphatic acyclic compounds
366	366	HMDB0000483	452.350174646	(1S,2S,5R,7S,9R,10R,15R,16S)-14-[(2S,4S)-4,6-dihydroxy-6-methylheptan-2-yl]-2,15-dimethyltetracyclo[8.7.0.0\xc2\xb2,\xe2\x81\xb7.0\xc2\xb9\xc2\xb9,\xc2\xb9\xe2\x81\xb5]heptadecane-5,9,16-triol	5b-Cholestane-3a,7a,12a,23S,25-pentol	C27H48O5	OXSBBBPDYVCAKC-CTSLUMRNSA-N	59906-15-9	[H]C1CC([C@@H](C)C[C@H](O)CC(C)(C)O)[C@]2(C)C1[C@]1([H])[C@H](O)C[C@]3([H])C[C@H](O)CC[C@]3(C)[C@@]1([H])C[C@@H]2O	NA	NA	53477695	NA	FDB022068	NA	NA	NA	NA	NA	5470	NA	NA	Organic compounds	Pentahydroxy bile acids, alcohols and derivatives	Lipids and lipid-like molecules	Steroids and steroid derivatives	Bile acids, alcohols and derivatives	Aliphatic homopolycyclic compounds
367	367	HMDB0000484	168.042258738	4-hydroxy-3-methoxybenzoic acid	Vanillic acid	C8H8O4	WKOLLVMJNQIZCI-UHFFFAOYSA-N	121-34-6	COC1=C(O)C=CC(=C1)C(O)=O	NA	30816	8468	NA	FDB000846	C00002682	8155	C06672	CPD-2042	NA	5471	NA	1.43	Organic compounds	M-methoxybenzoic acids and derivatives	Benzenoids	Benzene and substituted derivatives	Benzoic acids and derivatives	Aromatic homomonocyclic compounds
368	368	HMDB0000486	160.109944378	7-hydroxyoctanoic acid	7-Hydroxyoctanoic acid	C8H16O3	OFCMTSZRXXFMBQ-UHFFFAOYSA-N	17173-14-7	CC(O)CCCCCC(O)=O	NA	NA	167627	NA	FDB022069	NA	146647	NA	NA	NA	5473	NA	NA	Organic compounds	Medium-chain hydroxy acids and derivatives	Organic acids and derivatives	Hydroxy acids and derivatives	Medium-chain hydroxy acids and derivatives	Aliphatic acyclic compounds
369	369	HMDB0000488	584.263484904	3-(2-{[3-(2-carboxyethyl)-5-{[(2E)-4-ethenyl-3-methyl-5-oxo-2,5-dihydro-1H-pyrrol-2-ylidene]methyl}-4-methyl-1H-pyrrol-2-yl]methyl}-5-{[(2Z)-3-ethenyl-4-methyl-5-oxo-2,5-dihydro-1H-pyrrol-2-ylidene]methyl}-4-methyl-1H-pyrrol-3-yl)propanoic acid	4E,15Z-Bilirubin IXa	C33H36N4O6	BPYKTIZUTYGOLE-KDUUSRDASA-N	69853-43-6	CC1=C(C=C)\C(NC1=O)=C\C1=C(C)C(CCC(O)=O)=C(CC2=C(CCC(O)=O)C(C)=C(N2)\C=C2\NC(=O)C(C=C)=C2C)N1	NA	72719	21252250	NA	FDB022070	NA	13628097	NA	NA	NA	5475	NA	NA	Chemical entities	Bilirubins	Organic compounds	Organoheterocyclic compounds	Tetrapyrroles and derivatives	Aromatic heteromonocyclic compounds
370	370	HMDB0000489	335.132864663	(2S)-2-amino-3-{[(2R,3R,4R,5S,6R)-3-acetamido-4,5-dihydroxy-6-(hydroxymethyl)oxan-2-yl]carbamoyl}propanoic acid	Aspartylglycosamine	C12H21N3O8	YTTRPBWEMMPYSW-HRRFRDKFSA-N	2776-93-4	CC(=O)N[C@@H]1[C@@H](O)[C@H](O)[C@@H](CO)O[C@H]1NC(=O)C[C@H](N)C(O)=O	NA	17261	123826	NA	FDB022071	NA	110370	C04540	NA	NA	5476	NA	NA	Organic compounds	Glycosylamines	Organic oxygen compounds	Organooxygen compounds	Carbohydrates and carbohydrate conjugates	Aliphatic heteromonocyclic compounds
371	371	HMDB0000490	290.224580204	(1S,2S,5R,7R,10R,11S,15S)-5-hydroxy-2,15-dimethyltetracyclo[8.7.0.0\xc2\xb2,\xe2\x81\xb7.0\xc2\xb9\xc2\xb9,\xc2\xb9\xe2\x81\xb5]heptadecan-14-one	Etiocholanolone	C19H30O2	QGXBDMJGAMFCBF-BNSUEQOYSA-N	53-42-9	[H][C@@]12CCC(=O)[C@@]1(C)CC[C@@]1([H])[C@@]2([H])CC[C@]2([H])C[C@]([H])(O)CC[C@]12C	DB02854	28195	5880	NA	FDB022072	NA	5669	C04373	NA	43684	5477	AE2	NA	Organic compounds	Androgens and derivatives	Lipids and lipid-like molecules	Steroids and steroid derivatives	Androstane steroids	Aliphatic homopolycyclic compounds
372	372	HMDB0000491	130.062994186	3-methyl-2-oxopentanoic acid	3-Methyl-2-oxovaleric acid	C6H10O3	JVQYSWDUAOAHFM-UHFFFAOYSA-N	1460-34-0	CCC(C)C(=O)C(O)=O	NA	35932	47	NA	FDB021447	NA	46	C03465	2-KETO-3-METHYL-VALERATE	35662	5478	NA	NA	Organic compounds	Short-chain keto acids and derivatives	Organic acids and derivatives	Keto acids and derivatives	Short-chain keto acids and derivatives	Aliphatic acyclic compounds
373	373	HMDB0000492	34.968852707	chloride	Chloride ion	Cl	VEXZGXHMUGYJMC-UHFFFAOYSA-M	16887-00-6	[Cl-]	NA	17996	24526	NA	FDB006557	NA	4514529	C00698	CL-	50130	NA	CL	NA	Inorganic compounds	Homogeneous halogens	Homogeneous non-metal compounds	Homogeneous halogens	NA	NA
374	374	HMDB0000493	292.240230268	(1S,2S,5S,7S,10R,11S,14S,15S)-2,15-dimethyltetracyclo[8.7.0.0\xc2\xb2,\xe2\x81\xb7.0\xc2\xb9\xc2\xb9,\xc2\xb9\xe2\x81\xb5]heptadecane-5,14-diol	5a-Androstane-3b,17b-diol	C19H32O2	CBMYJHIOYJEBSB-YSZCXEEOSA-N	571-20-0	[H][C@]1(O)CC[C@@]2([H])[C@]3([H])CC[C@@]4([H])C[C@@]([H])(O)CC[C@]4(C)[C@@]3([H])CC[C@]12C	DB03882	18329	242332	NA	FDB022073	NA	211834	C12525	ALPHA-ANDROSTAN-3BETA17BETA-DIOL	NA	5479	AOM	NA	Organic compounds	Androgens and derivatives	Lipids and lipid-like molecules	Steroids and steroid derivatives	Androstane steroids	Aliphatic homopolycyclic compounds
375	375	HMDB0000494	416.401816294	(1S,2S,5S,10R,11S,14R,15R)-14-[(2R,5R)-5-ethyl-6-methylheptan-2-yl]-2,15-dimethyltetracyclo[8.7.0.0\xc2\xb2,\xe2\x81\xb7.0\xc2\xb9\xc2\xb9,\xc2\xb9\xe2\x81\xb5]heptadecan-5-ol	Stigmastanol	C29H52O	LGJMUZUPVCAVPU-KZXGMYDKSA-N	83-45-4	CC[C@H](CC[C@@H](C)[C@H]1CC[C@H]2[C@@H]3CCC4C[C@@H](O)CC[C@]4(C)[C@H]3CC[C@]12C)C(C)C	NA	NA	15559396	NA	FDB001305	C00032163	13078158	NA	CPD-8481	NA	425	NA	NA	Organic compounds	Stigmastanes and derivatives	Lipids and lipid-like molecules	Steroids and steroid derivatives	Stigmastanes and derivatives	Aliphatic homopolycyclic compounds
376	376	HMDB0000495	292.240230268	(1S,2S,5R,7S,10R,11S,15S)-2,15-dimethyltetracyclo[8.7.0.0\xc2\xb2,\xe2\x81\xb7.0\xc2\xb9\xc2\xb9,\xc2\xb9\xe2\x81\xb5]heptadecane-5,14-diol	Androstanediol	C19H32O2	CBMYJHIOYJEBSB-UNPXRYTGSA-N	25126-76-5	[H][C@@]12CCC(O)[C@@]1(C)CC[C@@]1([H])[C@@]2([H])CC[C@@]2([H])C[C@H](O)CC[C@]12C	NA	428186	441301	NA	FDB022074	NA	390064	C07632	NA	NA	5481	NA	NA	Organic compounds	Androgens and derivatives	Lipids and lipid-like molecules	Steroids and steroid derivatives	Androstane steroids	Aliphatic homopolycyclic compounds
377	377	HMDB0000496	360.10564686	(2S,3S,4S,5R,6S)-6-[4-(1,2-dihydroxyethyl)-2-methoxyphenoxy]-3,4,5-trihydroxyoxane-2-carboxylic acid	3-Methoxy-4-hydroxyphenylglycol glucuronide	C15H20O10	VMWCOZPKGQMCRO-UICVJNQZSA-N	52002-41-2	COC1=CC(=CC=C1O[C@@H]1O[C@@H]([C@@H](O)[C@H](O)[C@H]1O)C(O)=O)C(O)CO	NA	89405	22833525	NA	FDB022075	NA	17215958	C03033	Beta-D-Glucuronides	NA	1593	NA	NA	Organic compounds	Phenolic glycosides	Organic oxygen compounds	Organooxygen compounds	Carbohydrates and carbohydrate conjugates	Aromatic heteromonocyclic compounds
378	378	HMDB0000497	246.08518619	1-[(2R,3R,4S,5R)-3,4-dihydroxy-5-(hydroxymethyl)oxolan-2-yl]-1,3-diazinane-2,4-dione	5,6-Dihydrouridine	C9H14N2O6	ZPTBLXKRQACLCR-XVFCMESISA-N	5627-05-4	OC[C@H]1O[C@H]([C@H](O)[C@@H]1O)N1CCC(=O)NC1=O	NA	23774	94312	NA	FDB022076	NA	85115	NA	NA	NA	5483	NA	NA	Organic compounds	Glycosylamines	Organic oxygen compounds	Organooxygen compounds	Carbohydrates and carbohydrate conjugates	Aliphatic heteromonocyclic compounds
379	379	HMDB0000498	120.042258744	(2R,3R)-2,3-dihydroxybutanoic acid	4-Deoxyerythronic acid	C4H8O4	LOUGYXZSURQALL-PWNYCUMCSA-N	759-06-8	C[C@@H](O)[C@@H](O)C(O)=O	NA	NA	13120901	NA	FDB022077	NA	17215960	NA	NA	NA	5484	NA	NA	Organic compounds	Sugar acids and derivatives	Organic oxygen compounds	Organooxygen compounds	Carbohydrates and carbohydrate conjugates	Aliphatic acyclic compounds
380	380	HMDB0000499	226.193280076	(5Z)-tetradec-5-enoic acid	5-Tetradecenoic acid	C14H26O2	AFGUVBVUFZMJMX-MDZDMXLPSA-N	544-66-1	CCCCCCCC\C=C\CCCC(O)=O	NA	70716	5312400	NA	FDB022089	NA	4471825	NA	NA	NA	5506	NA	NA	Organic compounds	Long-chain fatty acids	Lipids and lipid-like molecules	Fatty Acyls	Fatty acids and conjugates	Aliphatic acyclic compounds
381	381	HMDB0000500	138.031694053	4-hydroxybenzoic acid	4-Hydroxybenzoic acid	C7H6O3	FJKROLUGYXJWQN-UHFFFAOYSA-N	99-96-7	OC(=O)C1=CC=C(O)C=C1	DB04242	30763	135	NA	FDB010508	C00000856	132	C00156	NA	34069	5486	PHB	1.58	Organic compounds	Hydroxybenzoic acid derivatives	Benzenoids	Benzene and substituted derivatives	Benzoic acids and derivatives	Aromatic homomonocyclic compounds
382	382	HMDB0000501	400.334130652	(1S,2R,10S,11S,15R)-5-hydroxy-2,15-dimethyl-14-[(2R)-6-methylheptan-2-yl]tetracyclo[8.7.0.0\xc2\xb2,\xe2\x81\xb7.0\xc2\xb9\xc2\xb9,\xc2\xb9\xe2\x81\xb5]heptadec-7-en-9-one	7-Ketocholesterol	C27H44O2	YIKKMWSQVKJCOP-QJFKPLHKSA-N	566-28-9	[H][C@@]12CCC([C@H](C)CCCC(C)C)[C@@]1(C)CC[C@@]1([H])[C@@]2([H])C(=O)C=C2CC(O)CC[C@]12C	NA	NA	53477696	NA	FDB022079	NA	NA	NA	NA	NA	5487	NA	NA	Organic compounds	Cholesterols and derivatives	Lipids and lipid-like molecules	Steroids and steroid derivatives	Cholestane steroids	Aliphatic homopolycyclic compounds
383	383	HMDB0000502	406.271924324	(4R)-4-[(1S,2S,7R,9R,10R,11S,14R,15R,16S)-9,16-dihydroxy-2,15-dimethyl-5-oxotetracyclo[8.7.0.0^{2,7}.0^{11,15}]heptadecan-14-yl]pentanoic acid	3-Oxocholic acid	C24H38O5	OEKUSRBIIZNLHZ-DJDNIQJZSA-N	2304-89-4	[H][C@@]1(CC[C@@]2([H])[C@]3([H])[C@H](O)C[C@]4([H])CC(=O)CC[C@]4(C)[C@@]3([H])C[C@H](O)[C@]12C)[C@H](C)CCC(O)=O	NA	88108	5283956	NA	FDB022080	NA	4447044	NA	NA	NA	5488	NA	NA	Organic compounds	Dihydroxy bile acids, alcohols and derivatives	Lipids and lipid-like molecules	Steroids and steroid derivatives	Bile acids, alcohols and derivatives	Aliphatic homopolycyclic compounds
384	384	HMDB0000503	390.277009704	(4R)-4-[(1S,2S,7R,9R,10R,11S,14R,15R)-9-hydroxy-2,15-dimethyl-5-oxotetracyclo[8.7.0.0^{2,7}.0^{11,15}]heptadecan-14-yl]pentanoic acid	7alpha-Hydroxy-3-oxo-5beta-cholan-24-oic acid	C24H38O4	KNVADAPHVNKTEP-CIGXQKLNSA-N	4185-00-6	[H][C@@]1(CC[C@@]2([H])[C@]3([H])[C@H](O)C[C@]4([H])CC(=O)CC[C@]4(C)[C@@]3([H])CC[C@]12C)[C@H](C)CCC(O)=O	NA	88097	5283932	NA	NA	NA	4447020	NA	NA	NA	NA	NA	NA	Organic compounds	Monohydroxy bile acids, alcohols and derivatives	Lipids and lipid-like molecules	Steroids and steroid derivatives	Bile acids, alcohols and derivatives	Aliphatic homopolycyclic compounds
385	385	HMDB0000505	408.28757439	(4R)-4-[(1S,2S,5R,7S,9R,10R,11S,14R,15R,16S)-5,9,16-trihydroxy-2,15-dimethyltetracyclo[8.7.0.0^{2,7}.0^{11,15}]heptadecan-14-yl]pentanoic acid	Allocholic acid	C24H40O5	BHQCQFFYRZLCQQ-HXCSUAOSSA-N	2464-18-8	[H][C@@]1(CC[C@@]2([H])[C@]3([H])[C@H](O)C[C@@]4([H])C[C@H](O)CC[C@]4(C)[C@@]3([H])CC(O)[C@]12C)[C@H](C)CCC(O)=O	DB02659	16359	221493	NA	FDB012810	NA	192176	C00695	CHOLATE	35720	206	CHD	NA	Organic compounds	Trihydroxy bile acids, alcohols and derivatives	Lipids and lipid-like molecules	Steroids and steroid derivatives	Bile acids, alcohols and derivatives	Aliphatic homopolycyclic compounds
386	386	HMDB0000506	408.28757439	(4R)-4-[(1S,2R,5R,7R,8S,9S,10S,11S,15R)-5,8,9-trihydroxy-2,15-dimethyltetracyclo[8.7.0.0\xc2\xb2,\xe2\x81\xb7.0\xc2\xb9\xc2\xb9,\xc2\xb9\xe2\x81\xb5]heptadecan-14-yl]pentanoic acid	Alpha-Muricholic acid	C24H40O5	DKPMWHFRUGMUKF-LPMPYYIQSA-N	2393-58-0	[H][C@@]12CCC([C@H](C)CCC(O)=O)[C@@]1(C)CC[C@@]1([H])[C@@]2([H])[C@H](O)[C@@H](O)[C@]2([H])C[C@H](O)CC[C@]12C	NA	NA	53477700	NA	FDB022082	NA	NA	NA	NA	NA	5492	NA	NA	Organic compounds	Trihydroxy bile acids, alcohols and derivatives	Lipids and lipid-like molecules	Steroids and steroid derivatives	Bile acids, alcohols and derivatives	Aliphatic homopolycyclic compounds
387	387	HMDB0000508	152.068473494	(2R,3s,4S)-pentane-1,2,3,4,5-pentol	Ribitol	C5H12O5	HEBKCHPVOIAQTA-ZXFHETKHSA-N	488-81-3	OC[C@H](O)[C@H](O)[C@H](O)CO	NA	15963	NA	NA	FDB022083	C00001171	10254628	C00474	RIBITOL	35086	316	RB0	NA	Organic compounds	Sugar alcohols	Organic oxygen compounds	Organooxygen compounds	Carbohydrates and carbohydrate conjugates	Aliphatic acyclic compounds
388	388	HMDB0000509	100.0524295	3-methylbut-2-enoic acid	Senecioic acid	C5H8O2	YYPNJNDODFVZLE-UHFFFAOYSA-N	541-47-9	CC(C)=CC(O)=O	NA	37127	10931	NA	FDB000736	C00010280	10468	NA	NA	NA	5495	NA	NA	Organic compounds	Methyl-branched fatty acids	Lipids and lipid-like molecules	Fatty Acyls	Fatty acids and conjugates	Aliphatic acyclic compounds
389	389	HMDB0000510	161.068807845	2-aminohexanedioic acid	Aminoadipic acid	C6H11NO4	OYIFNHCXNCRBQI-UHFFFAOYSA-N	542-32-5	NC(CCCC(O)=O)C(O)=O	NA	37024	469	NA	FDB021812	NA	456	C00956	CPD-468	1485280	5496	NA	NA	Organic compounds	Alpha amino acids	Organic acids and derivatives	Carboxylic acids and derivatives	Amino acids, peptides, and analogues	Aliphatic acyclic compounds
390	390	HMDB0000511	172.146329884	decanoic acid	Capric acid	C10H20O2	GHVNFZFCNZKVNT-UHFFFAOYSA-N	334-48-5	CCCCCCCCCC(O)=O	DB03600	30813	2969	NA	FDB012027	C00001213	2863	C01571	CPD-3617	NA	336	DKA	4.09	Organic compounds	Medium-chain fatty acids	Lipids and lipid-like molecules	Fatty Acyls	Fatty acids and conjugates	Aliphatic acyclic compounds
391	391	HMDB0000512	207.089543287	(2S)-2-acetamido-3-phenylpropanoic acid	N-Acetyl-L-phenylalanine	C11H13NO3	CBQJSKKFNMDLON-JTQLQIEISA-N	2018-61-3	CC(=O)N[C@@H](CC1=CC=CC=C1)C(O)=O	NA	16259	74839	NA	FDB022084	NA	67404	C03519	CPD-439	NA	5498	NA	0.93	Organic compounds	Phenylalanine and derivatives	Organic acids and derivatives	Carboxylic acids and derivatives	Amino acids, peptides, and analogues	Aromatic homomonocyclic compounds
392	392	HMDB0000513	452.350174646	(1S,2S,5R,7S,9R,10R,11S,14R,15R,16S)-14-[(2R,4R)-4,6-dihydroxy-6-methylheptan-2-yl]-2,15-dimethyltetracyclo[8.7.0.0\xc2\xb2,\xe2\x81\xb7.0\xc2\xb9\xc2\xb9,\xc2\xb9\xe2\x81\xb5]heptadecane-5,9,16-triol	5b-Cholestane-3a,7a,12a,23R,25-pentol	C27H48O5	OXSBBBPDYVCAKC-DYGXNTOZSA-N	59906-14-8	[H][C@@]1(CC[C@@]2([H])[C@]3([H])[C@H](O)C[C@]4([H])C[C@H](O)CC[C@]4(C)[C@@]3([H])C[C@H](O)[C@]12C)[C@H](C)C[C@@H](O)CC(C)(C)O	NA	NA	21252249	NA	FDB022085	NA	13628096	NA	NA	NA	5499	NA	NA	Organic compounds	Pentahydroxy bile acids, alcohols and derivatives	Lipids and lipid-like molecules	Steroids and steroid derivatives	Bile acids, alcohols and derivatives	Aliphatic homopolycyclic compounds
393	393	HMDB0000514	392.292659768	(4R)-4-[(1S,2S,5R,7R,9R,10R,11S,15R)-5,9-dihydroxy-2,15-dimethyltetracyclo[8.7.0.0\xc2\xb2,\xe2\x81\xb7.0\xc2\xb9\xc2\xb9,\xc2\xb9\xe2\x81\xb5]heptadecan-14-yl]pentanoic acid	Allochenodeoxycholic acid	C24H40O4	RUDATBOHQWOJDD-FBMQJMKYSA-N	15357-34-3	[H][C@@]12CCC([C@H](C)CCC(O)=O)[C@@]1(C)CC[C@@]1([H])[C@@]2([H])[C@H](O)C[C@@]2([H])C[C@H](O)CC[C@]12C	NA	NA	53477701	NA	FDB022086	NA	NA	NA	NA	NA	5500	NA	NA	Organic compounds	Dihydroxy bile acids, alcohols and derivatives	Lipids and lipid-like molecules	Steroids and steroid derivatives	Bile acids, alcohols and derivatives	Aliphatic homopolycyclic compounds
394	394	HMDB0000516	180.063388116	(2R,3R,4S,5S,6R)-6-(hydroxymethyl)oxane-2,3,4,5-tetrol	Beta-D-Glucose	C6H12O6	WQZGKKKJIJFFOK-VFUOTHLCSA-N	492-61-5	OC[C@H]1O[C@@H](O)[C@H](O)[C@@H](O)[C@@H]1O	DB02379	15903	64689	NA	FDB011824	NA	58238	C00221	NA	NA	3755	BGC	-3.24	Organic compounds	Hexoses	Organic oxygen compounds	Organooxygen compounds	Carbohydrates and carbohydrate conjugates	Aliphatic heteromonocyclic compounds
395	395	HMDB0000517	174.111675712	(2S)-2-amino-5-carbamimidamidopentanoic acid	L-Arginine	C6H14N4O2	ODKSFYDXXFIFQN-BYPYZUCNSA-N	74-79-3	N[C@@H](CCCNC(N)=N)C(O)=O	DB00125	16467	6322	NA	FDB002257	C00001340	6082	C00062	ARG	33707	5502	1FOL	-4.2	Organic compounds	L-alpha-amino acids	Organic acids and derivatives	Carboxylic acids and derivatives	Amino acids, peptides, and analogues	Aliphatic acyclic compounds
396	396	HMDB0000518	392.292659768	(4R)-4-[(1S,2S,5R,7S,9R,10R,11S,14R,15R)-5,9-dihydroxy-2,15-dimethyltetracyclo[8.7.0.0\xc2\xb2,\xe2\x81\xb7.0\xc2\xb9\xc2\xb9,\xc2\xb9\xe2\x81\xb5]heptadecan-14-yl]pentanoic acid	Chenodeoxycholic acid	C24H40O4	RUDATBOHQWOJDD-BSWAIDMHSA-N	474-25-9	[H][C@@]1(CC[C@@]2([H])[C@]3([H])[C@H](O)C[C@]4([H])C[C@H](O)CC[C@]4(C)[C@@]3([H])CC[C@]12C)[C@H](C)CCC(O)=O	DB06777	16755	10133	NA	FDB022087	NA	9728	C02528	NA	NA	207	JN3	4.15	Organic compounds	Dihydroxy bile acids, alcohols and derivatives	Lipids and lipid-like molecules	Steroids and steroid derivatives	Bile acids, alcohols and derivatives	Aliphatic homopolycyclic compounds
397	397	HMDB0000520	436.355260024	(1S,2S,5R,7R,9R,10R,11S,15R,16S)-14-[(2R)-6-hydroxy-6-methylheptan-2-yl]-2,15-dimethyltetracyclo[8.7.0.0\xc2\xb2,\xe2\x81\xb7.0\xc2\xb9\xc2\xb9,\xc2\xb9\xe2\x81\xb5]heptadecane-5,9,16-triol	5a-Cholestane-3a,7a,12a,25-tetrol	C27H48O4	NTIXPPFPXLYJCT-SUGKMTRFSA-N	60257-29-6	[H][C@@]12CCC([C@H](C)CCCC(C)(C)O)[C@@]1(C)[C@@H](O)C[C@@]1([H])[C@@]2([H])[C@H](O)C[C@@]2([H])C[C@H](O)CC[C@]12C	NA	NA	53477702	NA	FDB022088	NA	NA	NA	NA	NA	5505	NA	NA	Organic compounds	Cholesterols and derivatives	Lipids and lipid-like molecules	Steroids and steroid derivatives	Cholestane steroids	Aliphatic homopolycyclic compounds
398	398	HMDB0000521	226.193280076	(5Z)-tetradec-5-enoic acid	5Z-Tetradecenoic acid	C14H26O2	AFGUVBVUFZMJMX-KTKRTIGZSA-N	5684-70-8	CCCCCCCC\C=C/CCCC(O)=O	NA	70716	5312400	NA	FDB022089	NA	4471825	NA	NA	NA	5506	NA	NA	Organic compounds	Long-chain fatty acids	Lipids and lipid-like molecules	Fatty Acyls	Fatty acids and conjugates	Aliphatic acyclic compounds
399	399	HMDB0000522	144.042258744	(2E)-3-methylpent-2-enedioic acid	3-Methylglutaconic acid	C6H8O4	WKRBKYFIJPGYQC-DUXPYHPUSA-N	5746-90-7	C\C(CC(O)=O)=C/C(O)=O	NA	37245	1551553	NA	FDB022090	NA	1267861	NA	NA	NA	5507	NA	NA	Organic compounds	Methyl-branched fatty acids	Lipids and lipid-like molecules	Fatty Acyls	Fatty acids and conjugates	Aliphatic acyclic compounds
400	400	HMDB0000523	306.219494826	(1S,2R,5S,10R,11S,13S,14S,15S)-2,15-dimethyltetracyclo[8.7.0.0\xc2\xb2,\xe2\x81\xb7.0\xc2\xb9\xc2\xb9,\xc2\xb9\xe2\x81\xb5]heptadec-7-ene-5,13,14-triol	5-Androstene-3b,16b,17a-triol	C19H30O3	GUGSXATYPSGVAY-CUZKMJQKSA-N	25126-70-9	[H][C@@]12C[C@H](O)[C@@H](O)[C@@]1(C)CC[C@@]1([H])[C@@]2([H])CC=C2C[C@@H](O)CC[C@]12C	NA	NA	21252251	NA	FDB022091	NA	13628101	NA	NA	NA	5508	NA	NA	Organic compounds	Androgens and derivatives	Lipids and lipid-like molecules	Steroids and steroid derivatives	Androstane steroids	Aliphatic homopolycyclic compounds
401	401	HMDB0000524	436.355260026	(1S,2S,5R,7S,9R,10R,11S,14R,15R,16S)-14-[(2R)-6-hydroxy-6-methylheptan-2-yl]-2,15-dimethyltetracyclo[8.7.0.0^{2,7}.0^{11,15}]heptadecane-5,9,16-triol	5beta-Cholestane-3alpha,7alpha,12alpha,25-tetrol	C27H48O4	NTIXPPFPXLYJCT-RNUSRIHUSA-N	18866-87-0	[H][C@@]1(CC[C@@]2([H])[C@]3([H])[C@H](O)C[C@]4([H])C[C@H](O)CC[C@]4(C)[C@@]3([H])C[C@H](O)[C@]12C)[C@H](C)CCCC(C)(C)O	NA	NA	167758	NA	FDB022092	NA	146751	NA	NA	NA	5509	NA	NA	Organic compounds	Cholesterols and derivatives	Lipids and lipid-like molecules	Steroids and steroid derivatives	Cholestane steroids	Aliphatic homopolycyclic compounds
402	402	HMDB0000525	132.07864425	5-hydroxyhexanoic acid	5-Hydroxyhexanoic acid	C6H12O3	YDCRNMJQROAWFT-UHFFFAOYSA-N	44843-89-2	CC(O)CCCC(O)=O	NA	131434	170748	NA	FDB022093	NA	149280	NA	NA	NA	5510	NA	NA	Organic compounds	Medium-chain fatty acids	Lipids and lipid-like molecules	Fatty Acyls	Fatty acids and conjugates	Aliphatic acyclic compounds
403	403	HMDB0000526	366.240624198	2-hydroxy-1-[(1S,2S,5R,7S,10S,11S,14R,15S,17S)-5,14,17-trihydroxy-2,15-dimethyltetracyclo[8.7.0.0\xc2\xb2,\xe2\x81\xb7.0\xc2\xb9\xc2\xb9,\xc2\xb9\xe2\x81\xb5]heptadecan-14-yl]ethan-1-one	5a-Tetrahydrocortisol	C21H34O5	AODPIQQILQLWGS-FDSHTENPSA-N	302-91-0	[H][C@@]12CC[C@](O)(C(=O)CO)[C@@]1(C)C[C@H](O)[C@@]1([H])[C@@]2([H])CC[C@@]2([H])C[C@H](O)CC[C@]12C	NA	89627	92748	NA	FDB022094	NA	83726	NA	NA	NA	5511	NA	NA	Organic compounds	21-hydroxysteroids	Lipids and lipid-like molecules	Steroids and steroid derivatives	Hydroxysteroids	Aliphatic homopolycyclic compounds
404	404	HMDB0000527	408.28757439	(4R)-4-[(1S,2R,5R,8S,10R,11S,14R,15R,16S)-5,8,16-trihydroxy-2,15-dimethyltetracyclo[8.7.0.0\xc2\xb2,\xe2\x81\xb7.0\xc2\xb9\xc2\xb9,\xc2\xb9\xe2\x81\xb5]heptadecan-14-yl]pentanoic acid	6a,12a-Dihydroxylithocholic acid	C24H40O5	GCAHOAMXTYBLNZ-YAZNBHORSA-N	21066-18-2	[H][C@@]12CC[C@H]([C@H](C)CCC(O)=O)[C@@]1(C)[C@@H](O)C[C@@]1([H])[C@@]2([H])C[C@H](O)C2C[C@H](O)CC[C@]12C	NA	NA	22833529	NA	FDB022095	NA	17215966	NA	NA	NA	5512	NA	NA	Organic compounds	Trihydroxy bile acids, alcohols and derivatives	Lipids and lipid-like molecules	Steroids and steroid derivatives	Bile acids, alcohols and derivatives	Aliphatic homopolycyclic compounds
405	405	HMDB0000528	158.03275669	2,6-dioxo-1,3-diazinane-4-carboxylic acid	4,5-Dihydroorotic acid	C5H6N2O4	UFIVEPVSAGBUSI-UHFFFAOYSA-N	155-54-4	OC(=O)C1CC(=O)NC(=O)N1	NA	30865	648	NA	FDB022096	NA	628	C00337	DI-H-OROTATE	NA	5513	NA	NA	Organic compounds	Alpha amino acids and derivatives	Organic acids and derivatives	Carboxylic acids and derivatives	Amino acids, peptides, and analogues	Aliphatic heteromonocyclic compounds
406	406	HMDB0000529	198.161979948	(5Z)-dodec-5-enoic acid	5Z-Dodecenoic acid	C12H22O2	IJBFSOLHRKELLR-FPLPWBNLSA-N	2430-94-6	CCCCCC\C=C/CCCC(O)=O	NA	86595	5312378	NA	FDB022097	NA	4471803	NA	NA	NA	5514	NA	NA	Organic compounds	Medium-chain fatty acids	Lipids and lipid-like molecules	Fatty Acyls	Fatty acids and conjugates	Aliphatic acyclic compounds
407	407	HMDB0000530	302.151809192	(1S,10R,11S,13R,14R,15S)-5,13,14-trihydroxy-15-methyltetracyclo[8.7.0.0\xc2\xb2,\xe2\x81\xb7.0\xc2\xb9\xc2\xb9,\xc2\xb9\xe2\x81\xb5]heptadeca-2(7),3,5-trien-8-one	6-Ketoestriol	C18H22O4	PYFIDTBVOMQKDC-XCYHEEQWSA-N	7323-86-6	[H][C@@]12C[C@@H](O)[C@H](O)[C@@]1(C)CC[C@]1([H])C3=C(C=C(O)C=C3)C(=O)C[C@@]21[H]	NA	NA	11876959	NA	FDB022098	NA	10051287	NA	NA	NA	5515	NA	NA	Organic compounds	Estrogens and derivatives	Lipids and lipid-like molecules	Steroids and steroid derivatives	Estrane steroids	Aromatic homopolycyclic compounds
408	408	HMDB0000531	118.062994186	3-hydroxypentanoic acid	3-Hydroxyvaleric acid	C5H10O3	REKYPYSUBKSCAT-UHFFFAOYSA-N	10237-77-1	CCC(O)CC(O)=O	NA	89628	107802	NA	FDB022099	NA	96952	NA	NA	NA	5516	NA	NA	Organic compounds	Hydroxy fatty acids	Lipids and lipid-like molecules	Fatty Acyls	Fatty acids and conjugates	Aliphatic acyclic compounds
409	409	HMDB0000532	117.042593095	2-acetamidoacetic acid	Acetylglycine	C4H7NO3	OKJIRPAQVSHGFK-UHFFFAOYSA-N	543-24-8	CC(=O)NCC(O)=O	DB02713	40410	10972	NA	FDB022100	NA	10507	NA	NA	NA	5517	AAC	NA	Organic compounds	N-acyl-alpha amino acids	Organic acids and derivatives	Carboxylic acids and derivatives	Amino acids, peptides, and analogues	Aliphatic acyclic compounds
410	410	HMDB0000534	402.386166222	(1S,2S,10R,11S,14R,15R)-14-[(2R,5R)-5,6-dimethylheptan-2-yl]-2,15-dimethyltetracyclo[8.7.0.0\xc2\xb2,\xe2\x81\xb7.0\xc2\xb9\xc2\xb9,\xc2\xb9\xe2\x81\xb5]heptadecan-5-ol	Campestanol	C28H50O	ARYTXMNEANMLMU-XKPVSPJHSA-N	474-60-2	[H][C@@]12CC[C@H]([C@H](C)CC[C@@H](C)C(C)C)[C@@]1(C)CC[C@@]1([H])[C@@]2([H])CCC2CC(O)CC[C@]12C	NA	NA	22833530	NA	FDB001925	C00007516	17215967	NA	NA	NA	5519	NA	NA	Organic compounds	Ergosterols and derivatives	Lipids and lipid-like molecules	Steroids and steroid derivatives	Ergostane steroids	Aliphatic homopolycyclic compounds
411	411	HMDB0000535	116.083729628	hexanoic acid	Caproic acid	C6H12O2	FUZZWVXGSFPDMH-UHFFFAOYSA-N	142-62-1	CCCCCC(O)=O	NA	30776	8892	NA	FDB013897	C00001218	8552	C01585	HEXANOATE	NA	5520	6NA	1.92	Organic compounds	Medium-chain fatty acids	Lipids and lipid-like molecules	Fatty Acyls	Fatty acids and conjugates	Aliphatic acyclic compounds
412	412	HMDB0000536	463.074042955	2-({9-[(2R,3R,4S,5R)-3,4-dihydroxy-5-[(phosphonooxy)methyl]oxolan-2-yl]-9H-purin-6-yl}amino)butanedioic acid	Adenylsuccinic acid	C14H18N5O11P	OFBHPPMPBOJXRT-DPXQIYNJSA-N	19046-78-7	O[C@@H]1[C@@H](COP(O)(O)=O)O[C@H]([C@@H]1O)N1C=NC2=C1N=CN=C2NC(CC(O)=O)C(O)=O	NA	15919	440122	NA	FDB022101	C00007229	389122	C03794	NA	NA	5521	NA	NA	Organic compounds	Purine ribonucleoside monophosphates	Nucleosides, nucleotides, and analogues	Purine nucleotides	Purine ribonucleotides	Aromatic heteropolycyclic compounds
413	413	HMDB0000538	506.995745159	({[({[(2R,3S,4R,5R)-5-(6-amino-9H-purin-9-yl)-3,4-dihydroxyoxolan-2-yl]methoxy}(hydroxy)phosphoryl)oxy](hydroxy)phosphoryl}oxy)phosphonic acid	Adenosine triphosphate	C10H16N5O13P3	ZKHQWZAMYRWXGA-KQYNXXCUSA-N	56-65-5	NC1=NC=NC2=C1N=CN2[C@@H]1O[C@H](COP(O)(=O)OP(O)(=O)OP(O)(O)=O)[C@@H](O)[C@H]1O	DB00171	15422	5957	NA	FDB021813	C00001491	5742	C00002	ATP	33477	5523	ATP	NA	Organic compounds	Purine ribonucleoside triphosphates	Nucleosides, nucleotides, and analogues	Purine nucleotides	Purine ribonucleotides	Aromatic heteropolycyclic compounds
414	414	HMDB0000539	166.047738052	(2S,3R,4R)-2,3,4,5-tetrahydroxypentanoic acid	Arabinonic acid	C5H10O6	QXKAIJAYHKCRRA-JJYYJPOSSA-N	13752-83-5	OC[C@@H](O)[C@@H](O)[C@H](O)C(O)=O	NA	20912	122045	NA	FDB022102	NA	108861	C00878	NA	NA	5524	D8T	NA	Organic compounds	Sugar acids and derivatives	Organic oxygen compounds	Organooxygen compounds	Carbohydrates and carbohydrate conjugates	Aliphatic acyclic compounds
415	415	HMDB0000540	306.219494826	(1S,2R,5S,10R,11S,13R,14S,15S)-2,15-dimethyltetracyclo[8.7.0.0\xc2\xb2,\xe2\x81\xb7.0\xc2\xb9\xc2\xb9,\xc2\xb9\xe2\x81\xb5]heptadec-7-ene-5,13,14-triol	5-Androstene-3b,16a,17a-triol	C19H30O3	GUGSXATYPSGVAY-LFJLJVMTSA-N	23409-40-7	[H][C@@]12C[C@@H](O)[C@@H](O)[C@@]1(C)CC[C@@]1([H])[C@@]2([H])CC=C2C[C@@H](O)CC[C@]12C	NA	NA	21252252	NA	FDB022103	NA	13628104	NA	NA	NA	5525	NA	NA	Organic compounds	Androgens and derivatives	Lipids and lipid-like molecules	Steroids and steroid derivatives	Androstane steroids	Aliphatic homopolycyclic compounds
416	416	HMDB0000541	402.277009704	methyl (4R)-4-[(1S,2S,10R,11S,14R,15R)-2,15-dimethyl-5,9-dioxotetracyclo[8.7.0.0\xc2\xb2,\xe2\x81\xb7.0\xc2\xb9\xc2\xb9,\xc2\xb9\xe2\x81\xb5]heptadecan-14-yl]pentanoate	7b-Hydroxy-3-oxo-5b-cholanoic acid	C25H38O4	UZRRNRRCPZZPNY-ZECRIGHZSA-N	77060-26-5	[H][C@@]12CC[C@H]([C@H](C)CCC(=O)OC)[C@@]1(C)CC[C@@]1([H])[C@@]2([H])C(=O)CC2CC(=O)CC[C@]12C	NA	NA	22833531	NA	FDB022104	NA	17215969	NA	NA	NA	5526	NA	NA	Organic compounds	Bile acids, alcohols and derivatives	Lipids and lipid-like molecules	Steroids and steroid derivatives	Bile acids, alcohols and derivatives	Aliphatic homopolycyclic compounds
417	417	HMDB0000542	151.049409807	6-amino-7H-purin-8-ol	8-Hydroxyadenine	C5H5N5O	RGKBRPAAQSHTED-UHFFFAOYSA-N	21149-26-8	NC1=NC=NC2=C1NC(O)=N2	NA	351476	5355054	NA	FDB022105	NA	4511108	NA	NA	NA	5527	NA	NA	Organic compounds	Purinones	Organoheterocyclic compounds	Imidazopyrimidines	Purines and purine derivatives	Aromatic heteropolycyclic compounds
418	418	HMDB0000543	164.083729628	4-phenylbutanoic acid	Benzenebutanoic acid	C10H12O2	OBKXEAXTFZPCHS-UHFFFAOYSA-N	1821-12-1	OC(=O)CCCC1=CC=CC=C1	DB02000	41500	4775	NA	FDB022106	NA	4611	NA	CPD-14367	NA	5528	CLT	2.42	Organic compounds	Benzene and substituted derivatives	Benzenoids	Benzene and substituted derivatives	NA	Aromatic homomonocyclic compounds
419	419	HMDB0000544	156.053492132	5-(hydroxymethyl)-6-methyl-1,2,3,4-tetrahydropyrimidine-2,4-dione	5-Hydroxymethyl-4-methyluracil	C6H8N2O3	XBAVGYMDOXCWQU-UHFFFAOYSA-N	147-61-5	CC1=C(CO)C(=O)NC(=O)N1	NA	NA	8983	NA	FDB022107	NA	8635	NA	NA	NA	5529	NA	NA	Organic compounds	Pyrimidones	Organoheterocyclic compounds	Diazines	Pyrimidines and pyrimidine derivatives	Aromatic heteromonocyclic compounds
420	420	HMDB0000545	552.20628888	(4R)-4-[(1S,2S,5R,7S,9R,10R,11S,14R,15R)-2,15-dimethyl-5,9-bis(sulfooxy)tetracyclo[8.7.0.0\xc2\xb2,\xe2\x81\xb7.0\xc2\xb9\xc2\xb9,\xc2\xb9\xe2\x81\xb5]heptadecan-14-yl]pentanoic acid	Chenodeoxycholic acid disulfate	C24H40O10S2	BWXSDJHAJWTEAD-BSWAIDMHSA-N	60262-91-1	[H][C@@]1(CC[C@@]2([H])[C@]3([H])[C@@H](C[C@]4([H])C[C@@H](CC[C@]4(C)[C@@]3([H])CC[C@]12C)OS(O)(=O)=O)OS(O)(=O)=O)[C@H](C)CCC(O)=O	NA	NA	13990213	NA	FDB022108	NA	24850138	NA	NA	NA	5530	NA	NA	Organic compounds	Bile acids, alcohols and derivatives	Lipids and lipid-like molecules	Steroids and steroid derivatives	Bile acids, alcohols and derivatives	Aliphatic homopolycyclic compounds
421	421	HMDB0000546	290.224580204	(1S,2S,5S,7R,10R,11S,15S)-5-hydroxy-2,15-dimethyltetracyclo[8.7.0.0\xc2\xb2,\xe2\x81\xb7.0\xc2\xb9\xc2\xb9,\xc2\xb9\xe2\x81\xb5]heptadecan-14-one	Epietiocholanolone	C19H30O2	QGXBDMJGAMFCBF-XRJZGPCZSA-N	571-31-3	[H][C@@]12CCC(=O)[C@@]1(C)CC[C@@]1([H])[C@@]2([H])CC[C@]2([H])C[C@@H](O)CC[C@]12C	NA	542034	247732	NA	FDB022109	NA	216866	NA	NA	NA	5531	NA	NA	Organic compounds	Androgens and derivatives	Lipids and lipid-like molecules	Steroids and steroid derivatives	Androstane steroids	Aliphatic homopolycyclic compounds
422	422	HMDB0000547	23.985041898	magnesium(2+) ion	Magnesium	Mg	JLVVSXFLKOJNIY-UHFFFAOYSA-N	7439-95-4	[Mg++]	DB01378	18420	888	NA	FDB003518	NA	865	C00305	MG%2b2	NA	NA	MG	NA	Inorganic compounds	Homogeneous alkaline earth metal compounds	Homogeneous metal compounds	Homogeneous alkaline earth metal compounds	NA	NA
423	423	HMDB0000548	554.454639716	1,3-bis(decanoyloxy)propan-2-yl decanoate	TG(10:0/10:0/10:0)	C33H62O6	LADGBHLMCUINGV-UHFFFAOYSA-N	621-71-6	[H]C(COC(=O)CCCCCCCCC)(COC(=O)CCCCCCCCC)OC(=O)CCCCCCCCC	NA	77388	69310	NA	FDB003134	NA	62521	NA	NA	NA	5532	NA	NA	Organic compounds	Triacylglycerols	Lipids and lipid-like molecules	Glycerolipids	Triradylcglycerols	Aliphatic acyclic compounds
424	424	HMDB0000549	86.036779436	oxolan-2-one	Gamma-Butyrolactone	C4H6O2	YEJRWHAVMIAJKC-UHFFFAOYSA-N	96-48-0	O=C1CCCO1	DB04699	42639	7302	NA	FDB003392	NA	7029	C01770	NA	NA	5533	GBL	-0.64	Organic compounds	Gamma butyrolactones	Organoheterocyclic compounds	Lactones	Gamma butyrolactones	Aliphatic heteromonocyclic compounds
425	425	HMDB0000550	306.219494826	(1S,2R,5S,10R,11S,13R,14R,15S)-2,15-dimethyltetracyclo[8.7.0.0\xc2\xb2,\xe2\x81\xb7.0\xc2\xb9\xc2\xb9,\xc2\xb9\xe2\x81\xb5]heptadec-7-ene-5,13,14-triol	5-Androstenetriol	C19H30O3	GUGSXATYPSGVAY-DHKQUUGRSA-N	4150-30-5	[H][C@@]12C[C@@H](O)[C@H](O)[C@@]1(C)CC[C@@]1([H])[C@@]2([H])CC=C2C[C@@H](O)CC[C@]12C	NA	NA	9818021	NA	FDB022110	NA	7993771	NA	NA	NA	5534	NA	NA	Organic compounds	Androgens and derivatives	Lipids and lipid-like molecules	Steroids and steroid derivatives	Androstane steroids	Aliphatic homopolycyclic compounds
426	426	HMDB0000551	292.240230268	(1S,2S,5R,7R,10R,11S,14S,15S)-2,15-dimethyltetracyclo[8.7.0.0\xc2\xb2,\xe2\x81\xb7.0\xc2\xb9\xc2\xb9,\xc2\xb9\xe2\x81\xb5]heptadecane-5,14-diol	Etiocholanediol	C19H32O2	CBMYJHIOYJEBSB-GCXXXECGSA-N	1851-23-6	[H][C@@]12CC[C@H](O)[C@@]1(C)CC[C@@]1([H])[C@@]2([H])CC[C@]2([H])C[C@H](O)CC[C@]12C	NA	36714	134494	NA	FDB022111	NA	118551	NA	NA	NA	5535	NA	NA	Organic compounds	Androgens and derivatives	Lipids and lipid-like molecules	Steroids and steroid derivatives	Androstane steroids	Aliphatic homopolycyclic compounds
427	427	HMDB0000552	289.152537473	3-[(4-carboxy-3-methylbutanoyl)oxy]-4-(trimethylazaniumyl)butanoate	3-Methylglutarylcarnitine	C13H23NO6	HFCPFJNSBPQJDP-UHFFFAOYSA-N	102673-95-0	CC(CC(O)=O)CC(=O)OC(CC([O-])=O)C[N+](C)(C)C	NA	70857	128145	NA	FDB022112	NA	113619	NA	NA	NA	5536	NA	NA	Organic compounds	Acyl carnitines	Lipids and lipid-like molecules	Fatty Acyls	Fatty acid esters	Aliphatic acyclic compounds
428	428	HMDB0000553	312.302830524	(3S,7R,11R)-3,7,11,15-tetramethylhexadecanoic acid	3L,7D,11D-Phytanic acid	C20H40O2	RLCKHJSFHOZMDR-QRVBRYPASA-N	31653-05-1	CC(C)CCC[C@@H](C)CCC[C@@H](C)CCC[C@H](C)CC(O)=O	NA	NA	9972843	NA	FDB022113	NA	8148435	NA	NA	NA	5537	NA	NA	Organic compounds	Acyclic diterpenoids	Lipids and lipid-like molecules	Prenol lipids	Diterpenoids	Aliphatic acyclic compounds
429	429	HMDB0000554	292.240230268	(1S,2S,5R,7S,10R,11S,14S,15S)-2,15-dimethyltetracyclo[8.7.0.0\xc2\xb2,\xe2\x81\xb7.0\xc2\xb9\xc2\xb9,\xc2\xb9\xe2\x81\xb5]heptadecane-5,14-diol	Dihydroandrosterone	C19H32O2	CBMYJHIOYJEBSB-KHOSGYARSA-N	1852-53-5	[H][C@@]12CC[C@H](O)[C@@]1(C)CC[C@@]1([H])[C@@]2([H])CC[C@@]2([H])C[C@H](O)CC[C@]12C	DB01530	36713	15818	NA	FDB022114	NA	15039	NA	NA	NA	5538	NA	NA	Organic compounds	Androgens and derivatives	Lipids and lipid-like molecules	Steroids and steroid derivatives	Androstane steroids	Aliphatic homopolycyclic compounds
430	430	HMDB0000555	160.073558872	(3S)-3-methylhexanedioic acid	3-Methyladipic acid	C7H12O4	SYEOWUNSTUDKGM-YFKPBYRVSA-N	3058-01-3	C[C@@H](CCC(O)=O)CC(O)=O	NA	NA	6999745	NA	FDB022115	NA	5367267	NA	NA	NA	3797	NA	NA	Organic compounds	Medium-chain fatty acids	Lipids and lipid-like molecules	Fatty Acyls	Fatty acids and conjugates	Aliphatic acyclic compounds
431	431	HMDB0000556	452.350174646	(1S,2S,5R,9R,10R,11S,14R,15R,16S)-14-[(2R)-5,6-dihydroxy-6-methylheptan-2-yl]-2,15-dimethyltetracyclo[8.7.0.0\xc2\xb2,\xe2\x81\xb7.0\xc2\xb9\xc2\xb9,\xc2\xb9\xe2\x81\xb5]heptadecane-5,9,16-triol	5b-Cholestane-3a,7a,12a,24,25-pentol	C27H48O5	NHPWQASMMFUHIZ-OOOZRTEJSA-N	58469-95-7	[H][C@@]12CC[C@H]([C@H](C)CCC(O)C(C)(C)O)[C@@]1(C)[C@@H](O)C[C@@]1([H])[C@@]2([H])[C@H](O)CC2C[C@H](O)CC[C@]12C	NA	NA	21252253	NA	FDB022116	NA	13628107	NA	NA	NA	5540	NA	NA	Organic compounds	Pentahydroxy bile acids, alcohols and derivatives	Lipids and lipid-like molecules	Steroids and steroid derivatives	Bile acids, alcohols and derivatives	Aliphatic homopolycyclic compounds
432	432	HMDB0000557	131.094628665	(2S,3R)-2-amino-3-methylpentanoic acid	L-Alloisoleucine	C6H13NO2	AGPKZVBTJJNPAG-UHNVWZDZSA-N	1509-34-8	CC[C@@H](C)[C@H](N)C(O)=O	DB01739	43433	99288	NA	FDB022117	NA	89698	NA	NA	NA	NA	IIL	-1.7	Organic compounds	Isoleucine and derivatives	Organic acids and derivatives	Carboxylic acids and derivatives	Amino acids, peptides, and analogues	Aliphatic acyclic compounds
433	433	HMDB0000558	452.350174646	(1S,2S,5R,7R,9R,10R,11S,14R,15R,16S)-14-[(2S)-4,6-dihydroxy-6-methylheptan-2-yl]-2,15-dimethyltetracyclo[8.7.0.0\xc2\xb2,\xe2\x81\xb7.0\xc2\xb9\xc2\xb9,\xc2\xb9\xe2\x81\xb5]heptadecane-5,9,16-triol	5a-Cholestane-3a,7a,12a,23,25-pentol	C27H48O5	OXSBBBPDYVCAKC-KHMINMIBSA-N	137252-15-4	[H][C@@]12CC[C@H]([C@@H](C)CC(O)CC(C)(C)O)[C@@]1(C)[C@@H](O)C[C@@]1([H])[C@@]2([H])[C@H](O)C[C@@]2([H])C[C@H](O)CC[C@]12C	NA	NA	21252254	NA	FDB022118	NA	13628108	NA	NA	NA	5542	NA	NA	Organic compounds	Pentahydroxy bile acids, alcohols and derivatives	Lipids and lipid-like molecules	Steroids and steroid derivatives	Bile acids, alcohols and derivatives	Aliphatic homopolycyclic compounds
434	434	HMDB0000559	264.030373428	[4-(1,2-dihydroxyethyl)-2-methoxyphenyl]oxidanesulfonic acid	3-Methoxy-4-hydroxyphenylethyleneglycol sulfate	C9H12O7S	WUFPNASKMLJSND-UHFFFAOYSA-N	3415-67-6	COC1=C(OS(O)(=O)=O)C=CC(=C1)C(O)CO	NA	1091015	4183	NA	FDB022119	NA	4039	NA	NA	NA	5543	NA	NA	Organic compounds	Phenylsulfates	Organic acids and derivatives	Organic sulfuric acids and derivatives	Arylsulfates	Aromatic homomonocyclic compounds
435	435	HMDB0000560	224.177630012	(5Z,8Z)-tetradeca-5,8-dienoic acid	Goshuyic acid	C14H24O2	HXHZGHRLVRFQDR-HZJYTTRNSA-N	39039-37-7	CCCCC\C=C/C\C=C/CCCC(O)=O	NA	70719	5312409	NA	FDB018642	NA	4471834	NA	NA	NA	5544	NA	NA	Organic compounds	Long-chain fatty acids	Lipids and lipid-like molecules	Fatty Acyls	Fatty acids and conjugates	Aliphatic acyclic compounds
436	436	HMDB0000561	536.438201803	1,3,3-trimethyl-2-[(1E,3E,5E,7Z,9Z,11E,13E,15E,17E)-3,7,12,16-tetramethyl-18-(2,6,6-trimethylcyclohex-1-en-1-yl)octadeca-1,3,5,7,9,11,13,15,17-nonaen-1-yl]cyclohex-1-ene	B-Carotene	C40H56	OENHQHLEOONYIE-JLTXGRSLSA-N	7235-40-7	C\C(\C=C\C=C(/C)\C=C\C1=C(C)CCCC1(C)C)=C/C=C/C=C(\C)/C=C/C=C(\C)/C=C/C1=C(C)CCCC1(C)C	NA	NA	5927371	NA	FDB023083	NA	NA	NA	NA	NA	NA	NA	NA	Organic compounds	Carotenes	Lipids and lipid-like molecules	Prenol lipids	Tetraterpenoids	Aliphatic homomonocyclic compounds
437	437	HMDB0000562	113.058911861	2-imino-1-methylimidazolidin-4-one	Creatinine	C4H7N3O	DDRJAANPRJIHGJ-UHFFFAOYSA-N	60-27-5	CN1CC(=O)NC1=N	NA	16737	588	NA	FDB021814	NA	568	C00791	CREATININE	36009	8	NA	-1.76	Organic compounds	Alpha amino acids and derivatives	Organic acids and derivatives	Carboxylic acids and derivatives	Amino acids, peptides, and analogues	Aliphatic heteromonocyclic compounds
438	438	HMDB0000563	166.062994186	(2S)-2-hydroxy-3-phenylpropanoic acid	D-Phenyllactic acid	C9H10O3	VOXXWSYKYCBWHO-QMMMGPOBSA-N	7326-19-4	[H][C@](O)(CC1=CC=CC=C1)C(O)=O	DB02494	43065	444718	NA	NA	NA	NA	C05607	NA	NA	5547	HFA	1.184	Organic compounds	Phenylpropanoic acids	Phenylpropanoids and polyketides	Phenylpropanoic acids	NA	Aromatic homomonocyclic compounds
439	439	HMDB0000564	733.562155053	(2-{[(2R)-2,3-bis(hexadecanoyloxy)propyl phosphono]oxy}ethyl)trimethylazanium	PC(16:0/16:0)	C40H80NO8P	KILNVBDSWZSGLL-KXQOOQHDSA-N	63-89-8	[H][C@@](COC(=O)CCCCCCCCCCCCCCC)(COP([O-])(=O)OCC[N+](C)(C)C)OC(=O)CCCCCCCCCCCCCCC	DB09114	72999	452110	NA	FDB022121	NA	398235	C00157	1-2-DIPALMITOYLPHOSPHATIDYLCHOLINE	NA	5548	PCF	NA	Organic compounds	Phosphatidylcholines	Lipids and lipid-like molecules	Glycerophospholipids	Glycerophosphocholines	Aliphatic acyclic compounds
440	440	HMDB0000565	196.058302738	(2R,3S,4S,5R)-2,3,4,5,6-pentahydroxyhexanoic acid	Galactonic acid	C6H12O7	RGHNJXZEOKUKBD-MGCNEYSASA-N	13382-27-9	OC[C@@H](O)[C@H](O)[C@H](O)[C@@H](O)C(O)=O	NA	16534	128869	NA	FDB022122	NA	114198	C00880	NA	NA	3336	NA	NA	Organic compounds	Medium-chain hydroxy acids and derivatives	Organic acids and derivatives	Hydroxy acids and derivatives	Medium-chain hydroxy acids and derivatives	Aliphatic acyclic compounds
441	441	HMDB0000567	148.0524295	(2Z)-3-phenylprop-2-enoic acid	Cinnamic acid	C9H8O2	WBYWAXJHAXSJNI-SREVYHEPSA-N	621-82-9	OC(=O)\C=C/C1=CC=CC=C1	NA	35699	5372954	NA	FDB012052	C00029961	10286933	C10438	CPD-674	NA	310	NA	2.13	Organic compounds	Cinnamic acids	Phenylpropanoids and polyketides	Cinnamic acids and derivatives	Cinnamic acids	Aromatic homomonocyclic compounds
442	442	HMDB0000568	152.068473494	(2R,4R)-pentane-1,2,3,4,5-pentol	D-Arabitol	C5H12O5	HEBKCHPVOIAQTA-QWWZWVQMSA-N	488-82-4	OC[C@@H](O)C(O)[C@H](O)CO	NA	18333	827	NA	FDB001475	C00001156	84971	C01904	CPD-355	NA	5551	NA	NA	Organic compounds	Sugar alcohols	Organic oxygen compounds	Organooxygen compounds	Carbohydrates and carbohydrate conjugates	Aliphatic acyclic compounds
443	443	HMDB0000569	412.19579927	4-[(2S)-2-amino-2-carboxyethyl]-3-[(3S)-3-amino-3-carboxylatopropyl]-1-[(5S)-5-amino-5-carboxypentyl]-5-hydroxypyridin-1-ium	Deoxypyridinoline	C18H28N4O7	ZAHDXEIQWWLQQL-IHRRRGAJSA-N	83462-55-9	N[C@@H](CCCC[N+]1=CC(CC[C@H](N)C([O-])=O)=C(C[C@H](N)C(O)=O)C(O)=C1)C(O)=O	NA	89510	53477703	NA	FDB013750	NA	9479456	NA	NA	NA	5552	NA	NA	Organic compounds	L-alpha-amino acids	Organic acids and derivatives	Carboxylic acids and derivatives	Amino acids, peptides, and analogues	Aromatic heteromonocyclic compounds
444	444	HMDB0000570	654.268964212	3-[10,14,19-tris(2-carboxyethyl)-5,9,15,20-tetramethyl-21,22,23,24-tetraazapentacyclo[16.2.1.1\xc2\xb3,\xe2\x81\xb6.1\xe2\x81\xb8,\xc2\xb9\xc2\xb9.1\xc2\xb9\xc2\xb3,\xc2\xb9\xe2\x81\xb6]tetracosa-1(21),2,4,6,8(23),9,11,13,15,17,19-undecaen-4-yl]propanoic acid	Coproporphyrin III	C36H38N4O8	JWFCYWSMNRLXLX-UJJXFSCMSA-N	14643-66-4	CC1=C(CCC(O)=O)/C2=C/C3=N/C(=C\C4=C(C)C(CCC(O)=O)=C(N4)/C=C4\N=C(\C=C\1/N\2)C(C)=C4CCC(O)=O)/C(CCC(O)=O)=C3C	NA	27609	NA	NA	FDB005557	NA	16736509	C05770	COPROPORPHYRIN_III	NA	5553	1R3T	NA	Organic compounds	Porphyrins	Organoheterocyclic compounds	Tetrapyrroles and derivatives	Porphyrins	Aromatic heteropolycyclic compounds
445	445	HMDB0000572	526.287688281	3,5-bis[(3S)-3-amino-3-carboxypropyl]-4-[(4S)-4-amino-4-carboxybutyl]-1-(5-amino-5-carboxypentyl)pyridin-1-ium	Desmosine	C24H40N5O8	VEVRNHHLCPGNDU-NIVVRJPPSA-O	11003-57-9	NC(CCCC[N+]1=CC(CC[C@H](N)C(O)=O)=C(CCC[C@H](N)C(O)=O)C(CC[C@H](N)C(O)=O)=C1)C(O)=O	NA	37628	53477704	NA	FDB000516	NA	NA	NA	NA	NA	5554	NA	NA	Organic compounds	Tetracarboxylic acids and derivatives	Organic acids and derivatives	Carboxylic acids and derivatives	Tetracarboxylic acids and derivatives	Aromatic heteromonocyclic compounds
446	446	HMDB0000573	282.255880332	(9E)-octadec-9-enoic acid	Elaidic acid	C18H34O2	ZQPPMHVWECSIRJ-MDZDMXLPSA-N	112-79-8	CCCCCCCC\C=C\CCCCCCCC(O)=O	NA	16196	445639	NA	FDB012858	C00001232	393217	C00712	OLEATE-CPD	NA	190	OLA	6.78	Organic compounds	Long-chain fatty acids	Lipids and lipid-like molecules	Fatty Acyls	Fatty acids and conjugates	Aliphatic acyclic compounds
447	447	HMDB0000574	121.019749163	(2R)-2-amino-3-sulfanylpropanoic acid	L-Cysteine	C3H7NO2S	XUJNEKJLAYXESH-REOHCLBHSA-N	52-90-4	N[C@@H](CS)C(O)=O	DB00151	17561	5862	NA	FDB012678	C00001351	5653	C00097	CYS	33843	5556	CYS	-2.49	Organic compounds	Cysteine and derivatives	Organic acids and derivatives	Carboxylic acids and derivatives	Amino acids, peptides, and analogues	Aliphatic acyclic compounds
448	448	HMDB0000575	268.05514839	2-amino-4-[(3-amino-3-carboxypropyl)disulfanyl]butanoic acid	DL-Homocystine	C8H16N2O4S2	ZTVZLYBCZNMWCF-UHFFFAOYSA-N	870-93-9	NC(CCSSCCC(N)C(O)=O)C(O)=O	NA	17485	10010	NA	FDB022123	NA	9616	C01817	NA	NA	5557	NA	NA	Organic compounds	Alpha amino acids	Organic acids and derivatives	Carboxylic acids and derivatives	Amino acids, peptides, and analogues	Aliphatic acyclic compounds
449	449	HMDB0000576	132.042258744	3-ethoxy-3-oxopropanoic acid	Monoethyl malonic acid	C5H8O4	HGINADPHJQTSKN-UHFFFAOYSA-N	1071-46-1	CCOC(=O)CC(O)=O	NA	NA	70615	NA	FDB022124	NA	63783	NA	NA	NA	5558	NA	NA	Organic compounds	Dicarboxylic acids and derivatives	Organic acids and derivatives	Carboxylic acids and derivatives	Dicarboxylic acids and derivatives	Aliphatic acyclic compounds
450	450	HMDB0000577	388.370516158	(1S,2S,5S,7R,10R,11S,14R,15R)-2,15-dimethyl-14-[(2R)-6-methylheptan-2-yl]tetracyclo[8.7.0.0\xc2\xb2,\xe2\x81\xb7.0\xc2\xb9\xc2\xb9,\xc2\xb9\xe2\x81\xb5]heptadecan-5-ol	5beta-Coprostanol	C27H48O	QYIXCDOBOSTCEI-NWKZBHTNSA-N	360-68-9	[H][C@@]1(CC[C@@]2([H])[C@]3([H])CC[C@]4([H])C[C@@H](O)CC[C@]4(C)[C@@]3([H])CC[C@]12C)[C@H](C)CCCC(C)C	NA	NA	221122	NA	FDB022125	NA	191826	NA	NA	NA	5559	NA	NA	Organic compounds	Cholesterols and derivatives	Lipids and lipid-like molecules	Steroids and steroid derivatives	Cholestane steroids	Aliphatic homopolycyclic compounds
451	451	HMDB0000579	510.226705468	3-[20-(2-carboxyethyl)-5,10,15,19-tetramethyl-21,22,23,24-tetraazapentacyclo[16.2.1.1\xc2\xb3,\xe2\x81\xb6.1\xe2\x81\xb8,\xc2\xb9\xc2\xb9.1\xc2\xb9\xc2\xb3,\xc2\xb9\xe2\x81\xb6]tetracosa-1(20),2,4,6(24),7,9,11,13(22),14,16,18-undecaen-4-yl]propanoic acid	Deuteroporphyrin IX	C30H30N4O4	KWKUIRGQJJFUCG-LMKUSPAJSA-N	448-65-7	CC1=C/C2=C/C3=N/C(=C\C4=C(CCC(O)=O)C(C)=C(N4)/C=C4\N=C(C=C4C)\C=C\1/N\2)/C(CCC(O)=O)=C3C	NA	NA	NA	NA	FDB022126	NA	16736707	NA	NA	NA	5561	NA	NA	Organic compounds	Porphyrins	Organoheterocyclic compounds	Tetrapyrroles and derivatives	Porphyrins	Aromatic heteropolycyclic compounds
452	452	HMDB0000580	463.063189697	(2S,3S,4S,5R,6R)-6-{[(2R,3R,4R,5R,6R)-3-acetamido-2,5-dihydroxy-6-(sulfooxy)oxan-4-yl]oxy}-3,4,5-trihydroxyoxane-2-carboxylic acid	Chondroitin sulfate	C13H21NO15S	KXKPYJOVDUMHGS-OSRGNVMNSA-N	9007-28-7	CC(=O)N[C@H]1[C@H](O)O[C@H](OS(O)(=O)=O)[C@H](O)[C@@H]1O[C@@H]1O[C@@H]([C@@H](O)[C@H](O)[C@H]1O)C(O)=O	NA	37397	24766	NA	FDB022127	NA	23152	C00607	CHONDROITIN-4-SULFATE	NA	5562	NA	NA	Organic compounds	O-glucuronides	Organic oxygen compounds	Organooxygen compounds	Carbohydrates and carbohydrate conjugates	Aliphatic heteromonocyclic compounds
453	453	HMDB0000582	524.893394749	2-amino-3-[4-(4-hydroxyphenoxy)-3,5-diiodophenyl]propanoic acid	3,5-Diiodothyronine	C15H13I2NO4	ZHSOTLOTTDYIIK-UHFFFAOYSA-N	534-51-0	NC(CC1=CC(I)=C(OC2=CC=C(O)C=C2)C(I)=C1)C(O)=O	NA	350682	123675	NA	FDB022128	NA	110252	NA	NA	NA	5564	NA	NA	Organic compounds	Phenylalanine and derivatives	Organic acids and derivatives	Carboxylic acids and derivatives	Amino acids, peptides, and analogues	Aromatic homomonocyclic compounds
454	454	HMDB0000583	339.350115067	docosanamide	Docosanamide	C22H45NO	ORAWFNKFUWGRJG-UHFFFAOYSA-N	3061-75-4	CCCCCCCCCCCCCCCCCCCCCC(N)=O	NA	NA	76468	NA	FDB022129	NA	68940	NA	NA	NA	5565	NA	NA	Organic compounds	Fatty amides	Lipids and lipid-like molecules	Fatty Acyls	Fatty amides	Aliphatic acyclic compounds
455	455	HMDB0000585	486.206089184	(2S)-2,6-diamino-5-{[(2R,3R,4S,5R,6R)-4,5-dihydroxy-6-(hydroxymethyl)-3-{[(2R,3R,5S,6R)-3,4,5-trihydroxy-6-(hydroxymethyl)oxan-2-yl]oxy}oxan-2-yl]oxy}hexanoic acid	Glucosylgalactosyl hydroxylysine	C18H34N2O13	UTIRJVJBKWSIOX-SRMFCGEKSA-N	32448-35-4	NCC(CC[C@H](N)C(O)=O)O[C@@H]1O[C@H](CO)[C@H](O)[C@H](O)[C@H]1O[C@H]1O[C@H](CO)[C@@H](O)C(O)[C@H]1O	NA	89573	122304	NA	FDB022130	NA	109059	NA	NA	NA	5567	NA	NA	Organic compounds	Fatty acyl glycosides of mono- and disaccharides	Lipids and lipid-like molecules	Fatty Acyls	Fatty acyl glycosides	Aliphatic heteromonocyclic compounds
456	456	HMDB0000586	38.963706861	potassium(1+) ion	Potassium	K	NPYPAHLBTDXSSS-UHFFFAOYSA-N	7440-09-7	[K+]	NA	29103	813	NA	FDB003521	NA	NA	C00238	K%2b	34349	3197	NA	NA	Inorganic compounds	Homogeneous alkali metal compounds	Homogeneous metal compounds	Homogeneous alkali metal compounds	NA	NA
457	457	HMDB0000588	22.989769675	sodium(1+) ion	Sodium	Na	FKNQFGJONOIPTF-UHFFFAOYSA-N	7440-23-5	[Na+]	NA	29101	923	NA	FDB003523	NA	899	C01330	NA	37376	3192	NA	NA	Inorganic compounds	Homogeneous alkali metal compounds	Homogeneous metal compounds	Homogeneous alkali metal compounds	NA	NA
458	458	HMDB0000590	189.063722467	4-[(carboxymethyl)carbamoyl]butanoic acid	Glutarylglycine	C7H11NO5	NBLKTRLPZFCMJG-UHFFFAOYSA-N	17686-38-3	OC(=O)CCCC(=O)NCC(O)=O	NA	NA	23592950	NA	FDB022131	NA	19712034	NA	NA	NA	5569	NA	NA	Organic compounds	N-acyl-alpha amino acids	Organic acids and derivatives	Carboxylic acids and derivatives	Amino acids, peptides, and analogues	Aliphatic acyclic compounds
459	459	HMDB0000592	259.036187087	{[(2R,3S,4R,5R,6R)-5-amino-3,4,6-trihydroxyoxan-2-yl]methoxy}sulfonic acid	Glucosamine 6-sulfate	C6H13NO8S	MTDHILKWIRSIHB-QZABAPFNSA-N	91674-26-9	N[C@H]1[C@H](O)O[C@H](COS(O)(=O)=O)[C@@H](O)[C@@H]1O	NA	743540	72361	NA	FDB022132	NA	65298	C04132	NA	NA	5571	NA	NA	Organic compounds	Hexoses	Organic oxygen compounds	Organooxygen compounds	Carbohydrates and carbohydrate conjugates	Aliphatic heteromonocyclic compounds
460	460	HMDB0000593	785.593455181	[2-({2,3-bis[(9Z)-octadec-9-enoyloxy]propyl phosphonato}oxy)ethyl]trimethylazanium	PC(18:1(9Z)/18:1(9Z))	C44H84NO8P	SNKAWJBJQDLSFF-YEUCEMRASA-N	68737-67-7	CCCCCCCC\C=C/CCCCCCCC(=O)OCC(COP([O-])(=O)OCC[N+](C)(C)C)OC(=O)CCCCCCC\C=C/CCCCCCCC	NA	NA	6437081	NA	FDB022133	NA	4941669	C00157	PHOSPHATIDYLCHOLINE	NA	5572	NA	NA	Organic compounds	Phosphatidylcholines	Lipids and lipid-like molecules	Glycerophospholipids	Glycerophosphocholines	Aliphatic acyclic compounds
461	461	HMDB0000594	294.121571696	(2S)-2-amino-4-{[(1S)-1-carboxy-2-phenylethyl]carbamoyl}butanoic acid	gamma-Glutamylphenylalanine	C14H18N2O5	XHHOHZPNYFQJKL-QWRGUYRKSA-N	7432-24-8	N[C@@H](CCC(=O)N[C@@H](CC1=CC=CC=C1)C(O)=O)C(O)=O	NA	89582	111299	NA	FDB003618	NA	99868	NA	NA	NA	5573	NA	NA	Organic compounds	Phenylalanine and derivatives	Organic acids and derivatives	Carboxylic acids and derivatives	Amino acids, peptides, and analogues	Aromatic homomonocyclic compounds
462	462	HMDB0000595	62.00039393	carbonic acid	Hydrogen carbonate	CH2O3	BVKZGUZCCUSVTD-UHFFFAOYSA-N	71-52-3	OC(O)=O	NA	28976	767	NA	FDB023191	NA	747	C01353	CARBON-DIOXIDE	1436647	6944	NA	NA	Organic compounds	Organic carbonic acids	Organic acids and derivatives	Organic carbonic acids and derivatives	Organic carbonic acids	Aliphatic acyclic compounds
463	463	HMDB0000596	461.335252863	(3R,4S,5S,6R)-2-{[(4E)-2-amino-3-hydroxyoctadec-4-en-1-yl]oxy}-6-(hydroxymethyl)oxane-3,4,5-triol	Glucosylsphingosine	C24H47NO7	HHJTWTPUPVQKNA-KEVGHMQTSA-N	52050-17-6	CCCCCCCCCCCCC\C=C\C(O)C(N)COC1O[C@H](CO)[C@@H](O)[C@H](O)[C@H]1O	NA	NA	22833534	NA	FDB022135	NA	17215974	C03108	NA	NA	5574	NA	NA	Organic compounds	Glycosphingolipids	Lipids and lipid-like molecules	Sphingolipids	Glycosphingolipids	Aliphatic heteromonocyclic compounds
464	464	HMDB0000598	31.97207069	sulfanediide	Sulfide	S	UCKMPCXJQFINFW-UHFFFAOYSA-N	18496-25-8	[S--]	NA	15138	29109	NA	FDB022136	NA	27079	C00087	CPD-7046	NA	NA	NA	NA	Inorganic compounds	Other non-metal sulfides	Homogeneous non-metal compounds	Other non-metal organides	Other non-metal sulfides	NA
465	465	HMDB0000599	51.940511904	chromium(3+) ion	Chromium	Cr	BFGKITSFLPAWGI-UHFFFAOYSA-N	7440-47-3	[Cr+3]	NA	49544	27668	NA	FDB003516	NA	25743	C19368	NA	NA	NA	CR	NA	Inorganic compounds	Homogeneous transition metal compounds	Homogeneous metal compounds	Homogeneous transition metal compounds	NA	NA
466	466	HMDB0000600	324.153265754	(2S)-6-amino-2-{N-hydroxy[(3R,4S,5R,6R)-3,4,5-trihydroxy-6-(hydroxymethyl)oxan-2-yl]amino}hexanoic acid	Galactosylhydroxylysine	C12H24N2O8	RCPOVANIIKXVTB-YPPRVYOWSA-N	32448-36-5	NCCCC[C@H](N(O)C1O[C@H](CO)[C@H](O)[C@H](O)[C@H]1O)C(O)=O	NA	NA	22833535	NA	FDB011652	NA	17215976	C05547	PROCOLLAGEN-5-GALACTOSYLOXY-L-LYSINE	NA	5576	NA	NA	Organic compounds	Glycosyl-amino acids	Organic acids and derivatives	Carboxylic acids and derivatives	Amino acids, peptides, and analogues	Aliphatic heteromonocyclic compounds
467	467	HMDB0000601	450.334524582	(6R)-2-methyl-6-[(1S,2S,5R,7S,9R,10R,11S,14R,15R,16S)-5,9,16-trihydroxy-2,15-dimethyltetracyclo[8.7.0.0^{2,7}.0^{11,15}]heptadecan-14-yl]heptanoic acid	Coprocholic acid	C27H46O5	CNWPIIOQKZNXBB-VCVMUKOKSA-N	547-98-8	[H][C@@]1(CC[C@@]2([H])[C@]3([H])[C@H](O)C[C@]4([H])C[C@H](O)CC[C@]4(C)[C@@]3([H])C[C@H](O)[C@]12C)[C@H](C)CCCC(C)C(O)=O	NA	18402	122312	NA	FDB022137	NA	109066	NA	NA	NA	5577	NA	NA	Organic compounds	Trihydroxy bile acids, alcohols and derivatives	Lipids and lipid-like molecules	Steroids and steroid derivatives	Bile acids, alcohols and derivatives	Aliphatic homopolycyclic compounds
468	468	HMDB0000603	200.104859	(4Z)-dec-4-enedioic acid	cis-4-Decenedioic acid	C10H16O4	CXGDCGIPEJKSCK-IWQZZHSRSA-N	72879-22-2	OC(=O)CCCC\C=C/CCC(O)=O	NA	89730	9543671	NA	FDB022138	NA	7822621	NA	NA	NA	5578	NA	NA	Organic compounds	Medium-chain fatty acids	Lipids and lipid-like molecules	Fatty Acyls	Fatty acids and conjugates	Aliphatic acyclic compounds
469	469	HMDB0000606	148.037173366	(2R)-2-hydroxypentanedioic acid	D-2-Hydroxyglutaric acid	C5H8O5	HWXBTNAVRSUOJR-GSVOUGTGSA-N	13095-47-1	O[C@H](CCC(O)=O)C(O)=O	NA	32796	439391	NA	FDB022139	NA	388508	C01087	R-2-HYDROXYGLUTARATE	NA	5581	2HG	NA	Organic compounds	Short-chain hydroxy acids and derivatives	Organic acids and derivatives	Hydroxy acids and derivatives	Short-chain hydroxy acids and derivatives	Aliphatic acyclic compounds
470	470	HMDB0000607	1355.575230332	[(1R,2R,3S,4S,8S,9S,14S,18R,19R)-4,9,14-tris(2-carbamoylethyl)-3,8,19-tris(carbamoylmethyl)-18-(2-{[(2R)-2-[({[(2R,3S,4R,5S)-5-(5,6-dimethyl-1H-1,3-benzodiazol-1-yl)-4-hydroxy-2-(hydroxymethyl)oxolan-3-yl]oxy}(hydroxy)phosphoryl)oxy]propyl]carbamoyl}ethyl)-2,3,6,8,13,13,16,18-octamethyl-20,21,22,23-tetraazapentacyclo[15.2.1.1\xc2\xb2,\xe2\x81\xb5.1\xe2\x81\xb7,\xc2\xb9\xe2\x81\xb0.1\xc2\xb9\xc2\x…	Cyanocobalamin	C63H89CoN14O14P	SEKGMJVHSBBHRD-WZHZPDAFSA-M	68-19-9	OC[C@H]1O[C@@H]([C@H](O)[C@@H]1OP(O)(=O)O[C@]([H])(C)CNC(=O)CC[C@]1(C)[C@@H](CC(=O)N)[C@@]2([H])N([Co]C#N)\C1=C(C)/C1=N/C(=C\C3=N\C(=C(C)/C4=N[C@]2(C)[C@@](C)(CC(=O)N)[C@@H]4CCC(=O)N)\[C@@](C)(CC(=O)N)[C@@H]3CCC(=O)N)/C(C)(C)[C@@H]1CCC(=O)N)N1C=NC2=CC(C)=C(C)C=C12	DB00115	17439	NA	NA	FDB013264	NA	NA	C02823	CPD-315	NA	5582	NA	NA	Organic compounds	Cobalamin derivatives	Organoheterocyclic compounds	Tetrapyrroles and derivatives	Corrinoids	Aromatic heteropolycyclic compounds
471	471	HMDB0000608	58.933200194	\xce\xbb\xc2\xb2-cobalt(2+) ion	Cobalt	Co	XLJKHNWPARRRJB-UHFFFAOYSA-N	7440-48-4	[Co++]	NA	48828	104729	NA	FDB003581	NA	94546	C00175	COBALT-FACTOR-III	NA	NA	CO	NA	Inorganic compounds	Homogeneous transition metal compounds	Homogeneous metal compounds	Homogeneous transition metal compounds	NA	NA
472	472	HMDB0000609	197.068807845	2-amino-3-(3,4-dihydroxyphenyl)propanoic acid	DL-Dopa	C9H11NO4	WTDRDQBEARUVNC-UHFFFAOYSA-N	63-84-3	NC(CC1=CC=C(O)C(O)=C1)C(O)=O	NA	49168	836	NA	FDB022140	NA	813	C00355	L-DIHYDROXY-PHENYLALANINE	NA	NA	1IVV	NA	Organic compounds	Tyrosine and derivatives	Organic acids and derivatives	Carboxylic acids and derivatives	Amino acids, peptides, and analogues	Aromatic homomonocyclic compounds
473	473	HMDB0000610	648.584531687	(2R,5S,15R)-2,15-dimethyl-14-[(2R)-6-methylheptan-2-yl]tetracyclo[8.7.0.0^{2,7}.0^{11,15}]heptadec-7-en-5-yl (9Z,12Z)-octadeca-9,12-dienoate	CE(18:2(9Z,12Z))	C45H76O2	NAACPBBQTFFYQB-XHDSEGDBSA-N	604-33-1	CCCCC\C=C/C\C=C/CCCCCCCC(=O)O[C@H]1CC[C@]2(C)C3CC[C@]4(C)C(CCC4C3CC=C2C1)[C@H](C)CCCC(C)C	NA	41509	5287939	NA	FDB022141	NA	4450205	C15441	Cholesterol-esters	NA	5584	CLL	NA	Organic compounds	Cholesteryl esters	Lipids and lipid-like molecules	Steroids and steroid derivatives	Steroid esters	Aliphatic homopolycyclic compounds
474	474	HMDB0000611	654.268964212	3-[10,14,20-tris(2-carboxyethyl)-5,9,15,19-tetramethyl-21,22,23,24-tetraazapentacyclo[16.2.1.1\xc2\xb3,\xe2\x81\xb6.1\xe2\x81\xb8,\xc2\xb9\xc2\xb9.1\xc2\xb9\xc2\xb3,\xc2\xb9\xe2\x81\xb6]tetracosa-1(21),2,4,6,8(23),9,11,13,15,17,19-undecaen-4-yl]propanoic acid	Coproporphyrin II	C36H38N4O8	WBRBPZMVKKDPIT-GDDAKTJHSA-N	3082-03-9	CC1=C(CCC(O)=O)/C2=C/C3=N/C(=C\C4=C(C)C(CCC(O)=O)=C(N4)/C=C4\N=C(\C=C\1/N\2)C(C)=C4CCC(O)=O)/C(C)=C3CCC(O)=O	NA	NA	NA	NA	FDB022142	NA	16736702	NA	NA	NA	5585	NA	NA	Organic compounds	Porphyrins	Organoheterocyclic compounds	Tetrapyrroles and derivatives	Porphyrins	Aromatic heteropolycyclic compounds
475	475	HMDB0000613	136.037173366	(2R,3R)-2,3,4-trihydroxybutanoic acid	Erythronic acid	C4H8O5	JPIJQSOTBSSVTP-PWNYCUMCSA-N	13752-84-6	OC[C@@H](O)[C@@H](O)C(O)=O	NA	37655	2781043	NA	FDB022143	NA	2061231	NA	NA	NA	5586	EAX	NA	Organic compounds	Sugar acids and derivatives	Organic oxygen compounds	Organooxygen compounds	Carbohydrates and carbohydrate conjugates	Aliphatic acyclic compounds
476	476	HMDB0000614	735.505034585	(2S)-2-amino-3-({[(2R)-2,3-bis(hexadecanoyloxy)propoxy](hydroxy)phosphoryl}oxy)propanoic acid	PS(16:0/16:0)	C38H74NO10P	KLFKZIQAIPDJCW-GPOMZPHUSA-N	3036-82-6	[H][C@](N)(COP(O)(=O)OC[C@@]([H])(COC(=O)CCCCCCCCCCCCCCC)OC(=O)CCCCCCCCCCCCCCC)C(O)=O	NA	84523	9547090	NA	NA	NA	7826040	NA	NA	NA	NA	NA	NA	Organic compounds	Phosphatidylserines	Lipids and lipid-like molecules	Glycerophospholipids	Glycerophosphoserines	Aliphatic acyclic compounds
477	477	HMDB0000617	112.016043994	furan-2-carboxylic acid	2-Furoic acid	C5H4O3	SMNDYUVBFMFKNZ-UHFFFAOYSA-N	88-14-2	OC(=O)C1=CC=CO1	NA	30845	6919	NA	FDB000951	C00000151	10251740	C01546	NA	NA	2266	FOA	0.64	Organic compounds	Furoic acids	Organoheterocyclic compounds	Furans	Furoic acid and derivatives	Aromatic heteromonocyclic compounds
478	478	HMDB0000618	230.01915384	{[(2R,3R)-2,3,5-trihydroxy-4-oxopentyl]oxy}phosphonic acid	D-Ribulose 5-phosphate	C5H11O8P	FNZLKVNUWIIPSJ-UHNVWZDZSA-N	4151-19-3	OCC(=O)[C@H](O)[C@H](O)COP(O)(O)=O	NA	17363	439184	NA	FDB022145	NA	388327	C00199	NA	NA	NA	5RP	NA	Organic compounds	Monosaccharide phosphates	Organooxygen compounds	Carbohydrates and carbohydrate conjugates	Monosaccharides	Aliphatic acyclic compounds
479	479	HMDB0000619	408.28757439	(4R)-4-[(1S,2S,5R,7S,9R,10R,11S,14R,15R,16S)-5,9,16-trihydroxy-2,15-dimethyltetracyclo[8.7.0.0^{2,7}.0^{11,15}]heptadecan-14-yl]pentanoic acid	Cholic acid	C24H40O5	BHQCQFFYRZLCQQ-OELDTZBJSA-N	81-25-4	[H][C@@]1(CC[C@@]2([H])[C@]3([H])[C@H](O)C[C@]4([H])C[C@H](O)CC[C@]4(C)[C@@]3([H])C[C@H](O)[C@]12C)[C@H](C)CCC(O)=O	DB02659	16359	221493	NA	FDB012810	NA	192176	C00695	CHOLATE	35720	206	CHD	2.02	Organic compounds	Trihydroxy bile acids, alcohols and derivatives	Lipids and lipid-like molecules	Steroids and steroid derivatives	Bile acids, alcohols and derivatives	Aliphatic homopolycyclic compounds
480	480	HMDB0000620	130.02660868	(2E)-pent-2-enedioic acid	Glutaconic acid	C5H6O4	XVOUMQNXTGKGMA-OWOJBTEDSA-N	1724-02-3	OC(=O)C\C=C\C(O)=O	NA	15670	5280498	NA	FDB022146	NA	4444138	C02214	GLUTACONATE	NA	5593	NA	NA	Organic compounds	Dicarboxylic acids and derivatives	Organic acids and derivatives	Carboxylic acids and derivatives	Dicarboxylic acids and derivatives	Aliphatic acyclic compounds
481	481	HMDB0000621	150.05282343	(3R,4R)-1,3,4,5-tetrahydroxypentan-2-one	D-Ribulose	C5H10O5	ZAQJHHRNXZUBTE-NQXXGFSBSA-N	488-84-6	OC[C@@H](O)[C@@H](O)C(=O)CO	NA	17173	151261	NA	FDB004270	C00001131	133316	C00309	D-RIBULOSE	34569	5594	NA	NA	Organic compounds	Pentoses	Organic oxygen compounds	Organooxygen compounds	Carbohydrates and carbohydrate conjugates	Aliphatic acyclic compounds
482	482	HMDB0000622	132.042258744	2-ethylpropanedioic acid	Ethylmalonic acid	C5H8O4	UKFXDFUAPNAMPJ-UHFFFAOYSA-N	601-75-2	CCC(C(O)=O)C(O)=O	NA	741548	11756	NA	FDB022147	NA	11263	NA	NA	NA	4180	NA	NA	Organic compounds	Branched fatty acids	Lipids and lipid-like molecules	Fatty Acyls	Fatty acids and conjugates	Aliphatic acyclic compounds
483	483	HMDB0000623	230.151809192	dodecanedioic acid	Dodecanedioic acid	C12H22O4	TVIDDXQYHWJXFK-UHFFFAOYSA-N	693-23-2	OC(=O)CCCCCCCCCCC(O)=O	NA	4676	12736	NA	FDB022148	NA	12213	C02678	CPD-10670	NA	5596	NA	NA	Organic compounds	Medium-chain fatty acids	Lipids and lipid-like molecules	Fatty Acyls	Fatty acids and conjugates	Aliphatic acyclic compounds
484	484	HMDB0000624	132.07864425	(2R)-2-hydroxy-4-methylpentanoic acid	D-Leucic acid	C6H12O3	LVRFTAZAXQPQHI-RXMQYKEDSA-N	20312-37-2	CC(C)C[C@@H](O)C(O)=O	NA	55534	439960	NA	FDB022149	NA	388986	C03264	NA	NA	5597	2RH	NA	Organic compounds	Hydroxy fatty acids	Lipids and lipid-like molecules	Fatty Acyls	Fatty acids and conjugates	Aliphatic acyclic compounds
485	485	HMDB0000625	196.058302738	(2R,3S,4R,5R)-2,3,4,5,6-pentahydroxyhexanoic acid	Gluconic acid	C6H12O7	RGHNJXZEOKUKBD-SQOUGZDYSA-N	526-95-4	OC[C@@H](O)[C@@H](O)[C@H](O)[C@@H](O)C(O)=O	NA	33198	10690	NA	FDB001980	C00007303	10240	C00257	GLUCONATE	NA	345	GCO	NA	Organic compounds	Sugar acids and derivatives	Organic oxygen compounds	Organooxygen compounds	Carbohydrates and carbohydrate conjugates	Aliphatic acyclic compounds
486	486	HMDB0000626	392.292659768	(4R)-4-[(1S,2S,5R,7R,10R,11S,14R,15R,16S)-5,16-dihydroxy-2,15-dimethyltetracyclo[8.7.0.0^{2,7}.0^{11,15}]heptadecan-14-yl]pentanoic acid	Deoxycholic acid	C24H40O4	KXGVEGMKQFWNSR-LLQZFEROSA-N	83-44-3	[H][C@@]1(CC[C@@]2([H])[C@]3([H])CC[C@]4([H])C[C@H](O)CC[C@]4(C)[C@@]3([H])C[C@H](O)[C@]12C)[C@H](C)CCC(O)=O	DB03619	28834	222528	NA	FDB012780	C00030117	193196	C04483	NA	NA	265	DXC	3.5	Organic compounds	Dihydroxy bile acids, alcohols and derivatives	Lipids and lipid-like molecules	Steroids and steroid derivatives	Bile acids, alcohols and derivatives	Aliphatic homopolycyclic compounds
487	487	HMDB0000628	288.20893014	(1S,2R,10R,11S,14R,15S)-14-hydroxy-2,15-dimethyltetracyclo[8.7.0.0\xc2\xb2,\xe2\x81\xb7.0\xc2\xb9\xc2\xb9,\xc2\xb9\xe2\x81\xb5]heptadec-6-en-5-one	Epitestosterone	C19H28O2	MUMGGOZAMZWBJJ-KZYORJDKSA-N	481-30-1	[H][C@@]12CC[C@@H](O)[C@@]1(C)CC[C@@]1([H])[C@@]2([H])CCC2=CC(=O)CC[C@]12C	DB07768	42534	10204	NA	FDB021799	NA	9789	NA	NA	NA	5601	FFA	NA	Organic compounds	Androgens and derivatives	Lipids and lipid-like molecules	Steroids and steroid derivatives	Androstane steroids	Aliphatic homopolycyclic compounds
488	488	HMDB0000629	379.111460519	(3R,4R)-2-{[(2R,3S,4R,5R,6R)-3-acetamido-2,5-dihydroxy-6-(hydroxymethyl)oxan-4-yl]oxy}-3,4-dihydroxy-3,4-dihydro-2H-pyran-6-carboxylic acid	Chondroitin	C14H21NO11	DLGJWSVWTWEWBJ-HGGSSLSASA-N	9007-27-6	CC(=O)N[C@@H]1[C@H](O)O[C@H](CO)[C@H](O)[C@@H]1OC1OC(=C[C@@H](O)[C@H]1O)C(O)=O	NA	16137	53477707	NA	FDB022150	NA	NA	C00401	NA	NA	5602	NA	NA	Organic compounds	Acylaminosugars	Organic oxygen compounds	Organooxygen compounds	Carbohydrates and carbohydrate conjugates	Aliphatic heteromonocyclic compounds
489	489	HMDB0000630	111.043261797	6-amino-1,2-dihydropyrimidin-2-one	Cytosine	C4H5N3O	OPTASPLRGRRNAP-UHFFFAOYSA-N	71-30-7	NC1=CC=NC(=O)N1	NA	16040	597	NA	FDB022151	C00001498	577	C00380	CYTOSINE	34812	283	CYT	-1.73	Organic compounds	Pyrimidones	Organoheterocyclic compounds	Diazines	Pyrimidines and pyrimidine derivatives	Aromatic heteromonocyclic compounds
490	490	HMDB0000631	449.314123491	2-[(4R)-4-[(2S,5R,7R,14R,15R,16S)-5,16-dihydroxy-2,15-dimethyltetracyclo[8.7.0.0\xc2\xb2,\xe2\x81\xb7.0\xc2\xb9\xc2\xb9,\xc2\xb9\xe2\x81\xb5]heptadecan-14-yl]pentanamido]acetic acid	Deoxycholic acid glycine conjugate	C26H43NO5	WVULKSPCQVQLCU-ZMBDPXIHSA-N	360-65-6	[H][C@]12CCC3C4CC[C@H]([C@H](C)CCC(=O)NCC(O)=O)[C@@]4(C)[C@@H](O)CC3[C@@]1(C)CC[C@@H](O)C2	NA	27471	22833539	NA	FDB022152	NA	17215983	C05464	NA	NA	5604	NA	2.25	Organic compounds	Glycinated bile acids and derivatives	Lipids and lipid-like molecules	Steroids and steroid derivatives	Bile acids, alcohols and derivatives	Aliphatic homopolycyclic compounds
491	491	HMDB0000632	517.146525856	6-({[3-acetamido-6-(hydroxymethyl)-2-methoxy-5-(sulfooxy)oxan-4-yl]oxy}methyl)-3-ethyl-4,5-dihydroxyoxane-2-carboxylic acid	Dermatan	C18H31NO14S	DYTJJIPHSVVNGF-UHFFFAOYSA-N	24967-94-0	CCC1C(O)C(O)C(COC2C(NC(C)=O)C(OC)OC(CO)C2OS(O)(=O)=O)OC1C(O)=O	NA	NA	72682693	NA	FDB022153	NA	NA	C00426	CPD-7276	NA	5605	NA	NA	Organic compounds	N-acyl-alpha-hexosamines	Organic oxygen compounds	Organooxygen compounds	Carbohydrates and carbohydrate conjugates	Aliphatic heteromonocyclic compounds
492	492	HMDB0000633	237.086189243	2-amino-6-[(1R,2S)-1,2-dihydroxypropyl]-1,4-dihydropteridin-4-one	D-Biopterin	C9H11N5O3	LHQIJBMDNUYRAM-DZSWIPIPSA-N	13039-62-8	C[C@H](O)[C@H](O)C1=NC2=C(NC(N)=NC2=O)N=C1	NA	63931	445040	NA	FDB022060	NA	392795	C06313	CPD-10819	NA	247	1B66	NA	Organic compounds	Biopterins and derivatives	Organoheterocyclic compounds	Pteridines and derivatives	Pterins and derivatives	Aromatic heteropolycyclic compounds
493	493	HMDB0000634	130.02660868	(2Z)-2-methylbut-2-enedioic acid	Citraconic acid	C5H6O4	HNEGQIOMVPPMNR-IHWYPQMZSA-N	498-23-7	C\C(=C\C(O)=O)C(O)=O	DB04734	17626	643798	NA	FDB022155	NA	553689	C02226	2-METHYLMALEATE	NA	5607	CIZ	NA	Organic compounds	Methyl-branched fatty acids	Lipids and lipid-like molecules	Fatty Acyls	Fatty acids and conjugates	Aliphatic acyclic compounds
494	494	HMDB0000635	158.057908808	4,6-dioxoheptanoic acid	Succinylacetone	C7H10O4	WYEPBHZLDUPIOD-UHFFFAOYSA-N	51568-18-4	CC(=O)CC(=O)CCC(O)=O	NA	87897	5312	NA	FDB022156	NA	5121	NA	NA	NA	5608	SHU	NA	Organic compounds	Medium-chain keto acids and derivatives	Organic acids and derivatives	Keto acids and derivatives	Medium-chain keto acids and derivatives	Aliphatic acyclic compounds
495	495	HMDB0000637	449.314123491	2-[(4R)-4-[(2S,5R,7S,9R,14R,15R)-5,9-dihydroxy-2,15-dimethyltetracyclo[8.7.0.0\xc2\xb2,\xe2\x81\xb7.0\xc2\xb9\xc2\xb9,\xc2\xb9\xe2\x81\xb5]heptadecan-14-yl]pentanamido]acetic acid	Chenodeoxycholic acid glycine conjugate	C26H43NO5	GHCZAUBVMUEKKP-AHBZRTSYSA-N	640-79-9	[H][C@@]12C[C@H](O)CC[C@]1(C)C1CC[C@]3(C)[C@H](CCC3C1[C@H](O)C2)[C@H](C)CCC(=O)NCC(O)=O	NA	NA	22833540	NA	FDB022157	NA	17215984	C05466	NA	45866	5610	1FMC	2.12	Organic compounds	Glycinated bile acids and derivatives	Lipids and lipid-like molecules	Steroids and steroid derivatives	Bile acids, alcohols and derivatives	Aliphatic homopolycyclic compounds
496	496	HMDB0000638	200.177630012	dodecanoic acid	Dodecanoic acid	C12H24O2	POULHZVOKOAJMA-UHFFFAOYSA-N	143-07-7	CCCCCCCCCCCC(O)=O	DB03017	30805	3893	NA	FDB003010	C00001221	3756	C02679	DODECANOATE	40351	5611	DAO	4.6	Organic compounds	Medium-chain fatty acids	Lipids and lipid-like molecules	Fatty Acyls	Fatty acids and conjugates	Aliphatic acyclic compounds
497	497	HMDB0000639	210.037567296	(2R,3S,4R,5S)-2,3,4,5-tetrahydroxyhexanedioic acid	Galactaric acid	C6H10O8	DSLZVSRJTYRBFB-DUHBMQHGSA-N	526-99-8	O[C@@H]([C@@H](O)[C@H](O)C(O)=O)[C@@H](O)C(O)=O	NA	30852	3037582	NA	FDB001205	NA	2301286	C00879	D-GALACTARATE	NA	5612	GAE	NA	Organic compounds	Glucuronic acid derivatives	Organic oxygen compounds	Organooxygen compounds	Carbohydrates and carbohydrate conjugates	Aliphatic acyclic compounds
498	498	HMDB0000640	162.05282343	(1R,2S,3S,4R,5R)-6,8-dioxabicyclo[3.2.1]octane-2,3,4-triol	Levoglucosan	C6H10O5	TWNIBLMWSKIRAT-VFUOTHLCSA-N	498-07-7	[H][C@@]12OC[C@@H](O1)[C@@H](O)[C@H](O)[C@H]2O	NA	30997	2724705	NA	FDB005117	C00007411	9587432	NA	CPD-12923	NA	5613	4PW	NA	Organic compounds	Oxepanes	Organoheterocyclic compounds	Oxepanes	NA	Aliphatic heteropolycyclic compounds
499	499	HMDB0000641	146.069142196	(2S)-2-amino-4-carbamoylbutanoic acid	L-Glutamine	C5H10N2O3	ZDXPYRJPNDTMRX-VKHMYHEASA-N	56-85-9	N[C@@H](CCC(N)=O)C(O)=O	DB00130	18050	5961	NA	FDB012164	C00001359	5746	C00064	GLN	33714	5614	GLN	-3.64	Organic compounds	L-alpha-amino acids	Organic acids and derivatives	Carboxylic acids and derivatives	Amino acids, peptides, and analogues	Aliphatic acyclic compounds
500	500	HMDB0000642	118.062994186	(2S,3R)-3-hydroxy-2-methylbutanoic acid	Erythronilic acid	C5H10O3	VEXDRERIMPLZLU-IUYQGCFVSA-N	66729-02-0	C[C@@H](O)[C@H](C)C(O)=O	NA	NA	12313370	NA	FDB021974	NA	13628066	NA	NA	NA	5340	NA	NA	Organic compounds	Hydroxy fatty acids	Lipids and lipid-like molecules	Fatty Acyls	Fatty acids and conjugates	Aliphatic acyclic compounds
501	501	HMDB0000643	654.268964212	3-[9,14,19-tris(2-carboxyethyl)-5,10,15,20-tetramethyl-21,22,23,24-tetraazapentacyclo[16.2.1.1\xc2\xb3,\xe2\x81\xb6.1\xe2\x81\xb8,\xc2\xb9\xc2\xb9.1\xc2\xb9\xc2\xb3,\xc2\xb9\xe2\x81\xb6]tetracosa-1(21),2,4,6,8(23),9,11,13,15,17,19-undecaen-4-yl]propanoic acid	Coproporphyrin I	C36H38N4O8	VORBHEGMEBOMMB-JRHDEHKPSA-N	531-14-6	CC1=C(CCC(O)=O)/C2=C/C3=N/C(=C\C4=C(C)C(CCC(O)=O)=C(N4)/C=C4\N=C(\C=C\1/N\2)C(CCC(O)=O)=C4C)/C(CCC(O)=O)=C3C	NA	28421	NA	NA	FDB022159	NA	16736701	C05769	NA	NA	5616	1R3Q	NA	Organic compounds	Porphyrins	Organoheterocyclic compounds	Tetrapyrroles and derivatives	Porphyrins	Aromatic heteropolycyclic compounds
502	502	HMDB0000644	654.268964212	3-[10,15,19-tris(2-carboxyethyl)-5,9,14,20-tetramethyl-21,22,23,24-tetraazapentacyclo[16.2.1.1\xc2\xb3,\xe2\x81\xb6.1\xe2\x81\xb8,\xc2\xb9\xc2\xb9.1\xc2\xb9\xc2\xb3,\xc2\xb9\xe2\x81\xb6]tetracosa-1(21),2,4,6,8(23),9,11,13,15,17,19-undecaen-4-yl]propanoic acid	Coproporphyrin IV	C36H38N4O8	WEUFSMQSXVJGBC-UJJXFSCMSA-N	18372-11-7	CC1=C(CCC(O)=O)/C2=C/C3=N/C(=C\C4=C(CCC(O)=O)C(C)=C(N4)/C=C4\N=C(\C=C\1/N\2)C(C)=C4CCC(O)=O)/C(CCC(O)=O)=C3C	NA	NA	NA	NA	FDB022160	NA	16736703	NA	NA	NA	5617	NA	NA	Organic compounds	Porphyrins	Organoheterocyclic compounds	Tetrapyrroles and derivatives	Porphyrins	Aromatic heteropolycyclic compounds
503	503	HMDB0000645	260.029718526	{[(3R,4S,5S,6R)-3,4,5-trihydroxy-6-(hydroxymethyl)oxan-2-yl]oxy}phosphonic acid	Galactose 1-phosphate	C6H13O9P	HXXFSFRBOHSIMQ-FPRJBGLDSA-N	2255-14-3	OC[C@H]1O[C@H](OP(O)(O)=O)[C@H](O)[C@@H](O)[C@H]1O	NA	16077	439165	NA	FDB021830	NA	388311	C00103	D-glucose-1-phosphates	33865	6331	NA	NA	Organic compounds	Monosaccharide phosphates	Organic oxygen compounds	Organooxygen compounds	Carbohydrates and carbohydrate conjugates	Aliphatic heteromonocyclic compounds
504	504	HMDB0000646	150.05282343	(3R,4S,5S)-oxane-2,3,4,5-tetrol	L-Arabinose	C5H10O5	SRBFZHDQGSBBOR-HWQSCIPKSA-N	5328-37-0	O[C@H]1COC(O)[C@H](O)[C@H]1O	NA	17535	439195	NA	FDB012306	C00041349	388335	C00259	NA	34429	5474	NA	-3.02	Organic compounds	Pentoses	Organic oxygen compounds	Organooxygen compounds	Carbohydrates and carbohydrate conjugates	Aliphatic heteromonocyclic compounds
505	505	HMDB0000648	461.335252857	(2R,3R,4S,5R,6R)-2-{[(4E)-2-amino-3-hydroxyoctadec-4-en-1-yl]oxy}-6-(hydroxymethyl)oxane-3,4,5-triol	Galactosylsphingosine	C24H47NO7	HHJTWTPUPVQKNA-PIIMIWFASA-N	2238-90-6	CCCCCCCCCCCCC\C=C\[C@@H](O)[C@@H](N)CO[C@@H]1O[C@H](CO)[C@H](O)[C@H](O)[C@H]1O	NA	16874	5280458	NA	FDB022161	NA	4444111	C01747	PSYCHOSINE	NA	5620	NA	NA	NA	NA	NA	NA	NA	NA
506	506	HMDB0000649	414.386166222	(1S,2R,5S,10S,11S,14R,15R)-14-[(2R,5S)-5-ethyl-6-methylheptan-2-yl]-2,15-dimethyltetracyclo[8.7.0.0\xc2\xb2,\xe2\x81\xb7.0\xc2\xb9\xc2\xb9,\xc2\xb9\xe2\x81\xb5]heptadec-7-en-5-ol	Clionasterol	C29H50O	KZJWDPNRJALLNS-FBZNIEFRSA-N	83-47-6	[H][C@@]12CC[C@H]([C@H](C)CC[C@H](CC)C(C)C)[C@@]1(C)CC[C@@]1([H])[C@@]2([H])CC=C2C[C@@H](O)CC[C@]12C	NA	NA	457801	NA	FDB012131	C00023769 C00046574	402901	C19654	NA	NA	5621	NA	NA	Organic compounds	Stigmastanes and derivatives	Lipids and lipid-like molecules	Steroids and steroid derivatives	Stigmastanes and derivatives	Aliphatic homopolycyclic compounds
507	507	HMDB0000650	103.063328537	(2R)-2-aminobutanoic acid	D-alpha-Aminobutyric acid	C4H9NO2	QWCKQJZIFLGMSD-GSVOUGTGSA-N	2623-91-8	CC[C@@H](N)C(O)=O	DB04454	28797	439691	NA	FDB012680	NA	388757	C02261	CPD0-1952	NA	NA	DBB	NA	Organic compounds	D-alpha-amino acids	Organic acids and derivatives	Carboxylic acids and derivatives	Amino acids, peptides, and analogues	Aliphatic acyclic compounds
508	508	HMDB0000651	315.240958549	3-(decanoyloxy)-4-(trimethylazaniumyl)butanoate	Decanoylcarnitine	C17H33NO4	LZOSYCMHQXPBFU-UHFFFAOYSA-N	1492-27-9	CCCCCCCCCC(=O)OC(CC([O-])=O)C[N+](C)(C)C	NA	68830	10245190	NA	FDB022162	NA	8420677	NA	PALMITOYL-CARNITINE	NA	5623	NA	NA	Organic compounds	Acyl carnitines	Lipids and lipid-like molecules	Fatty Acyls	Fatty acid esters	Aliphatic acyclic compounds
509	509	HMDB0000652	477.078840219	6-{[3-acetamido-2-hydroxy-6-(hydroxymethyl)-5-(sulfooxy)oxan-4-yl]oxy}-3,4,5-trihydroxyoxane-2-carboxylic acid	Chondroitin 4-sulfate	C14H23NO15S	AVJBPWGFOQAPRH-UHFFFAOYSA-N	NA	CC(=O)NC1C(O)OC(CO)C(OS(O)(=O)=O)C1OC1OC(C(O)C(O)C1O)C(O)=O	NA	37397	53477710	NA	FDB022163	NA	3570966	C00634	CHONDROITIN-4-SULFATE	NA	NA	NA	NA	Organic compounds	Acylaminosugars	Organic oxygen compounds	Organooxygen compounds	Carbohydrates and carbohydrate conjugates	Aliphatic heteromonocyclic compounds
510	510	HMDB0000653	466.31168065	[(1S,2R,5S,10S,11S,14R,15R)-2,15-dimethyl-14-[(2R)-6-methylheptan-2-yl]tetracyclo[8.7.0.0\xc2\xb2,\xe2\x81\xb7.0\xc2\xb9\xc2\xb9,\xc2\xb9\xe2\x81\xb5]heptadec-7-en-5-yl]oxidanesulfonic acid	Cholesterol sulfate	C27H46O4S	BHYOQNUELFTYRT-DPAQBDIFSA-N	1256-86-6	[H][C@@]12CC[C@H]([C@H](C)CCCC(C)C)[C@@]1(C)CC[C@@]1([H])[C@@]2([H])CC=C2C[C@H](CC[C@]12C)OS(O)(=O)=O	NA	41321	65076	NA	FDB022164	NA	58586	C18043	NA	2705326	5625	C3S	NA	Organic compounds	Cholesterols and derivatives	Lipids and lipid-like molecules	Steroids and steroid derivatives	Cholestane steroids	Aliphatic homopolycyclic compounds
511	511	HMDB0000656	426.08790508	(2S)-2-amino-4-{[(1R)-2-[(2-amino-2-carboxyethyl)disulfanyl]-1-[(carboxymethyl)carbamoyl]ethyl]carbamoyl}butanoic acid	Cysteineglutathione disulfide	C13H22N4O8S2	BNRXZEPOHPEEAS-PPSBICQBSA-N	13081-14-6	N[C@@H](CCC(=O)N[C@@H](CSSCC(N)C(O)=O)C(=O)NCC(O)=O)C(O)=O	NA	NA	53477713	NA	FDB022166	NA	NA	NA	NA	NA	5628	NA	NA	Organic compounds	Oligopeptides	Organic acids and derivatives	Carboxylic acids and derivatives	Amino acids, peptides, and analogues	Aliphatic acyclic compounds
512	512	HMDB0000657	62.929601079	copper(2+) ion	Copper	Cu	JPVYNHNXODAKFH-UHFFFAOYSA-N	7440-50-8	[Cu++]	DB09130	29036	27099	NA	FDB003582	NA	25221	C00070	CUCL2	NA	NA	CU	NA	Inorganic compounds	Homogeneous transition metal compounds	Homogeneous metal compounds	Homogeneous transition metal compounds	NA	NA
513	513	HMDB0000658	622.568881623	(1S,2R,5S,10S,11S,14R,15R)-2,15-dimethyl-14-[(2R)-6-methylheptan-2-yl]tetracyclo[8.7.0.0^{2,7}.0^{11,15}]heptadec-7-en-5-yl (9Z)-hexadec-9-enoate	CE(16:1(9Z))	C43H74O2	HODJWNWCVNUPAQ-XDOSKZMUSA-N	16711-66-3	[H][C@@]1(CC[C@@]2([H])[C@]3([H])CC=C4C[C@H](CC[C@]4(C)[C@@]3([H])CC[C@]12C)OC(=O)CCCCCCC\C=C/CCCCCC)[C@H](C)CCCC(C)C	NA	84323	13828666	NA	FDB022167	NA	20147342	C02530	Cholesterol-esters	NA	5629	NA	NA	Organic compounds	Cholesteryl esters	Lipids and lipid-like molecules	Steroids and steroid derivatives	Steroid esters	Aliphatic homopolycyclic compounds
514	514	HMDB0000659	552.20628888	(4R)-4-[(1S,2S,5R,7R,10R,11S,14R,15R,16S)-2,15-dimethyl-5,16-bis(sulfooxy)tetracyclo[8.7.0.0\xc2\xb2,\xe2\x81\xb7.0\xc2\xb9\xc2\xb9,\xc2\xb9\xe2\x81\xb5]heptadecan-14-yl]pentanoic acid	Deoxycholic acid disulfate	C24H40O10S2	BYHNMIVTBIJJFZ-LLQZFEROSA-N	67030-51-7	[H][C@@]12CC[C@H]([C@H](C)CCC(O)=O)[C@@]1(C)[C@H](C[C@@]1([H])[C@@]2([H])CC[C@]2([H])C[C@@H](CC[C@]12C)OS(O)(=O)=O)OS(O)(=O)=O	NA	491276	457190	NA	FDB022168	NA	402421	NA	NA	NA	5630	NA	NA	Organic compounds	Bile acids, alcohols and derivatives	Lipids and lipid-like molecules	Steroids and steroid derivatives	Bile acids, alcohols and derivatives	Aliphatic homopolycyclic compounds
515	515	HMDB0000660	180.063388116	(3S,4S,5R)-1,3,4,5,6-pentahydroxyhexan-2-one	D-Fructose	C6H12O6	RFSUNEUAIZKAJO-ARQDHWQXSA-N	53188-23-1	OC[C@H]1O[C@](O)(CO)[C@@H](O)[C@@H]1O	DB04936	47693	92092	NA	FDB001109	NA	83142	C00795	TAGATOSE	36022	NA	TAG	NA	Organic compounds	Monosaccharides	Organic oxygen compounds	Organooxygen compounds	Carbohydrates and carbohydrate conjugates	Aliphatic acyclic compounds
516	516	HMDB0000661	132.042258744	pentanedioic acid	Glutaric acid	C5H8O4	JFCQEDHGNNZCLN-UHFFFAOYSA-N	110-94-1	OC(=O)CCCC(O)=O	DB03553	17859	743	NA	FDB001477	C00001184	723	C00489	NA	NA	3254	GUA	-0.29	Organic compounds	Dicarboxylic acids and derivatives	Organic acids and derivatives	Carboxylic acids and derivatives	Dicarboxylic acids and derivatives	Aliphatic acyclic compounds
517	517	HMDB0000662	18.998403205	fluoride	Fluoride	F	KRHYYFGTRYWZRS-UHFFFAOYSA-M	7782-41-4	[F-]	NA	17051	28179	NA	FDB003770	NA	26214	C00742	NA	NA	NA	F	NA	Inorganic compounds	Homogeneous halogens	Homogeneous non-metal compounds	Homogeneous halogens	NA	NA
518	518	HMDB0000663	210.037567296	(2R,3S,4S,5S)-2,3,4,5-tetrahydroxyhexanedioic acid	Glucaric acid	C6H10O8	DSLZVSRJTYRBFB-LLEIAEIESA-N	25525-21-7	O[C@@H]([C@H](O)[C@@H](O)C(O)=O)[C@H](O)C(O)=O	NA	16002	33037	NA	FDB022169	C00034205	30577	C00818	D-GLUCARATE	35926	5633	NA	NA	Organic compounds	Glucuronic acid derivatives	Organic oxygen compounds	Organooxygen compounds	Carbohydrates and carbohydrate conjugates	Aliphatic acyclic compounds
519	519	HMDB0000664	392.292659768	(4R)-4-[(1S,2R,5S,7R,8S,10S,11S,14R,15R)-5,8-dihydroxy-2,15-dimethyltetracyclo[8.7.0.0\xc2\xb2,\xe2\x81\xb7.0\xc2\xb9\xc2\xb9,\xc2\xb9\xe2\x81\xb5]heptadecan-14-yl]pentanoic acid	Isohyodeoxycholic acid	C24H40O4	DGABKXLVXPYZII-MMTMODRTSA-N	570-84-3	[H][C@@]12CC[C@H]([C@H](C)CCC(O)=O)[C@@]1(C)CC[C@@]1([H])[C@@]2([H])C[C@H](O)[C@]2([H])C[C@@H](O)CC[C@]12C	NA	NA	5283822	NA	FDB022170	NA	4446910	NA	NA	NA	5634	NA	NA	Organic compounds	Dihydroxy bile acids, alcohols and derivatives	Lipids and lipid-like molecules	Steroids and steroid derivatives	Bile acids, alcohols and derivatives	Aliphatic homopolycyclic compounds
520	520	HMDB0000665	132.07864425	2-hydroxy-4-methylpentanoic acid	Leucinic acid	C6H12O3	LVRFTAZAXQPQHI-UHFFFAOYSA-N	498-36-2	CC(C)CC(O)C(O)=O	NA	59783	92779	NA	FDB022171	NA	83753	NA	NA	NA	5635	NA	NA	Organic compounds	Hydroxy fatty acids	Lipids and lipid-like molecules	Fatty Acyls	Fatty acids and conjugates	Aliphatic acyclic compounds
521	521	HMDB0000666	130.099379692	heptanoic acid	Heptanoic acid	C7H14O2	MNWFXJYAOYHMED-UHFFFAOYSA-N	111-14-8	CCCCCCC(O)=O	DB02938	45571	8094	NA	FDB008051	NA	7803	C17714	CPD-7619	NA	5636	SHV	2.42	Organic compounds	Medium-chain fatty acids	Lipids and lipid-like molecules	Fatty Acyls	Fatty acids and conjugates	Aliphatic acyclic compounds
522	522	HMDB0000667	273.100107973	(2S)-2-amino-3-[4-(4-hydroxyphenoxy)phenyl]propanoic acid	L-Thyronine	C15H15NO4	KKCIOUWDFWQUBT-AWEZNQCLSA-N	1596-67-4	N[C@@H](CC1=CC=C(OC2=CC=C(O)C=C2)C=C1)C(O)=O	NA	30662	5461103	NA	FDB022172	NA	4574450	NA	NA	NA	5637	NA	NA	Organic compounds	Phenylalanine and derivatives	Organic acids and derivatives	Carboxylic acids and derivatives	Amino acids, peptides, and analogues	Aromatic homomonocyclic compounds
523	523	HMDB0000668	598.279134968	3-[20-(2-carboxyethyl)-10,15-bis(1-hydroxyethyl)-5,9,14,19-tetramethyl-21,22,23,24-tetraazapentacyclo[16.2.1.1\xc2\xb3,\xe2\x81\xb6.1\xe2\x81\xb8,\xc2\xb9\xc2\xb9.1\xc2\xb9\xc2\xb3,\xc2\xb9\xe2\x81\xb6]tetracosa-1(21),2,4,6,8,10,12,14,16(22),17,19-undecaen-4-yl]propanoic acid	Hematoporphyrin IX	C34H38N4O6	QXNKGOQXMZXHIB-AMPAVEGJSA-N	14459-29-1	CC(O)C1=C2NC(\C=C3/N\C(=C/C4=N/C(=C\C5=N\C(=C/2)\C(C)=C5C(C)O)/C(C)=C4CCC(O)=O)C(CCC(O)=O)=C3C)=C1C	NA	NA	NA	NA	FDB022173	NA	NA	NA	NA	NA	5638	NA	NA	Organic compounds	Porphyrins	Organoheterocyclic compounds	Tetrapyrroles and derivatives	Porphyrins	Aromatic heteropolycyclic compounds
524	524	HMDB0000669	152.047344122	2-(2-hydroxyphenyl)acetic acid	Ortho-Hydroxyphenylacetic acid	C8H8O3	CCVYRRGZDBSHFU-UHFFFAOYSA-N	614-75-5	OC(=O)CC1=CC=CC=C1O	NA	28478	11970	NA	FDB012331	NA	11476	C05852	NA	NA	5639	OHP	0.85	Organic compounds	2(hydroxyphenyl)acetic acids	Benzenoids	Benzene and substituted derivatives	Phenylacetic acids	Aromatic homomonocyclic compounds
525	525	HMDB0000670	188.127325776	(2S)-2-amino-6-carbamimidamidohexanoic acid	Homo-L-arginine	C7H16N4O2	QUOGESRFPZDMMT-YFKPBYRVSA-N	156-86-5	N[C@@H](CCCCNC(N)=N)C(O)=O	NA	27747	9085	NA	FDB001490	C00001364	8732	C01924	NA	NA	5640	HRG	NA	Organic compounds	L-alpha-amino acids	Organic acids and derivatives	Carboxylic acids and derivatives	Amino acids, peptides, and analogues	Aliphatic acyclic compounds
526	526	HMDB0000671	205.073893223	2-hydroxy-3-(1H-indol-3-yl)propanoic acid	Indolelactic acid	C11H11NO3	XGILAAMKEQUXLS-UHFFFAOYSA-N	1821-52-9	OC(CC1=CNC2=C1C=CC=C2)C(O)=O	NA	24813	92904	NA	FDB022174	NA	83867	C02043	INDOLE_LACTATE	NA	5641	NA	NA	Organic compounds	Indolyl carboxylic acids and derivatives	Organoheterocyclic compounds	Indoles and derivatives	Indolyl carboxylic acids and derivatives	Aromatic heteropolycyclic compounds
527	527	HMDB0000672	286.214409448	hexadecanedioic acid	Hexadecanedioic acid	C16H30O4	QQHJDPROMQRDLA-UHFFFAOYSA-N	505-54-4	OC(=O)CCCCCCCCCCCCCCC(O)=O	NA	73722	10459	NA	FDB003049	C00007429	10027	C19615	CPD-10511	NA	5642	NA	NA	Organic compounds	Long-chain fatty acids	Lipids and lipid-like molecules	Fatty Acyls	Fatty acids and conjugates	Aliphatic acyclic compounds
528	528	HMDB0000673	280.240230268	(9Z,12Z)-octadeca-9,12-dienoic acid	Linoleic acid	C18H32O2	OYHQOLUKZRVURQ-HZJYTTRNSA-N	60-33-3	CCCCC\C=C/C\C=C/CCCCCCCC(O)=O	NA	17351	5280450	NA	FDB012760	C00001224	4444105	C01595	LINOLEIC_ACID	37956	191	EIC	7.05	Organic compounds	Lineolic acids and derivatives	Lipids and lipid-like molecules	Fatty Acyls	Lineolic acids and derivatives	Aliphatic acyclic compounds
529	529	HMDB0000674	648.47300618	[(2R)-2,3-bis(hexadecanoyloxy)propoxy]phosphonic acid	PA(16:0/16:0)	C35H69O8P	PORPENFLTBBHSG-MGBGTMOVSA-N	7091-44-3	[H][C@@](COC(=O)CCCCCCCCCCCCCCC)(COP(O)(O)=O)OC(=O)CCCCCCCCCCCCCCC	NA	73246	446066	NA	FDB022175	NA	393518	C00416	CPD0-1422	NA	5644	LPP	NA	Organic compounds	1,2-diacylglycerol-3-phosphates	Lipids and lipid-like molecules	Glycerophospholipids	Glycerophosphates	Aliphatic acyclic compounds
530	530	HMDB0000675	253.80893684	diiodane	Iodine	I2	PNDPGZBMCMUPRI-UHFFFAOYSA-N	7553-56-2	II	DB05382	17606	807	NA	FDB003635	NA	785	C01382	IODINE-MOLECULE	37476	NA	NA	2.49	Inorganic compounds	Homogeneous halogens	Homogeneous non-metal compounds	Homogeneous halogens	NA	NA
531	531	HMDB0000676	268.05514839	2-amino-4-{[(3S)-3-amino-3-carboxypropyl]disulfanyl}butanoic acid	L-Homocystine	C8H16N2O4S2	ZTVZLYBCZNMWCF-ZBHICJROSA-N	626-72-2	NC(CCSSCC[C@H](N)C(O)=O)C(O)=O	NA	17485	69382	NA	FDB022176	NA	62590	C01817	NA	NA	NA	NA	NA	Organic compounds	L-alpha-amino acids	Organic acids and derivatives	Carboxylic acids and derivatives	Amino acids, peptides, and analogues	Aliphatic acyclic compounds
532	532	HMDB0000678	159.089543287	2-(3-methylbutanamido)acetic acid	Isovalerylglycine	C7H13NO3	ZRQXMKMBBMNNQC-UHFFFAOYSA-N	16284-60-9	CC(C)CC(=O)NCC(O)=O	NA	70984	546304	NA	FDB022177	NA	475516	NA	NA	NA	5647	NA	NA	Organic compounds	N-acyl-alpha amino acids	Organic acids and derivatives	Carboxylic acids and derivatives	Amino acids, peptides, and analogues	Aliphatic acyclic compounds
533	533	HMDB0000679	189.111341361	(2S)-2-amino-6-(carbamoylamino)hexanoic acid	Homocitrulline	C7H15N3O3	XIGSAGMEBXLVJJ-YFKPBYRVSA-N	1190-49-4	N[C@@H](CCCCNC(N)=O)C(O)=O	NA	17443	65072	NA	FDB022178	NA	58582	C02427	CPD-161	NA	46	NA	NA	Organic compounds	L-alpha-amino acids	Organic acids and derivatives	Carboxylic acids and derivatives	Amino acids, peptides, and analogues	Aliphatic acyclic compounds
534	534	HMDB0000682	213.009578407	1H-indol-3-yloxidanesulfonic acid	Indoxyl sulfate	C8H7NO4S	BXFFHSIDQOFMLE-UHFFFAOYSA-N	487-94-5	OS(=O)(=O)OC1=CNC2=CC=CC=C12	DB07992	43355	10258	NA	FDB022179	NA	9840	NA	NA	NA	524	IOS	NA	Organic compounds	Arylsulfates	Organic acids and derivatives	Organic sulfuric acids and derivatives	Arylsulfates	Aromatic heteropolycyclic compounds
535	535	HMDB0000683	608.263484904	3-[9,20-bis(2-carboxyethyl)-14-ethenyl-5,10,15,19-tetramethyl-21,22,23,24-tetraazapentacyclo[16.2.1.1\xc2\xb3,\xe2\x81\xb6.1\xe2\x81\xb8,\xc2\xb9\xc2\xb9.1\xc2\xb9\xc2\xb3,\xc2\xb9\xe2\x81\xb6]tetracosa-1,3,5,7,9,11(23),12,14,16,18(21),19-undecaen-4-yl]propanoic acid	Harderoporphyrin	C35H36N4O6	KECOXFKVIHSIBO-UJJXFSCMSA-N	30783-27-8	CC1=C2NC(\C=C3/N=C(/C=C4\N\C(=C/C5=N/C(=C\2)/C(CCC(O)=O)=C5C)C(C=C)=C4C)C(C)=C3CCC(O)=O)=C1CCC(O)=O	NA	NA	NA	NA	FDB022180	NA	2339065	NA	NA	NA	5652	NA	NA	Organic compounds	Porphyrins	Organoheterocyclic compounds	Tetrapyrroles and derivatives	Porphyrins	Aromatic heteropolycyclic compounds
536	536	HMDB0000684	208.08479226	(2S)-2-amino-4-(2-aminophenyl)-4-oxobutanoic acid	L-Kynurenine	C10H12N2O3	YGPSJZOEDVAXAB-QMMMGPOBSA-N	2922-83-0	N[C@@H](CC(=O)C1=CC=CC=C1N)C(O)=O	DB02070	16946	161166	NA	FDB022181	C00007604	141580	C00328	CPD-14736	1445574	72	KYN	NA	Organic compounds	Alkyl-phenylketones	Organic oxygen compounds	Organooxygen compounds	Carbonyl compounds	Aromatic homomonocyclic compounds
537	537	HMDB0000686	392.292659768	(4R)-4-[(1S,2S,5S,7S,9S,10R,11S,14R,15R)-5,9-dihydroxy-2,15-dimethyltetracyclo[8.7.0.0\xc2\xb2,\xe2\x81\xb7.0\xc2\xb9\xc2\xb9,\xc2\xb9\xe2\x81\xb5]heptadecan-14-yl]pentanoic acid	Isoursodeoxycholic acid	C24H40O4	RUDATBOHQWOJDD-DNMBCGTGSA-N	78919-26-3	[H][C@@]12CC[C@H]([C@H](C)CCC(O)=O)[C@@]1(C)CC[C@@]1([H])[C@@]2([H])[C@@H](O)C[C@]2([H])C[C@@H](O)CC[C@]12C	NA	43419	127601	NA	FDB022182	NA	113205	C17662	NA	NA	5655	IU5	NA	Organic compounds	Dihydroxy bile acids, alcohols and derivatives	Lipids and lipid-like molecules	Steroids and steroid derivatives	Bile acids, alcohols and derivatives	Aliphatic homopolycyclic compounds
538	538	HMDB0000687	131.094628665	(2S)-2-amino-4-methylpentanoic acid	L-Leucine	C6H13NO2	ROHFNLRQFUQHCH-YFKPBYRVSA-N	61-90-5	CC(C)C[C@H](N)C(O)=O	DB00149	15603	6106	NA	FDB001946	C00001377	5880	C00123	LEU	33942	24	LEU	-1.52	Organic compounds	Leucine and derivatives	Organic acids and derivatives	Carboxylic acids and derivatives	Amino acids, peptides, and analogues	Aliphatic acyclic compounds
539	539	HMDB0000688	245.162708229	3-[(3-methylbutanoyl)oxy]-4-(trimethylazaniumyl)butanoate	Isovalerylcarnitine	C12H23NO4	IGQBPDJNUXPEMT-UHFFFAOYSA-N	31023-24-2	CC(C)CC(=O)OC(CC([O-])=O)C[N+](C)(C)C	NA	73025	6426851	NA	FDB022183	NA	4932271	NA	NA	NA	5657	NA	NA	Organic compounds	Acyl carnitines	Lipids and lipid-like molecules	Fatty Acyls	Fatty acid esters	Aliphatic acyclic compounds
540	540	HMDB0000689	116.083729628	4-methylpentanoic acid	Isocaproic acid	C6H12O2	FGKJLKRYENPLQH-UHFFFAOYSA-N	646-07-1	CC(C)CCC(O)=O	DB03993	74903	12587	NA	FDB008206	NA	12067	NA	NA	NA	4191	4MV	NA	Organic compounds	Methyl-branched fatty acids	Lipids and lipid-like molecules	Fatty Acyls	Fatty acids and conjugates	Aliphatic acyclic compounds
541	541	HMDB0000691	104.010958616	propanedioic acid	Malonic acid	C3H4O4	OFOBLEOULBTSOW-UHFFFAOYSA-N	141-82-2	OC(=O)CC(O)=O	DB02175	30794	867	NA	FDB008117	C00001193	844	C04025	MALONATE	NA	3237	MLA	-0.81	Organic compounds	Dicarboxylic acids and derivatives	Organic acids and derivatives	Carboxylic acids and derivatives	Dicarboxylic acids and derivatives	Aliphatic acyclic compounds
542	542	HMDB0000692	55.934942133	\xce\xbb\xc2\xb2-iron(2+) ion	Fe2+	Fe	CWYNVVGOOAEACU-UHFFFAOYSA-N	15438-31-0	[Fe++]	NA	29033	27284	NA	FDB016251	NA	25394	C14818	Ferric-Hydroxamate-Complexes	33552	NA	FE2	NA	Inorganic compounds	Homogeneous transition metal compounds	Homogeneous metal compounds	Homogeneous transition metal compounds	NA	NA
543	543	HMDB0000693	639.008120351	(2S,3R,4R,5S,6R)-4-hydroxy-6-{[(2S,3R,4S,5S,6R)-4-hydroxy-6-methoxy-5-[(sulfooxy)amino]-2-[(sulfooxy)methyl]oxan-3-yl]oxy}-3-methoxy-5-(sulfooxy)oxane-2-carboxylic acid	Heparan sulfate	C14H25NO21S3	AUQASCCBXZRMEG-RHKLHVFKSA-N	9050-30-0	CO[C@@H]1O[C@@H](COS(O)(=O)=O)[C@H](O[C@@H]2O[C@@H]([C@H](OC)[C@@H](O)[C@@H]2OS(O)(=O)=O)C(O)=O)[C@@H](O)[C@@H]1NOS(O)(=O)=O	NA	NA	53477715	NA	FDB022184	NA	NA	C00925	CPD-7177	NA	NA	NA	NA	Organic compounds	Disaccharide sulfates	Organic oxygen compounds	Organooxygen compounds	Carbohydrates and carbohydrate conjugates	Aliphatic heteromonocyclic compounds
544	544	HMDB0000694	148.037173366	(2S)-2-hydroxypentanedioic acid	L-2-Hydroxyglutaric acid	C5H8O5	HWXBTNAVRSUOJR-VKHMYHEASA-N	13095-48-2	O[C@@H](CCC(O)=O)C(O)=O	NA	32797	439939	NA	FDB022185	NA	388969	C03196	NA	NA	NA	S2G	NA	Organic compounds	Hydroxy fatty acids	Lipids and lipid-like molecules	Fatty Acyls	Fatty acids and conjugates	Aliphatic acyclic compounds
545	545	HMDB0000695	130.062994186	4-methyl-2-oxopentanoic acid	Ketoleucine	C6H10O3	BKAJNAXTPSGJCU-UHFFFAOYSA-N	816-66-0	CC(C)CC(=O)C(O)=O	DB03229	48430	70	NA	FDB012607	C00019677	69	C00233	2K-4CH3-PENTANOATE	34334	5663	COI	NA	Organic compounds	Short-chain keto acids and derivatives	Organic acids and derivatives	Keto acids and derivatives	Short-chain keto acids and derivatives	Aliphatic acyclic compounds
546	546	HMDB0000696	149.051049291	(2S)-2-amino-4-(methylsulfanyl)butanoic acid	L-Methionine	C5H11NO2S	FFEARJCKVFRZRR-BYPYZUCNSA-N	63-68-3	CSCC[C@H](N)C(O)=O	DB00134	16643	6137	NA	FDB012683	C00001379	5907	C00073	MET	33753	5664	MET	-1.87	Organic compounds	Methionine and derivatives	Organic acids and derivatives	Carboxylic acids and derivatives	Amino acids, peptides, and analogues	Aliphatic acyclic compounds
547	547	HMDB0000697	654.268964212	3-[15,20-bis(2-carboxyethyl)-19-(carboxymethyl)-10-ethyl-5,9,14-trimethyl-21,22,23,24-tetraazapentacyclo[16.2.1.1\xc2\xb3,\xe2\x81\xb6.1\xe2\x81\xb8,\xc2\xb9\xc2\xb9.1\xc2\xb9\xc2\xb3,\xc2\xb9\xe2\x81\xb6]tetracosa-1(20),2,4,6(24),7,9,11,13(22),14,16,18-undecaen-4-yl]propanoic acid	Isocoproporphyrin	C36H38N4O8	UHKZSWAPQUEURH-TXUIXYGZSA-N	36548-09-1	CCC1=C(C)/C2=C/C3=N/C(=C\C4=C(CCC(O)=O)C(CC(O)=O)=C(N4)/C=C4\N=C(\C=C\1/N\2)C(C)=C4CCC(O)=O)/C(CCC(O)=O)=C3C	NA	NA	NA	NA	FDB022186	NA	148480	NA	NA	NA	5665	NA	NA	Organic compounds	Porphyrins	Organoheterocyclic compounds	Tetrapyrroles and derivatives	Porphyrins	Aromatic heteropolycyclic compounds
548	548	HMDB0000698	433.319208869	2-[(4R)-4-[(1S,2S,5R,7R,10R,11S,14R,15R)-5-hydroxy-2,15-dimethyltetracyclo[8.7.0.0\xc2\xb2,\xe2\x81\xb7.0\xc2\xb9\xc2\xb9,\xc2\xb9\xe2\x81\xb5]heptadecan-14-yl]pentanamido]acetic acid	Lithocholic acid glycine conjugate	C26H43NO4	XBSQTYHEGZTYJE-OETIFKLTSA-N	474-74-8	[H][C@@]1(CC[C@@]2([H])[C@]3([H])CC[C@]4([H])C[C@H](O)CC[C@]4(C)[C@@]3([H])CC[C@]12C)[C@H](C)CCC(=O)NCC(O)=O	NA	37998	115245	NA	FDB022187	NA	103116	C15557	NA	NA	5666	NA	NA	Organic compounds	Glycinated bile acids and derivatives	Lipids and lipid-like molecules	Steroids and steroid derivatives	Bile acids, alcohols and derivatives	Aliphatic homopolycyclic compounds
549	549	HMDB0000699	137.07148792	3-carbamoyl-1-methylpyridin-1-ium	1-Methylnicotinamide	C7H9N2O	LDHMAVIPBRSVRG-UHFFFAOYSA-O	3106-60-3	C[N+]1=CC=CC(=C1)C(N)=O	NA	16797	457	NA	FDB022188	NA	444	C02918	CPD-396	2226225	5667	NA	NA	Organic compounds	Nicotinamides	Organoheterocyclic compounds	Pyridines and derivatives	Pyridinecarboxylic acids and derivatives	Aromatic heteromonocyclic compounds
550	550	HMDB0000700	90.031694058	3-hydroxypropanoic acid	Hydroxypropionic acid	C3H6O3	ALRHLSYJTWAHJZ-UHFFFAOYSA-N	503-66-2	OCCC(O)=O	DB03688	33404	68152	NA	FDB022189	NA	61460	C01013	NA	53188	5668	3OH	NA	Organic compounds	Beta hydroxy acids and derivatives	Organic acids and derivatives	Hydroxy acids and derivatives	Beta hydroxy acids and derivatives	Aliphatic acyclic compounds
551	551	HMDB0000701	173.105193351	2-hexanamidoacetic acid	Hexanoylglycine	C8H15NO3	UPCKIPHSXMXJOX-UHFFFAOYSA-N	24003-67-6	CCCCCC(=O)NCC(O)=O	NA	64390	99463	NA	FDB022190	NA	89859	NA	NA	NA	5669	NA	NA	Organic compounds	N-acyl-alpha amino acids	Organic acids and derivatives	Carboxylic acids and derivatives	Amino acids, peptides, and analogues	Aliphatic acyclic compounds
552	552	HMDB0000703	152.047344122	(2S)-2-hydroxy-2-phenylacetic acid	Mandelic acid	C8H8O3	IWYDHOAUDWTVEP-ZETCQYMHSA-N	90-64-2	O[C@H](C(O)=O)C1=CC=CC=C1	DB02280	32800	439616	NA	FDB022191	C00037426	388690	C01984	NA	NA	5671	SMN	0.62	Organic compounds	Benzene and substituted derivatives	Benzenoids	Benzene and substituted derivatives	NA	Aromatic homomonocyclic compounds
553	553	HMDB0000704	179.044324429	2-amino-1,4,7,8-tetrahydropteridine-4,7-dione	Isoxanthopterin	C6H5N5O2	GLKCOBIIZKYKFN-UHFFFAOYSA-N	529-69-1	NC1=NC(=O)C2=C(N1)NC(=O)C=N2	NA	16713	10729	NA	FDB005583	NA	10277	C03975	NA	NA	5672	NA	NA	Organic compounds	Pterins and derivatives	Organoheterocyclic compounds	Pteridines and derivatives	Pterins and derivatives	Aromatic heteropolycyclic compounds
554	554	HMDB0000705	259.178358293	3-(hexanoyloxy)-4-(trimethylazaniumyl)butanoate	Hexanoylcarnitine	C13H25NO4	VVPRQWTYSNDTEA-UHFFFAOYSA-N	6418-78-6	CCCCCC(=O)OC(CC([O-])=O)C[N+](C)(C)C	NA	70749	6426853	NA	FDB022192	NA	4932273	NA	NA	NA	5673	NA	NA	Organic compounds	Acyl carnitines	Lipids and lipid-like molecules	Fatty Acyls	Fatty acid esters	Aliphatic acyclic compounds
555	555	HMDB0000706	280.105921632	(3S)-3-amino-3-{[(1S)-1-carboxy-2-phenylethyl]carbamoyl}propanoic acid	Aspartylphenylalanine	C13H16N2O5	YZQCXOFQZKCETR-UWVGGRQHSA-N	13433-09-5	N[C@@H](CC(O)=O)C(=O)N[C@@H](CC1=CC=CC=C1)C(O)=O	NA	73830	93078	NA	FDB002275	NA	84028	NA	NA	NA	5674	NA	NA	Organic compounds	Peptides	Organic acids and derivatives	Carboxylic acids and derivatives	Amino acids, peptides, and analogues	Aromatic homomonocyclic compounds
556	556	HMDB0000707	180.042258744	3-(4-hydroxyphenyl)-2-oxopropanoic acid	4-Hydroxyphenylpyruvic acid	C9H8O4	KKADPXVIOXHVKN-UHFFFAOYSA-N	156-39-8	OC(=O)C(=O)CC1=CC=C(O)C=C1	DB07718	15999	979	NA	FDB022193	C00007512	954	C01179	P-HYDROXY-PHENYLPYRUVATE	37006	5675	ENO	NA	Organic compounds	Phenylpyruvic acid derivatives	Benzenoids	Benzene and substituted derivatives	Phenylpyruvic acid derivatives	Aromatic homomonocyclic compounds
557	557	HMDB0000708	449.314123491	2-[(4R)-4-[(1S,2S,5R,7S,9S,10R,11S,14R,15R)-5,9-dihydroxy-2,15-dimethyltetracyclo[8.7.0.0\xc2\xb2,\xe2\x81\xb7.0\xc2\xb9\xc2\xb9,\xc2\xb9\xe2\x81\xb5]heptadecan-14-yl]pentanamido]acetic acid	Glycoursodeoxycholic acid	C26H43NO5	GHCZAUBVMUEKKP-XROMFQGDSA-N	64480-66-6	[H][C@@]1(CC[C@@]2([H])[C@]3([H])[C@@H](O)C[C@]4([H])C[C@H](O)CC[C@]4(C)[C@@]3([H])CC[C@]12C)[C@H](C)CCC(=O)NCC(O)=O	NA	89929	12310288	NA	FDB022194	NA	19973534	NA	NA	NA	5676	NA	2.02	Organic compounds	Glycinated bile acids and derivatives	Lipids and lipid-like molecules	Steroids and steroid derivatives	Bile acids, alcohols and derivatives	Aliphatic homopolycyclic compounds
558	558	HMDB0000709	297.045311985	(2R)-2-amino-3-({2-amino-2-[(carboxymethyl)carbamoyl]ethyl}disulfanyl)propanoic acid	L-Cysteinylglycine disulfide	C8H15N3O5S2	ZHRLECIZINSPKL-AKGZTFGVSA-N	70555-24-7	N[C@@H](CSSCC(N)C(=O)NCC(O)=O)C(O)=O	NA	89930	22833544	NA	FDB022195	NA	17215992	NA	NA	NA	5677	NA	NA	Organic compounds	Dipeptides	Organic acids and derivatives	Carboxylic acids and derivatives	Amino acids, peptides, and analogues	Aliphatic acyclic compounds
559	559	HMDB0000710	104.047344122	4-hydroxybutanoic acid	4-Hydroxybutyric acid	C4H8O3	SJZRECIVHVDYJC-UHFFFAOYSA-N	591-81-1	OCCCC(O)=O	NA	30830	10413	NA	FDB022196	NA	9984	C01991	4-HYDROXY-BUTYRATE	NA	5678	NA	NA	Organic compounds	Hydroxy fatty acids	Lipids and lipid-like molecules	Fatty Acyls	Fatty acids and conjugates	Aliphatic acyclic compounds
560	560	HMDB0000711	160.109944378	2-hydroxyoctanoic acid	Hydroxyoctanoic acid	C8H16O3	JKRDADVRIYVCCY-UHFFFAOYSA-N	617-73-2	CCCCCCC(O)C(O)=O	NA	86543	94180	NA	FDB022197	NA	84994	NA	NA	NA	5679	NA	NA	Organic compounds	Medium-chain fatty acids	Lipids and lipid-like molecules	Fatty Acyls	Fatty acids and conjugates	Aliphatic acyclic compounds
561	561	HMDB0000712	429.309038113	3-[(15-carboxypentadecanoyl)oxy]-4-(trimethylazaniumyl)butanoate	Hexadecanedioic acid mono-L-carnitine ester	C23H43NO6	UNHCPLSWMNPZTD-UHFFFAOYSA-N	42150-38-9	C[N+](C)(C)CC(CC([O-])=O)OC(=O)CCCCCCCCCCCCCCC(O)=O	NA	73081	566787	NA	FDB022198	NA	17215993	NA	NA	NA	5680	NA	NA	Organic compounds	Acyl carnitines	Lipids and lipid-like molecules	Fatty Acyls	Fatty acid esters	Aliphatic acyclic compounds
562	562	HMDB0000713	376.297745146	(4R)-4-[(1S,2S,5S,7S,10R,11S,14R,15R)-5-hydroxy-2,15-dimethyltetracyclo[8.7.0.0\xc2\xb2,\xe2\x81\xb7.0\xc2\xb9\xc2\xb9,\xc2\xb9\xe2\x81\xb5]heptadecan-14-yl]pentanoic acid	Isoallolithocholic acid	C24H40O3	SMEROWZSTRWXGI-XBESLWPFSA-N	2276-93-9	[H][C@@]12CC[C@H]([C@H](C)CCC(O)=O)[C@@]1(C)CC[C@@]1([H])[C@@]2([H])CC[C@@]2([H])C[C@@H](O)CC[C@]12C	NA	NA	94228	NA	FDB022199	NA	85037	NA	NA	NA	5681	NA	NA	Organic compounds	Monohydroxy bile acids, alcohols and derivatives	Lipids and lipid-like molecules	Steroids and steroid derivatives	Bile acids, alcohols and derivatives	Aliphatic homopolycyclic compounds
563	563	HMDB0000714	179.058243159	2-(phenylformamido)acetic acid	Hippuric acid	C9H9NO3	QIAFMBKCNZACKA-UHFFFAOYSA-N	495-69-2	OC(=O)CNC(=O)C1=CC=CC=C1	NA	18089	464	NA	FDB001819	C00030483	451	C01586	CPD-425	NA	1301	NA	0.31	Organic compounds	Hippuric acids	Benzenoids	Benzene and substituted derivatives	Benzoic acids and derivatives	Aromatic homomonocyclic compounds
564	564	HMDB0000715	189.042593095	4-oxo-1,4-dihydroquinoline-2-carboxylic acid	Kynurenic acid	C10H7NO3	HCZHHEIFKROPDY-UHFFFAOYSA-N	492-27-3	OC(=O)C1=CC(=O)C2=CC=CC=C2N1	NA	18344	3845	NA	FDB022200	C00026494	3712	C01717	KYNURENATE	38234	5683	KYA	NA	Organic compounds	Quinoline carboxylic acids	Organoheterocyclic compounds	Quinolines and derivatives	Quinoline carboxylic acids	Aromatic heteropolycyclic compounds
565	565	HMDB0000716	129.078978601	(2S)-piperidine-2-carboxylic acid	L-Pipecolic acid	C6H11NO2	HXEACLLIILLPRG-YFKPBYRVSA-N	3105-95-1	OC(=O)[C@@H]1CCCCN1	NA	30913	439227	NA	FDB000546	C00001387	388365	C00408	L-PIPECOLATE	34890	5684	YCP	NA	Organic compounds	L-alpha-amino acids	Organic acids and derivatives	Carboxylic acids and derivatives	Amino acids, peptides, and analogues	Aliphatic heteromonocyclic compounds
566	566	HMDB0000717	376.297745146	(4R)-4-[(1S,2S,5S,7R,10R,11S,14R,15R)-5-hydroxy-2,15-dimethyltetracyclo[8.7.0.0\xc2\xb2,\xe2\x81\xb7.0\xc2\xb9\xc2\xb9,\xc2\xb9\xe2\x81\xb5]heptadecan-14-yl]pentanoic acid	Isolithocholic acid	C24H40O3	SMEROWZSTRWXGI-WFVDQZAMSA-N	1534-35-6	[H][C@@]12CC[C@H]([C@H](C)CCC(O)=O)[C@@]1(C)CC[C@@]1([H])[C@@]2([H])CC[C@]2([H])C[C@@H](O)CC[C@]12C	NA	81253	164853	NA	FDB022201	NA	144522	C17658	NA	NA	5685	NA	NA	Organic compounds	Monohydroxy bile acids, alcohols and derivatives	Lipids and lipid-like molecules	Steroids and steroid derivatives	Bile acids, alcohols and derivatives	Aliphatic homopolycyclic compounds
567	567	HMDB0000718	102.068079564	3-methylbutanoic acid	Isovaleric acid	C5H10O2	GWYFCOCPABKNJV-UHFFFAOYSA-N	503-74-2	CC(C)CC(O)=O	DB03750	28484	10430	NA	FDB001324	C00001189	10001	C08262	NA	NA	109	IVA	1.16	Organic compounds	Methyl-branched fatty acids	Lipids and lipid-like molecules	Fatty Acyls	Fatty acids and conjugates	Aliphatic acyclic compounds
568	568	HMDB0000719	119.058243159	(2S)-2-amino-4-hydroxybutanoic acid	L-Homoserine	C4H9NO3	UKAUYVFTDYCKQA-VKHMYHEASA-N	672-15-1	N[C@@H](CCO)C(O)=O	DB04193	15699	12647	NA	FDB000522	C00001366	12126	C00263	HOMO-SER	34437	5687	HSE	NA	Organic compounds	L-alpha-amino acids	Organic acids and derivatives	Carboxylic acids and derivatives	Amino acids, peptides, and analogues	Aliphatic acyclic compounds
569	569	HMDB0000720	116.047344122	4-oxopentanoic acid	Levulinic acid	C5H8O3	JOOXCMJARBKPKM-UHFFFAOYSA-N	123-76-2	CC(=O)CCC(O)=O	DB02239	45630	11579	NA	FDB003296	NA	11091	NA	NA	NA	2195	SHF	-0.49	Organic compounds	Gamma-keto acids and derivatives	Organic acids and derivatives	Keto acids and derivatives	Gamma-keto acids and derivatives	Aliphatic acyclic compounds
570	570	HMDB0000721	172.08479226	1-(2-aminoacetyl)pyrrolidine-2-carboxylic acid	Glycylproline	C7H12N2O3	KZNQNBZMBZJQJO-UHFFFAOYSA-N	704-15-4	NCC(=O)N1CCCC1C(O)=O	NA	356660	79101	NA	FDB022202	NA	71432	NA	NA	NA	5689	NA	NA	Organic compounds	Dipeptides	Organic acids and derivatives	Carboxylic acids and derivatives	Amino acids, peptides, and analogues	Aliphatic heteromonocyclic compounds
571	571	HMDB0000722	483.301844245	2-[(4R)-4-[(2S,5R,15R)-5-hydroxy-2,15-dimethyltetracyclo[8.7.0.0\xc2\xb2,\xe2\x81\xb7.0\xc2\xb9\xc2\xb9,\xc2\xb9\xe2\x81\xb5]heptadecan-14-yl]pentanamido]ethane-1-sulfonic acid	Lithocholyltaurine	C26H45NO5S	QBYUNVOYXHFVKC-LVMSMGIASA-N	516-90-5	C[C@H](CCC(=O)NCCS(O)(=O)=O)C1CCC2C3CCC4C[C@H](O)CC[C@]4(C)C3CC[C@]12C	NA	36259	53477716	NA	FDB022203	NA	NA	C02592	TAUROLITHOCHOLATE	NA	5690	NA	NA	Organic compounds	Taurinated bile acids and derivatives	Lipids and lipid-like molecules	Steroids and steroid derivatives	Bile acids, alcohols and derivatives	Aliphatic homopolycyclic compounds
572	572	HMDB0000725	131.058243159	(2S,4R)-4-hydroxypyrrolidine-2-carboxylic acid	4-Hydroxyproline	C5H9NO3	PMMYEEVYMWASQN-DMTCNVIQSA-N	51-35-4	O[C@H]1CN[C@@H](C1)C(O)=O	NA	18095	5810	NA	FDB013511	C00001370	5605	C01157	4-HYDROXY-L-PROLINE	36935	257	HYP	-3.17	Organic compounds	Proline and derivatives	Organic acids and derivatives	Carboxylic acids and derivatives	Amino acids, peptides, and analogues	Aliphatic heteromonocyclic compounds
573	573	HMDB0000726	231.110672659	(2S)-2-(3-methylbutanamido)pentanedioic acid	Isovalerylglutamic acid	C10H17NO5	HCVIJONZMYVLAW-ZETCQYMHSA-N	80154-63-8	CC(C)CC(=O)N[C@@H](CCC(O)=O)C(O)=O	NA	NA	133383	NA	FDB022204	NA	117667	NA	NA	NA	5694	NA	NA	Organic compounds	Glutamic acid and derivatives	Organic acids and derivatives	Carboxylic acids and derivatives	Amino acids, peptides, and analogues	Aliphatic acyclic compounds
574	574	HMDB0000727	253.081103865	2-amino-6-[(1S,2S)-1,2,3-trihydroxypropyl]-1,4-dihydropteridin-4-one	L-Threoneopterin	C9H11N5O4	BMQYVXCPAOLZOK-NJGYIYPDSA-N	2277-42-1	NC1=NC(=O)C2=C(N1)N=CC(=N2)[C@H](O)[C@@H](O)CO	NA	49751	440842	NA	FDB022205	NA	389684	NA	NA	NA	5695	MPU	NA	Organic compounds	Biopterins and derivatives	Organoheterocyclic compounds	Pteridines and derivatives	Pterins and derivatives	Aromatic heteropolycyclic compounds
575	575	HMDB0000728	786.238451944	3-[10,15,20-tris(2-carboxyethyl)-9,14,19-tris(carboxymethyl)-5-methyl-21,22,23,24-tetraazapentacyclo[16.2.1.1\xc2\xb3,\xe2\x81\xb6.1\xe2\x81\xb8,\xc2\xb9\xc2\xb9.1\xc2\xb9\xc2\xb3,\xc2\xb9\xe2\x81\xb6]tetracosa-1,3(24),4,6,8,10,12,14,16(22),17,19-undecaen-4-yl]propanoic acid	Hydroxypropionic porphyrin III	C39H38N4O14	NGHBDJAOMFYFRP-PKXAPQLQSA-N	163894-03-9	CC1=C(CCC(O)=O)C2=N\C\1=C/C1=C(CC(O)=O)C(CCC(O)=O)=C(N1)\C=C1/N=C(/C=C3\N/C(=C\2)C(CCC(O)=O)=C3CC(O)=O)C(CCC(O)=O)=C1CC(O)=O	NA	NA	NA	NA	FDB022206	NA	17215996	NA	NA	NA	5696	NA	NA	Organic compounds	Porphyrins	Organoheterocyclic compounds	Tetrapyrroles and derivatives	Porphyrins	Aromatic heteropolycyclic compounds
576	576	HMDB0000729	104.047344122	2-hydroxy-2-methylpropanoic acid	Alpha-Hydroxyisobutyric acid	C4H8O3	BWLBGMIXKSTLSX-UHFFFAOYSA-N	594-61-6	CC(C)(O)C(O)=O	NA	50129	11671	NA	FDB022207	NA	11181	NA	NA	NA	3750	NA	-0.36	Organic compounds	Alpha hydroxy acids and derivatives	Organic acids and derivatives	Hydroxy acids and derivatives	Alpha hydroxy acids and derivatives	Aliphatic acyclic compounds
577	577	HMDB0000730	145.073893223	2-(2-methylpropanamido)acetic acid	Isobutyrylglycine	C6H11NO3	DCICDMMXFIELDF-UHFFFAOYSA-N	15926-18-8	CC(C)C(=O)NCC(O)=O	NA	70979	10855600	NA	FDB022208	NA	9030891	NA	NA	NA	5698	NA	NA	Organic compounds	N-acyl-alpha amino acids	Organic acids and derivatives	Carboxylic acids and derivatives	Amino acids, peptides, and analogues	Aliphatic acyclic compounds
578	578	HMDB0000731	200.976563719	(2R)-2-amino-3-(sulfosulfanyl)propanoic acid	Cysteine-S-sulfate	C3H7NO5S2	NOKPBJYHPHHWAN-REOHCLBHSA-N	1637-71-4	N[C@@H](CSS(O)(=O)=O)C(O)=O	DB04370	27891	115015	NA	FDB022209	NA	102939	C05824	NA	NA	NA	CSU	NA	Organic compounds	S-sulfo-L-cysteines	Organic acids and derivatives	Carboxylic acids and derivatives	Amino acids, peptides, and analogues	Aliphatic acyclic compounds
579	579	HMDB0000732	224.079706882	2-amino-4-(2-amino-3-hydroxyphenyl)-4-oxobutanoic acid	Hydroxykynurenine	C10H12N2O4	VCKPUUFAIGNJHC-UHFFFAOYSA-N	484-78-6	NC(CC(=O)C1=C(N)C(O)=CC=C1)C(O)=O	NA	1547	89	NA	FDB022210	NA	87	C02794	3-HYDROXY-L-KYNURENINE	NA	5700	NA	NA	Organic compounds	Alkyl-phenylketones	Organic oxygen compounds	Organooxygen compounds	Carbonyl compounds	Aromatic homomonocyclic compounds
580	580	HMDB0000733	392.292659768	(4R)-4-[(1S,2R,5R,8S,10S,11S,14R,15R)-5,8-dihydroxy-2,15-dimethyltetracyclo[8.7.0.0\xc2\xb2,\xe2\x81\xb7.0\xc2\xb9\xc2\xb9,\xc2\xb9\xe2\x81\xb5]heptadecan-14-yl]pentanoic acid	Hyodeoxycholic acid	C24H40O4	DGABKXLVXPYZII-CDONHWFASA-N	83-49-8	[H][C@@]12CC[C@H]([C@H](C)CCC(O)=O)[C@@]1(C)CC[C@@]1([H])[C@@]2([H])C[C@H](O)C2C[C@H](O)CC[C@]12C	NA	NA	9963687	NA	FDB022211	NA	8139282	NA	NA	NA	5701	NA	3.08	Organic compounds	Dihydroxy bile acids, alcohols and derivatives	Lipids and lipid-like molecules	Steroids and steroid derivatives	Bile acids, alcohols and derivatives	Aliphatic homopolycyclic compounds
581	581	HMDB0000734	187.063328537	(2E)-3-(1H-indol-2-yl)prop-2-enoic acid	Indoleacrylic acid	C11H9NO2	SXOUIMVOMIGLHO-AATRIKPKSA-N	1204-06-4	OC(=O)\C=C\C1=CC2=C(N1)C=CC=C2	NA	90333	15030923	NA	FDB000938	C00000111	10607876	NA	NA	NA	5702	NA	NA	Organic compounds	Indoles	Organoheterocyclic compounds	Indoles and derivatives	Indoles	Aromatic heteropolycyclic compounds
582	582	HMDB0000735	209.068807845	2-[2-(4-hydroxyphenyl)acetamido]acetic acid	Hydroxyphenylacetylglycine	C10H11NO4	CPPDWYIPKSSNNM-UHFFFAOYSA-N	28116-23-6	OC(=O)CNC(=O)CC1=CC=C(O)C=C1	NA	28595	440732	NA	FDB022212	NA	389604	C05596	NA	NA	NA	NA	NA	Organic compounds	N-acyl-alpha amino acids	Organic acids and derivatives	Carboxylic acids and derivatives	Amino acids, peptides, and analogues	Aromatic homomonocyclic compounds
583	583	HMDB0000736	231.14705816	(3R)-3-[(2-methylpropanoyl)oxy]-4-(trimethylazaniumyl)butanoate	Isobutyryl-L-carnitine	C11H21NO4	LRCNOZRCYBNMEP-SECBINFHSA-N	25518-49-4	CC(C)C(=O)O[C@H](CC([O-])=O)C[N+](C)(C)C	NA	84838	168379	NA	FDB022213	NA	147286	NA	NA	NA	5704	NA	NA	Organic compounds	Acyl carnitines	Lipids and lipid-like molecules	Fatty Acyls	Fatty acid esters	Aliphatic acyclic compounds
584	584	HMDB0000737	786.238451944	3-[9,14,19-tris(2-carboxyethyl)-10,15,20-tris(carboxymethyl)-5-methyl-21,22,23,24-tetraazapentacyclo[16.2.1.1\xc2\xb3,\xe2\x81\xb6.1\xe2\x81\xb8,\xc2\xb9\xc2\xb9.1\xc2\xb9\xc2\xb3,\xc2\xb9\xe2\x81\xb6]tetracosa-1(20),2,4,6(24),7,9,11,13(22),14,16,18-undecaen-4-yl]propanoic acid	Heptacarboxylporphyrin I	C39H38N4O14	GWTVAIDNCPVMLP-YBWGHNILSA-N	65406-45-3	CC1=C(CCC(O)=O)\C2=C\C3=C(CC(O)=O)C(CCC(O)=O)=C(N3)\C=C3/N=C(/C=C4\N\C(=C/C1=N2)C(CCC(O)=O)=C4CC(O)=O)C(CCC(O)=O)=C3CC(O)=O	NA	89912	NA	NA	FDB022214	NA	13628138	NA	NA	NA	5705	NA	NA	Organic compounds	Porphyrins	Organoheterocyclic compounds	Tetrapyrroles and derivatives	Porphyrins	Aromatic heteropolycyclic compounds
585	585	HMDB0000738	117.057849229	1H-indole	Indole	C8H7N	SIKJAQJRHWYJAI-UHFFFAOYSA-N	120-72-9	N1C=CC2=C1C=CC=C2	NA	16881	798	NA	FDB012008	C00001418	776	C00463	INDOLE	NA	286	IND	2.14	Organic compounds	Indoles	Organoheterocyclic compounds	Indoles and derivatives	Indoles	Aromatic heteropolycyclic compounds
586	586	HMDB0000739	526.287688281	3,5-bis(3-amino-3-carboxypropyl)-2-(4-amino-4-carboxybutyl)-1-(5-amino-5-carboxypentyl)pyridin-1-ium	Isodesmosine	C24H40N5O8	RGXCTRIQQODGIZ-UHFFFAOYSA-O	991-01-5	NC(CCCC[N+]1=CC(CCC(N)C(O)=O)=CC(CCC(N)C(O)=O)=C1CCCC(N)C(O)=O)C(O)=O	NA	64366	13811	NA	FDB000467	NA	13214	NA	NA	NA	5707	NA	NA	Organic compounds	Tetracarboxylic acids and derivatives	Organic acids and derivatives	Carboxylic acids and derivatives	Tetracarboxylic acids and derivatives	Aromatic heteromonocyclic compounds
587	587	HMDB0000740	342.116211546	(2S,3R,4S,5R,6R)-2-{[(2R,3S,4S,5R)-4,5-dihydroxy-2,5-bis(hydroxymethyl)oxolan-3-yl]oxy}-6-(hydroxymethyl)oxane-3,4,5-triol	Lactulose	C12H22O11	JCQLYHFGKNRPGE-FCVZTGTOSA-N	4618-18-2	OC[C@H]1O[C@](O)(CO)[C@@H](O)[C@@H]1O[C@@H]1O[C@H](CO)[C@H](O)[C@H](O)[C@H]1O	DB00581	6359	11333	NA	FDB022215	NA	10856	C07064	NA	NA	916	NA	-4.3	Organic compounds	O-glycosyl compounds	Organic oxygen compounds	Organooxygen compounds	Carbohydrates and carbohydrate conjugates	Aliphatic heteromonocyclic compounds
588	588	HMDB0000742	135.035399227	2-amino-4-sulfanylbutanoic acid	Homocysteine	C4H9NO2S	FFFHZYDWPBMWHY-UHFFFAOYSA-N	454-29-5	NC(CCS)C(O)=O	NA	17230	778	NA	FDB001491	C00001365	757	C05330	HOMO-CYS	45588	3256	NA	NA	Organic compounds	Alpha amino acids	Organic acids and derivatives	Carboxylic acids and derivatives	Amino acids, peptides, and analogues	Aliphatic acyclic compounds
589	589	HMDB0000743	742.2486227	3-[9,14,19-tris(2-carboxyethyl)-15,20-bis(carboxymethyl)-5,10-dimethyl-21,22,23,24-tetraazapentacyclo[16.2.1.1\xc2\xb3,\xe2\x81\xb6.1\xe2\x81\xb8,\xc2\xb9\xc2\xb9.1\xc2\xb9\xc2\xb3,\xc2\xb9\xe2\x81\xb6]tetracosa-1(21),2,4,6,8(23),9,11,13,15,17,19-undecaen-4-yl]propanoic acid	Hexacarboxylporphyrin I	C38H38N4O12	AFHLWIUSJBEMJE-ZMXCOFNRSA-N	73913-56-1	CC1=C(CCC(O)=O)/C2=C/C3=N/C(=C\C4=C(CC(O)=O)C(CCC(O)=O)=C(N4)/C=C4\N=C(\C=C\1/N\2)C(CCC(O)=O)=C4C)/C(CCC(O)=O)=C3CC(O)=O	NA	NA	NA	NA	FDB022216	NA	13628139	NA	NA	NA	5711	NA	NA	Organic compounds	Porphyrins	Organoheterocyclic compounds	Tetrapyrroles and derivatives	Porphyrins	Aromatic heteropolycyclic compounds
590	590	HMDB0000744	134.021523302	2-hydroxybutanedioic acid	Malic acid	C4H6O5	BJEPYKJPYRNKOW-UHFFFAOYSA-N	6915-15-7	OC(CC(O)=O)C(O)=O	NA	6650	525	NA	FDB008114	NA	510	C03668	RS-Malate	NA	118	NA	-1.26	Organic compounds	Beta hydroxy acids and derivatives	Organic acids and derivatives	Hydroxy acids and derivatives	Beta hydroxy acids and derivatives	Aliphatic acyclic compounds
591	591	HMDB0000745	240.122240398	(2S)-2-(4-aminobutanamido)-3-(1H-imidazol-4-yl)propanoic acid	Homocarnosine	C10H16N4O3	CCLQKVKJOGVQLU-QMMMGPOBSA-N	3650-73-5	NCCCC(=O)N[C@@H](CC1=CNC=N1)C(O)=O	NA	85981	10243361	NA	FDB022217	NA	8418848	C00884	CPD-12185	NA	270	NA	NA	Organic compounds	Hybrid peptides	Organic acids and derivatives	Peptidomimetics	Hybrid peptides	Aromatic heteromonocyclic compounds
592	592	HMDB0000746	132.07864425	(2S)-2-hydroxy-4-methylpentanoic acid	Hydroxyisocaproic acid	C6H12O3	LVRFTAZAXQPQHI-YFKPBYRVSA-N	13748-90-8	CC(C)C[C@H](O)C(O)=O	NA	44510	83697	NA	FDB022218	NA	75520	NA	NA	NA	5714	1LU	NA	Organic compounds	Hydroxy fatty acids	Lipids and lipid-like molecules	Fatty Acyls	Fatty acids and conjugates	Aliphatic acyclic compounds
593	593	HMDB0000747	173.105193351	(2S)-2-(3-methylbutanamido)propanoic acid	Isovalerylalanine	C8H15NO3	OJPSNARFDYTAEN-LURJTMIESA-N	68219-63-6	CC(C)CC(=O)N[C@@H](C)C(O)=O	NA	NA	129285	NA	FDB022219	NA	114516	NA	NA	NA	5715	NA	NA	Organic compounds	N-acyl-L-alpha-amino acids	Organic acids and derivatives	Carboxylic acids and derivatives	Amino acids, peptides, and analogues	Aliphatic acyclic compounds
594	594	HMDB0000748	166.062994186	(2R)-2-hydroxy-3-phenylpropanoic acid	L-3-Phenyllactic acid	C9H10O3	VOXXWSYKYCBWHO-MRVPVSSYSA-N	20312-36-1	O[C@H](CC1=CC=CC=C1)C(O)=O	NA	32978	643327	NA	FDB022220	C00000150	558480	C05607	NA	NA	NA	HF2	NA	Organic compounds	Phenylpropanoic acids	Phenylpropanoids and polyketides	Phenylpropanoic acids	NA	Aromatic homomonocyclic compounds
595	595	HMDB0000749	130.02660868	(2Z)-2-methylbut-2-enedioic acid	Mesaconic acid	C5H6O4	HNEGQIOMVPPMNR-NSCUHMNNSA-N	498-24-8	C\C(=C/C(O)=O)C(O)=O	DB04734	17626	643798	NA	FDB022155	NA	553689	C02226	2-METHYLMALEATE	NA	5607	CIZ	NA	Organic compounds	Methyl-branched fatty acids	Lipids and lipid-like molecules	Fatty Acyls	Fatty acids and conjugates	Aliphatic acyclic compounds
596	596	HMDB0000750	168.042258744	2-hydroxy-2-(3-hydroxyphenyl)acetic acid	3-Hydroxymandelic acid	C8H8O4	OLSDAJRAVOVKLG-UHFFFAOYSA-N	17119-15-2	OC(C(O)=O)C1=CC(O)=CC=C1	NA	86553	86957	NA	FDB022222	NA	78444	NA	NA	NA	732	NA	NA	Organic compounds	1-hydroxy-4-unsubstituted benzenoids	Benzenoids	Phenols	1-hydroxy-4-unsubstituted benzenoids	Aromatic homomonocyclic compounds
597	597	HMDB0000751	150.05282343	(3R,4S)-1,3,4,5-tetrahydroxypentan-2-one	L-Threo-2-pentulose	C5H10O5	ZAQJHHRNXZUBTE-WVZVXSGGSA-N	527-50-4	OC[C@H](O)[C@@H](O)C(=O)CO	NA	17399	22253	NA	FDB022223	NA	20892	C00312	NA	34584	5719	NA	NA	Organic compounds	Pentoses	Organic oxygen compounds	Organooxygen compounds	Carbohydrates and carbohydrate conjugates	Aliphatic acyclic compounds
598	598	HMDB0000752	146.057908808	3-methylpentanedioic acid	Methylglutaric acid	C6H10O4	XJMMNTGIMDZPMU-UHFFFAOYSA-N	626-51-7	CC(CC(O)=O)CC(O)=O	NA	68566	12284	NA	FDB022224	NA	11781	NA	CPD-516	NA	5720	NA	NA	Organic compounds	Methyl-branched fatty acids	Lipids and lipid-like molecules	Fatty Acyls	Fatty acids and conjugates	Aliphatic acyclic compounds
599	599	HMDB0000753	100.088815006	hexan-3-one	3-Hexanone	C6H12O	PFCHFHIRKBAQGU-UHFFFAOYSA-N	589-38-8	CCCC(=O)CC	NA	NA	11509	NA	FDB008080	NA	11025	NA	NA	NA	5721	NA	NA	Organic compounds	Ketones	Organic oxygen compounds	Organooxygen compounds	Carbonyl compounds	Aliphatic acyclic compounds
600	600	HMDB0000754	118.062994186	3-hydroxy-3-methylbutanoic acid	3-Hydroxyisovaleric acid	C5H10O3	AXFYFNCPONWUHW-UHFFFAOYSA-N	625-08-1	CC(C)(O)CC(O)=O	NA	37084	69362	NA	FDB022225	NA	62571	NA	NA	NA	5722	NA	NA	Organic compounds	Hydroxy fatty acids	Lipids and lipid-like molecules	Fatty Acyls	Fatty acids and conjugates	Aliphatic acyclic compounds
601	601	HMDB0000755	182.057908808	2-hydroxy-3-(4-hydroxyphenyl)propanoic acid	Hydroxyphenyllactic acid	C9H10O4	JVGVDSSUAVXRDY-UHFFFAOYSA-N	306-23-0	OC(CC1=CC=C(O)C=C1)C(O)=O	NA	17385	9378	NA	FDB019021	NA	9010	C03672	4-HYDROXYPHENYLLACTATE	2392410	5723	NA	NA	Organic compounds	Phenylpropanoic acids	Phenylpropanoids and polyketides	Phenylpropanoic acids	NA	Aromatic homomonocyclic compounds
602	602	HMDB0000756	259.178358293	(3R)-3-(hexanoyloxy)-4-(trimethylazaniumyl)butanoate	L-Hexanoylcarnitine	C13H25NO4	VVPRQWTYSNDTEA-LLVKDONJSA-N	22671-29-0	CCCCCC(=O)O[C@H](CC([O-])=O)C[N+](C)(C)C	NA	84834	3246938	NA	FDB022226	NA	2497478	NA	NA	NA	3548	NA	NA	Organic compounds	Acyl carnitines	Lipids and lipid-like molecules	Fatty Acyls	Fatty acid esters	Aliphatic acyclic compounds
603	603	HMDB0000757	666.221858406	(2S,3R,4S,5S,6R)-2-{[(2R,3S,4R,5R,6R)-4,5-dihydroxy-6-{[(2R,3S,4R,5R,6S)-4,5,6-trihydroxy-2-(hydroxymethyl)oxan-3-yl]oxy}-3-{[(2R,3R,4S,5S,6R)-3,4,5-trihydroxy-6-(hydroxymethyl)oxan-2-yl]oxy}oxan-2-yl]methoxy}-6-(hydroxymethyl)oxane-3,4,5-triol	Glycogen	C24H42O21	BYSGBSNPRWKUQH-UJDJLXLFSA-N	9005-79-2	OC[C@H]1O[C@H](OC[C@H]2O[C@H](O[C@H]3[C@H](O)[C@@H](O)[C@@H](O)O[C@@H]3CO)[C@H](O)[C@@H](O)[C@@H]2O[C@H]2O[C@H](CO)[C@@H](O)[C@H](O)[C@H]2O)[C@H](O)[C@@H](O)[C@@H]1O	NA	28087	439177	NA	FDB022227	NA	388322	C00182	CPD0-971	NA	160	NA	NA	Organic compounds	Oligosaccharides	Organic oxygen compounds	Organooxygen compounds	Carbohydrates and carbohydrate conjugates	Aliphatic heteromonocyclic compounds
604	604	HMDB0000759	188.116092388	(2S)-2-(2-aminoacetamido)-4-methylpentanoic acid	Glycylleucine	C8H16N2O3	DKEXFJVMVGETOO-LURJTMIESA-N	869-19-2	CC(C)C[C@H](NC(=O)CN)C(O)=O	NA	73514	92843	NA	FDB022228	NA	83812	C02155	CPD-12312	NA	5727	NA	NA	Organic compounds	Peptides	Organic acids and derivatives	Carboxylic acids and derivatives	Amino acids, peptides, and analogues	Aliphatic acyclic compounds
605	605	HMDB0000760	408.28757439	(4R)-4-[(1S,2R,5R,7R,8R,9S,10S,11S,15R)-5,8,9-trihydroxy-2,15-dimethyltetracyclo[8.7.0.0\xc2\xb2,\xe2\x81\xb7.0\xc2\xb9\xc2\xb9,\xc2\xb9\xe2\x81\xb5]heptadecan-14-yl]pentanoic acid	Hyocholic acid	C24H40O5	DKPMWHFRUGMUKF-NNFRHCBVSA-N	547-75-1	[H][C@@]12CCC([C@H](C)CCC(O)=O)[C@@]1(C)CC[C@@]1([H])[C@@]2([H])[C@H](O)[C@H](O)[C@]2([H])C[C@H](O)CC[C@]12C	NA	NA	NA	NA	FDB022229	NA	NA	NA	NA	NA	5728	NA	2.72	Organic compounds	Trihydroxy bile acids, alcohols and derivatives	Lipids and lipid-like molecules	Steroids and steroid derivatives	Bile acids, alcohols and derivatives	Aliphatic homopolycyclic compounds
606	606	HMDB0000761	376.297745146	(4R)-4-[(1S,2S,5R,7R,10R,11S,14R,15R)-5-hydroxy-2,15-dimethyltetracyclo[8.7.0.0^{2,7}.0^{11,15}]heptadecan-14-yl]pentanoic acid	Lithocholic acid	C24H40O3	SMEROWZSTRWXGI-HVATVPOCSA-N	434-13-9	[H][C@@]1(CC[C@@]2([H])[C@]3([H])CC[C@]4([H])C[C@H](O)CC[C@]4(C)[C@@]3([H])CC[C@]12C)[C@H](C)CCC(O)=O	NA	16325	9903	NA	NA	NA	NA	C03990	CPD-7235	NA	NA	NA	NA	Chemical entities	Monohydroxy bile acids, alcohols and derivatives	Organic compounds	Lipids and lipid-like molecules	Steroids and steroid derivatives	Aliphatic homopolycyclic compounds
607	607	HMDB0000763	191.058243159	2-(5-hydroxy-1H-indol-3-yl)acetic acid	5-Hydroxyindoleacetic acid	C10H9NO3	DUUGKQCEGZLZNO-UHFFFAOYSA-N	54-16-0	OC(=O)CC1=CNC2=CC=C(O)C=C12	NA	27823	1826	NA	FDB001403	C00000104	1760	C05635	5-HYDROXYINDOLE_ACETATE	46167	2975	HID	NA	Organic compounds	Indole-3-acetic acid derivatives	Organoheterocyclic compounds	Indoles and derivatives	Indolyl carboxylic acids and derivatives	Aromatic heteropolycyclic compounds
608	608	HMDB0000764	150.068079564	3-phenylpropanoic acid	Hydrocinnamic acid	C9H10O2	XMIIGOLPHOKFCH-UHFFFAOYSA-N	501-52-0	OC(=O)CCC1=CC=CC=C1	DB02024	28631	107	NA	FDB008271	NA	10181339	C05629	3-PHENYLPROPIONATE	NA	4153	HCI	1.84	Organic compounds	Phenylpropanoic acids	Phenylpropanoids and polyketides	Phenylpropanoic acids	NA	Aromatic homomonocyclic compounds
609	609	HMDB0000765	182.07903818	(2R,3R,4R,5R)-hexane-1,2,3,4,5,6-hexol	Mannitol	C6H14O6	FBPFZTCFMRRESA-KVTDHHQDSA-N	69-65-8	OC[C@@H](O)[C@@H](O)[C@H](O)[C@H](O)CO	DB00742	16899	6251	NA	FDB001982	C00001165	6015	C00392	MANNITOL	NA	142	MTL	-3.1	Organic compounds	Sugar alcohols	Organic oxygen compounds	Organooxygen compounds	Carbohydrates and carbohydrate conjugates	Aliphatic acyclic compounds
610	610	HMDB0000766	131.058243159	(2S)-2-acetamidopropanoic acid	N-Acetyl-L-alanine	C5H9NO3	KTHDTJVBEPMMGL-VKHMYHEASA-N	97-69-8	C[C@H](NC(C)=O)C(O)=O	DB02518	40992	88064	NA	FDB022231	NA	79449	NA	NA	NA	5733	AYA	NA	Organic compounds	N-acyl-L-alpha-amino acids	Organic acids and derivatives	Carboxylic acids and derivatives	Amino acids, peptides, and analogues	Aliphatic acyclic compounds
611	611	HMDB0000767	244.069536126	5-[(2S,3R,4S,5R)-3,4-dihydroxy-5-(hydroxymethyl)oxolan-2-yl]-1,2,3,4-tetrahydropyrimidine-2,4-dione	Pseudouridine	C9H12N2O6	PTJWIQPHWPFNBW-GBNDHIKLSA-N	1445-07-4	OC[C@H]1O[C@H]([C@H](O)[C@@H]1O)C1=CNC(=O)NC1=O	NA	17802	15047	NA	FDB014724	C00001508	14319	C02067	CPD-497	NA	5734	NA	NA	Organic compounds	Nucleoside and nucleotide analogues	Nucleosides, nucleotides, and analogues	Nucleoside and nucleotide analogues	NA	Aromatic heteromonocyclic compounds
612	612	HMDB0000768	381.127110583	(2S,4S,5R,6R)-6-[(1R,2R)-1,2-dihydroxy-3-[(2-hydroxypropanoyl)oxy]propyl]-5-acetamido-2,4-dihydroxyoxane-2-carboxylic acid	N-Acetyl-9-O-lactoylneuraminic acid	C14H23NO11	XXNWSGSWDRDYLR-NVZZXFSUSA-N	92935-30-3	CC(O)C(=O)OC[C@@H](O)[C@@H](O)[C@@H]1O[C@@](O)(C[C@H](O)[C@H]1NC(C)=O)C(O)=O	NA	NA	192236	NA	FDB022232	NA	166877	NA	NA	NA	5735	NA	NA	Organic compounds	N-acylneuraminic acids	Organic oxygen compounds	Organooxygen compounds	Carbohydrates and carbohydrate conjugates	Aliphatic heteromonocyclic compounds
613	613	HMDB0000770	743.627518701	N-[(2S,3S)-3-hydroxy-1-{[(2R,3R,4S,5S,6R)-3,4,5-trihydroxy-6-(hydroxymethyl)oxan-2-yl]oxy}nonadecan-2-yl]octadecanamide	N-Glycoloylganglioside GM2	C43H85NO8	SYMIJCRAJBNLEL-YPQBUIQASA-N	NA	CCCCCCCCCCCCCCCCCC(=O)N[C@@H](CO[C@@H]1O[C@H](CO)[C@@H](O)[C@H](O)[C@H]1O)[C@@H](O)CCCCCCCCCCCCCCCC	NA	NA	445946	NA	FDB022233	NA	393427	C01808	CPD-1100	NA	5737	GM2	NA	Organic compounds	Glycosphingolipids	Lipids and lipid-like molecules	Sphingolipids	Glycosphingolipids	Aliphatic heteromonocyclic compounds
614	614	HMDB0000772	298.28718046	nonadecanoic acid	Nonadecanoic acid	C19H38O2	ISYWECDDZWTKFF-UHFFFAOYSA-N	646-30-0	CCCCCCCCCCCCCCCCCCC(O)=O	NA	39246	12591	NA	FDB004043	NA	12071	C16535	NA	NA	5738	NA	NA	Organic compounds	Long-chain fatty acids	Lipids and lipid-like molecules	Fatty Acyls	Fatty acids and conjugates	Aliphatic acyclic compounds
615	615	HMDB0000773	309.105981211	(2R,4S,5R,6R)-5-acetamido-2,4-dihydroxy-6-[(1R,2R)-1,2,3-trihydroxypropyl]oxane-2-carboxylic acid	N-Acetyl-a-neuraminic acid	C11H19NO9	SQVRNKJHWKZAKO-YRMXFSIDSA-N	21646-00-4	[H][C@]1(O[C@](O)(C[C@H](O)[C@H]1NC(C)=O)C(O)=O)[C@H](O)[C@H](O)CO	NA	49026	444885	NA	FDB022234	NA	392681	C19909	NA	NA	5739	SIA	NA	Organic compounds	N-acylneuraminic acids	Organic oxygen compounds	Organooxygen compounds	Carbohydrates and carbohydrate conjugates	Aliphatic heteromonocyclic compounds
616	616	HMDB0000774	396.197044824	[(1S,2R,10S,11S,14S,15S)-14-acetyl-2,15-dimethyltetracyclo[8.7.0.0\xc2\xb2,\xe2\x81\xb7.0\xc2\xb9\xc2\xb9,\xc2\xb9\xe2\x81\xb5]heptadec-7-en-5-yl]oxidanesulfonic acid	Pregnenolone sulfate	C21H32O5S	DIJBBUIOWGGQOP-OZIWPBGVSA-N	1247-64-9	[H][C@@]12CC[C@H](C(C)=O)[C@@]1(C)CC[C@@]1([H])[C@@]2([H])CC=C2CC(CC[C@]12C)OS(O)(=O)=O	NA	NA	20845972	NA	FDB022235	NA	17216005	NA	NA	2705327	5740	NA	NA	Organic compounds	Sulfated steroids	Lipids and lipid-like molecules	Steroids and steroid derivatives	Sulfated steroids	Aliphatic homopolycyclic compounds
617	617	HMDB0000779	166.062994186	2-hydroxy-3-phenylpropanoic acid	Phenyllactic acid	C9H10O3	VOXXWSYKYCBWHO-UHFFFAOYSA-N	828-01-3	OC(CC1=CC=CC=C1)C(O)=O	NA	25998	3848	NA	FDB022236	NA	3715	C01479	CPD-7999	NA	5745	NA	1.83	Organic compounds	Phenylpropanoic acids	Phenylpropanoids and polyketides	Phenylpropanoic acids	NA	Aromatic homomonocyclic compounds
618	618	HMDB0000780	742.2486227	3-[10,14,19-tris(2-carboxyethyl)-15,20-bis(carboxymethyl)-5,9-dimethyl-21,22,23,24-tetraazapentacyclo[16.2.1.1\xc2\xb3,\xe2\x81\xb6.1\xe2\x81\xb8,\xc2\xb9\xc2\xb9.1\xc2\xb9\xc2\xb3,\xc2\xb9\xe2\x81\xb6]tetracosa-1,3,5,7,9,11(23),12,14,16,18(21),19-undecaen-4-yl]propanoic acid	Porphinehexacarboxylic acid	C38H38N4O12	VQFYONCZECTVOH-JWLKGTHFSA-N	28100-67-6	CC1=C2NC(\C=C3/N=C(/C=C4\N\C(=C/C5=N/C(=C\2)/C(C)=C5CCC(O)=O)C(CCC(O)=O)=C4CC(O)=O)C(CCC(O)=O)=C3CC(O)=O)=C1CCC(O)=O	NA	NA	NA	NA	FDB022237	NA	13628144	NA	NA	NA	5746	NA	NA	Organic compounds	Porphyrins	Organoheterocyclic compounds	Tetrapyrroles and derivatives	Porphyrins	Aromatic heteropolycyclic compounds
619	619	HMDB0000781	301.046751773	[(2R,3R,4R,5R,6R)-5-acetamido-4,6-dihydroxy-2-(hydroxymethyl)oxan-3-yl]oxidanesulfonic acid	N-Acetylgalactosamine 4-sulphate	C8H15NO9S	WHCJUIFHMJFEFZ-UIAUGNHASA-N	45233-43-0	CC(=O)N[C@H]1[C@H](O)O[C@H](CO)[C@H](OS(O)(=O)=O)[C@@H]1O	NA	NA	446101	NA	FDB022238	NA	393546	C16265	NA	NA	5747	ASG	NA	Organic compounds	Acylaminosugars	Organic oxygen compounds	Organooxygen compounds	Carbohydrates and carbohydrate conjugates	Aliphatic heteromonocyclic compounds
620	620	HMDB0000782	314.245709576	octadecanedioic acid	Octadecanedioic acid	C18H34O4	BNJOQKFENDDGSC-UHFFFAOYSA-N	871-70-5	OC(=O)CCCCCCCCCCCCCCCCC(O)=O	NA	133086	70095	NA	FDB022239	NA	63283	NA	NA	NA	5748	NA	NA	Organic compounds	Long-chain fatty acids	Lipids and lipid-like molecules	Fatty Acyls	Fatty acids and conjugates	Aliphatic acyclic compounds
621	621	HMDB0000783	131.058243159	2-propanamidoacetic acid	Propionylglycine	C5H9NO3	WOMAZEJKVZLLFE-UHFFFAOYSA-N	21709-90-0	CCC(=O)NCC(O)=O	NA	89836	98681	NA	FDB022240	NA	89122	NA	NA	NA	5749	NA	NA	Organic compounds	N-acyl-alpha amino acids	Organic acids and derivatives	Carboxylic acids and derivatives	Amino acids, peptides, and analogues	Aliphatic acyclic compounds
622	622	HMDB0000784	188.104859	nonanedioic acid	Azelaic acid	C9H16O4	BDJRBEYXGGNYIS-UHFFFAOYSA-N	123-99-9	OC(=O)CCCCCCCC(O)=O	DB00548	48131	2266	NA	FDB012192	C00045634	2179	C08261	CPD0-1265	NA	5750	AZ1	1.57	Organic compounds	Medium-chain fatty acids	Lipids and lipid-like molecules	Fatty Acyls	Fatty acids and conjugates	Aliphatic acyclic compounds
623	623	HMDB0000785	351.116545897	(2S,4S,5R,6R)-6-[(1R,2R)-1-(acetyloxy)-2,3-dihydroxypropyl]-5-acetamido-2,4-dihydroxyoxane-2-carboxylic acid	N-Acetyl-7-O-acetylneuraminic acid	C13H21NO10	DUOKWMWKFGDUDQ-GRRZBWEESA-N	18529-63-0	CC(=O)N[C@@H]1[C@@H](O)C[C@](O)(O[C@H]1[C@H](OC(C)=O)[C@H](O)CO)C(O)=O	NA	NA	12315523	NA	FDB022241	NA	17216006	C04016	NA	NA	5751	NA	NA	Organic compounds	N-acylneuraminic acids	Organic oxygen compounds	Organooxygen compounds	Carbohydrates and carbohydrate conjugates	Aliphatic heteromonocyclic compounds
624	624	HMDB0000786	152.033425392	1H,2H,4H,5H,6H-pyrazolo[3,4-d]pyrimidine-4,6-dione	Oxypurinol	C5H4N4O2	HXNFUBHNUDHIGC-UHFFFAOYSA-N	2465-59-0	O=C1NC(=O)C2=CNNC2=N1	DB05262	28315	4644	NA	FDB022242	NA	4483	C07599	NA	NA	5752	NA	NA	Organic compounds	Xanthines	Organoheterocyclic compounds	Imidazopyrimidines	Purines and purine derivatives	Aromatic heteropolycyclic compounds
625	625	HMDB0000787	241.117489371	2-amino-6-[(1R,2S)-1,2-dihydroxypropyl]-1,4,5,6,7,8-hexahydropteridin-4-one	Sapropterin	C9H15N5O3	FNKQXYHWGSIFBK-BYAPIUGTSA-N	62989-33-7	C[C@H](O)[C@H](O)C1CNC2=C(N1)C(=O)N=C(N)N2	NA	64491	9816201	NA	FDB022243	NA	7991951	C00272	NA	NA	5753	NA	NA	Organic compounds	Biopterins and derivatives	Organoheterocyclic compounds	Pteridines and derivatives	Pterins and derivatives	Aromatic heteropolycyclic compounds
626	626	HMDB0000788	288.05936537	3-[(2R,3R,4S,5R)-3,4-dihydroxy-5-(hydroxymethyl)oxolan-2-yl]-2,6-dioxo-1,2,3,6-tetrahydropyrimidine-4-carboxylic acid	Orotidine	C10H12N2O8	FKCRAVPPBFWEJD-XVFCMESISA-N	314-50-1	OC[C@H]1O[C@H]([C@H](O)[C@@H]1O)N1C(=O)NC(=O)C=C1C(O)=O	NA	25722	92751	NA	FDB012085	NA	83729	C01103	NA	NA	5754	NA	NA	Organic compounds	Pyrimidine nucleosides	Nucleosides, nucleotides, and analogues	Pyrimidine nucleosides	NA	Aromatic heteromonocyclic compounds
627	627	HMDB0000789	698.258793456	3-[10,15,20-tris(2-carboxyethyl)-19-(carboxymethyl)-5,9,14-trimethyl-21,22,23,24-tetraazapentacyclo[16.2.1.1\xc2\xb3,\xe2\x81\xb6.1\xe2\x81\xb8,\xc2\xb9\xc2\xb9.1\xc2\xb9\xc2\xb3,\xc2\xb9\xe2\x81\xb6]tetracosa-1(20),2,4,6,8(23),9,11,13(22),14,16,18-undecaen-4-yl]propanoic acid	Pentacarboxylporphyrin I	C37H38N4O10	YDYIPLSPVWGSRD-TXUIXYGZSA-N	28100-78-9	CC1=C(CCC(O)=O)/C2=C/C3=C(CCC(O)=O)C(CC(O)=O)=C(N3)\C=C3/N=C(/C=C4\N=C(\C=C\1/N\2)C(C)=C4CCC(O)=O)C(C)=C3CCC(O)=O	NA	NA	NA	NA	FDB022244	NA	147620	NA	NA	NA	5755	NA	NA	Organic compounds	Porphyrins	Organoheterocyclic compounds	Tetrapyrroles and derivatives	Porphyrins	Aromatic heteropolycyclic compounds
628	628	HMDB0000790	537.512095015	N-(1,3-dihydroxyoctadec-4-en-2-yl)hexadecanamide	N-Palmitoylsphingosine	C34H67NO3	YDNKGFDKKRUKPY-UHFFFAOYSA-N	24696-26-2	CCCCCCCCCCCCCCCC(=O)NC(CO)C(O)C=CCCCCCCCCCCCCC	NA	NA	2498	NA	NA	NA	NA	NA	NA	NA	NA	NA	NA	Organic compounds	Ceramides	Lipids and lipid-like molecules	Sphingolipids	Ceramides	Aliphatic acyclic compounds
629	629	HMDB0000791	287.209658421	(3R)-3-(octanoyloxy)-4-(trimethylazaniumyl)butanoate	L-Octanoylcarnitine	C15H29NO4	CXTATJFJDMJMIY-CYBMUJFWSA-N	25243-95-2	CCCCCCCC(=O)O[C@H](CC([O-])=O)C[N+](C)(C)C	NA	18102	11953814	NA	FDB022246	NA	10128115	C02838	L-OCTANOYLCARNITINE	NA	NA	1XL8	NA	Organic compounds	Acyl carnitines	Lipids and lipid-like molecules	Fatty Acyls	Fatty acid esters	Aliphatic acyclic compounds
630	630	HMDB0000792	202.120509064	decanedioic acid	Sebacic acid	C10H18O4	CXMXRPHRNRROMY-UHFFFAOYSA-N	111-20-6	OC(=O)CCCCCCCCC(O)=O	DB07645	41865	5192	NA	FDB022247	C00001202	5004	C08277	CPD-3623	NA	4240	DEC	NA	Organic compounds	Medium-chain fatty acids	Lipids and lipid-like molecules	Fatty Acyls	Fatty acids and conjugates	Aliphatic acyclic compounds
631	631	HMDB0000793	398.996751361	(2R)-2-amino-3-[4-(4-hydroxyphenoxy)-3-iodophenyl]propanoic acid	Monoiodothyronine	C15H14INO4	SXQVOFSDWXYIRP-CYBMUJFWSA-N	29354-16-3	N[C@H](CC1=CC(I)=C(OC2=CC=C(O)C=C2)C=C1)C(O)=O	NA	NA	53477717	NA	FDB022248	NA	NA	NA	NA	NA	5758	NA	NA	Organic compounds	Phenylalanine and derivatives	Organic acids and derivatives	Carboxylic acids and derivatives	Amino acids, peptides, and analogues	Aromatic homomonocyclic compounds
632	632	HMDB0000794	351.116545897	(2S,4S,5R,6R)-6-[(1R,2R)-3-(acetyloxy)-1,2-dihydroxypropyl]-5-acetamido-2,4-dihydroxyoxane-2-carboxylic acid	N-Acetyl-9-O-acetylneuraminic acid	C13H21NO10	NYWZBRWKDRMPAS-GRRZBWEESA-N	55717-54-9	CC(=O)N[C@@H]1[C@@H](O)C[C@](O)(O[C@H]1[C@H](O)[C@H](O)COC(C)=O)C(O)=O	NA	21500	123962	NA	FDB022249	NA	110484	NA	NA	NA	5759	NA	NA	Organic compounds	Neuraminic acids	Organic oxygen compounds	Organooxygen compounds	Carbohydrates and carbohydrate conjugates	Aliphatic heteromonocyclic compounds
633	633	HMDB0000795	298.287180464	2,6,10,14-tetramethylpentadecanoic acid	Pristanic acid	C19H38O2	PAHGJZDQXIOYTH-UHFFFAOYSA-N	1189-37-3	CC(C)CCCC(C)CCCC(C)CCCC(C)C(O)=O	NA	51340	123929	NA	FDB012993	NA	110458	NA	PRISTANATE	2364527	5760	NA	NA	Organic compounds	Acyclic diterpenoids	Lipids and lipid-like molecules	Prenol lipids	Diterpenoids	Aliphatic acyclic compounds
634	634	HMDB0000796	351.116545897	(2S,4S,5R,6R)-4-(acetyloxy)-5-acetamido-2-hydroxy-6-(1,2,3-trihydroxypropyl)oxane-2-carboxylic acid	N-Acetyl-4-O-acetylneuraminic acid	C13H21NO10	LVBIMVQYUKOENY-FODKYPIKSA-N	16655-75-7	CC(=O)N[C@@H]1[C@H](C[C@](O)(O[C@H]1C(O)C(O)CO)C(O)=O)OC(C)=O	NA	32844	440197	NA	FDB022250	NA	389185	C04015	NA	NA	5761	NA	NA	Organic compounds	N-acylneuraminic acids	Organic oxygen compounds	Organooxygen compounds	Carbohydrates and carbohydrate conjugates	Aliphatic heteromonocyclic compounds
635	635	HMDB0000797	454.073708604	(2S)-2-({5-amino-1-[(2R,3R,4S,5R)-3,4-dihydroxy-5-[(phosphonooxy)methyl]oxolan-2-yl]-1H-imidazol-4-yl}formamido)butanedioic acid	SAICAR	C13H19N4O12P	NAQGHJTUZRHGAC-ZZZDFHIKSA-N	3031-95-6	NC1=C(N=CN1[C@@H]1O[C@H](COP(O)(O)=O)[C@@H](O)[C@H]1O)C(=O)N[C@@H](CC(O)=O)C(O)=O	NA	18319	160666	NA	FDB022251	NA	141175	C04823	P-RIBOSYL-4-SUCCCARB-AMINOIMIDAZOLE	44624	5762	NA	NA	Organic compounds	1-ribosyl-imidazolecarboxamides	Nucleosides, nucleotides, and analogues	Imidazole ribonucleosides and ribonucleotides	1-ribosyl-imidazolecarboxamides	Aromatic heteromonocyclic compounds
636	636	HMDB0000798	158.13067982	ethyl heptanoate	Oenanthic ether	C9H18O2	TVQGDYNRXLTQAP-UHFFFAOYSA-N	106-30-9	CCCCCCC(=O)OCC	NA	86618	7797	NA	FDB008200	NA	7509	NA	NA	NA	5763	NA	NA	Organic compounds	Fatty acid esters	Lipids and lipid-like molecules	Fatty Acyls	Fatty acid esters	Aliphatic acyclic compounds
637	637	HMDB0000801	312.302830524	3,7,11,15-tetramethylhexadecanoic acid	Phytanic acid	C20H40O2	RLCKHJSFHOZMDR-UHFFFAOYSA-N	14721-66-5	CC(C)CCCC(C)CCCC(C)CCCC(C)CC(O)=O	NA	16285	26840	NA	FDB022252	NA	25001	C01607	NA	37991	5765	NA	NA	Organic compounds	Acyclic diterpenoids	Lipids and lipid-like molecules	Prenol lipids	Diterpenoids	Aliphatic acyclic compounds
638	638	HMDB0000802	163.049409807	2-amino-3,4-dihydropteridin-4-one	Pterin	C6H5N5O	HNXQXTQTPAJEJL-UHFFFAOYSA-N	2236-60-4	NC1=NC2=NC=CN=C2C(=O)N1	NA	18265	73000	NA	FDB005613	NA	65806	C00715	2-AMINO-4-HYDROXYPTERIDINE	NA	5766	PE0	NA	Organic compounds	Pterins and derivatives	Organoheterocyclic compounds	Pteridines and derivatives	Pterins and derivatives	Aromatic heteropolycyclic compounds
639	639	HMDB0000803	221.089937217	N-[(2R,3R,4R,5S,6R)-2,4,5-trihydroxy-6-(hydroxymethyl)oxan-3-yl]acetamide	beta-N-Acetylglucosamine	C8H15NO6	OVRNDRQMDRJTHS-FMDGEEDCSA-N	14131-68-1	CC(=O)N[C@H]1[C@H](O)O[C@H](CO)[C@@H](O)[C@@H]1O	NA	28009	24139	NA	FDB022253	NA	22563	C03878	NA	NA	5767	NAG	NA	Organic compounds	Acylaminosugars	Organic oxygen compounds	Organooxygen compounds	Carbohydrates and carbohydrate conjugates	Aliphatic heteromonocyclic compounds
640	640	HMDB0000805	129.042593095	5-oxopyrrolidine-2-carboxylic acid	Pyrrolidonecarboxylic acid	C5H7NO3	ODHCTXKNWHHXJC-UHFFFAOYSA-N	4042-36-8	OC(=O)C1CCC(=O)N1	DB11245	16010	499	NA	FDB022254	NA	485	C02237	NA	NA	5769	NA	NA	Organic compounds	Proline and derivatives	Organic acids and derivatives	Carboxylic acids and derivatives	Amino acids, peptides, and analogues	Aliphatic heteromonocyclic compounds
641	641	HMDB0000806	228.20893014	tetradecanoic acid	Myristic acid	C14H28O2	TUNFSRHWOTWDNC-UHFFFAOYSA-N	544-63-8	CCCCCCCCCCCCCC(O)=O	DB08231	28875	11005	NA	FDB002890	C00001228	10539	C06424	CPD-7836	215851	196	MYR	6.11	Organic compounds	Long-chain fatty acids	Lipids and lipid-like molecules	Fatty Acyls	Fatty acids and conjugates	Aliphatic acyclic compounds
642	642	HMDB0000807	185.99293909	2-hydroxy-3-(phosphonooxy)propanoic acid	3-Phosphoglyceric acid	C3H7O7P	OSJPPGNTCRNQQC-UHFFFAOYSA-N	820-11-1	OC(COP(O)(O)=O)C(O)=O	NA	17050	724	NA	FDB022255	C00007286	704	C00597	G3P	34230	150	13PK	NA	Organic compounds	Sugar acids and derivatives	Organic oxygen compounds	Organooxygen compounds	Carbohydrates and carbohydrate conjugates	Aliphatic acyclic compounds
643	643	HMDB0000808	145.073893223	2-butanamidoacetic acid	N-Butyrylglycine	C6H11NO3	WPSSBBPLVMTKRN-UHFFFAOYSA-N	20208-73-5	CCCC(=O)NCC(O)=O	NA	89963	88412	NA	FDB022256	NA	79766	NA	NA	NA	5772	NA	NA	Organic compounds	N-acyl-alpha amino acids	Organic acids and derivatives	Carboxylic acids and derivatives	Amino acids, peptides, and analogues	Aliphatic acyclic compounds
644	644	HMDB0000809	1585.944340123	(2S,4S,5R)-2-{[(2S,3R,4R,5S,6R)-2-{[(2R,3S,4R,5R,6R)-4,5-dihydroxy-6-{[(2R,3S,4E)-3-hydroxy-2-icosanamidoicos-4-en-1-yl]oxy}-2-(hydroxymethyl)oxan-3-yl]oxy}-5-{[(2S,3R,4R,5R,6R)-3-acetamido-5-hydroxy-6-(hydroxymethyl)-4-{[(2R,3R,4S,5R,6R)-3,4,5-trihydroxy-6-(hydroxymethyl)oxan-2-yl]oxy}oxan-2-yl]oxy}-3-hydroxy-6-methyloxan-4-yl]oxy}-5-acetamido-4-hydroxy-6-[(1R,2R)-1,2,3-trihydroxypropyl]oxane-2-…	N-Glycoloylganglioside GM1	C77H139N3O30	WHRNXVBQVRYAKH-MBNVEIDWSA-N	NA	CCCCCCCCCCCCCCCCCCCC(=O)N[C@H](CO[C@@H]1O[C@H](CO)[C@@H](O[C@@H]2O[C@H](C)[C@H](O[C@@H]3O[C@H](CO)[C@H](O)[C@H](O[C@@H]4O[C@H](CO)[C@H](O)[C@H](O)[C@H]4O)[C@H]3NC(C)=O)[C@H](O[C@@]3(C[C@H](O)[C@@H](NC(C)=O)C(O3)[C@H](O)[C@H](O)CO)C(O)=O)[C@H]2O)[C@H](O)[C@H]1O)[C@@H](O)\C=C\CCCCCCCCCCCCCCC	NA	NA	22833548	NA	FDB022257	NA	17216009	C01808	NA	NA	NA	NA	NA	Organic compounds	Glycosyl-N-acylsphingosines	Lipids and lipid-like molecules	Sphingolipids	Glycosphingolipids	Aliphatic heteromonocyclic compounds
645	645	HMDB0000810	590.289305724	methyl 3-[9,14-diethenyl-20-(3-methoxy-3-oxopropyl)-5,10,15,19-tetramethyl-21,22,23,24-tetraazapentacyclo[16.2.1.1\xc2\xb3,\xe2\x81\xb6.1\xe2\x81\xb8,\xc2\xb9\xc2\xb9.1\xc2\xb9\xc2\xb3,\xc2\xb9\xe2\x81\xb6]tetracosa-1,3,5,7,9,11(23),12,14,16,18(21),19-undecaen-4-yl]propanoate	Dimethylprotoporphyrin IX dimethyl ester	C36H38N4O4	WASRLAPXOHTNAX-MFBGAUBSSA-N	5522-66-7	COC(=O)CCC1=C2NC(\C=C3/N=C(/C=C4\N\C(=C/C5=N/C(=C\2)/C(CCC(=O)OC)=C5C)C(C)=C4C=C)C(C)=C3C=C)=C1C	NA	NA	NA	NA	FDB022258	NA	10229562	NA	NA	NA	5774	NA	NA	Organic compounds	Porphyrins	Organoheterocyclic compounds	Tetrapyrroles and derivatives	Porphyrins	Aromatic heteropolycyclic compounds
646	646	HMDB0000811	392.292659768	(4R)-4-[(1S,2R,5R,7R,8R,10S,11S,14R,15R)-5,8-dihydroxy-2,15-dimethyltetracyclo[8.7.0.0\xc2\xb2,\xe2\x81\xb7.0\xc2\xb9\xc2\xb9,\xc2\xb9\xe2\x81\xb5]heptadecan-14-yl]pentanoic acid	Murocholic acid	C24H40O4	DGABKXLVXPYZII-PLYQRAMGSA-N	668-49-5	[H][C@@]12CC[C@H]([C@H](C)CCC(O)=O)[C@@]1(C)CC[C@@]1([H])[C@@]2([H])C[C@@H](O)[C@]2([H])C[C@H](O)CC[C@]12C	NA	52030	5283821	NA	FDB022259	NA	4446909	C15515	NA	NA	5775	NA	3.08	Organic compounds	Dihydroxy bile acids, alcohols and derivatives	Lipids and lipid-like molecules	Steroids and steroid derivatives	Bile acids, alcohols and derivatives	Aliphatic homopolycyclic compounds
647	647	HMDB0000812	175.048072403	(2S)-2-acetamidobutanedioic acid	N-Acetyl-L-aspartic acid	C6H9NO5	OTCCIMWXFLJLIA-BYPYZUCNSA-N	997-55-7	CC(=O)N[C@@H](CC(O)=O)C(O)=O	NA	21547	65065	NA	FDB022260	NA	58576	C01042	CPD-420	36685	5776	NA	NA	Organic compounds	Aspartic acid and derivatives	Organic acids and derivatives	Carboxylic acids and derivatives	Amino acids, peptides, and analogues	Aliphatic acyclic compounds
648	648	HMDB0000814	301.046751773	{[(2R,3S,4R,5R,6R)-5-acetamido-3,4,6-trihydroxyoxan-2-yl]methoxy}sulfonic acid	N-Acetylglucosamine 6-sulfate	C8H15NO9S	WJFVEEAIYIOATH-FMDGEEDCSA-N	10356-99-7	CC(=O)N[C@H]1[C@H](O)O[C@H](COS(O)(=O)=O)[C@@H](O)[C@@H]1O	NA	28132	440235	NA	FDB022261	NA	389219	C04132	CPD-13665	NA	5778	NGS	NA	Organic compounds	Acylaminosugars	Organic oxygen compounds	Organooxygen compounds	Carbohydrates and carbohydrate conjugates	Aliphatic heteromonocyclic compounds
649	649	HMDB0000815	786.238451944	3-[10,15,20-tris(2-carboxyethyl)-9,14,19-tris(carboxymethyl)-5-methyl-21,22,23,24-tetraazapentacyclo[16.2.1.1\xc2\xb3,\xe2\x81\xb6.1\xe2\x81\xb8,\xc2\xb9\xc2\xb9.1\xc2\xb9\xc2\xb3,\xc2\xb9\xe2\x81\xb6]tetracosa-1,3,5,7,9,11(23),12,14,16,18(21),19-undecaen-4-yl]propanoic acid	Pseudouroporphyrin	C39H38N4O14	QNZLBNVYKHQNCQ-PKXAPQLQSA-N	25744-38-1	CC1=C2NC(\C=C3/N=C(/C=C4\N\C(=C/C5=N/C(=C\2)/C(CC(O)=O)=C5CCC(O)=O)C(CC(O)=O)=C4CCC(O)=O)C(CC(O)=O)=C3CCC(O)=O)=C1CCC(O)=O	NA	NA	NA	NA	FDB022262	NA	17216012	NA	NA	NA	5779	NA	NA	Organic compounds	Porphyrins	Organoheterocyclic compounds	Tetrapyrroles and derivatives	Porphyrins	Aromatic heteropolycyclic compounds
650	650	HMDB0000816	155.982374404	2-(phosphonooxy)acetic acid	Phosphoglycolic acid	C2H5O6P	ASCFNMCAHFUBCO-UHFFFAOYSA-N	13147-57-4	OC(=O)COP(O)(O)=O	DB02726	17150	529	NA	FDB022263	C00007561	514	C00988	CPD-67	36550	5780	PGA	NA	Organic compounds	Monoalkyl phosphates	Organic acids and derivatives	Organic phosphoric acids and derivatives	Phosphate esters	Aliphatic acyclic compounds
651	651	HMDB0000817	237.086189243	2-amino-6-[(1S,2S)-1,2-dihydroxypropyl]-1,4-dihydropteridin-4-one	Orinapterin	C9H11N5O3	LHQIJBMDNUYRAM-BBIVZNJYSA-N	13039-82-2	C[C@H](O)[C@@H](O)C1=NC2=C(NC(N)=NC2=O)N=C1	NA	74688	12646210	NA	FDB022264	NA	13628150	NA	CPD-15311	NA	5781	NA	NA	Organic compounds	Biopterins and derivatives	Organoheterocyclic compounds	Pteridines and derivatives	Pterins and derivatives	Aromatic heteropolycyclic compounds
652	652	HMDB0000819	183.089543287	4-(2-amino-1-hydroxyethyl)-2-methoxyphenol	Normetanephrine	C9H13NO3	YNYAYWLBAHXHLL-UHFFFAOYSA-N	97-31-4	COC1=CC(=CC=C1O)C(O)CN	NA	144308	1237	NA	FDB022265	NA	1200	C05589	NA	46080	66	NA	-1.05	Organic compounds	Methoxyphenols	Benzenoids	Phenols	Methoxyphenols	Aromatic homomonocyclic compounds
653	653	HMDB0000820	60.057514878	propan-1-ol	Propyl alcohol	C3H8O	BDERNNFJNOPAEC-UHFFFAOYSA-N	71-23-8	CCCO	DB03175	28831	1031	NA	FDB008280	NA	1004	C05979	PROPANOL	NA	5783	POL	0.25	Organic compounds	Primary alcohols	Organic oxygen compounds	Organooxygen compounds	Alcohols and polyols	Aliphatic acyclic compounds
654	654	HMDB0000821	193.073893223	2-(2-phenylacetamido)acetic acid	Phenylacetylglycine	C10H11NO3	UTYVDVLMYQPLQB-UHFFFAOYSA-N	500-98-1	OC(=O)CNC(=O)CC1=CC=CC=C1	NA	27480	68144	NA	FDB022266	NA	61452	C05598	CPD-11715	NA	4237	NA	NA	Organic compounds	N-acyl-alpha amino acids	Organic acids and derivatives	Carboxylic acids and derivatives	Amino acids, peptides, and analogues	Aromatic homomonocyclic compounds
655	655	HMDB0000822	168.042258744	2-hydroxy-2-(4-hydroxyphenyl)acetic acid	p-Hydroxymandelic acid	C8H8O4	YHXHKYRQLYQUIH-UHFFFAOYSA-N	1198-84-1	OC(C(O)=O)C1=CC=C(O)C=C1	NA	16388	328	NA	FDB022267	NA	321	C11527	CPD-105	NA	5785	NA	NA	Organic compounds	1-hydroxy-2-unsubstituted benzenoids	Benzenoids	Phenols	1-hydroxy-2-unsubstituted benzenoids	Aromatic homomonocyclic compounds
656	656	HMDB0000824	217.131408101	3-(propanoyloxy)-4-(trimethylazaniumyl)butanoate	Propionylcarnitine	C10H19NO4	UFAHZIUFPNSHSL-UHFFFAOYSA-N	17298-37-2	CCC(=O)OC(CC([O-])=O)C[N+](C)(C)C	NA	28867	107738	NA	FDB022268	NA	96904	C03017	NA	1862604	5787	NA	NA	Organic compounds	Acyl carnitines	Lipids and lipid-like molecules	Fatty Acyls	Fatty acid esters	Aliphatic acyclic compounds
657	657	HMDB0000825	633.211628071	(2S,4S,5R,6R)-2-{[(2R,3S,4S,5R,6S)-3,5-dihydroxy-2-(hydroxymethyl)-6-{[(2R,3R,4R,5R)-1,2,4,5-tetrahydroxy-6-oxohexan-3-yl]oxy}oxan-4-yl]oxy}-5-acetamido-4-hydroxy-6-[(1R,2R)-1,2,3-trihydroxypropyl]oxane-2-carboxylic acid	b"3'-Sialyllactose"	C23H39NO19	OIZGSVFYNBZVIK-FHHHURIISA-N	35890-38-1	[H][C@]1(O[C@@](C[C@H](O)[C@H]1NC(C)=O)(O[C@H]1[C@@H](O)[C@@H](CO)O[C@@H](O[C@H]([C@H](O)CO)[C@H](O)[C@@H](O)C=O)[C@@H]1O)C(O)=O)[C@H](O)[C@H](O)CO	NA	NA	123914	NA	FDB021795	NA	110445	NA	NA	NA	5788	NA	NA	Organic compounds	N-acylneuraminic acids	Organic oxygen compounds	Organooxygen compounds	Carbohydrates and carbohydrate conjugates	Aliphatic heteromonocyclic compounds
658	658	HMDB0000826	242.224580204	pentadecanoic acid	Pentadecanoic acid	C15H30O2	WQEPLUUGTLDZJY-UHFFFAOYSA-N	1002-84-2	CCCCCCCCCCCCCCC(O)=O	NA	42504	13849	NA	FDB010033	C00007423	13249	C16537	NA	215864	5789	F15	NA	Organic compounds	Long-chain fatty acids	Lipids and lipid-like molecules	Fatty Acyls	Fatty acids and conjugates	Aliphatic acyclic compounds
659	659	HMDB0000827	284.271530396	octadecanoic acid	Stearic acid	C18H36O2	QIQXTHQIDYTFRH-UHFFFAOYSA-N	57-11-4	CCCCCCCCCCCCCCCCCC(O)=O	DB03193	28842	5281	NA	FDB002941	C00001238	5091	C01530	STEARIC_ACID	37799	189	STE	8.23	Organic compounds	Long-chain fatty acids	Lipids and lipid-like molecules	Fatty Acyls	Fatty acids and conjugates	Aliphatic acyclic compounds
660	660	HMDB0000828	176.043321376	(2S)-2-(carbamoylamino)butanedioic acid	Ureidosuccinic acid	C5H8N2O5	HLKXYZVTANABHZ-REOHCLBHSA-N	13184-27-5	NC(=O)N[C@@H](CC(O)=O)C(O)=O	DB04252	15859	93072	NA	FDB022269	C00007265	84022	C00438	CARBAMYUL-L-ASPARTATE	34984	5791	NCD	NA	Organic compounds	Aspartic acid and derivatives	Organic acids and derivatives	Carboxylic acids and derivatives	Amino acids, peptides, and analogues	Aliphatic acyclic compounds
661	661	HMDB0000829	565.54339515	N-(1,3-dihydroxyoctadec-4-en-2-yl)octadecanamide	N-Stearoylsphingosine	C36H71NO3	VODZWWMEJITOND-UHFFFAOYSA-N	2304-81-6	CCCCCCCCCCCCCCCCCC(=O)NC(CO)C(O)C=CCCCCCCCCCCCCC	NA	NA	3607830	NA	NA	NA	2843374	NA	NA	NA	NA	NA	NA	Organic compounds	Ceramides	Lipids and lipid-like molecules	Sphingolipids	Ceramides	Aliphatic acyclic compounds
662	662	HMDB0000830	267.095416525	(2S,4S,5R,6R)-5-amino-2,4-dihydroxy-6-[(1R,2R)-1,2,3-trihydroxypropyl]oxane-2-carboxylic acid	Neuraminic acid	C9H17NO8	CERZMXAJYMMUDR-YOQZMRDMSA-N	114-04-5	N[C@@H]1[C@@H](O)C[C@](O)(O[C@H]1[C@H](O)[C@H](O)CO)C(O)=O	NA	49022	513472	NA	FDB022271	NA	447972	C06469	N-ACETYLNEURAMINATE	NA	3394	NA	NA	Organic compounds	Neuraminic acids	Organic oxygen compounds	Organooxygen compounds	Carbohydrates and carbohydrate conjugates	Aliphatic heteromonocyclic compounds
663	663	HMDB0000831	649.637295537	N-(1,3-dihydroxyoctadec-4-en-2-yl)tetracosanamide	N-Lignoceroylsphingosine	C42H83NO3	ZJVVOYPTFQEGPH-UHFFFAOYSA-N	34435-05-7	CCCCCCCCCCCCCCCCCCCCCCCC(=O)NC(CO)C(O)C=CCCCCCCCCCCCCC	NA	NA	3311013	NA	NA	NA	2558952	NA	NA	NA	NA	NA	NA	Organic compounds	Ceramides	Lipids and lipid-like molecules	Sphingolipids	Ceramides	Aliphatic acyclic compounds
664	664	HMDB0000832	201.136493479	2-octanamidoacetic acid	Capryloylglycine	C10H19NO3	SAVLIIGUQOSOEP-UHFFFAOYSA-N	14246-53-8	CCCCCCCC(=O)NCC(O)=O	NA	74099	84290	NA	FDB022273	NA	76040	NA	NA	NA	5795	NA	NA	Organic compounds	N-acyl-alpha amino acids	Organic acids and derivatives	Carboxylic acids and derivatives	Amino acids, peptides, and analogues	Aliphatic acyclic compounds
665	665	HMDB0000833	325.100895833	(2S,4S,5R,6R)-2,4-dihydroxy-5-(2-hydroxyacetamido)-6-[(1R,2R)-1,2,3-trihydroxypropyl]oxane-2-carboxylic acid	N-Glycolylneuraminic acid	C11H19NO10	FDJKUWYYUZCUJX-AJKRCSPLSA-N	1113-83-3	OC[C@@H](O)[C@@H](O)[C@@H]1O[C@@](O)(C[C@H](O)[C@H]1NC(=O)CO)C(O)=O	NA	62084	123802	NA	FDB001165	NA	110352	C03410	NA	NA	3580	NGE	NA	Organic compounds	Neuraminic acids	Organic oxygen compounds	Organooxygen compounds	Carbohydrates and carbohydrate conjugates	Aliphatic heteromonocyclic compounds
666	666	HMDB0000839	310.121846468	21,22,23,24-tetraazapentacyclo[16.2.1.1\xc2\xb3,\xe2\x81\xb6.1\xe2\x81\xb8,\xc2\xb9\xc2\xb9.1\xc2\xb9\xc2\xb3,\xc2\xb9\xe2\x81\xb6]tetracosa-1,3,5,7,9,11,13(22),14,16,18(21),19-undecaene	Pentaporphyrin I	C20H14N4	JZRYQZJSTWVBBD-CEVVSZFKSA-N	3019-51-0	N1C2=CC=C1\C=C1\C=CC(\C=C3\C=CC(\C=C4/N\C(\C=C4)=C/2)=N3)=N1	NA	NA	NA	NA	FDB002225	C00001869	60231	C09541	NA	NA	5802	NA	NA	Organic compounds	Porphyrins	Organoheterocyclic compounds	Tetrapyrroles and derivatives	Porphyrins	Aromatic heteropolycyclic compounds
667	667	HMDB0000840	195.053157781	2-[(2-hydroxyphenyl)formamido]acetic acid	Salicyluric acid	C9H9NO4	ONJSZLXSECQROL-UHFFFAOYSA-N	487-54-7	OC(=O)CNC(=O)C1=CC=CC=C1O	NA	9008	10253	NA	FDB010505	NA	9835	C07588	NA	NA	617	NA	0.95	Organic compounds	Hippuric acids	Benzenoids	Benzene and substituted derivatives	Benzoic acids and derivatives	Aromatic homomonocyclic compounds
668	668	HMDB0000841	301.046751773	{[(2R,3R,4R,5R)-5-acetamido-2,3,4-trihydroxy-6-oxohexyl]oxy}sulfonic acid	N-Acetylgalactosamine 6-sulfate	C8H15NO9S	NHZWETQZLORZIR-OSMVPFSASA-N	10357-00-3	CC(=O)N[C@@H](C=O)[C@@H](O)[C@@H](O)[C@H](O)COS(O)(=O)=O	NA	NA	193456	NA	FDB022274	NA	167877	NA	NA	NA	5804	NA	NA	Organic compounds	Monosaccharide sulfates	Organic oxygen compounds	Organooxygen compounds	Carbohydrates and carbohydrate conjugates	Aliphatic acyclic compounds
669	669	HMDB0000842	173.047678473	quinoline-2-carboxylic acid	Quinaldic acid	C10H7NO2	LOAUVZALPPNFOQ-UHFFFAOYSA-N	93-10-7	OC(=O)C1=NC2=C(C=CC=C2)C=C1	DB02428	18386	7124	NA	FDB022275	NA	6857	C06325	QUINALDATE	NA	5805	QNC	NA	Organic compounds	Quinoline carboxylic acids	Organoheterocyclic compounds	Quinolines and derivatives	Quinoline carboxylic acids	Aromatic heteropolycyclic compounds
670	670	HMDB0000843	381.003566329	[(2R,3R,4R,5R)-5-acetamido-4,6-dihydroxy-2-[(sulfooxy)methyl]oxan-3-yl]oxidanesulfonic acid	N-Acetylgalactosamine 4,6-disulfate	C8H15NO12S2	KWDXXNWKTRGMDM-IYWGXSQHSA-N	52510-51-7	CC(=O)N[C@H]1C(O)O[C@H](COS(O)(=O)=O)[C@H](OS(O)(=O)=O)[C@@H]1O	NA	NA	22833549	NA	FDB022276	NA	17216013	NA	NA	NA	5806	NA	NA	Organic compounds	Acylaminosugars	Organic oxygen compounds	Organooxygen compounds	Carbohydrates and carbohydrate conjugates	Aliphatic heteromonocyclic compounds
671	671	HMDB0000845	253.081103865	2-amino-6-(1,2,3-trihydroxypropyl)-3,4-dihydropteridin-4-one	Neopterin	C9H11N5O4	BMQYVXCPAOLZOK-UHFFFAOYSA-N	2009-64-5	NC1=NC2=C(N=C(C=N2)C(O)C(O)CO)C(=O)N1	NA	NA	4455	NA	FDB005562	NA	4300	C05926	NA	NA	248	1BR5	NA	Organic compounds	Biopterins and derivatives	Organoheterocyclic compounds	Pteridines and derivatives	Pterins and derivatives	Aromatic heteropolycyclic compounds
672	672	HMDB0000847	158.13067982	nonanoic acid	Pelargonic acid	C9H18O2	FBUKVWPVBMHYJY-UHFFFAOYSA-N	112-05-0	CCCCCCCCC(O)=O	NA	29019	8158	NA	FDB003306	C00030829	7866	C01601	CPD-8505	NA	5810	KNA	3.42	Organic compounds	Medium-chain fatty acids	Lipids and lipid-like molecules	Fatty Acyls	Fatty acids and conjugates	Aliphatic acyclic compounds
673	673	HMDB0000848	427.366159062	(3R)-3-(octadecanoyloxy)-4-(trimethylazaniumyl)butanoate	Stearoylcarnitine	C25H49NO4	FNPHNLNTJNMAEE-HSZRJFAPSA-N	25597-09-5	CCCCCCCCCCCCCCCCCC(=O)O[C@H](CC([O-])=O)C[N+](C)(C)C	NA	84644	52922056	NA	FDB022278	NA	NA	NA	NA	1585824	5811	NA	NA	Organic compounds	Acyl carnitines	Lipids and lipid-like molecules	Fatty Acyls	Fatty acid esters	Aliphatic acyclic compounds
674	674	HMDB0000849	164.068473494	(3R,4R,5R,6S)-6-methyloxane-2,3,4,5-tetrol	Rhamnose	C6H12O5	SHZGCJCMOBCMKK-JFNONXLTSA-N	3615-41-6	C[C@@H]1OC(O)[C@H](O)[C@H](O)[C@H]1O	NA	62346	25310	NA	FDB001176	NA	23642	C00507	NA	NA	5812	1CB8	NA	Organic compounds	Hexoses	Organic oxygen compounds	Organooxygen compounds	Carbohydrates and carbohydrate conjugates	Aliphatic heteromonocyclic compounds
675	675	HMDB0000851	428.190713892	4-[(2S)-2-amino-2-carboxyethyl]-3-[(3S)-3-amino-3-carboxypropyl]-1-[(2R,5S)-5-amino-5-carboxylato-2-hydroxypentyl]-5-hydroxypyridin-1-ium	Pyridinoline	C18H28N4O8	LCYXYLLJXMAEMT-SAXRGWBVSA-N	63800-01-1	N[C@@H](CCC1=C[N+](C[C@H](O)CC[C@H](N)C([O-])=O)=CC(O)=C1C[C@H](N)C(O)=O)C(O)=O	NA	88539	105068	NA	FDB010805	NA	94798	NA	NA	NA	5814	NA	NA	Organic compounds	L-alpha-amino acids	Organic acids and derivatives	Carboxylic acids and derivatives	Amino acids, peptides, and analogues	Aromatic heteromonocyclic compounds
676	676	HMDB0000852	414.38616623	(1S,2R,5S,10S,11S,14R,15R)-14-[(2R,5R)-5-ethyl-6-methylheptan-2-yl]-2,15-dimethyltetracyclo[8.7.0.0^{2,7}.0^{11,15}]heptadec-7-en-5-ol	beta-Sitosterol	C29H50O	KZJWDPNRJALLNS-VJSFXXLFSA-N	83-46-5	[H][C@@]1(CC[C@@]2([H])[C@]3([H])CC=C4C[C@@H](O)CC[C@]4(C)[C@@]3([H])CC[C@]12C)[C@H](C)CC[C@@H](CC)C(C)C	NA	27693	222284	NA	FDB012362	C00023770	192962	C01753	NA	NA	169	NA	NA	Organic compounds	Stigmastanes and derivatives	Lipids and lipid-like molecules	Steroids and steroid derivatives	Stigmastanes and derivatives	Aliphatic homopolycyclic compounds
677	677	HMDB0000853	221.089937217	N-[(2R,3R,4R,5R,6R)-2,4,5-trihydroxy-6-(hydroxymethyl)oxan-3-yl]acetamide	N-Acetyl-b-D-galactosamine	C8H15NO6	OVRNDRQMDRJTHS-JAJWTYFOSA-N	14131-60-3	CC(=O)N[C@H]1[C@H](O)O[C@H](CO)[C@H](O)[C@@H]1O	DB03109	28497	440552	NA	FDB022279	NA	389452	C05021	CPD-12557	NA	5816	NGA	NA	Organic compounds	N-acyl-alpha-hexosamines	Organic oxygen compounds	Organooxygen compounds	Carbohydrates and carbohydrate conjugates	Aliphatic heteromonocyclic compounds
678	678	HMDB0000854	174.064056818	(2S)-2-methanimidamidopentanedioic acid	Formiminoglutamic acid	C6H10N2O4	NRXIKWMTVXPVEF-BYPYZUCNSA-N	816-90-0	OC(=O)CC[C@H](NC=N)C(O)=O	NA	7274	439233	NA	FDB022280	NA	388370	C00439	N-FORMIMINO-L-GLUTAMATE	34986	5817	NIG	NA	Organic compounds	Glutamic acid and derivatives	Organic acids and derivatives	Carboxylic acids and derivatives	Amino acids, peptides, and analogues	Aliphatic acyclic compounds
679	679	HMDB0000855	255.0980966	3-carbamoyl-1-[(2R,3R,4S,5R)-3,4-dihydroxy-5-(hydroxymethyl)oxolan-2-yl]-1\xce\xbb\xe2\x81\xb5-pyridin-1-ylium	Nicotinamide riboside	C11H15N2O5	JLEBZPBDRKPWTD-TURQNECASA-O	1341-23-7	NC(=O)C1=C[N+](=CC=C1)[C@@H]1O[C@H](CO)[C@@H](O)[C@H]1O	NA	15927	439924	NA	FDB022281	NA	388956	C03150	NICOTINAMIDE_RIBOSE	41300	5818	NNR	NA	Organic compounds	Glycosylamines	Organic oxygen compounds	Organooxygen compounds	Carbohydrates and carbohydrate conjugates	Aromatic heteromonocyclic compounds
680	680	HMDB0000856	217.106255983	5-(carbamoylamino)-2-acetamidopentanoic acid	N-a-Acetylcitrulline	C8H15N3O4	WMQMIOYQXNRROC-UHFFFAOYSA-N	33965-42-3	CC(=O)NC(CCCNC(N)=O)C(O)=O	NA	49006	11506771	NA	FDB022282	NA	9681568	C15532	NA	NA	5819	NA	NA	Organic compounds	N-acyl-alpha amino acids	Organic acids and derivatives	Carboxylic acids and derivatives	Amino acids, peptides, and analogues	Aliphatic acyclic compounds
681	681	HMDB0000857	160.073558872	heptanedioic acid	Pimelic acid	C7H12O4	WLJVNTCWHIRURA-UHFFFAOYSA-N	111-16-0	OC(=O)CCCCCC(O)=O	DB01856	30531	385	NA	FDB022283	C00001199	376	C02656	CPD-205	NA	3280	PML	0.61	Organic compounds	Medium-chain fatty acids	Lipids and lipid-like molecules	Fatty Acyls	Fatty acids and conjugates	Aliphatic acyclic compounds
682	682	HMDB0000858	146.057908808	5-methoxy-5-oxopentanoic acid	Monomethyl glutaric acid	C6H10O4	IBMRTYCHDPMBFN-UHFFFAOYSA-N	1501-27-5	COC(=O)CCCC(O)=O	NA	86396	73917	NA	FDB022284	NA	66550	NA	NA	NA	5821	NA	NA	Organic compounds	Fatty acid methyl esters	Lipids and lipid-like molecules	Fatty Acyls	Fatty acid esters	Aliphatic acyclic compounds
683	683	HMDB0000859	193.073893223	methyl 2-(phenylformamido)acetate	Methyl hippurate	C10H11NO3	XTKVNQKOTKPCKM-UHFFFAOYSA-N	1205-08-9	COC(=O)CNC(=O)C1=CC=CC=C1	NA	70869	14566	NA	FDB022285	NA	13907	NA	NA	NA	5822	NA	NA	Organic compounds	N-acyl-alpha amino acids and derivatives	Organic acids and derivatives	Carboxylic acids and derivatives	Amino acids, peptides, and analogues	Aromatic homomonocyclic compounds
684	684	HMDB0000860	207.089543287	2-(3-phenylpropanamido)acetic acid	Phenylpropionylglycine	C11H13NO3	YEIQSAXUPKPPBN-UHFFFAOYSA-N	56613-60-6	OC(=O)CNC(=O)CCC1=CC=CC=C1	NA	266653	152323	NA	FDB022286	NA	134261	NA	NA	NA	5823	NA	NA	Organic compounds	N-acyl-alpha amino acids	Organic acids and derivatives	Carboxylic acids and derivatives	Amino acids, peptides, and analogues	Aromatic homomonocyclic compounds
685	685	HMDB0000863	60.057514878	propan-2-ol	Isopropyl alcohol	C3H8O	KFZMGEQAYNKOFK-UHFFFAOYSA-N	67-63-0	CC(C)O	DB02325	17824	3776	NA	FDB008282	C00048438	3644	C01845	ISO-PROPANOL	NA	4192	IOH	0.05	Organic compounds	Secondary alcohols	Organic oxygen compounds	Organooxygen compounds	Alcohols and polyols	Aliphatic acyclic compounds
686	686	HMDB0000865	408.28757439	(4R)-4-[(1S,2R,5R,7R,10S,11S,14R,15R)-5,8,9-trihydroxy-2,15-dimethyltetracyclo[8.7.0.0\xc2\xb2,\xe2\x81\xb7.0\xc2\xb9\xc2\xb9,\xc2\xb9\xe2\x81\xb5]heptadecan-14-yl]pentanoic acid	Muricholic acid	C24H40O5	DKPMWHFRUGMUKF-JDDNAIEOSA-N	39016-49-4	[H][C@@]1(CC[C@@]2([H])[C@]3([H])C(O)C(O)[C@]4([H])C[C@H](O)CC[C@]4(C)[C@@]3([H])CC[C@]12C)[C@H](C)CCC(O)=O	NA	NA	119473	NA	NA	NA	106701	NA	NA	NA	5826	NA	2.72	Organic compounds	Trihydroxy bile acids, alcohols and derivatives	Lipids and lipid-like molecules	Steroids and steroid derivatives	Bile acids, alcohols and derivatives	Aliphatic homopolycyclic compounds
687	687	HMDB0000866	223.084457909	(2S)-2-acetamido-3-(4-hydroxyphenyl)propanoic acid	N-Acetyl-L-tyrosine	C11H13NO4	CAHKINHBCWCHCF-JTQLQIEISA-N	537-55-3	CC(=O)N[C@@H](CC1=CC=C(O)C=C1)C(O)=O	NA	21563	68310	NA	FDB022288	NA	61606	C01657	NA	NA	NA	3NF	NA	Organic compounds	Tyrosine and derivatives	Organic acids and derivatives	Carboxylic acids and derivatives	Amino acids, peptides, and analogues	Aromatic homomonocyclic compounds
688	688	HMDB0000867	166.047738052	(2R,3R,4R)-2,3,4,5-tetrahydroxypentanoic acid	Ribonic acid	C5H10O6	QXKAIJAYHKCRRA-BXXZVTAOSA-N	17812-24-7	OC[C@@H](O)[C@@H](O)[C@@H](O)C(O)=O	NA	21077	5460677	NA	FDB022289	NA	4574162	C01685	2-CARBOXY-D-ARABINITOL-1-PHOSPHATASE	NA	3290	NA	NA	Organic compounds	Sugar acids and derivatives	Organic oxygen compounds	Organooxygen compounds	Carbohydrates and carbohydrate conjugates	Aliphatic acyclic compounds
689	689	HMDB0000868	230.01915384	{[(2R,3S)-2,3,5-trihydroxy-4-oxopentyl]oxy}phosphonic acid	Xylulose 5-phosphate	C5H11O8P	FNZLKVNUWIIPSJ-RFZPGFLSSA-N	4212-65-1	OCC(=O)[C@@H](O)[C@H](O)COP(O)(O)=O	DB04034	16332	439190	NA	FDB022290	C00019693	388330	C00231	XYLULOSE-5-PHOSPHATE	34329	5829	5SP	NA	Organic compounds	Pentose phosphates	Organic oxygen compounds	Organooxygen compounds	Carbohydrates and carbohydrate conjugates	Aliphatic acyclic compounds
690	690	HMDB0000869	942.3534817	methyl 9,19-bis(2-methoxy-2-oxoethyl)-5,10,14,15,20-pentakis(3-methoxy-3-oxopropyl)-21,22,23,24-tetraazapentacyclo[16.2.1.1\xc2\xb3,\xe2\x81\xb6.1\xe2\x81\xb8,\xc2\xb9\xc2\xb9.1\xc2\xb9\xc2\xb3,\xc2\xb9\xe2\x81\xb6]tetracosa-1,3,5,7,9,11(23),12,14,16,18(21),19-undecaene-4-carboxylate	Uroporphyrin II	C48H54N4O16	JXFYRPWVBHUVFB-BGKHBZPASA-N	531-42-0	COC(=O)CCC1=C(CCC(=O)OC)/C2=C/C3=N/C(=C\C4=C(C(=O)OC)C(CCC(=O)OC)=C(N4)/C=C4\N=C(\C=C\1/N\2)C(CCC(=O)OC)=C4CC(=O)OC)/C(CCC(=O)OC)=C3CC(=O)OC	NA	NA	NA	NA	FDB022291	NA	4575518	NA	NA	NA	5830	NA	NA	Organic compounds	Porphyrins	Organoheterocyclic compounds	Tetrapyrroles and derivatives	Porphyrins	Aromatic heteropolycyclic compounds
691	691	HMDB0000870	111.079647303	2-(1H-imidazol-4-yl)ethan-1-amine	Histamine	C5H9N3	NTYJJOPFIAHURM-UHFFFAOYSA-N	51-45-6	NCCC1=CNC=N1	NA	18295	774	NA	FDB012596	C00001414	753	C00388	HISTAMINE	1810403	68	HSM	-0.7	Organic compounds	2-arylethylamines	Organic nitrogen compounds	Organonitrogen compounds	Amines	Aromatic heteromonocyclic compounds
692	692	HMDB0000871	386.354866094	(1S,2S,7S,10R,11S,14R,15R)-2,15-dimethyl-14-[(2R)-6-methylheptan-2-yl]tetracyclo[8.7.0.0\xc2\xb2,\xe2\x81\xb7.0\xc2\xb9\xc2\xb9,\xc2\xb9\xe2\x81\xb5]heptadecan-5-one	5alpha-Cholestanone	C27H46O	PESKGJQREUXSRR-UXIWKSIVSA-N	566-88-1	[H][C@@]1(CC[C@@]2([H])[C@]3([H])CC[C@@]4([H])CC(=O)CC[C@]4(C)[C@@]3([H])CC[C@]12C)[C@H](C)CCCC(C)C	NA	17762	92128	NA	FDB022292	NA	83174	C03238	NA	NA	5832	NA	NA	Organic compounds	Cholesterols and derivatives	Lipids and lipid-like molecules	Steroids and steroid derivatives	Cholestane steroids	Aliphatic homopolycyclic compounds
693	693	HMDB0000872	258.18310932	tetradecanedioic acid	Tetradecanedioic acid	C14H26O4	HQHCYKULIHKCEB-UHFFFAOYSA-N	821-38-5	OC(=O)CCCCCCCCCCCCC(O)=O	NA	76308	13185	NA	FDB022293	NA	12630	C11002	NA	NA	5833	NA	NA	Organic compounds	Long-chain fatty acids	Lipids and lipid-like molecules	Fatty Acyls	Fatty acids and conjugates	Aliphatic acyclic compounds
694	694	HMDB0000873	124.0524295	4-methylbenzene-1,2-diol	4-Methylcatechol	C7H8O2	ZBCATMYQYDCTIZ-UHFFFAOYSA-N	452-86-8	CC1=CC=C(O)C(O)=C1	DB04120	17254	9958	NA	FDB008861	C00002660	9564	C06730	4-METHYLCATECHOL	NA	5834	MCT	1.37	Organic compounds	Catechols	Benzenoids	Phenols	Benzenediols	Aromatic homomonocyclic compounds
695	695	HMDB0000874	499.296758867	2-[(4R)-4-[(1S,2S,5R,9S,10R,11S,14R,15R)-5,9-dihydroxy-2,15-dimethyltetracyclo[8.7.0.0\xc2\xb2,\xe2\x81\xb7.0\xc2\xb9\xc2\xb9,\xc2\xb9\xe2\x81\xb5]heptadecan-14-yl]pentanamido]ethane-1-sulfonic acid	Tauroursodeoxycholic acid	C26H45NO6S	BHTRKEVKTKCXOH-VSHSPWMTSA-N	14605-22-2	[H][C@@]12CC[C@H]([C@H](C)CCC(=O)NCCS(O)(=O)=O)[C@@]1(C)CC[C@@]1([H])[C@@]2([H])[C@@H](O)CC2C[C@H](O)CC[C@]12C	NA	NA	12443252	NA	FDB022294	NA	25949321	NA	NA	NA	5835	NA	NA	Organic compounds	Taurinated bile acids and derivatives	Lipids and lipid-like molecules	Steroids and steroid derivatives	Bile acids, alcohols and derivatives	Aliphatic homopolycyclic compounds
696	696	HMDB0000875	137.047678473	1-methylpyridin-1-ium-3-carboxylate	Trigonelline	C7H7NO2	WWNNZCOKKKDOPX-UHFFFAOYSA-N	535-83-1	C[N+]1=CC=CC(=C1)C([O-])=O	NA	18123	5570	NA	FDB002237	C00001555	5369	C01004	METHYLNICOTINATE	NA	273	NA	NA	Organic compounds	Alkaloids and derivatives	Alkaloids and derivatives	NA	NA	Aromatic heteromonocyclic compounds
697	697	HMDB0000876	384.33921603	(1S,3Z)-3-{2-[(1R,3aS,4E,7aR)-7a-methyl-1-[(2R)-6-methylheptan-2-yl]-octahydro-1H-inden-4-ylidene]ethylidene}-4-methylidenecyclohexan-1-ol	Vitamin D3	C27H44O	QYSXJUFSXHHAJI-YRZJJWOYSA-N	67-97-0	[H][C@@]1(CC[C@@]2([H])\C(CCC[C@]12C)=C\C=C1\C[C@@H](O)CCC1=C)[C@H](C)CCCC(C)C	DB00169	28940	5280795	NA	FDB021586	C00041217	4444353	C05443	NA	2288999	NA	NA	NA	Organic compounds	Vitamin D and derivatives	Lipids and lipid-like molecules	Steroids and steroid derivatives	Vitamin D and derivatives	Aliphatic homopolycyclic compounds
698	698	HMDB0000877	253.081103865	2-amino-6-[(1S,2S)-1,2,3-trihydroxypropyl]-1,4-dihydropteridin-4-one	Umanopterin	C9H11N5O4	BMQYVXCPAOLZOK-NJGYIYPDSA-N	10162-32-0	NC1=NC(=O)C2=C(N1)N=CC(=N2)[C@H](O)[C@@H](O)CO	NA	49751	440842	NA	FDB022205	NA	389684	NA	NA	NA	5695	MPU	NA	Organic compounds	Biopterins and derivatives	Organoheterocyclic compounds	Pteridines and derivatives	Pterins and derivatives	Aromatic heteropolycyclic compounds
699	699	HMDB0000878	396.33921603	(2R,5S,15R)-14-[(2R,3E,5R)-5,6-dimethylhept-3-en-2-yl]-2,15-dimethyltetracyclo[8.7.0.0\xc2\xb2,\xe2\x81\xb7.0\xc2\xb9\xc2\xb9,\xc2\xb9\xe2\x81\xb5]heptadeca-7,9-dien-5-ol	Ergosterol	C28H44O	DNVPQKQSNYMLRS-KQYMERMZSA-N	57-87-4	CC(C)[C@@H](C)\C=C\[C@@H](C)C1CCC2C3=CC=C4C[C@@H](O)CC[C@]4(C)C3CC[C@]12C	NA	16933	21775588	NA	FDB012612	C00003652	10477914	C01694	ERGOSTEROL	NA	5839	1BXM	NA	Organic compounds	Ergosterols and derivatives	Lipids and lipid-like molecules	Steroids and steroid derivatives	Ergostane steroids	Aliphatic homopolycyclic compounds
700	700	HMDB0000879	334.250794954	2-hydroxy-1-[(1S,2S,5R,7S,10R,11S,14S,15S)-5-hydroxy-2,15-dimethyltetracyclo[8.7.0.0\xc2\xb2,\xe2\x81\xb7.0\xc2\xb9\xc2\xb9,\xc2\xb9\xe2\x81\xb5]heptadecan-14-yl]ethan-1-one	Tetrahydrodeoxycorticosterone	C21H34O3	CYKYBWRSLLXBOW-GDYGHMJCSA-N	567-03-3	[H][C@@]12CC[C@H](C(=O)CO)[C@@]1(C)CC[C@@]1([H])[C@@]2([H])CC[C@@]2([H])C[C@H](O)CC[C@]12C	NA	805752	101771	NA	FDB022296	NA	91953	C13713	NA	NA	5840	NA	NA	Organic compounds	21-hydroxysteroids	Lipids and lipid-like molecules	Steroids and steroid derivatives	Hydroxysteroids	Aliphatic homopolycyclic compounds
701	701	HMDB0000881	205.037507717	4,8-dihydroxyquinoline-2-carboxylic acid	Xanthurenic acid	C10H7NO4	FBZONXHGGPHHIY-UHFFFAOYSA-N	59-00-7	OC(=O)C1=NC2=C(O)C=CC=C2C(O)=C1	NA	10072	5699	NA	FDB022297	NA	5497	C02470	XANTHURENATE	NA	5841	NA	NA	Organic compounds	Quinoline carboxylic acids	Organoheterocyclic compounds	Quinolines and derivatives	Quinoline carboxylic acids	Aromatic heteropolycyclic compounds
702	702	HMDB0000883	117.078978601	(2S)-2-amino-3-methylbutanoic acid	L-Valine	C5H11NO2	KZSNJWFQEVHDMF-BYPYZUCNSA-N	72-18-4	CC(C)[C@H](N)C(O)=O	DB00161	16414	6287	NA	FDB000465	C00001398	6050	C00183	VAL	34167	5842	VAL	-2.26	Organic compounds	Valine and derivatives	Organic acids and derivatives	Carboxylic acids and derivatives	Amino acids, peptides, and analogues	Aliphatic acyclic compounds
703	703	HMDB0000884	258.08518619	1-[(2R,3R,4S,5R)-3,4-dihydroxy-5-(hydroxymethyl)oxolan-2-yl]-5-methyl-1,2,3,4-tetrahydropyrimidine-2,4-dione	Ribothymidine	C10H14N2O6	DWRXFEITVBNRMK-JXOAFFINSA-N	1463-10-1	CC1=CN([C@@H]2O[C@H](CO)[C@@H](O)[C@H]2O)C(=O)NC1=O	NA	45996	445408	NA	FDB022298	NA	393058	NA	CPD-15123	NA	5843	NA	NA	Organic compounds	Pyrimidine nucleosides	Nucleosides, nucleotides, and analogues	Pyrimidine nucleosides	NA	Aromatic heteromonocyclic compounds
704	704	HMDB0000885	624.584531676	(1S,2R,5S,10S,11S,14R,15R)-2,15-dimethyl-14-[(2R)-6-methylheptan-2-yl]tetracyclo[8.7.0.0\xc2\xb2,\xe2\x81\xb7.0\xc2\xb9\xc2\xb9,\xc2\xb9\xe2\x81\xb5]heptadec-7-en-5-yl hexadecanoate	CE(16:0)	C43H76O2	BBJQPKLGPMQWBU-JADYGXMDSA-N	601-34-3	[H][C@@]1(CC[C@@]2([H])[C@]3([H])CC=C4C[C@H](CC[C@]4(C)[C@@]3([H])CC[C@]12C)OC(=O)CCCCCCCCCCCCCCC)[C@H](C)CCCC(C)C	NA	3663	246520	NA	FDB022299	NA	215725	C11251	Cholesterol-esters	NA	5844	NA	NA	Organic compounds	Cholesteryl esters	Lipids and lipid-like molecules	Steroids and steroid derivatives	Steroid esters	Aliphatic homopolycyclic compounds
705	705	HMDB0000887	651.146150372	3-[5-(2-carboxyethyl)-1-chloro-14,19-diethenyl-4,10,15,20-tetramethyl-2lambda4,22,23lambda4,25-tetraaza-1-ferraoctacyclo[11.9.1.1^{1,8}.1^{3,21}.0^{2,6}.0^{16,23}.0^{18,22}.0^{11,25}]pentacosa-2(6),3(24),4,7,9,11,13(23),14,16,18,20-undecaen-9-yl]propanoic acid	Hemin	C34H32ClFeN4O4	BTIJJDXEELBZFS-HXFTUNQESA-K	16009-13-5	CC1=C(CCC(O)=O)C2=CC3=[N]4C(=CC5=C(C)C(C=C)=C6C=C7C(C)=C(C=C)C8=[N]7[Fe]4(Cl)(N2C1=C8)N56)C(C)=C3CCC(O)=O	DB03404	50385	NA	NA	FDB005746	NA	401223	C06767	PROTOHEME	NA	5845	NA	NA	Organic compounds	Metalloporphyrins	Organoheterocyclic compounds	Tetrapyrroles and derivatives	Metallotetrapyrroles	Aromatic heteropolycyclic compounds
706	706	HMDB0000888	216.136159128	undecanedioic acid	Undecanedioic acid	C11H20O4	LWBHHRRTOZQPDM-UHFFFAOYSA-N	1852-04-6	OC(=O)CCCCCCCCCC(O)=O	NA	73713	15816	NA	FDB022300	NA	15037	NA	NA	NA	5846	NA	NA	Organic compounds	Medium-chain fatty acids	Lipids and lipid-like molecules	Fatty Acyls	Fatty acids and conjugates	Aliphatic acyclic compounds
707	707	HMDB0000889	515.291673489	2-[(4R)-4-[(2S,5R,7S,9S,14R,15R,16S)-5,9,16-trihydroxy-2,15-dimethyltetracyclo[8.7.0.0\xc2\xb2,\xe2\x81\xb7.0\xc2\xb9\xc2\xb9,\xc2\xb9\xe2\x81\xb5]heptadecan-14-yl]pentanamido]ethane-1-sulfonic acid	Tauroursocholic acid	C26H45NO7S	WBWWGRHZICKQGZ-TZLUGCQQSA-N	86386-60-9	[H][C@@]12C[C@H](O)CC[C@]1(C)C1C[C@H](O)[C@]3(C)[C@H](CCC3C1[C@@H](O)C2)[C@H](C)CCC(=O)NCCS(O)(=O)=O	NA	NA	21252258	NA	FDB022301	NA	13628160	NA	NA	NA	5847	NA	NA	Organic compounds	Taurinated bile acids and derivatives	Lipids and lipid-like molecules	Steroids and steroid derivatives	Bile acids, alcohols and derivatives	Aliphatic homopolycyclic compounds
708	708	HMDB0000890	830.228281188	3-[10,15,19-tris(2-carboxyethyl)-5,9,14,20-tetrakis(carboxymethyl)-21,22,23,24-tetraazapentacyclo[16.2.1.1\xc2\xb3,\xe2\x81\xb6.1\xe2\x81\xb8,\xc2\xb9\xc2\xb9.1\xc2\xb9\xc2\xb3,\xc2\xb9\xe2\x81\xb6]tetracosa-1(21),2,4,6,8(23),9,11,13,15,17,19-undecaen-4-yl]propanoic acid	Uroporphyrin IV	C40H38N4O16	AJLMJIKELQBUTG-UJJXFSCMSA-N	613-02-5	OC(=O)CCC1=C(CC(O)=O)/C2=C/C3=N/C(=C\C4=C(CC(O)=O)C(CCC(O)=O)=C(N4)/C=C4\N=C(\C=C\1/N\2)C(CC(O)=O)=C4CCC(O)=O)/C(CCC(O)=O)=C3CC(O)=O	NA	NA	NA	NA	FDB022302	NA	13628161	NA	NA	NA	5848	NA	NA	Organic compounds	Porphyrins	Organoheterocyclic compounds	Tetrapyrroles and derivatives	Porphyrins	Aromatic heteropolycyclic compounds
709	709	HMDB0000892	102.068079564	pentanoic acid	Valeric acid	C5H10O2	NQPDZGIKBAWPEJ-UHFFFAOYSA-N	109-52-4	CCCCC(O)=O	DB02406	17418	7991	NA	FDB003230	C00001208	7701	C00803	NA	NA	110	LEA	1.39	Organic compounds	Straight chain fatty acids	Lipids and lipid-like molecules	Fatty Acyls	Fatty acids and conjugates	Aliphatic acyclic compounds
710	710	HMDB0000893	174.089208936	octanedioic acid	Suberic acid	C8H14O4	TYFQFVWCELRYAO-UHFFFAOYSA-N	505-48-6	OC(=O)CCCCCCC(O)=O	NA	9300	10457	NA	FDB003340	C00001204	10025	C08278	CPD0-1264	NA	4243	OCE	NA	Organic compounds	Medium-chain fatty acids	Lipids and lipid-like molecules	Fatty Acyls	Fatty acids and conjugates	Aliphatic acyclic compounds
711	711	HMDB0000894	143.058243159	2-(but-3-enamido)acetic acid	Vinylacetylglycine	C6H9NO3	UKISAGFGRDHYFO-UHFFFAOYSA-N	73122-61-9	OC(=O)CNC(=O)CC=C	NA	74435	53477718	NA	FDB022303	NA	27976741	NA	NA	NA	5851	NA	NA	Organic compounds	N-acyl-alpha amino acids	Organic acids and derivatives	Carboxylic acids and derivatives	Amino acids, peptides, and analogues	Aliphatic acyclic compounds
712	712	HMDB0000895	146.118103761	[2-(acetyloxy)ethyl]trimethylazanium	Acetylcholine	C7H16NO2	OIPILFWXSMYKGL-UHFFFAOYSA-N	51-84-3	CC(=O)OCC[N+](C)(C)C	DB03128	15355	187	NA	FDB012191	NA	182	C01996	ACETYLCHOLINE	38868	57	ACH	NA	Organic compounds	Acyl cholines	Organic nitrogen compounds	Organonitrogen compounds	Quaternary ammonium salts	Aliphatic acyclic compounds
713	713	HMDB0000896	499.296758867	2-[(4R)-4-[(1S,2S,5R,7R,10R,11S,14R,15R,16S)-5,16-dihydroxy-2,15-dimethyltetracyclo[8.7.0.0\xc2\xb2,\xe2\x81\xb7.0\xc2\xb9\xc2\xb9,\xc2\xb9\xe2\x81\xb5]heptadecan-14-yl]pentanamido]ethane-1-sulfonic acid	Taurodeoxycholic acid	C26H45NO6S	AWDRATDZQPNJFN-VAYUFCLWSA-N	516-50-7	[H][C@@]1(CC[C@@]2([H])[C@]3([H])CC[C@]4([H])C[C@H](O)CC[C@]4(C)[C@@]3([H])C[C@H](O)[C@]12C)[C@H](C)CCC(=O)NCCS(O)(=O)=O	NA	9410	2733768	NA	FDB022304	NA	2015539	C05463	NA	NA	5853	6SB	NA	Organic compounds	Taurinated bile acids and derivatives	Lipids and lipid-like molecules	Steroids and steroid derivatives	Bile acids, alcohols and derivatives	Aliphatic homopolycyclic compounds
714	714	HMDB0000897	165.065059871	2-amino-7-methyl-6,7-dihydro-3H-purin-6-one	7-Methylguanine	C6H7N5O	FZWGECJQACGGTI-UHFFFAOYSA-N	578-76-7	CN1C=NC2=C1C(=O)N=C(N)N2	NA	28664	11361	NA	FDB022305	NA	10883	C02242	CPD0-2377	NA	NA	MY6	NA	Organic compounds	Hypoxanthines	Organoheterocyclic compounds	Imidazopyrimidines	Purines and purine derivatives	Aromatic heteropolycyclic compounds
715	715	HMDB0000898	125.095297367	2-(1-methyl-1H-imidazol-4-yl)ethan-1-amine	1-Methylhistamine	C6H11N3	FHQDWPCFSJMNCT-UHFFFAOYSA-N	501-75-7	CN1C=NC(CCN)=C1	NA	29009	3614	NA	FDB022306	NA	3488	C05127	N-METHYL-HISTAMINE	45171	5854	NA	NA	Organic compounds	2-arylethylamines	Organic nitrogen compounds	Organonitrogen compounds	Amines	Aromatic heteromonocyclic compounds
716	716	HMDB0000899	288.20893014	(1S,2S,7S,10R,11S,15S)-2,15-dimethyltetracyclo[8.7.0.0\xc2\xb2,\xe2\x81\xb7.0\xc2\xb9\xc2\xb9,\xc2\xb9\xe2\x81\xb5]heptadecane-5,14-dione	Androstanedione	C19H28O2	RAJWOBJTTGJROA-WZNAKSSCSA-N	846-46-8	[H][C@@]12CCC(=O)[C@@]1(C)CC[C@@]1([H])[C@@]2([H])CC[C@@]2([H])CC(=O)CC[C@]12C	DB01561	15994	222865	NA	FDB022307	NA	193520	C00674	CPD-342	42505	5855	5SD	NA	Organic compounds	Androgens and derivatives	Lipids and lipid-like molecules	Steroids and steroid derivatives	Androstane steroids	Aliphatic homopolycyclic compounds
717	717	HMDB0000900	396.33921603	(1S,3Z)-3-{2-[(1R,3aS,4E,7aR)-1-[(2R,3E,5R)-5,6-dimethylhept-3-en-2-yl]-7a-methyl-octahydro-1H-inden-4-ylidene]ethylidene}-4-methylidenecyclohexan-1-ol	Ergocalciferol	C28H44O	MECHNRXZTMCUDQ-RKHKHRCZSA-N	50-14-6	CC(C)[C@@H](C)\C=C\[C@@H](C)[C@@]1([H])CC[C@@]2([H])\C(CCC[C@]12C)=C\C=C1\C[C@@H](O)CCC1=C	DB00153	28934	5280793	NA	FDB012811	NA	4444351	C05441	VITAMIN_D2	2289183	5856	D2V	NA	Organic compounds	Vitamin D and derivatives	Lipids and lipid-like molecules	Steroids and steroid derivatives	Vitamin D and derivatives	Aliphatic homopolycyclic compounds
718	718	HMDB0000901	320.147117744	(2S,3S,4S,5R,6S)-3,4,5-trihydroxy-6-[(2-propylpentanoyl)oxy]oxane-2-carboxylic acid	Valproic acid glucuronide	C14H24O8	XXKSYIHWRBBHIC-JVWRJRKNSA-N	60113-83-9	CCCC(CCC)C(=O)O[C@@H]1O[C@@H]([C@@H](O)[C@H](O)[C@H]1O)C(O)=O	NA	NA	53477719	NA	FDB022308	NA	NA	NA	Beta-D-Glucuronides	NA	2991	NA	0.85	Organic compounds	O-glucuronides	Organic oxygen compounds	Organooxygen compounds	Carbohydrates and carbohydrate conjugates	Aliphatic heteromonocyclic compounds
719	719	HMDB0000902	664.116946663	1-[(2R,3R,4S,5R)-5-[({[({[(2R,3S,4R,5R)-5-(6-amino-9H-purin-9-yl)-3,4-dihydroxyoxolan-2-yl]methoxy}(hydroxy)phosphoryl)oxy](hydroxy)phosphoryl}oxy)methyl]-3,4-dihydroxyoxolan-2-yl]-3-carbamoyl-1\xce\xbb\xe2\x81\xb5-pyridin-1-ylium	NAD	C21H28N7O14P2	BAWFJGJZGIEFAR-NNYOXOHSSA-O	53-84-9	NC(=O)C1=C[N+](=CC=C1)[C@@H]1O[C@H](COP(O)(=O)OP(O)(=O)OC[C@H]2O[C@H]([C@H](O)[C@@H]2O)N2C=NC3=C2N=CN=C3N)[C@@H](O)[C@H]1O	NA	15846	5893	NA	FDB022309	C00007256	5682	C00003	NAD	33480	5858	NA	NA	Organic compounds	(5'->5')-dinucleotides	Nucleosides, nucleotides, and analogues	(5'->5')-dinucleotides	NA	Aromatic heteropolycyclic compounds
720	720	HMDB0000903	364.224974134	(1S,2S,5S,7S,10S,11S,14R,15S)-5,14-dihydroxy-14-(2-hydroxyacetyl)-2,15-dimethyltetracyclo[8.7.0.0\xc2\xb2,\xe2\x81\xb7.0\xc2\xb9\xc2\xb9,\xc2\xb9\xe2\x81\xb5]heptadecan-17-one	Tetrahydrocortisone	C21H32O5	SYGWGHVTLUBCEM-SDYDLROXSA-N	53-05-4	[H][C@@]12CC[C@](O)(C(=O)CO)[C@@]1(C)CC(=O)[C@@]1([H])[C@@]2([H])CC[C@@]2([H])C[C@@H](O)CC[C@]12C	NA	NA	12444617	NA	FDB022310	NA	16735652	NA	NA	NA	1915	NA	NA	Organic compounds	21-hydroxysteroids	Lipids and lipid-like molecules	Steroids and steroid derivatives	Hydroxysteroids	Aliphatic homopolycyclic compounds
721	721	HMDB0000904	175.095691297	(2S)-2-amino-5-(carbamoylamino)pentanoic acid	Citrulline	C6H13N3O3	RHGKLRLOHDJJDR-BYPYZUCNSA-N	372-75-8	N[C@@H](CCCNC(N)=O)C(O)=O	DB00155	16349	9750	NA	FDB011841	C00001348	9367	C00327	L-CITRULLINE	34627	16	CIR	-3.19	Organic compounds	L-alpha-amino acids	Organic acids and derivatives	Carboxylic acids and derivatives	Amino acids, peptides, and analogues	Aliphatic acyclic compounds
722	722	HMDB0000905	331.068169717	{[(2R,3S,5R)-5-(6-amino-9H-purin-9-yl)-3-hydroxyoxolan-2-yl]methoxy}phosphonic acid	Deoxyadenosine monophosphate	C10H14N5O6P	KHWCHTKSEGGWEX-RRKCRQDMSA-N	653-63-4	NC1=NC=NC2=C1N=CN2[C@H]1C[C@H](O)[C@@H](COP(O)(O)=O)O1	NA	17713	12599	NA	FDB022311	NA	12079	C00360	DAMP	34735	3461	D5M	NA	Organic compounds	Purine 2'-deoxyribonucleoside monophosphates	Nucleosides, nucleotides, and analogues	Purine nucleotides	Purine deoxyribonucleotides	Aromatic heteropolycyclic compounds
723	723	HMDB0000906	59.073499293	trimethylamine	Trimethylamine	C3H9N	GETQZCLCWQTVFV-UHFFFAOYSA-N	75-50-3	CN(C)C	NA	18139	1146	NA	FDB011944	C00001433	1114	C00565	TRIMETHYLAMINE	NA	3772	KEN	0.16	Organic compounds	Trialkylamines	Organic nitrogen compounds	Organonitrogen compounds	Amines	Aliphatic acyclic compounds
724	724	HMDB0000907	456.254559702	(4R)-4-[(1S,2S,5R,10R,11S,14R,15R)-2,15-dimethyl-5-(sulfooxy)tetracyclo[8.7.0.0\xc2\xb2,\xe2\x81\xb7.0\xc2\xb9\xc2\xb9,\xc2\xb9\xe2\x81\xb5]heptadecan-14-yl]pentanoic acid	Sulfolithocholic acid	C24H40O6S	AXDXVEYHEODSPN-YPLGJCPNSA-N	34669-57-3	[H][C@@]12CC[C@H]([C@H](C)CCC(O)=O)[C@@]1(C)CC[C@@]1([H])[C@@]2([H])CCC2C[C@@H](CC[C@]12C)OS(O)(=O)=O	NA	NA	10253562	NA	NA	NA	NA	NA	NA	NA	NA	NA	NA	Organic compounds	Bile acids, alcohols and derivatives	Lipids and lipid-like molecules	Steroids and steroid derivatives	Bile acids, alcohols and derivatives	Aliphatic homopolycyclic compounds
725	725	HMDB0000908	388.370516158	(1S,2S,5S,7S,10R,11S,14R,15R)-2,15-dimethyl-14-[(2R)-6-methylheptan-2-yl]tetracyclo[8.7.0.0\xc2\xb2,\xe2\x81\xb7.0\xc2\xb9\xc2\xb9,\xc2\xb9\xe2\x81\xb5]heptadecan-5-ol	5alpha-Cholestanol	C27H48O	QYIXCDOBOSTCEI-QCYZZNICSA-N	80-97-7	[H][C@@]1(CC[C@@]2([H])[C@]3([H])CC[C@@]4([H])C[C@@H](O)CC[C@]4(C)[C@@]3([H])CC[C@]12C)[C@H](C)CCCC(C)C	NA	86570	6665	NA	FDB012122	NA	6413	NA	NA	NA	5864	NA	NA	Organic compounds	Cholesterols and derivatives	Lipids and lipid-like molecules	Steroids and steroid derivatives	Cholestane steroids	Aliphatic homopolycyclic compounds
726	726	HMDB0000909	158.094294314	2-[(1r,4r)-4-hydroxycyclohexyl]acetic acid	trans-4-Hydroxycyclohexylacetic acid	C8H14O3	ALTAAUJNHYWOGS-LJGSYFOKSA-N	68592-23-4	O[C@H]1CC[C@H](CC(O)=O)CC1	NA	88508	NA	NA	FDB022313	NA	17216021	NA	NA	NA	5865	NA	NA	Organic compounds	Cyclohexanols	Organic oxygen compounds	Organooxygen compounds	Alcohols and polyols	Aliphatic homomonocyclic compounds
727	727	HMDB0000910	214.193280076	tridecanoic acid	Tridecanoic acid	C13H26O2	SZHOJFHSIKHZHA-UHFFFAOYSA-N	638-53-9	CCCCCCCCCCCCC(O)=O	DB02448	45919	12530	NA	FDB010409	C00007422	12013	C17076	NA	NA	5866	TDA	NA	Organic compounds	Long-chain fatty acids	Lipids and lipid-like molecules	Fatty Acyls	Fatty acids and conjugates	Aliphatic acyclic compounds
728	728	HMDB0000912	383.107712545	(2S)-2-({9-[(2R,3R,4S,5R)-3,4-dihydroxy-5-(hydroxymethyl)oxolan-2-yl]-9H-purin-6-yl}amino)butanedioic acid	Succinyladenosine	C14H17N5O8	VKGZCEJTCKHMRL-VWJPMABRSA-N	4542-23-8	OC[C@H]1O[C@H]([C@H](O)[C@@H]1O)N1C=NC2=C(N[C@@H](CC(O)=O)C(O)=O)N=CN=C12	NA	71169	20849086	NA	FDB022314	NA	17216022	NA	NA	NA	5867	NA	NA	Organic compounds	Purine nucleosides	Nucleosides, nucleotides, and analogues	Purine nucleosides	NA	Aromatic heteropolycyclic compounds
729	729	HMDB0000913	212.068473494	2-hydroxy-3-(4-hydroxy-3-methoxyphenyl)propanoic acid	Vanillactic acid	C10H12O5	SVYIZYRTOYHQRE-UHFFFAOYSA-N	2475-56-1	COC1=CC(CC(O)C(O)=O)=CC=C1O	NA	1240674	160637	NA	FDB022315	NA	141152	NA	NA	NA	5868	NA	NA	Organic compounds	Phenylpropanoic acids	Phenylpropanoids and polyketides	Phenylpropanoic acids	NA	Aromatic homomonocyclic compounds
730	730	HMDB0000916	830.228281188	3-[9,14,20-tris(2-carboxyethyl)-5,10,15,19-tetrakis(carboxymethyl)-21,22,23,24-tetraazapentacyclo[16.2.1.1^{3,6}.1^{8,11}.1^{13,16}]tetracosa-1,3,5,7,9,11(23),12,14,16,18(21),19-undecaen-4-yl]propanoic acid	Uroporphyrin III	C40H38N4O16	VZVFNUAIRVUCEW-UJJXFSCMSA-N	18273-06-8	OC(=O)CCC1=C(CC(O)=O)/C2=C/C3=N/C(=C\C4=C(CCC(O)=O)C(CC(O)=O)=C(N4)/C=C4\N=C(\C=C\1/N\2)C(CCC(O)=O)=C4CC(O)=O)/C(CC(O)=O)=C3CCC(O)=O	NA	15436	NA	NA	FDB005664	NA	16736727	C02469	UROPORPHYRIN_III	NA	5870	1R3T	NA	Organic compounds	Porphyrins	Organoheterocyclic compounds	Tetrapyrroles and derivatives	Porphyrins	Aromatic heteropolycyclic compounds
731	731	HMDB0000917	408.28757439	(4R)-4-[(1S,2S,5R,7S,9S,10R,11S,14R,15R,16S)-5,9,16-trihydroxy-2,15-dimethyltetracyclo[8.7.0.0\xc2\xb2,\xe2\x81\xb7.0\xc2\xb9\xc2\xb9,\xc2\xb9\xe2\x81\xb5]heptadecan-14-yl]pentanoic acid	Ursocholic acid	C24H40O5	BHQCQFFYRZLCQQ-UTLSPDKDSA-N	2955-27-3	[H][C@@]12CC[C@H]([C@H](C)CCC(O)=O)[C@@]1(C)[C@@H](O)C[C@@]1([H])[C@@]2([H])[C@@H](O)C[C@]2([H])C[C@H](O)CC[C@]12C	NA	803879	122340	NA	FDB022316	NA	109088	C17644	NA	NA	5871	NA	NA	Organic compounds	Trihydroxy bile acids, alcohols and derivatives	Lipids and lipid-like molecules	Steroids and steroid derivatives	Bile acids, alcohols and derivatives	Aliphatic homopolycyclic compounds
732	732	HMDB0000918	650.600181752	(2R,5S,15R)-2,15-dimethyl-14-[(2R)-6-methylheptan-2-yl]tetracyclo[8.7.0.0^{2,7}.0^{11,15}]heptadec-7-en-5-yl (9Z)-octadec-9-enoate	CE(18:1(9Z))	C45H78O2	RJECHNNFRHZQKU-DVPYOPPASA-N	303-43-5	CCCCCCCC\C=C/CCCCCCCC(=O)O[C@H]1CC[C@]2(C)C3CC[C@]4(C)C(CCC4C3CC=C2C1)[C@H](C)CCCC(C)C	NA	46898	5283632	NA	FDB022317	NA	26263151	C14641	Cholesterol-esters	NA	5872	2OB	NA	Organic compounds	Cholesteryl esters	Lipids and lipid-like molecules	Steroids and steroid derivatives	Steroid esters	Aliphatic homopolycyclic compounds
733	733	HMDB0000920	330.219494826	(1S,2R,10S,11S,15S,17R)-14-acetyl-17-hydroxy-2,15-dimethyltetracyclo[8.7.0.0\xc2\xb2,\xe2\x81\xb7.0\xc2\xb9\xc2\xb9,\xc2\xb9\xe2\x81\xb5]heptadec-6-en-5-one	11a-Hydroxyprogesterone	C21H30O3	BFZHCUBIASXHPK-ODYOLWGQSA-N	312-90-3	[H][C@@]12CCC(C(C)=O)[C@@]1(C)C[C@@H](O)[C@@]1([H])[C@@]2([H])CCC2=CC(=O)CC[C@]12C	NA	16076	440105	NA	FDB022318	NA	389106	C03747	CPD-272	NA	5873	NA	2.36	Organic compounds	Gluco/mineralocorticoids, progestogins and derivatives	Lipids and lipid-like molecules	Steroids and steroid derivatives	Pregnane steroids	Aliphatic homopolycyclic compounds
734	734	HMDB0000921	384.33921603	(1S,2R,10S,11S,14R,15R)-2,15-dimethyl-14-[(2R)-6-methylheptan-2-yl]tetracyclo[8.7.0.0\xc2\xb2,\xe2\x81\xb7.0\xc2\xb9\xc2\xb9,\xc2\xb9\xe2\x81\xb5]heptadec-6-en-5-one	Cholestenone	C27H44O	NYOXRYYXRWJDKP-GYKMGIIDSA-N	601-57-0	[H][C@@]12CC[C@H]([C@H](C)CCCC(C)C)[C@@]1(C)CC[C@@]1([H])[C@@]2([H])CCC2=CC(=O)CC[C@]12C	NA	16175	91477	NA	FDB022319	C00036093	82602	C00599	CPD-323	NA	3898	K2B	NA	Organic compounds	Cholesterols and derivatives	Lipids and lipid-like molecules	Steroids and steroid derivatives	Cholestane steroids	Aliphatic homopolycyclic compounds
735	735	HMDB0000922	515.291673489	2-[(4R)-4-[(2S,5R,7R,9R,14R,15R,16S)-5,9,16-trihydroxy-2,15-dimethyltetracyclo[8.7.0.0\xc2\xb2,\xe2\x81\xb7.0\xc2\xb9\xc2\xb9,\xc2\xb9\xe2\x81\xb5]heptadecan-14-yl]pentanamido]ethane-1-sulfonic acid	Taurallocholic acid	C26H45NO7S	WBWWGRHZICKQGZ-ZKUTWGMOSA-N	59005-70-8	[H][C@]12C[C@H](O)CC[C@]1(C)C1C[C@H](O)[C@]3(C)[C@H](CCC3C1[C@H](O)C2)[C@H](C)CCC(=O)NCCS(O)(=O)=O	NA	NA	21252259	NA	FDB022320	NA	13628166	NA	NA	NA	5875	NA	NA	Organic compounds	Taurinated bile acids and derivatives	Lipids and lipid-like molecules	Steroids and steroid derivatives	Bile acids, alcohols and derivatives	Aliphatic homopolycyclic compounds
736	736	HMDB0000925	75.068413915	N,N-dimethylmethanamine oxide	Trimethylamine N-oxide	C3H9NO	UYPYRKYUKCHHIB-UHFFFAOYSA-N	1184-78-7	C[N+](C)(C)[O-]	NA	15724	1145	NA	FDB010413	NA	1113	C01104	TRIMENTHLAMINE-N-O	NA	5876	TMO	NA	Organic compounds	Trialkyl amine oxides	Organic nitrogen compounds	Organonitrogen compounds	Aminoxides	Aliphatic acyclic compounds
737	737	HMDB0000926	79.042199165	pyridine	Pyridine	C5H5N	JUJWROOIHBZHMG-UHFFFAOYSA-N	110-86-1	C1=CC=NC=C1	NA	16227	1049	NA	FDB014733	NA	1020	C00747	PYRIDINE-RING	NA	5877	0PY	0.65	Organic compounds	Pyridines and derivatives	Organoheterocyclic compounds	Pyridines and derivatives	NA	Aromatic heteromonocyclic compounds
738	738	HMDB0000927	159.089543287	2-pentanamidoacetic acid	Valerylglycine	C7H13NO3	NYZBWOSRZJKQAI-UHFFFAOYSA-N	24003-66-5	CCCCC(=O)NCC(O)=O	NA	NA	4737557	NA	FDB022321	NA	3924818	NA	NA	NA	5878	NA	NA	Organic compounds	N-acyl-alpha amino acids	Organic acids and derivatives	Carboxylic acids and derivatives	Amino acids, peptides, and analogues	Aliphatic acyclic compounds
739	739	HMDB0000929	204.089877638	(2S)-2-amino-3-(1H-indol-3-yl)propanoic acid	L-Tryptophan	C11H12N2O2	QIVBCDIJIAJPQS-VIFPVBQESA-N	73-22-3	N[C@@H](CC1=CNC2=C1C=CC=C2)C(O)=O	DB00150	16828	6305	NA	FDB002250	C00001396	6066	C00078	TRP	33772	5879	TRP	-1.06	Organic compounds	Indolyl carboxylic acids and derivatives	Organoheterocyclic compounds	Indoles and derivatives	Indolyl carboxylic acids and derivatives	Aromatic heteropolycyclic compounds
740	740	HMDB0000930	148.0524295	(2E)-3-phenylprop-2-enoic acid	trans-Cinnamic acid	C9H8O2	WBYWAXJHAXSJNI-VOTSOKGWSA-N	140-10-3	OC(=O)\C=C\C1=CC=CC=C1	NA	35697	444539	NA	FDB008784	C00029961	392447	C10438	CPD-674	NA	5880	TCA	2.13	Organic compounds	Cinnamic acids	Phenylpropanoids and polyketides	Cinnamic acids and derivatives	Cinnamic acids	Aromatic homomonocyclic compounds
741	741	HMDB0000932	515.291673489	2-[(4R)-4-[(2R,5R,7R,8S,9R,14R,15R)-5,8,9-trihydroxy-2,15-dimethyltetracyclo[8.7.0.0\xc2\xb2,\xe2\x81\xb7.0\xc2\xb9\xc2\xb9,\xc2\xb9\xe2\x81\xb5]heptadecan-14-yl]pentanamido]ethane-1-sulfonic acid	Tauro-b-muricholic acid	C26H45NO7S	XSOLDPYUICCHJX-OEYGYFRSSA-N	25696-60-0	[H][C@@]12C[C@H](O)CC[C@]1(C)C1CC[C@]3(C)[C@H](CCC3C1[C@@H](O)[C@H]2O)[C@H](C)CCC(=O)NCCS(O)(=O)=O	NA	NA	168408	NA	FDB022322	NA	147312	NA	NA	NA	5881	NA	NA	Organic compounds	Taurinated bile acids and derivatives	Lipids and lipid-like molecules	Steroids and steroid derivatives	Bile acids, alcohols and derivatives	Aliphatic homopolycyclic compounds
742	742	HMDB0000933	228.136159128	(2E)-dodec-2-enedioic acid	Traumatic acid	C12H20O4	MAZWDMBCPDUFDJ-VQHVLOKHSA-N	6402-36-4	OC(=O)CCCCCCCC\C=C\C(O)=O	NA	545687	5283028	NA	FDB022323	NA	4446155	C16308	NA	NA	5882	NA	NA	Organic compounds	Medium-chain fatty acids	Lipids and lipid-like molecules	Fatty Acyls	Fatty acids and conjugates	Aliphatic acyclic compounds
743	743	HMDB0000934	687.038384033	[({[(2R,3S,4R,5R)-3-[({[(2R,3R,4R,5R)-5-amino-1,2,4-trihydroxy-6,7-dioxooctan-3-yl]oxy}sulfonyl)oxy]-5-(2,4-dioxo-1,2,3,4-tetrahydropyrimidin-1-yl)-4-hydroxyoxolan-2-yl]methoxy}(hydroxy)phosphoryl)oxy]phosphonic acid	Uridine diphosphate acetylgalactosamine 4-sulfate	C17H27N3O20P2S	MVHRGUAARHOHCJ-JANKDUHBSA-N	3863-56-7	CC(=O)C(=O)[C@H](N)[C@@H](O)[C@@H](OS(=O)(=O)O[C@@H]1[C@@H](COP(O)(=O)OP(O)(O)=O)O[C@H]([C@@H]1O)N1C=CC(=O)NC1=O)[C@H](O)CO	NA	NA	22833553	NA	FDB022324	NA	17216024	C04426	UDP-N-ACETYL-D-GALACTOSAMINE-4-SULFATE	NA	5883	NA	NA	Organic compounds	Pyrimidine ribonucleoside diphosphates	Nucleosides, nucleotides, and analogues	Pyrimidine nucleotides	Pyrimidine ribonucleotides	Aromatic heteromonocyclic compounds
744	744	HMDB0000935	580.034284934	(2S,3S,4S,5R,6R)-6-({[({[(2R,3S,4R,5R)-5-(2,4-dioxo-1,2,3,4-tetrahydropyrimidin-1-yl)-3,4-dihydroxyoxolan-2-yl]methoxy}(hydroxy)phosphoryl)oxy](hydroxy)phosphoryl}oxy)-3,4,5-trihydroxyoxane-2-carboxylic acid	Uridine diphosphate glucuronic acid	C15H22N2O18P2	HDYANYHVCAPMJV-LXQIFKJMSA-N	2616-64-0	O[C@@H]1[C@@H](COP(O)(=O)OP(O)(=O)O[C@H]2O[C@@H]([C@@H](O)[C@H](O)[C@H]2O)C(O)=O)O[C@H]([C@@H]1O)N1C=CC(=O)NC1=O	DB03041	17200	17473	NA	FDB022325	C00007238	16522	C00167	UDP-GLUCURONATE	34117	5884	UGA	NA	Organic compounds	Pyrimidine nucleotide sugars	Nucleosides, nucleotides, and analogues	Pyrimidine nucleotides	Pyrimidine nucleotide sugars	Aromatic heteromonocyclic compounds
745	745	HMDB0000936	830.228281188	3-[9,14,19-tris(2-carboxyethyl)-5,10,15,20-tetrakis(carboxymethyl)-21,22,23,24-tetraazapentacyclo[16.2.1.1\xc2\xb3,\xe2\x81\xb6.1\xe2\x81\xb8,\xc2\xb9\xc2\xb9.1\xc2\xb9\xc2\xb3,\xc2\xb9\xe2\x81\xb6]tetracosa-1(21),2,4,6,8(23),9,11,13,15,17,19-undecaen-4-yl]propanoic acid	Uroporphyrin I	C40H38N4O16	DAFUFNRZWDWXJP-JRHDEHKPSA-N	607-14-7	OC(=O)CCC1=C(CC(O)=O)/C2=C/C3=N/C(=C\C4=C(CCC(O)=O)C(CC(O)=O)=C(N4)/C=C4\N=C(\C=C\1/N\2)C(CC(O)=O)=C4CCC(O)=O)/C(CC(O)=O)=C3CCC(O)=O	NA	27484	NA	NA	FDB022326	NA	16736725	C05767	UROPORPHYRIN_I	NA	5885	NA	NA	Organic compounds	Porphyrins	Organoheterocyclic compounds	Tetrapyrroles and derivatives	Porphyrins	Aromatic heteropolycyclic compounds
746	746	HMDB0000937	412.370516166	(1S,2R,5S,10S,11S,14R,15R)-14-[(2R,3E,5S)-5-ethyl-6-methylhept-3-en-2-yl]-2,15-dimethyltetracyclo[8.7.0.0\xc2\xb2,\xe2\x81\xb7.0\xc2\xb9\xc2\xb9,\xc2\xb9\xe2\x81\xb5]heptadec-7-en-5-ol	Stigmasterol	C29H48O	HCXVJBMSMIARIN-PHZDYDNGSA-N	83-48-7	[H][C@@]1(CC[C@@]2([H])[C@]3([H])CC=C4C[C@@H](O)CC[C@]4(C)[C@@]3([H])CC[C@]12C)[C@H](C)\C=C\[C@@H](CC)C(C)C	NA	28824	5280794	NA	FDB001936	C00023774	4444352	C05442	CPD-4162	NA	168	NA	NA	Organic compounds	Stigmastanes and derivatives	Lipids and lipid-like molecules	Steroids and steroid derivatives	Stigmastanes and derivatives	Aliphatic homopolycyclic compounds
747	747	HMDB0000939	384.12158847	(2S)-2-amino-4-({[(2S,3S,4R,5R)-5-(6-amino-9H-purin-9-yl)-3,4-dihydroxyoxolan-2-yl]methyl}sulfanyl)butanoic acid	S-Adenosylhomocysteine	C14H20N6O5S	ZJUKTBDSGOFHSH-WFMPWKQPSA-N	979-92-0	N[C@@H](CCSC[C@H]1O[C@H]([C@H](O)[C@@H]1O)N1C=NC2=C1N=CN=C2N)C(O)=O	NA	16680	439155	NA	FDB022327	C00007230	388301	C00021	ADENOSYL-HOMO-CYS	33543	296	SAH	NA	Organic compounds	5'-deoxy-5'-thionucleosides	Nucleosides, nucleotides, and analogues	5'-deoxyribonucleosides	5'-deoxy-5'-thionucleosides	Aromatic heteropolycyclic compounds
748	748	HMDB0000940	118.02660868	(3R,4S)-3,4-dihydroxyoxolan-2-one	Threonolactone	C4H6O4	SGMJBNSHAZVGMC-STHAYSLISA-N	21730-93-8	O[C@H]1COC(=O)[C@@H]1O	NA	71176	2724794	NA	FDB022328	NA	2006913	NA	NA	NA	5888	NA	NA	Organic compounds	Gamma butyrolactones	Organoheterocyclic compounds	Lactones	Gamma butyrolactones	Aliphatic heteromonocyclic compounds
749	749	HMDB0000941	370.359951472	(1S,2R,10S,11S,14R,15R)-2,15-dimethyl-14-[(2R)-6-methylheptan-2-yl]tetracyclo[8.7.0.0\xc2\xb2,\xe2\x81\xb7.0\xc2\xb9\xc2\xb9,\xc2\xb9\xe2\x81\xb5]heptadec-7-ene	Cholest-5-ene	C27H46	DTGDZMYNKLTSKC-HKQCOZBKSA-N	570-74-1	[H][C@@]12CC[C@H]([C@H](C)CCCC(C)C)[C@@]1(C)CC[C@@]1([H])[C@@]2([H])CC=C2CCCC[C@]12C	NA	28810	440663	NA	FDB022329	NA	389543	C05416	NA	NA	5889	NA	NA	Organic compounds	Cholestane steroids	Lipids and lipid-like molecules	Steroids and steroid derivatives	Cholestane steroids	Aliphatic homopolycyclic compounds
750	750	HMDB0000942	257.112403993	2-amino-6-(1,2,3-trihydroxypropyl)-1,4,5,6,7,8-hexahydropteridin-4-one	Tetrahydroneopterin	C9H15N5O4	XHIXPVCTDRNTTC-UHFFFAOYSA-N	25976-00-5	NC1=NC(=O)C2=C(NCC(N2)C(O)C(O)CO)N1	NA	NA	161510	NA	FDB022330	NA	141864	NA	NA	NA	5890	NA	NA	Organic compounds	Biopterins and derivatives	Organoheterocyclic compounds	Pteridines and derivatives	Pterins and derivatives	Aromatic heteropolycyclic compounds
751	751	HMDB0000943	136.037173366	(2S,3R)-2,3,4-trihydroxybutanoic acid	Threonic acid	C4H8O5	JPIJQSOTBSSVTP-GBXIJSLDSA-N	3909-12-4	OC[C@@H](O)[C@H](O)C(O)=O	NA	49059	151152	NA	FDB022331	NA	133224	C01620	NA	38497	5891	NA	NA	Organic compounds	Sugar acids and derivatives	Organic oxygen compounds	Organooxygen compounds	Carbohydrates and carbohydrate conjugates	Aliphatic acyclic compounds
752	752	HMDB0000944	340.334130652	docosanoic acid	Behenic acid	C22H44O2	UKMSUNONTOPOIO-UHFFFAOYSA-N	112-85-6	CCCCCCCCCCCCCCCCCCCCCC(O)=O	NA	28941	8215	NA	FDB021815	C00001211	7923	C08281	NA	NA	260	NA	NA	Organic compounds	Very long-chain fatty acids	Lipids and lipid-like molecules	Fatty Acyls	Fatty acids and conjugates	Aliphatic acyclic compounds
753	753	HMDB0000946	392.292659768	(4R)-4-[(1S,2S,5R,7S,9S,10R,11S,14R,15R)-5,9-dihydroxy-2,15-dimethyltetracyclo[8.7.0.0\xc2\xb2,\xe2\x81\xb7.0\xc2\xb9\xc2\xb9,\xc2\xb9\xe2\x81\xb5]heptadecan-14-yl]pentanoic acid	Ursodeoxycholic acid	C24H40O4	RUDATBOHQWOJDD-UZVSRGJWSA-N	128-13-2	[H][C@@]1(CC[C@@]2([H])[C@]3([H])[C@@H](O)C[C@]4([H])C[C@H](O)CC[C@]4(C)[C@@]3([H])CC[C@]12C)[C@H](C)CCC(O)=O	DB01586	9907	31401	NA	FDB022332	C00032464	29131	C07880	NA	NA	5893	NA	3	Organic compounds	Dihydroxy bile acids, alcohols and derivatives	Lipids and lipid-like molecules	Steroids and steroid derivatives	Bile acids, alcohols and derivatives	Aliphatic homopolycyclic compounds
754	754	HMDB0000947	186.161979948	undecanoic acid	Undecanoic acid	C11H22O2	ZDPHROOEEOARMN-UHFFFAOYSA-N	112-37-8	CCCCCCCCCCC(O)=O	NA	32368	8180	NA	FDB000700	C00007421	7888	C17715	NA	NA	5894	11A	4.42	Organic compounds	Medium-chain fatty acids	Lipids and lipid-like molecules	Fatty Acyls	Fatty acids and conjugates	Aliphatic acyclic compounds
755	755	HMDB0000949	366.240624198	2-hydroxy-1-[(2S,5R,14R,15S,17S)-5,14,17-trihydroxy-2,15-dimethyltetracyclo[8.7.0.0\xc2\xb2,\xe2\x81\xb7.0\xc2\xb9\xc2\xb9,\xc2\xb9\xe2\x81\xb5]heptadecan-14-yl]ethan-1-one	Tetrahydrocortisol	C21H34O5	AODPIQQILQLWGS-OBRSLYEHSA-N	53-02-1	C[C@]12C[C@H](O)C3C(CCC4C[C@H](O)CC[C@]34C)C1CC[C@]2(O)C(=O)CO	NA	NA	44725717	NA	FDB022333	NA	21506239	C05472	NA	NA	1914	NA	NA	Organic compounds	21-hydroxysteroids	Lipids and lipid-like molecules	Steroids and steroid derivatives	Hydroxysteroids	Aliphatic homopolycyclic compounds
756	756	HMDB0000950	635.621645463	N-[(2S,3R,4E)-1,3-dihydroxyoctadec-4-en-2-yl]tricosanamide	Cer(d18:1/23:0)	C41H81NO3	NAJHAHQNQCNWOP-PUYNVXOJSA-N	67605-84-9	CCCCCCCCCCCCCCCCCCCCCCC(=O)N[C@@H](CO)[C@H](O)\C=C\CCCCCCCCCCCCC	NA	84372	52931115	NA	FDB022334	NA	24765757	NA	NA	NA	5896	NA	NA	Organic compounds	Ceramides	Lipids and lipid-like molecules	Sphingolipids	Ceramides	Aliphatic acyclic compounds
757	757	HMDB0000951	499.296758867	2-[(4R)-4-[(1S,2S,5R,7S,9R,10R,11S,14R,15R)-5,9-dihydroxy-2,15-dimethyltetracyclo[8.7.0.0\xc2\xb2,\xe2\x81\xb7.0\xc2\xb9\xc2\xb9,\xc2\xb9\xe2\x81\xb5]heptadecan-14-yl]pentanamido]ethane-1-sulfonic acid	Taurochenodesoxycholic acid	C26H45NO6S	BHTRKEVKTKCXOH-BJLOMENOSA-N	516-35-8	[H][C@@]1(CC[C@@]2([H])[C@]3([H])[C@H](O)C[C@]4([H])C[C@H](O)CC[C@]4(C)[C@@]3([H])CC[C@]12C)[C@H](C)CCC(=O)NCCS(O)(=O)=O	NA	16525	387316	NA	FDB022335	NA	343282	C05465	CHENODEOXYCHOLOYLTAURINE	45864	5897	TUD	NA	Organic compounds	Taurinated bile acids and derivatives	Lipids and lipid-like molecules	Steroids and steroid derivatives	Bile acids, alcohols and derivatives	Aliphatic homopolycyclic compounds
758	758	HMDB0000953	231.110672659	7-[(carboxymethyl)carbamoyl]heptanoic acid	Suberylglycine	C10H17NO5	HXATVKDSYDWTCX-UHFFFAOYSA-N	60317-54-6	OC(=O)CCCCCCC(=O)NCC(O)=O	NA	NA	6453952	NA	FDB022336	NA	4956295	NA	NA	NA	5899	NA	NA	Organic compounds	N-acyl-alpha amino acids	Organic acids and derivatives	Carboxylic acids and derivatives	Amino acids, peptides, and analogues	Aliphatic acyclic compounds
759	759	HMDB0000954	194.057908808	(2E)-3-(4-hydroxy-3-methoxyphenyl)prop-2-enoic acid	trans-Ferulic acid	C10H10O4	KSEBMYQBYZTDHS-HWKANZROSA-N	537-98-4	COC1=C(O)C=CC(\C=C\C(O)=O)=C1	DB07767	17620	445858	NA	FDB012802	C00002743	393368	C01494	FERULIC-ACID	NA	4156	FER	1.51	Organic compounds	Hydroxycinnamic acids	Phenylpropanoids and polyketides	Cinnamic acids and derivatives	Hydroxycinnamic acids and derivatives	Aromatic homomonocyclic compounds
760	760	HMDB0000955	194.057908808	(2E)-3-(3-hydroxy-4-methoxyphenyl)prop-2-enoic acid	Isoferulic acid	C10H10O4	QURCVMIEKCOAJU-HWKANZROSA-N	537-73-5	COC1=C(O)C=C(\C=C\C(O)=O)C=C1	DB07109	27794	736186	NA	FDB002700	C00002752	643318	C10470	NA	NA	5901	4FE	NA	Organic compounds	Hydroxycinnamic acids	Phenylpropanoids and polyketides	Cinnamic acids and derivatives	Hydroxycinnamic acids and derivatives	Aromatic homomonocyclic compounds
761	761	HMDB0000956	150.016437924	(2R,3R)-2,3-dihydroxybutanedioic acid	Tartaric acid	C4H6O6	FEWJPZIEWOKRBE-JCYAYHJZSA-N	87-69-4	O[C@H]([C@@H](O)C(O)=O)C(O)=O	DB09459	15671	444305	NA	FDB001112	C00001206	392277	C00898	NA	NA	NA	NA	NA	Organic compounds	Sugar acids and derivatives	Organic oxygen compounds	Organooxygen compounds	Carbohydrates and carbohydrate conjugates	Aliphatic acyclic compounds
762	762	HMDB0000957	110.036779436	benzene-1,2-diol	Pyrocatechol	C6H6O2	YCIMNLLNPGFGHC-UHFFFAOYSA-N	120-80-9	OC1=CC=CC=C1O	DB02232	18135	289	NA	FDB001512	C00002644	13837760	C15571	CATECHOL	NA	282	CAQ	0.88	Organic compounds	Catechols	Benzenoids	Phenols	Benzenediols	Aromatic homomonocyclic compounds
763	763	HMDB0000958	174.016437924	(1E)-prop-1-ene-1,2,3-tricarboxylic acid	trans-Aconitic acid	C6H6O6	GTZCVFVGUGFEME-HNQUOIGGSA-N	4023-65-8	OC(=O)C\C(=C/C(O)=O)C(O)=O	NA	32806	444212	NA	FDB008305	NA	392201	C02341	CPD-225	NA	NA	NA	NA	Organic compounds	Tricarboxylic acids and derivatives	Organic acids and derivatives	Carboxylic acids and derivatives	Tricarboxylic acids and derivatives	Aliphatic acyclic compounds
764	764	HMDB0000959	157.073893223	2-[(2E)-2-methylbut-2-enamido]acetic acid	Tiglylglycine	C7H11NO3	WRUSVQOKJIDBLP-HWKANZROSA-N	35842-45-6	C\C=C(/C)C(=O)NCC(O)=O	NA	73018	6441567	NA	FDB022337	NA	4945715	NA	NA	NA	4246	NA	NA	Organic compounds	N-acyl-alpha amino acids	Organic acids and derivatives	Carboxylic acids and derivatives	Amino acids, peptides, and analogues	Aliphatic acyclic compounds
765	765	HMDB0000960	427.029414749	[({[(2R,3S,5R)-5-(2-amino-6-oxo-6,9-dihydro-1H-purin-9-yl)-3-hydroxyoxolan-2-yl]methoxy}(hydroxy)phosphoryl)oxy]phosphonic acid	dGDP	C10H15N5O10P2	CIKGWCTVFSRMJU-KVQBGUIXSA-N	3493-09-2	NC1=NC2=C(N=CN2[C@H]2C[C@H](O)[C@@H](COP(O)(=O)OP(O)(O)=O)O2)C(=O)N1	NA	28862	439220	NA	FDB022338	C00019355	388359	C00361	DGDP	34741	5906	DGI	NA	Organic compounds	Purine 2'-deoxyribonucleoside diphosphates	Nucleosides, nucleotides, and analogues	Purine nucleotides	Purine deoxyribonucleotides	Aromatic heteropolycyclic compounds
766	766	HMDB0000961	382.131027238	{[hydroxy({[(2E,6E)-3,7,11-trimethyldodeca-2,6,10-trien-1-yl]oxy})phosphoryl]oxy}phosphonic acid	Farnesyl pyrophosphate	C15H28O7P2	VWFJDQUYCIWHTN-YFVJMOTDSA-N	13058-04-3	[H]OP(=O)(O[H])OP(=O)(O[H])OC\C=C(/C)CC\C=C(/C)CCC=C(C)C	DB07780	17407	445713	NA	FDB022339	C00007268	393270	C00448	FARNESYL-PP	35006	403	FPP	NA	Organic compounds	Sesquiterpenoids	Lipids and lipid-like molecules	Prenol lipids	Sesquiterpenoids	Aliphatic acyclic compounds
767	767	HMDB0000962	205.059505487	5-(1,2-dithiolan-3-yl)pentanamide	Lipoamide	C8H15NOS2	FCCDDURTIIUXBY-UHFFFAOYSA-N	940-69-2	NC(=O)CCCCC1CCSS1	NA	17460	863	NA	FDB022340	NA	840	C00248	LIPOAMIDE	34384	3372	NA	NA	Organic compounds	Lipoamides	Organoheterocyclic compounds	Dithiolanes	Lipoamides	Aliphatic heteromonocyclic compounds
768	768	HMDB0000963	260.011959972	{[(3R,4S)-3,4-dihydroxy-5-[(methylsulfanyl)methyl]oxolan-2-yl]oxy}phosphonic acid	5-Methylthioribose 1-phosphate	C6H13O7PS	JTFITTQBRJDSTL-WATOWXBHSA-N	72843-83-5	CSCC1OC(OP(O)(O)=O)[C@H](O)[C@@H]1O	NA	27859	53477720	NA	FDB022341	NA	NA	C04188	CPD-444	43318	5909	NA	NA	Organic compounds	Pentoses	Organic oxygen compounds	Organooxygen compounds	Carbohydrates and carbohydrate conjugates	Aliphatic heteromonocyclic compounds
769	769	HMDB0000965	109.019749163	2-aminoethane-1-sulfinic acid	Hypotaurine	C2H7NO2S	VVIUBCNYACGLLV-UHFFFAOYSA-N	300-84-5	NCCS(O)=O	NA	16668	107812	NA	FDB022342	NA	96959	C00519	HYPOTAURINE	35230	281	NA	NA	Organic compounds	Sulfinic acids	Organic acids and derivatives	Sulfinic acids and derivatives	Sulfinic acids	Aliphatic acyclic compounds
770	770	HMDB0000968	339.996048936	{[(1R,2R,3R,4R,5S,6R)-2,3,5,6-tetrahydroxy-4-(phosphonooxy)cyclohexyl]oxy}phosphonic acid	1D-Myo-inositol 1,4-bisphosphate	C6H14O12P2	PELZSPZCXGTUMR-RTPHHQFDSA-N	47055-78-7	O[C@H]1[C@@H](O)[C@@H](OP(O)(O)=O)[C@H](O)[C@@H](O)[C@@H]1OP(O)(O)=O	NA	17816	NA	NA	FDB022343	C00007484	17216032	C01220	INOSITOL-1,4-BISPHOSPHATE	37109	5911	NA	NA	Organic compounds	Inositol phosphates	Organic oxygen compounds	Organooxygen compounds	Alcohols and polyols	Aliphatic homomonocyclic compounds
771	771	HMDB0000969	444.28757439	(3R,5S)-5-[(2R)-2-[(1R,3aS,4E,7aR)-4-{2-[(1Z,3S,5R)-3,5-dihydroxy-2-methylidenecyclohexylidene]ethylidene}-7a-methyl-octahydro-1H-inden-1-yl]propyl]-3-hydroxy-3-methyloxolan-2-one	1,25-Dihydroxyvitamin D3-26,23-lactone	C27H40O5	WMYIVSWWSRCZFA-RWVJFQLJSA-N	81203-50-1	[H][C@@]1(CC[C@@]2([H])\C(CCC[C@]12C)=C\C=C1\C[C@@H](O)C[C@H](O)C1=C)[C@H](C)C[C@H]1C[C@@](C)(O)C(=O)O1	NA	NA	6438368	NA	FDB022344	NA	4942850	NA	NA	NA	NA	NA	NA	Organic compounds	Vitamin D and derivatives	Lipids and lipid-like molecules	Steroids and steroid derivatives	Vitamin D and derivatives	Aliphatic heteropolycyclic compounds
772	772	HMDB0000972	473.165896125	(2S)-2-[(4-{N-[(2-amino-4-oxo-1,4,5,6,7,8-hexahydropteridin-6-yl)methyl]formamido}phenyl)formamido]pentanedioic acid	10-Formyltetrahydrofolate	C20H23N7O7	AUFGTPPARQZWDO-YUZLPWPTSA-N	2800-34-2	NC1=NC(=O)C2=C(NCC(CN(C=O)C3=CC=C(C=C3)C(=O)N[C@@H](CCC(O)=O)C(O)=O)N2)N1	NA	15637	122347	NA	FDB022345	NA	109092	C00234	10-FORMYL-THF	34337	5912	NA	NA	Organic compounds	Tetrahydrofolic acids	Organoheterocyclic compounds	Pteridines and derivatives	Pterins and derivatives	Aromatic heteropolycyclic compounds
773	773	HMDB0000973	97.976895096	phosphoric acid	Hydrogen phosphate	H3O4P	NBIIXXVUZAFLBC-UHFFFAOYSA-N	14066-19-4	OP(O)(O)=O	NA	26078	1004	NA	FDB013380	C00007408	979	C00009	NA	NA	NA	NA	NA	Inorganic compounds	Non-metal phosphates	Homogeneous non-metal compounds	Non-metal oxoanionic compounds	Non-metal phosphates	NA
774	774	HMDB0000975	342.116211546	(2R,3S,4S,5R,6R)-2-(hydroxymethyl)-6-{[(2R,3R,4S,5S,6R)-3,4,5-trihydroxy-6-(hydroxymethyl)oxan-2-yl]oxy}oxane-3,4,5-triol	Trehalose	C12H22O11	HDTRYLNUVZCQOY-LIZSDCNHSA-N	99-20-7	OC[C@H]1O[C@H](O[C@H]2O[C@H](CO)[C@@H](O)[C@H](O)[C@H]2O)[C@H](O)[C@@H](O)[C@@H]1O	NA	16551	7427	NA	FDB001114	C00001152	7149	C01083	TREHALOSE	36774	5913	TRE	NA	Organic compounds	O-glycosyl compounds	Organic oxygen compounds	Organooxygen compounds	Carbohydrates and carbohydrate conjugates	Aliphatic heteromonocyclic compounds
775	775	HMDB0000977	576.41786028	3-[(2E,6E,10E,14E,18E)-3,7,11,15,19,23-hexamethyltetracosa-2,6,10,14,18,22-hexaen-1-yl]-4-hydroxy-5-methoxybenzoic acid	3-Hexaprenyl-4-hydroxy-5-methoxybenzoic acid	C38H56O4	YSZSVGFMAJXGMQ-FRICUITQSA-N	66551-60-8	COC1=CC(=CC(C\C=C(/C)CC\C=C(/C)CC\C=C(/C)CC\C=C(/C)CC\C=C(/C)CCC=C(C)C)=C1O)C(O)=O	NA	16835	5280776	NA	FDB022347	NA	4444339	C05313	NA	NA	5915	NA	NA	Organic compounds	2-polyprenyl-6-methoxyphenols	Lipids and lipid-like molecules	Prenol lipids	Polyprenylphenols	Aromatic homomonocyclic compounds
776	776	HMDB0000978	207.053157781	4-(2-aminophenyl)-2,4-dioxobutanoic acid	4-(2-Aminophenyl)-2,4-dioxobutanoic acid	C10H9NO4	CAOVWYZQMPNAFJ-UHFFFAOYSA-N	NA	NC1=C(C=CC=C1)C(=O)CC(=O)C(O)=O	NA	17442	472	NA	FDB022348	NA	459	C01252	CPD-476	37199	5916	3EE	NA	Organic compounds	Alkyl-phenylketones	Organic oxygen compounds	Organooxygen compounds	Carbonyl compounds	Aromatic homomonocyclic compounds
777	777	HMDB0000980	494.995745159	{[({[(2R,3S)-3-(2-amino-4-oxo-3,4,7,8-tetrahydropteridin-6-yl)-2,3-dihydroxypropoxy](hydroxy)phosphoryl}oxy)(hydroxy)phosphoryl]oxy}phosphonic acid	Dihydroneopterin triphosphate	C9H16N5O13P3	DGGUVLXVLHAAGT-XINAWCOVSA-N	20574-65-6	NC1=NC2=C(N=C(CN2)[C@H](O)[C@H](O)COP(O)(=O)OP(O)(=O)OP(O)(O)=O)C(=O)N1	NA	18372	121885	NA	FDB022349	C00007510	108735	C04895	6-1S2R-12-DIHYDROXY-3-TRIPHOSPHOOXY	44843	5917	NA	NA	Organic compounds	Biopterins and derivatives	Organoheterocyclic compounds	Pteridines and derivatives	Pterins and derivatives	Aromatic heteropolycyclic compounds
778	778	HMDB0000981	396.33921603	(2S,6S,7S,11R,14R,15R)-2,6,15-trimethyl-14-[(2R)-6-methylhept-5-en-2-yl]tetracyclo[8.7.0.0\xc2\xb2,\xe2\x81\xb7.0\xc2\xb9\xc2\xb9,\xc2\xb9\xe2\x81\xb5]heptadec-1(10)-en-5-one	4a-Methyl-5a-cholesta-8,24-dien-3-one	C28H44O	DBPZYKHQDWKORQ-SINUOACOSA-N	7377-73-3	[H][C@@]1(CC[C@@]2([H])C3=C(CC[C@]12C)[C@@]1(C)CCC(=O)[C@@H](C)[C@]1([H])CC3)[C@H](C)CCC=C(C)C	NA	NA	22298939	NA	FDB022350	NA	20059529	NA	CPD-4578	NA	5918	NA	NA	Organic compounds	Cholesterols and derivatives	Lipids and lipid-like molecules	Steroids and steroid derivatives	Cholestane steroids	Aliphatic homopolycyclic compounds
779	779	HMDB0000982	257.101170605	4-amino-1-[(2R,3R,4S,5R)-3,4-dihydroxy-5-(hydroxymethyl)oxolan-2-yl]-5-methyl-1,2-dihydropyrimidin-2-one	5-Methylcytidine	C10H15N3O5	ZAYHVCMSTBRABG-JXOAFFINSA-N	2140-61-6	CC1=CN([C@@H]2O[C@H](CO)[C@@H](O)[C@H]2O)C(=O)N=C1N	NA	20607	92918	NA	FDB022351	NA	83877	NA	NA	NA	5919	NA	-2.01	Organic compounds	Pyrimidine nucleosides	Nucleosides, nucleotides, and analogues	Pyrimidine nucleosides	NA	Aromatic heteromonocyclic compounds
780	780	HMDB0000985	207.075155551	6,8-disulfanyloctanimidic acid	Dihydrolipoamide	C8H17NOS2	VLYUGYAKYZETRF-UHFFFAOYSA-N	3884-47-7	OC(=N)CCCCC(S)CCS	NA	17694	663	NA	FDB022352	NA	643	C00579	DIHYDROLIPOAMIDE	35406	5920	NA	NA	Organic compounds	Fatty amides	Lipids and lipid-like molecules	Fatty Acyls	Fatty amides	Aliphatic acyclic compounds
781	781	HMDB0000988	355.155234322	{[(2S,3S,4R,5R)-5-(6-amino-9H-purin-9-yl)-3,4-dihydroxyoxolan-2-yl]methyl}(3-aminopropyl)methylsulfanium	S-Adenosylmethioninamine	C14H23N6O3S	ZUNBITIXDCPNSD-LSRJEVITSA-N	22365-13-5	C[S+](CCCN)C[C@H]1O[C@H]([C@H](O)[C@@H]1O)N1C=NC2=C1N=CN=C2N	NA	15625	439415	NA	FDB022353	NA	388529	C01137	S-ADENOSYLMETHIONINAMINE	36895	3501	NA	NA	Organic compounds	5'-deoxy-5'-thionucleosides	Nucleosides, nucleotides, and analogues	5'-deoxyribonucleosides	5'-deoxy-5'-thionucleosides	Aromatic heteropolycyclic compounds
782	782	HMDB0000990	44.02621475	acetaldehyde	Acetaldehyde	C2H4O	IKHGUXGNUITLKF-UHFFFAOYSA-N	75-07-0	CC=O	NA	15343	177	NA	FDB008297	C00007392	172	C00084	ACETALD	33792	3200	ACE	-0.34	Organic compounds	Short-chain aldehydes	Organic oxygen compounds	Organooxygen compounds	Carbonyl compounds	Aliphatic acyclic compounds
783	783	HMDB0000991	159.125928793	2-aminooctanoic acid	DL-2-Aminooctanoic acid	C8H17NO2	AKVBCGQVQXPRLD-UHFFFAOYSA-N	644-90-6	CCCCCCC(N)C(O)=O	NA	75145	69522	NA	FDB022354	NA	62727	NA	CPD-3687	NA	5923	NA	NA	Organic compounds	Alpha amino acids	Organic acids and derivatives	Carboxylic acids and derivatives	Amino acids, peptides, and analogues	Aliphatic acyclic compounds
784	784	HMDB0000992	179.058243159	4-oxo-4-(pyridin-3-yl)butanoic acid	3-Succinoylpyridine	C9H9NO3	JGSUNMCABQUBOY-UHFFFAOYSA-N	4192-31-8	OC(=O)CCC(=O)C1=CC=CN=C1	NA	66951	437	NA	FDB022355	NA	424	C19569	CPD-14094	NA	5924	NA	NA	Organic compounds	Gamma-keto acids and derivatives	Organic acids and derivatives	Keto acids and derivatives	Gamma-keto acids and derivatives	Aromatic heteromonocyclic compounds
785	785	HMDB0000994	260.029718526	{[(2S,3S,4S,5S,6R)-3,4,5-trihydroxy-6-(hydroxymethyl)oxan-2-yl]oxy}phosphonic acid	Dolichyl phosphate D-mannose	C6H13O9P	HXXFSFRBOHSIMQ-PQMKYFCFSA-N	908211-94-9	OC[C@H]1O[C@@H](OP(O)(O)=O)[C@@H](O)[C@@H](O)[C@@H]1O	NA	1220424	3246168	NA	FDB022356	NA	2496902	C03862	CPD-171	1809321	5925	NA	NA	Organic compounds	Monosaccharide phosphates	Organic oxygen compounds	Organooxygen compounds	Carbohydrates and carbohydrate conjugates	Aliphatic heteromonocyclic compounds
786	786	HMDB0000995	312.20893014	(1S,2R,10R,11S,15S)-14-acetyl-2,15-dimethyltetracyclo[8.7.0.0\xc2\xb2,\xe2\x81\xb7.0\xc2\xb9\xc2\xb9,\xc2\xb9\xe2\x81\xb5]heptadeca-6,13-dien-5-one	16-Dehydroprogesterone	C21H28O2	VRRHHTISESGZFN-RKFFNLMFSA-N	1096-38-4	[H][C@@]12CC=C(C(C)=O)[C@@]1(C)CC[C@@]1([H])[C@@]2([H])CCC2=CC(=O)CC[C@]12C	NA	18204	101964	NA	FDB022357	NA	92118	C03207	16-17-DIDEHYDROPROGESTERONE	NA	5926	NA	NA	Organic compounds	20-oxosteroids	Lipids and lipid-like molecules	Steroids and steroid derivatives	Oxosteroids	Aliphatic homopolycyclic compounds
787	787	HMDB0000996	153.009578407	(2R)-2-amino-3-sulfonylpropanoic acid	3-Sulfinoalanine	C3H7NO4S	WVMUCBHSEHBMKA-REOHCLBHSA-N	1115-65-7	N[C@@H](CS(=O)=O)C(O)=O	NA	41721	439270	NA	FDB022358	NA	16743745	C00606	3-SULFINOALANINE	35482	5927	CSW	NA	Organic compounds	L-alpha-amino acids	Organic acids and derivatives	Carboxylic acids and derivatives	Amino acids, peptides, and analogues	Aliphatic acyclic compounds
788	788	HMDB0000998	466.989597149	({[({[(2R,3S,5R)-5-(4-amino-2-oxo-1,2-dihydropyrimidin-1-yl)-3-hydroxyoxolan-2-yl]methoxy}(hydroxy)phosphoryl)oxy](hydroxy)phosphoryl}oxy)phosphonic acid	dCTP	C9H16N3O13P3	RGWHQCVHVJXOKC-SHYZEUOFSA-N	2056-98-6	NC1=NC(=O)N(C=C1)[C@H]1C[C@H](O)[C@@H](COP(O)(=O)OP(O)(=O)OP(O)(O)=O)O1	NA	16311	65091	NA	FDB022359	NA	58601	C00458	DCTP	35027	5929	DCP	NA	Organic compounds	Pyrimidine 2'-deoxyribonucleoside triphosphates	Nucleosides, nucleotides, and analogues	Pyrimidine nucleotides	Pyrimidine deoxyribonucleotides	Aromatic heteromonocyclic compounds
789	789	HMDB0000999	313.067501015	{[(2R,3S,4R,5R)-3,4-dihydroxy-5-(2-formamidoethanimidamido)oxolan-2-yl]methoxy}phosphonic acid	Phosphoribosylformylglycineamidine	C8H16N3O8P	PMCOGCVKOAOZQM-XVFCMESISA-N	37721-04-3	O[C@H]1[C@@H](O)[C@H](NC(=N)CNC=O)O[C@@H]1COP(O)(O)=O	NA	18413	440417	NA	FDB022360	NA	7830994	C04640	5-PHOSPHORIBOSYL-N-FORMYLGLYCINEAMIDINE	NA	5930	NA	NA	Organic compounds	Pentose phosphates	Organic oxygen compounds	Organooxygen compounds	Carbohydrates and carbohydrate conjugates	Aliphatic heteromonocyclic compounds
790	790	HMDB0001000	388.007282324	[({[(2R,3S,5R)-5-(2,4-dioxo-1,2,3,4-tetrahydropyrimidin-1-yl)-3-hydroxyoxolan-2-yl]methoxy}(hydroxy)phosphoryl)oxy]phosphonic acid	dUDP	C9H14N2O11P2	QHWZTVCCBMIIKE-SHYZEUOFSA-N	4208-67-7	O[C@H]1C[C@@H](O[C@@H]1COP(O)(=O)OP(O)(O)=O)N1C=CC(=O)NC1=O	NA	28850	145729	NA	FDB022361	NA	128553	C01346	DUDP	37403	5931	DUD	NA	Organic compounds	Pyrimidine 2'-deoxyribonucleoside diphosphates	Nucleosides, nucleotides, and analogues	Pyrimidine nucleotides	Pyrimidine deoxyribonucleotides	Aromatic heteromonocyclic compounds
791	791	HMDB0001003	427.019898895	[({[(2R,3S,4R,5R)-5-(6-amino-9H-purin-9-yl)-3,4-dihydroxyoxolan-2-yl]methoxy}(hydroxy)phosphoryl)oxy]sulfonic acid	Adenosine phosphosulfate	C10H14N5O10PS	IRLPACMLTUPBCL-KQYNXXCUSA-N	485-84-7	NC1=NC=NC2=C1N=CN2[C@@H]1O[C@H](COP(O)(=O)OS(O)(=O)=O)[C@@H](O)[C@H]1O	NA	17709	10238	NA	FDB022362	C00007445	9821	C00224	APS	34307	5933	ADX	NA	Organic compounds	Purine ribonucleoside monophosphates	Nucleosides, nucleotides, and analogues	Purine nucleotides	Purine ribonucleotides	Aromatic heteropolycyclic compounds
792	792	HMDB0001004	192.089877638	N-methyl-4-oxo-4-(pyridin-3-yl)butanamide	Oxoamide	C10H12N2O2	WOOSCPWOYYLIHS-UHFFFAOYSA-N	713-05-3	CNC(=O)CCC(=O)C1=CN=CC=C1	NA	NA	436	NA	FDB022363	NA	423	NA	CPD-3191	NA	5934	NA	-0.69	Organic compounds	Aryl alkyl ketones	Organic oxygen compounds	Organooxygen compounds	Carbonyl compounds	Aromatic heteromonocyclic compounds
793	793	HMDB0001005	134.03275669	(2S)-2-(carbamoylamino)-2-hydroxyacetic acid	(S)-Ureidoglycolic acid	C3H6N2O4	NWZYYCVIOKVTII-SFOWXEAESA-N	7424-03-5	NC(=O)N[C@@H](O)C(O)=O	NA	15412	439269	NA	FDB022364	C00007466	388403	C00603	CPD-1091	NA	5935	NA	NA	Organic compounds	N-carbamoyl-alpha amino acids	Organic acids and derivatives	Carboxylic acids and derivatives	Amino acids, peptides, and analogues	Aliphatic acyclic compounds
794	794	HMDB0001007	165.078978601	4-(pyridin-3-yl)butanoic acid	3-Pyridinebutanoic acid	C9H11NO2	MFYZACBRKCFXDV-UHFFFAOYSA-N	477251-67-5	OC(=O)CCCC1=CC=CN=C1	NA	NA	114	NA	FDB022365	NA	112	NA	4-3-PYRIDYL-BUTANOATE	NA	NA	NA	NA	Organic compounds	Pyridines and derivatives	Organoheterocyclic compounds	Pyridines and derivatives	NA	Aromatic heteromonocyclic compounds
795	795	HMDB0001008	582.247834831	3-(2-{[(2Z)-3-(2-carboxyethyl)-5-{[(2Z)-4-ethenyl-3-methyl-5-oxo-2,5-dihydro-1H-pyrrol-2-ylidene]methyl}-4-methyl-2H-pyrrol-2-ylidene]methyl}-5-{[(2Z)-3-ethenyl-4-methyl-5-oxo-2,5-dihydro-1H-pyrrol-2-ylidene]methyl}-4-methyl-1H-pyrrol-3-yl)propanoic acid	Biliverdin	C33H34N4O6	QBUVFDKTZJNUPP-BBROENKCSA-N	114-25-0	CC1=C(C=C)\C(NC1=O)=C\C1=C(C)C(CCC(O)=O)=C(N1)\C=C1/N=C(/C=C2\NC(=O)C(C=C)=C2C)C(C)=C1CCC(O)=O	DB02073	17033	5353439	NA	FDB022366	NA	10628548	C00500	BILIVERDINE	35167	5938	NA	NA	Organic compounds	Bilirubins	Organoheterocyclic compounds	Tetrapyrroles and derivatives	Bilirubins	Aromatic heteromonocyclic compounds
796	796	HMDB0001009	177.139173554	1-methyl-3-(1-methylpyrrolidin-2-yl)pyridin-1-ium	N-Methylnicotinium	C11H17N2	HIOROZIUERMMRQ-UHFFFAOYSA-N	24554-05-0	CN1CCCC1C1=CC=C[N+](C)=C1	NA	NA	430	NA	FDB022367	NA	417	NA	CPD-3183	NA	1533	NA	NA	Organic compounds	Pyrrolidinylpyridines	Organoheterocyclic compounds	Pyridines and derivatives	Pyrrolidinylpyridines	Aromatic heteromonocyclic compounds
797	797	HMDB0001010	161.107873426	1-methyl-2-(pyridin-3-yl)-3,4-dihydro-2H-pyrrol-1-ium	Nicotine imine	C10H13N2	GTQXYYYOJZZJHL-UHFFFAOYSA-N	74710-78-4	C[N+]1=CCCC1C1=CC=CN=C1	NA	NA	431	NA	FDB022368	NA	418	NA	CPD-3186	NA	5940	NA	NA	Organic compounds	Alkaloids and derivatives	Alkaloids and derivatives	NA	NA	Aromatic heteromonocyclic compounds
798	798	HMDB0001011	835.141423115	{[(2R,3S,4R,5R)-5-(6-amino-9H-purin-9-yl)-4-hydroxy-2-({[hydroxy({[hydroxy(3-hydroxy-2,2-dimethyl-3-{[2-({2-[(2-methylprop-2-enoyl)sulfanyl]ethyl}carbamoyl)ethyl]carbamoyl}propoxy)phosphoryl]oxy})phosphoryl]oxy}methyl)oxolan-3-yl]oxy}phosphonic acid	Methacrylyl-CoA	C25H40N7O17P3S	NPALUEYCDZWBOV-NNYIDDMCSA-N	6008-91-9	CC(=C)C(=O)SCCNC(=O)CCNC(=O)C(O)C(C)(C)COP(O)(=O)OP(O)(=O)OC[C@H]1O[C@H]([C@H](O)[C@@H]1OP(O)(O)=O)N1C=NC2=C1N=CN=C2N	NA	27754	440021	NA	FDB022369	NA	389035	C03460	METHACRYLYL-COA	41895	5941	1RX0	NA	Organic compounds	Acyl CoAs	Lipids and lipid-like molecules	Fatty Acyls	Fatty acyl thioesters	Aromatic heteropolycyclic compounds
799	799	HMDB0001013	352.127051004	1-(6-carboxylato-3,4,5-trihydroxyoxan-2-yl)-3-(1-methyl-5-oxopyrrolidin-2-yl)-1\xce\xbb\xe2\x81\xb5-pyridin-1-ylium	Cotinine glucuronide	C16H20N2O7	XWZCZWKUGIQPJD-UHFFFAOYSA-N	139427-57-9	CN1C(CCC1=O)C1=C[N+](=CC=C1)C1OC(C(O)C(O)C1O)C([O-])=O	NA	NA	3398121	NA	FDB022370	NA	2642613	NA	CPD-2747	NA	5943	NA	NA	Organic compounds	N-glucuronides	Organic oxygen compounds	Organooxygen compounds	Carbohydrates and carbohydrate conjugates	Aromatic heteromonocyclic compounds
800	800	HMDB0001014	156.053492132	3-(5-oxo-4,5-dihydro-1H-imidazol-4-yl)propanoic acid	4-Imidazolone-5-propionic acid	C6H8N2O3	HEXMLHKQVUFYME-UHFFFAOYSA-N	17340-16-8	OC(=O)CCC1N=CNC1=O	NA	27384	128	NA	FDB022371	NA	125	C03680	4-IMIDAZOLONE-5-PROPIONATE	42318	319	NA	NA	Organic compounds	Imidazolyl carboxylic acids and derivatives	Organoheterocyclic compounds	Azoles	Imidazoles	Aliphatic heteromonocyclic compounds
801	801	HMDB0001015	177.045963913	(2R)-2-formamido-4-(methylsulfanyl)butanoic acid	N-Formyl-L-methionine	C6H11NO3S	PYUSHNKNPOHWEZ-RXMQYKEDSA-N	4289-98-9	CSCC[C@@H](NC=O)C(O)=O	NA	16552	6995182	NA	FDB022372	NA	5363142	C03145	N-FORMYLMETHIONINE	NA	5945	NA	NA	Organic compounds	Methionine and derivatives	Organic acids and derivatives	Carboxylic acids and derivatives	Amino acids, peptides, and analogues	Aliphatic acyclic compounds
802	802	HMDB0001016	299.077003069	3-{2-hydroxy-3-methyl-3-[(phosphonooxy)methyl]butanamido}propanoic acid	b"D-4'-Phosphopantothenate"	C9H18NO8P	XHFVGHPGDLDEQO-UHFFFAOYSA-N	NA	CC(C)(COP(O)(O)=O)C(O)C(=O)NCCC(O)=O	NA	15905	131	NA	FDB022373	NA	128	C03492	4-P-PANTOTHENATE	41952	3427	NA	NA	Organic compounds	Beta amino acids and derivatives	Organic acids and derivatives	Carboxylic acids and derivatives	Amino acids, peptides, and analogues	Aliphatic acyclic compounds
803	803	HMDB0001018	536.04445569	{[(2R,3S,4R)-5-(2,4-dioxo-1,2,3,4-tetrahydropyrimidin-1-yl)-3,4-dihydroxyoxolan-2-yl]methoxy}({[hydroxy({[(3R,4S,5R)-3,4,5-trihydroxyoxan-2-yl]oxy})phosphoryl]oxy})phosphinic acid	UDP-D-Xylose	C14H22N2O16P2	DQQDLYVHOTZLOR-QDHANXEVSA-N	3616-06-6	O[C@@H]1[C@@H](COP(O)(=O)OP(O)(=O)OC2OC[C@@H](O)[C@H](O)[C@H]2O)OC([C@@H]1O)N1C=CC(=O)NC1=O	NA	16082	439179	NA	FDB005661	NA	388324	C00190	UDP-D-XYLOSE	34192	5948	NA	-0.96	Organic compounds	Pyrimidine ribonucleoside diphosphates	Nucleosides, nucleotides, and analogues	Pyrimidine nucleotides	Pyrimidine ribonucleotides	Aromatic heteromonocyclic compounds
804	804	HMDB0001020	121.089149357	N,N-dimethylaniline	N,N-Dimethylaniline	C8H11N	JLTDJTHDQAWBAV-UHFFFAOYSA-N	121-69-7	CN(C)C1=CC=CC=C1	NA	16269	949	NA	FDB005128	NA	924	C02846	NN-DIMETHYLANILINE	NA	5949	NA	2.31	Organic compounds	Dialkylarylamines	Organic nitrogen compounds	Organonitrogen compounds	Amines	Aromatic homomonocyclic compounds
805	805	HMDB0001021	883.126166981	(2S)-4-{[2-(3-{3-[({[({[(2R,3S,4R,5R)-5-(6-amino-9H-purin-9-yl)-4-hydroxy-3-(phosphonooxy)oxolan-2-yl]methoxy}(hydroxy)phosphoryl)oxy](hydroxy)phosphoryl}oxy)methyl]-2-hydroxy-3-methylbutanamido}propanamido)ethyl]sulfanyl}-2-hydroxy-4-oxobutanoic acid	Malyl-CoA	C25H40N7O20P3S	HJQWLHMLMCDAEL-NALABAGVSA-N	2043-93-8	CC(C)(COP(O)(=O)OP(O)(=O)OC[C@H]1O[C@H]([C@H](O)[C@@H]1OP(O)(O)=O)N1C=NC2=C1N=CN=C2N)C(O)C(=O)NCCC(=O)NCCSC(=O)C[C@H](O)C(O)=O	NA	15454	440302	NA	FDB022374	NA	389276	C04348	CPD-208	NA	5950	NA	NA	Organic compounds	(R)-3-hydroxyacyl CoAs	Lipids and lipid-like molecules	Fatty Acyls	Fatty acyl thioesters	Aromatic heteropolycyclic compounds
806	806	HMDB0001022	867.131252359	4-{[2-(3-{3-[({[({[(2R,3S,4R,5R)-5-(6-amino-9H-purin-9-yl)-4-hydroxy-3-(phosphonooxy)oxolan-2-yl]methoxy}(hydroxy)phosphoryl)oxy](hydroxy)phosphoryl}oxy)methyl]-2-hydroxy-3-methylbutanamido}propanamido)ethyl]sulfanyl}-4-oxobutanoic acid	Succinyl-CoA	C25H40N7O19P3S	VNOYUJKHFWYWIR-FZEDXVDRSA-N	604-98-8	CC(C)(COP(O)(=O)OP(O)(=O)OC[C@H]1O[C@H]([C@H](O)[C@@H]1OP(O)(O)=O)N1C=NC2=C1N=CN=C2N)C(O)C(=O)NCCC(=O)NCCSC(=O)CCC(O)=O	NA	15380	439161	NA	FDB022375	NA	388307	C00091	3-METHYLBENZYLSUCCINYL-COA	33820	5951	NA	NA	Organic compounds	Acyl CoAs	Lipids and lipid-like molecules	Fatty Acyls	Fatty acyl thioesters	Aromatic heteropolycyclic compounds
807	807	HMDB0001023	410.354866094	(2S,5S,7R,14R,15R)-2,6,6,15-tetramethyl-14-[(2R)-6-methylhept-5-en-2-yl]tetracyclo[8.7.0.0\xc2\xb2,\xe2\x81\xb7.0\xc2\xb9\xc2\xb9,\xc2\xb9\xe2\x81\xb5]heptadeca-1(10),11-dien-5-ol	4,4-Dimethylcholesta-8,14,24-trienol	C29H46O	LFQXEZVYNCBVDO-PBJLWWPKSA-N	64284-64-6	[H][C@@]1(CC=C2C3=C(CC[C@]12C)[C@@]1(C)CC[C@H](O)C(C)(C)[C@]1([H])CC3)[C@H](C)CCC=C(C)C	NA	17813	443212	NA	FDB022376	NA	391478	C11455	44-DIMETHYL-CHOLESTA-812-24-TRIENOL	1454719	5952	NA	NA	Organic compounds	Cholesterols and derivatives	Lipids and lipid-like molecules	Steroids and steroid derivatives	Cholestane steroids	Aliphatic homopolycyclic compounds
808	808	HMDB0001024	183.977289026	2-oxo-3-(phosphonooxy)propanoic acid	Phosphohydroxypyruvic acid	C3H5O7P	LFLUCDOSQPJJBE-UHFFFAOYSA-N	3913-50-6	OC(=O)C(=O)COP(O)(O)=O	NA	30933	105	NA	FDB022377	C00019657	103	C03232	3-P-HYDROXYPYRUVATE	41453	484	HPV	NA	Organic compounds	Glycerone phosphates	Organic oxygen compounds	Organooxygen compounds	Carbonyl compounds	Aliphatic acyclic compounds
809	809	HMDB0001028	387.350115067	(1S,2R,5S,10S,11S,14R,15R)-14-[(2R)-5-(dimethylamino)pentan-2-yl]-2,15-dimethyltetracyclo[8.7.0.0\xc2\xb2,\xe2\x81\xb7.0\xc2\xb9\xc2\xb9,\xc2\xb9\xe2\x81\xb5]heptadec-7-en-5-ol	25-Azacholesterol	C26H45NO	RZPPEFJMRVRCDD-XSLNCIIRSA-N	1973-61-1	[H][C@@]1(CC[C@@]2([H])[C@]3([H])CC=C4C[C@@H](O)CC[C@]4(C)[C@@]3([H])CC[C@]12C)[C@H](C)CCCN(C)C	NA	NA	164906	NA	FDB022378	NA	144573	NA	CPD-4542	NA	5954	NA	NA	Organic compounds	25-azasteroids and derivatives	Lipids and lipid-like molecules	Steroids and steroid derivatives	Azasteroids and derivatives	Aliphatic homopolycyclic compounds
810	810	HMDB0001030	340.100561482	(2R,3S,5S,6S)-3,5-dihydroxy-2-(hydroxymethyl)-6-{[(2R,3S,4R,5R)-4,5,6-trihydroxy-2-(hydroxymethyl)oxan-3-yl]oxy}oxan-4-one	b"3'-Ketolactose"	C12H20O11	HKKHTABTHSUDBP-ILXILVFVSA-N	15990-62-2	OC[C@H]1O[C@@H](O[C@H]2[C@H](O)[C@@H](O)C(O)O[C@@H]2CO)[C@H](O)C(=O)[C@H]1O	NA	NA	440659	NA	FDB022379	NA	389539	C05403	3-KETOLACTOSE	NA	NA	NA	NA	Organic compounds	Disaccharides	Organic oxygen compounds	Organooxygen compounds	Carbohydrates and carbohydrate conjugates	Aliphatic heteromonocyclic compounds
811	811	HMDB0001031	214.024239218	{[(2R,3S,5R)-3,5-dihydroxyoxolan-2-yl]methoxy}phosphonic acid	Deoxyribose 5-phosphate	C5H11O7P	KKZFLSZAWCYPOC-VPENINKCSA-N	102916-66-5	O[C@H]1C[C@H](O)[C@@H](COP(O)(O)=O)O1	NA	16132	45934311	NA	FDB022380	NA	25057464	C00673	DEOXY-RIBOSE-5P	35666	5956	AAB	NA	Organic compounds	Pentose phosphates	Organic oxygen compounds	Organooxygen compounds	Carbohydrates and carbohydrate conjugates	Aliphatic heteromonocyclic compounds
812	812	HMDB0001032	368.165744696	[(1S,2R,5S,10R,11S,15S)-2,15-dimethyl-14-oxotetracyclo[8.7.0.0^{2,7}.0^{11,15}]heptadec-7-en-5-yl]oxidanesulfonic acid	Dehydroepiandrosterone sulfate	C19H28O5S	CZWCKYRVOZZJNM-USOAJAOKSA-N	651-48-9	[H][C@@]12CCC(=O)[C@@]1(C)CC[C@@]1([H])[C@@]2([H])CC=C2C[C@H](CC[C@]12C)OS(O)(=O)=O	DB05804	16814	12594	NA	FDB022381	NA	12074	C04555	DEHYDRO-EPIANDROSTERONE-SULFATE	44038	4095	NA	NA	Organic compounds	Sulfated steroids	Lipids and lipid-like molecules	Steroids and steroid derivatives	Sulfated steroids	Aliphatic homopolycyclic compounds
813	813	HMDB0001033	81.97246462	sulfurous acid	Hydrogen sulfite	H2O3S	LSNNMFCWUKXFEE-UHFFFAOYSA-N	15181-46-1	OS(O)=O	NA	48854	1100	NA	FDB013391	C00019662	1069	C00094	NA	NA	NA	NA	NA	Inorganic compounds	Non-metal sulfites	Homogeneous non-metal compounds	Non-metal oxoanionic compounds	Non-metal sulfites	NA
814	814	HMDB0001035	1045.534514801	(3S)-3-amino-3-{[(1S)-1-{[(1S)-1-{[(1S)-1-{[(1S,2S)-1-{[(2S)-1-[(2S)-2-{[(1S)-1-carboxy-2-phenylethyl]carbamoyl}pyrrolidin-1-yl]-3-(1H-imidazol-5-yl)-1-oxopropan-2-yl]carbamoyl}-2-methylbutyl]carbamoyl}-2-(4-hydroxyphenyl)ethyl]carbamoyl}-2-methylpropyl]carbamoyl}-4-[(diaminomethylidene)amino]butyl]carbamoyl}propanoic acid	Angiotensin II	C50H71N13O12	CZGUSIXMZVURDU-JZXHSEFVSA-N	11128-99-7	CC[C@H](C)[C@H](NC(=O)[C@H](CC1=CC=C(O)C=C1)NC(=O)[C@@H](NC(=O)[C@H](CCCN=C(N)N)NC(=O)[C@@H](N)CC(O)=O)C(C)C)C(=O)N[C@@H](CC1=CN=CN1)C(=O)N1CCC[C@H]1C(=O)N[C@@H](CC1=CC=CC=C1)C(O)=O	NA	2719	172198	NA	FDB022383	NA	150504	C02135	NA	NA	NA	NA	NA	Organic compounds	Oligopeptides	Organic acids and derivatives	Carboxylic acids and derivatives	Amino acids, peptides, and analogues	Aromatic heteromonocyclic compounds
815	815	HMDB0001036	930.50757177	(2S)-2-{[(2S)-1-[(2S)-2-[(2S,3S)-2-[(2S)-2-[(2S)-2-[(2S)-2-amino-5-[(diaminomethylidene)amino]pentanamido]-3-methylbutanamido]-3-(4-hydroxyphenyl)propanamido]-3-methylpentanamido]-3-(1H-imidazol-5-yl)propanoyl]pyrrolidin-2-yl]formamido}-3-phenylpropanoic acid	Angiotensin III	C46H66N12O9	QMMRCKSBBNJCMR-KMZPNFOHSA-N	12687-51-3	CC[C@H](C)[C@H](NC(=O)[C@H](CC1=CC=C(O)C=C1)NC(=O)[C@@H](NC(=O)[C@@H](N)CCCN=C(N)N)C(C)C)C(=O)N[C@@H](CC1=CN=CN1)C(=O)N1CCC[C@H]1C(=O)N[C@@H](CC1=CC=CC=C1)C(O)=O	NA	1183270	3082042	NA	FDB022384	NA	2339529	C15848	NA	NA	NA	NA	NA	Organic compounds	Oligopeptides	Organic acids and derivatives	Carboxylic acids and derivatives	Amino acids, peptides, and analogues	Aromatic heteromonocyclic compounds
816	816	HMDB0001038	774.406460744	(2S)-2-{[(2S)-1-[(2S)-2-[(2S,3S)-2-[(2S)-2-[(2S)-2-amino-3-methylbutanamido]-3-(4-hydroxyphenyl)propanamido]-3-methylpentanamido]-3-(1H-imidazol-5-yl)propanoyl]pyrrolidin-2-yl]formamido}-3-phenylpropanoic acid	Angiotensin IV	C40H54N8O8	QSBGWDDCOJYQGY-KOQODJNWSA-N	12676-15-2	CC[C@H](C)[C@H](NC(=O)[C@H](CC1=CC=C(O)C=C1)NC(=O)[C@@H](N)C(C)C)C(=O)N[C@@H](CC1=CN=CN1)C(=O)N1CCC[C@H]1C(=O)N[C@@H](CC1=CC=CC=C1)C(O)=O	NA	528953	123814	NA	FDB022385	NA	110363	C15849	NA	NA	NA	NA	NA	Organic compounds	Oligopeptides	Organic acids and derivatives	Carboxylic acids and derivatives	Amino acids, peptides, and analogues	Aromatic heteromonocyclic compounds
817	817	HMDB0001039	17.002739654	hydroxide	Hydroxide	HO	XLYOFNOQVPJJNP-UHFFFAOYSA-M	14280-30-9	[OH-]	NA	16234	961	NA	FDB022386	NA	936	C01328	NH4OH	37371	NA	OH	NA	Inorganic compounds	Non-metal hydroxides	Homogeneous non-metal compounds	Non-metal oxoanionic compounds	Non-metal hydroxides	NA
818	818	HMDB0001041	851.172723243	{[(2R,3S,4R,5R)-5-(6-amino-9H-purin-9-yl)-4-hydroxy-2-({[hydroxy({[hydroxy(3-hydroxy-2,2-dimethyl-3-{[2-({2-[(2-methylbutanoyl)sulfanyl]ethyl}carbamoyl)ethyl]carbamoyl}propoxy)phosphoryl]oxy})phosphoryl]oxy}methyl)oxolan-3-yl]oxy}phosphonic acid	2-Methylbutyryl-CoA	C26H44N7O17P3S	LYNVNYDEQMMNMZ-PCLZRLGGSA-N	6712-02-3	CCC(C)C(=O)SCCNC(=O)CCNC(=O)C(O)C(C)(C)COP(O)(=O)OP(O)(=O)OC[C@H]1O[C@H]([C@H](O)[C@@H]1OP(O)(O)=O)N1C=NC2=C1N=CN=C2N	NA	15477	439371	NA	FDB022387	NA	388491	C01033	2-METHYL-BUTYRYL-COA	36663	5960	NA	NA	Organic compounds	Acyl CoAs	Lipids and lipid-like molecules	Fatty Acyls	Fatty acyl thioesters	Aromatic heteropolycyclic compounds
819	819	HMDB0001043	304.240230268	(5Z,8Z,11Z,14Z)-icosa-5,8,11,14-tetraenoic acid	Arachidonic acid	C20H32O2	YZXBAPSDXZZRGB-DOFZRALJSA-N	506-32-1	CCCCC\C=C/C\C=C/C\C=C/C\C=C/CCCC(O)=O	NA	15843	444899	NA	FDB011872	C00000388	392692	C00219	ARACHIDONIC_ACID	1586189	193	ACD	6.98	Organic compounds	Long-chain fatty acids	Lipids and lipid-like molecules	Fatty Acyls	Fatty acids and conjugates	Aliphatic acyclic compounds
820	820	HMDB0001044	347.063084339	{[(2R,3S,5R)-5-(2-amino-6-oxo-6,9-dihydro-3H-purin-9-yl)-3-hydroxyoxolan-2-yl]methoxy}phosphonic acid	b"2'-Deoxyguanosine 5'-monophosphate"	C10H14N5O7P	LTFMZDNNPPEQNG-KVQBGUIXSA-N	902-04-5	NC1=NC(=O)C2=C(N1)N(C=N2)[C@H]1C[C@H](O)[C@@H](COP(O)(O)=O)O1	DB04457	16192	65059	NA	FDB022388	C00019356	58570	C00362	DGMP	34744	NA	DG	NA	Organic compounds	Purine 2'-deoxyribonucleoside monophosphates	Nucleosides, nucleotides, and analogues	Purine nucleotides	Purine deoxyribonucleotides	Aromatic heteropolycyclic compounds
821	821	HMDB0001045	555.269298563	(2S)-2-[(2S)-2-(2-{2-[(2S)-2-amino-3-(4-hydroxyphenyl)propanamido]acetamido}acetamido)-3-phenylpropanamido]-4-methylpentanoic acid	Enkephalin L	C28H37N5O7	URLZCHNOLZSCCA-VABKMULXSA-N	14-18-6	CC(C)C[C@H](NC(=O)[C@H](CC1=CC=CC=C1)NC(=O)CNC(=O)CNC(=O)[C@@H](N)CC1=CC=C(O)C=C1)C(O)=O	NA	103389	461776	NA	FDB022389	NA	406229	NA	NA	NA	NA	NA	NA	Organic compounds	Oligopeptides	Organic acids and derivatives	Carboxylic acids and derivatives	Amino acids, peptides, and analogues	Aromatic homomonocyclic compounds
822	822	HMDB0001046	176.094963016	1-methyl-5-(pyridin-3-yl)pyrrolidin-2-one	Cotinine	C10H12N2O	UIKROCXWUNQSPJ-UHFFFAOYSA-N	486-56-6	CN1C(CCC1=O)C1=CN=CC=C1	NA	127762	408	NA	FDB004716	C00034470	395	NA	CPD-2742	NA	1531	NA	0.07	Organic compounds	Pyrrolidinylpyridines	Organoheterocyclic compounds	Pyridines and derivatives	Pyrrolidinylpyridines	Aromatic heteromonocyclic compounds
823	823	HMDB0001047	339.996048936	{[(2R,3S,4S,5S)-3,4-dihydroxy-5-(hydroxymethyl)-5-(phosphonooxy)oxolan-2-yl]methoxy}phosphonic acid	D-Fructose 2,6-bisphosphate	C6H14O12P2	YXWOAJXNVLXPMU-ZXXMMSQZSA-N	NA	OC[C@@]1(OP(O)(O)=O)O[C@H](COP(O)(O)=O)[C@@H](O)[C@@H]1O	NA	28602	105021	NA	FDB022390	C00007441	94762	C00665	CPD-535	35645	5964	FDP	NA	Organic compounds	Pentose phosphates	Organic oxygen compounds	Organooxygen compounds	Carbohydrates and carbohydrate conjugates	Aliphatic heteromonocyclic compounds
824	824	HMDB0001049	250.062342258	(2S)-2-amino-4-{[(1R)-1-carboxy-2-sulfanylethyl]carbamoyl}butanoic acid	gamma-Glutamylcysteine	C8H14N2O5S	RITKHVBHSGLULN-WHFBIAKZSA-N	636-58-8	N[C@@H](CCC(=O)N[C@@H](CS)C(O)=O)C(O)=O	DB03408	17515	123938	NA	FDB003603	C00007507	110467	C00669	L-GAMMA-GLUTAMYLCYSTEINE	35655	5966	3GC	NA	Organic compounds	N-acyl-alpha amino acids	Organic acids and derivatives	Carboxylic acids and derivatives	Amino acids, peptides, and analogues	Aliphatic acyclic compounds
825	825	HMDB0001050	51.971592361	hypochlorous acid	Hypochlorite	ClHO	QWPPOHNGKGFGJK-UHFFFAOYSA-N	14380-61-1	OCl	NA	24757	24341	NA	NA	NA	NA	C19697	NA	NA	NA	NA	NA	Inorganic compounds	Non-metal hypochlorites	Homogeneous non-metal compounds	Non-metal oxoanionic compounds	Non-metal hypochlorites	NA
826	826	HMDB0001051	90.031694058	2,3-dihydroxypropanal	Glyceraldehyde	C3H6O3	MNQZXJOMYWMBOU-UHFFFAOYSA-N	56-82-6	OCC(O)C=O	NA	5445	751	NA	FDB022392	C00007413	731	C02154	CPD0-1551	35402	4176	1W3T	NA	Organic compounds	Monosaccharides	Organic oxygen compounds	Organooxygen compounds	Carbohydrates and carbohydrate conjugates	Aliphatic acyclic compounds
827	827	HMDB0001052	853.151987801	{[5-(6-amino-9H-purin-9-yl)-4-hydroxy-2-({[hydroxy({[hydroxy(3-hydroxy-3-{[2-({2-[(3-hydroxy-2-methylpropanoyl)sulfanyl]ethyl}carbamoyl)ethyl]carbamoyl}-2,2-dimethylpropoxy)phosphoryl]oxy})phosphoryl]oxy}methyl)oxolan-3-yl]oxy}phosphonic acid	(S)-3-Hydroxyisobutyryl-CoA	C25H42N7O18P3S	WWEOGFZEFHPUAM-UHFFFAOYSA-N	319440-43-2	CC(CO)C(=O)SCCNC(=O)CCNC(=O)C(O)C(C)(C)COP(O)(=O)OP(O)(=O)OCC1OC(C(O)C1OP(O)(O)=O)N1C=NC2=C(N)N=CN=C12	NA	28259	88	NA	FDB022393	NA	86	C06000	3-HYDROXY-ISOBUTYRYL-COA	47176	453	NA	NA	Organic compounds	Acyl CoAs	Lipids and lipid-like molecules	Fatty Acyls	Fatty acyl thioesters	Aromatic heteropolycyclic compounds
828	828	HMDB0001054	466.233169358	{[(2S,3R,4S,5S,6R)-3,4,5-trihydroxy-6-(hydroxymethyl)oxan-2-yl]oxy}({[(6Z)-3,7,11-trimethyldodeca-6,10-dien-1-yl]oxy})phosphinic acid	Dolichyl b-D-glucosyl phosphate	C21H39O9P	RHJMCOLWMXJOGE-ZTZGTLKASA-N	220496-27-5	OC[C@H]1O[C@@H](OP(=O)(O)OCCC(C)CC\C=C(\C)CCC=C(C)C)[C@H](O)[C@@H](O)[C@@H]1O	NA	15812	22833557	NA	FDB022394	NA	17216044	C01246	NA	1809280	5969	NA	NA	Organic compounds	Sesquiterpenoids	Lipids and lipid-like molecules	Prenol lipids	Sesquiterpenoids	Aliphatic heteromonocyclic compounds
829	829	HMDB0001056	443.155331439	(2S)-2-[(4-{[(2-amino-4-oxo-3,4,7,8-tetrahydropteridin-6-yl)methyl]amino}phenyl)formamido]pentanedioic acid	Dihydrofolic acid	C19H21N7O6	OZRNSSUDZOLUSN-LBPRGKRZSA-N	4033-27-6	NC1=NC2=C(N=C(CNC3=CC=C(C=C3)C(=O)N[C@@H](CCC(O)=O)C(O)=O)CN2)C(=O)N1	NA	15633	98792	NA	FDB022395	C00007248	89228	C00415	DIHYDROFOLATE	34911	5970	DHF	NA	Organic compounds	Glutamic acid and derivatives	Organic acids and derivatives	Carboxylic acids and derivatives	Amino acids, peptides, and analogues	Aromatic heteropolycyclic compounds
830	830	HMDB0001057	893.146902423	(3E)-5-{[2-(3-{3-[({[({[5-(6-amino-9H-purin-9-yl)-4-hydroxy-3-(phosphonooxy)oxolan-2-yl]methoxy}(hydroxy)phosphoryl)oxy](hydroxy)phosphoryl}oxy)methyl]-2-hydroxy-3-methylbutanamido}propanamido)ethyl]sulfanyl}-3-methyl-5-oxopent-3-enoic acid	3-Methylglutaconyl-CoA	C27H42N7O19P3S	GXKSHRDAHFLWPN-NTEUORMPSA-N	6247-73-0	C\C(CC(O)=O)=C/C(=O)SCCNC(=O)CCNC(=O)C(O)C(C)(C)COP(O)(=O)OP(O)(=O)OCC1OC(C(O)C1OP(O)(O)=O)N1C=NC2=C(N)N=CN=C12	NA	15488	5462214	NA	FDB022396	NA	11471767	C03231	TRANS-3-METHYL-GLUTACONYL-COA	41450	5971	NA	NA	Organic compounds	Acyl CoAs	Lipids and lipid-like molecules	Fatty Acyls	Fatty acyl thioesters	Aromatic heteropolycyclic compounds
831	831	HMDB0001058	339.996048936	{[(2S,3S,4S,5R)-2,3,4-trihydroxy-5-[(phosphonooxy)methyl]oxolan-2-yl]methoxy}phosphonic acid	Fructose 1,6-bisphosphate	C6H14O12P2	RNBGYGVWRKECFJ-ZXXMMSQZSA-N	488-69-7	O[C@H]1[C@H](O)[C@](O)(COP(O)(O)=O)O[C@@H]1COP(O)(O)=O	NA	40595	172313	NA	FDB022397	NA	393165	C00354	FRUCTOSE-16-DIPHOSPHATE	34717	147	AFP	NA	Organic compounds	Hexose phosphates	Organic oxygen compounds	Organooxygen compounds	Carbohydrates and carbohydrate conjugates	Aliphatic heteromonocyclic compounds
832	832	HMDB0001059	499.928709756	{[(2S,3R,5S,6S)-2,6-dihydroxy-3,4,5-tris(phosphonooxy)cyclohexyl]oxy}phosphonic acid	Inositol 1,3,4,5-tetraphosphate	C6H16O18P4	CIPFCGZLFXVXBG-FTSGZOCFSA-N	102850-29-3	O[C@H]1C(OP(O)(O)=O)[C@H](O)[C@@H](OP(O)(O)=O)C(OP(O)(O)=O)[C@H]1OP(O)(O)=O	NA	16783	107758	NA	FDB022398	NA	96919	C01272	CPD-506	37244	5973	1B55	NA	Organic compounds	Inositol phosphates	Organic oxygen compounds	Organooxygen compounds	Alcohols and polyols	Aliphatic homomonocyclic compounds
833	833	HMDB0001060	728.57436092	2,3-dimethoxy-5-methyl-6-[(2E,6E,10E,14E,18E,22E,26E)-3,7,11,15,19,23,27,31-octamethyldotriaconta-2,6,10,14,18,22,26,30-octaen-1-yl]benzene-1,4-diol	Ubiquinol 8	C49H76O4	LOJUQFSPYHMHEO-SGHXUWJISA-N	74075-00-6	COC1=C(OC)C(O)=C(C\C=C(/C)CC\C=C(/C)CC\C=C(/C)CC\C=C(/C)CC\C=C(/C)CC\C=C(/C)CC\C=C(/C)CCC=C(C)C)C(C)=C1O	NA	61682	22833558	NA	FDB022399	NA	24603698	NA	CPD-9956	NA	5974	NA	NA	Organic compounds	Polyprenyl quinols	Lipids and lipid-like molecules	Prenol lipids	Quinone and hydroquinone lipids	Aromatic homomonocyclic compounds
834	834	HMDB0001061	177.91159	trihydroxyiodanediium	Iodate	H3IO3	VNFOOPCKMZASMJ-UHFFFAOYSA-N	15454-31-6	O[I++](O)O	NA	29226	84927	NA	FDB022400	NA	76615	NA	NA	NA	NA	NA	NA	Inorganic compounds	Other non-metal halides	Homogeneous non-metal compounds	Other non-metal halides	NA	NA
835	835	HMDB0001062	301.056267627	{[(2R,3S,4R,5R)-5-acetamido-3,4,6-trihydroxyoxan-2-yl]methoxy}phosphonic acid	N-Acetyl-D-Glucosamine 6-Phosphate	C8H16NO9P	BRGMHAYQAZFZDJ-RTRLPJTCSA-N	18191-20-3	CC(=O)N[C@H]1C(O)O[C@H](COP(O)(O)=O)[C@@H](O)[C@@H]1O	NA	15784	440996	NA	FDB022401	C00019661	389821	C00357	N-ACETYL-D-GLUCOSAMINE-6-P	34733	5975	1FRZ	NA	Organic compounds	Acylaminosugars	Organic oxygen compounds	Organooxygen compounds	Carbohydrates and carbohydrate conjugates	Aliphatic heteromonocyclic compounds
836	836	HMDB0001063	562.402210216	3-[(2E,6E,10E,14E,18E)-3,7,11,15,19,23-hexamethyltetracosa-2,6,10,14,18,22-hexaen-1-yl]-4,5-dihydroxybenzoic acid	3-Hexaprenyl-4,5-Dihydroxybenzoic acid	C37H54O4	VEPICJBQCOUQPI-IRVXXIIISA-N	63975-40-6	CC(C)=CCC\C(C)=C\CC\C(C)=C\CC\C(C)=C\CC\C(C)=C\CC\C(C)=C\CC1=C(O)C(O)=CC(=C1)C(O)=O	NA	18081	5280760	NA	FDB022402	NA	4444330	C05200	3-HEXAPRENYL-45-DIHYDROXYBENZOATE	NA	5976	NA	NA	Organic compounds	Polyprenylbenzene-1,2-diols	Lipids and lipid-like molecules	Prenol lipids	Polyprenylphenols	Aromatic homomonocyclic compounds
837	837	HMDB0001064	1029.344873947	{[5-(6-amino-9H-purin-9-yl)-4-hydroxy-2-({[hydroxy({[hydroxy(3-hydroxy-2,2-dimethyl-3-{[2-({2-[(9E,12E)-octadeca-9,12-dienoylsulfanyl]ethyl}carbamoyl)ethyl]carbamoyl}propoxy)phosphoryl]oxy})phosphoryl]oxy}methyl)oxolan-3-yl]oxy}phosphonic acid	Linoleoyl-CoA	C39H66N7O17P3S	YECLLIMZHNYFCK-MVKOLZDDSA-N	6709-57-5	CCCCC\C=C\C\C=C\CCCCCCCC(=O)SCCNC(=O)CCNC(=O)C(O)C(C)(C)COP(O)(=O)OP(O)(=O)OCC1OC(C(O)C1OP(O)(O)=O)N1C=NC2=C(N)N=CN=C12	NA	15530	5462164	NA	FDB022403	NA	10637815	C02050	CPD-18	NA	5977	NA	NA	Organic compounds	Long-chain fatty acyl CoAs	Lipids and lipid-like molecules	Fatty Acyls	Fatty acyl thioesters	Aromatic heteropolycyclic compounds
838	838	HMDB0001065	137.084063979	2-amino-1-phenylethan-1-ol	2-Hydroxyphenethylamine	C8H11NO	ULSIYEODSMZIPX-UHFFFAOYSA-N	7568-93-6	NCC(O)C1=CC=CC=C1	NA	16343	1000	NA	FDB022404	NA	975	C02735	PHENYLETHANOLAMINE	NA	59	NA	NA	Organic compounds	Aralkylamines	Organic nitrogen compounds	Organonitrogen compounds	Amines	Aromatic homomonocyclic compounds
839	839	HMDB0001066	379.104935353	(2S)-2-amino-4-{[(1R)-1-[(carboxymethyl)carbamoyl]-2-{[(2R)-2-hydroxypropanoyl]sulfanyl}ethyl]carbamoyl}butanoic acid	S-Lactoylglutathione	C13H21N3O8S	VDYDCVUWILIYQF-CSMHCCOUSA-N	25138-66-3	C[C@@H](O)C(=O)SC[C@H](NC(=O)CC[C@H](N)C(O)=O)C(=O)NCC(O)=O	NA	15694	440018	NA	FDB022405	C00019550	389032	C03451	S-LACTOYL-GLUTATHIONE	41876	5979	NA	NA	Organic compounds	Oligopeptides	Organic acids and derivatives	Carboxylic acids and derivatives	Amino acids, peptides, and analogues	Aliphatic acyclic compounds
840	840	HMDB0001067	304.090665498	2-(3-carboxy-2-acetamidopropanamido)pentanedioic acid	N-Acetylaspartylglutamic acid	C11H16N2O8	OPVPGKGADVGKTG-UHFFFAOYSA-N	3106-85-2	CC(=O)NC(CC(O)=O)C(=O)NC(CCC(O)=O)C(O)=O	NA	200472	5255	NA	FDB022406	NA	5065	C12270	NA	NA	NA	NA	NA	Organic compounds	Dipeptides	Organic acids and derivatives	Carboxylic acids and derivatives	Amino acids, peptides, and analogues	Aliphatic acyclic compounds
841	841	HMDB0001068	290.040283212	{[(2R,3S,4R,5S)-3,4,5,6-tetrahydroxy-6-(hydroxymethyl)oxan-2-yl]methoxy}phosphonic acid	D-Sedoheptulose 7-phosphate	C7H15O10P	CBIDVWSRUUODHL-QTSLKERKSA-N	2646-35-7	OCC1(O)O[C@H](COP(O)(O)=O)[C@@H](O)[C@@H](O)[C@@H]1O	NA	15721	22833559	NA	FDB022407	NA	17216052	C00281	D-SEDOHEPTULOSE-7-P	34485	5980	NA	NA	Organic compounds	Hexose phosphates	Organic oxygen compounds	Organooxygen compounds	Carbohydrates and carbohydrate conjugates	Aliphatic heteromonocyclic compounds
842	842	HMDB0001069	358.138953094	2-[6-amino-2-(phenylamino)-9H-purin-9-yl]-5-(hydroxymethyl)oxolane-3,4-diol	2-Phenylaminoadenosine	C16H18N6O4	SCNILGOVBBRMBK-UHFFFAOYSA-N	53296-10-9	NC1=C2N=CN(C3OC(CO)C(O)C3O)C2=NC(NC2=CC=CC=C2)=N1	NA	91804	1585	NA	FDB022408	NA	1528	NA	NA	NA	5981	NA	NA	Organic compounds	Purine nucleosides	Nucleosides, nucleotides, and analogues	Purine nucleosides	NA	Aromatic heteropolycyclic compounds
843	843	HMDB0001070	893.219673435	{[5-(6-amino-9H-purin-9-yl)-4-hydroxy-2-({[hydroxy({[hydroxy({3-hydroxy-2,2-dimethyl-3-[(2-{[2-(octanoylsulfanyl)ethyl]carbamoyl}ethyl)carbamoyl]propoxy})phosphoryl]oxy})phosphoryl]oxy}methyl)oxolan-3-yl]oxy}phosphonic acid	Octanoyl-CoA	C29H50N7O17P3S	KQMZYOXOBSXMII-UHFFFAOYSA-N	1264-52-4	CCCCCCCC(=O)SCCNC(=O)CCNC(=O)C(O)C(C)(C)COP(O)(=O)OP(O)(=O)OCC1OC(C(O)C1OP(O)(O)=O)N1C=NC2=C(N)N=CN=C12	NA	15533	380	NA	FDB022409	NA	371	C01944	CPD-196	38747	5982	NA	NA	Organic compounds	2,3,4-saturated fatty acyl CoAs	Lipids and lipid-like molecules	Fatty Acyls	Fatty acyl thioesters	Aromatic heteropolycyclic compounds
844	844	HMDB0001072	862.683911368	2-[(2E,6E,10E,14E,18E,22E,26E,30E,34E)-3,7,11,15,19,23,27,31,35,39-decamethyltetraconta-2,6,10,14,18,22,26,30,34,38-decaen-1-yl]-5,6-dimethoxy-3-methylcyclohexa-2,5-diene-1,4-dione	Coenzyme Q10	C59H90O4	ACTIUHUUMQJHFO-UPTCCGCDSA-N	303-98-0	COC1=C(OC)C(=O)C(C\C=C(/C)CC\C=C(/C)CC\C=C(/C)CC\C=C(/C)CC\C=C(/C)CC\C=C(/C)CC\C=C(/C)CC\C=C(/C)CC\C=C(/C)CCC=C(C)C)=C(C)C1=O	DB09270	46245	5281915	NA	FDB014621	C00002866	4445197	C11378	UBIQUINONE-10	34867	5983	U10	NA	Organic compounds	Ubiquinones	Lipids and lipid-like molecules	Prenol lipids	Quinone and hydroquinone lipids	Aliphatic homomonocyclic compounds
845	845	HMDB0001076	260.029718526	{[(2R,3S,4S,5R)-2,3,4-trihydroxy-5-(hydroxymethyl)oxolan-2-yl]methoxy}phosphonic acid	Fructose 1-phosphate	C6H13O9P	RHKKZBWRNHGJEZ-ARQDHWQXSA-N	15978-08-2	OC[C@H]1O[C@](O)(COP(O)(O)=O)[C@@H](O)[C@@H]1O	NA	704854	10400369	NA	FDB022410	NA	8575807	C01094	FRU1P	40936	378	F1X	NA	Organic compounds	Hexose phosphates	Organic oxygen compounds	Organooxygen compounds	Carbohydrates and carbohydrate conjugates	Aliphatic heteromonocyclic compounds
[truncated: 113,255 more rows]
