# Supplementary material for: Untargeted high-resolution paired mass distance data mining for retrieving general chemical relationships
Source: Commun Chem. 2020 Nov 6;3:157. doi: 10.1038/s42004-020-00403-z (PMC8320691; doi:10.1038/s42004-020-00403-z)
Supplement: Supplementary file 4 — Supplementary Data 2 [file 42004_2020_403_MOESM4_ESM.csv]

	ID	ms1	formula1	ms2	formula2	pmd	C	H	O	N	P	S
2	R00002	506.9957	C10H16N5O13P3	427.0294	C10H15N5O10P2	79.966	0	1	3	0	1	0
8	R00010	342.1162	C12H22O11	180.0634	C6H12O6	162.053	6	10	5	0	0	0
10	R00012	522.9907	C10H16N5O14P3	868.0381	C20H28N10O21P4	345.047	10	12	7	5	1	0
12	R00014	425.045	C12H19N4O7P2S	469.0712	C14H23N4O8P2S	44.026	2	4	1	0	0	0
13.1	R00015	342.1162	C12H22O11	180.0634	C6H12O6	162.053	6	10	5	0	0	0
13.2	R00015	342.1162	C12H22O11	504.169	C18H32O16	162.053	6	10	5	0	0	0
17	R00021	147.0532	C5H9NO4	146.0691	C5H10N2O3	0.984	0	-1	1	-1	0	0
18	R00022	424.1693	C16H28N2O11	221.0899	C8H15NO6	203.079	8	13	5	1	0	0
20	R00024	309.9855	C5H12O11P2	185.9929	C3H7O7P	123.993	2	5	4	0	1	0
21	R00025	458.1203	C17H23N4O9P	456.1046	C17H21N4O9P	2.016	0	2	0	0	0	0
22	R00026	342.1162	C12H22O11	180.0634	C6H12O6	162.053	6	10	5	0	0	0
23	R00027	212.0837	C14H12O2	106.0419	C7H6O	106.042	7	6	1	0	0	0
24	R00028	342.1162	C12H22O11	180.0634	C6H12O6	162.053	6	10	5	0	0	0
26	R00031	181.0739	C9H11NO3	197.0688	C9H11NO4	15.995	0	0	1	0	0	0
27	R00032	536.4382	C40H56	284.214	C20H28O	252.224	20	28	-1	0	0	0
28	R00033	265.1123	C12H17N4OS	263.0967	C12H15N4OS	2.016	0	2	0	0	0	0
30	R00036	131.0582	C5H9NO3	226.0954	C10H14N2O4	95.037	5	5	1	1	0	0
32.1	R00039	504.169	C18H32O16	342.1162	C12H22O11	162.053	6	10	5	0	0	0
32.2	R00039	504.169	C18H32O16	666.2219	C24H42O21	162.053	6	10	5	0	0	0
34	R00042	180.0423	C9H8O4	152.0473	C8H8O3	27.995	1	0	1	0	0	0
35	R00043	272.1049	C16H16O4	152.0473	C8H8O3	120.058	8	8	1	0	0	0
36	R00044	338.1392	C20H20NO4	336.1236	C20H18NO4	2.016	0	2	0	0	0	0
37	R00045	197.0688	C9H11NO4	195.0532	C9H9NO4	2.016	0	2	0	0	0	0
38	R00047	139.0269	C6H5NO3	111.032	C5H5NO2	27.995	1	0	1	0	0	0
39	R00048	190.0841	C8H14O5	104.0473	C4H8O3	86.037	4	6	2	0	0	0
40.1	R00049	332.0743	C13H16O10	180.0634	C6H12O6	152.011	7	4	4	0	0	0
40.2	R00049	332.0743	C13H16O10	484.0853	C20H20O14	152.011	7	4	4	0	0	0
42	R00053	322.0325	C14H10O9	170.0215	C7H6O5	152.011	7	4	4	0	0	0
43	R00054	318.074	C16H14O7	168.0423	C8H8O4	150.032	8	6	3	0	0	0
44	R00055	268.0808	C10H12N4O5	266.0651	C10H10N4O5	2.016	0	2	0	0	0	0
47	R00058	110.0368	C6H6O2	108.0211	C6H4O2	2.016	0	2	0	0	0	0
48	R00059	244.1787	C12H24N2O3	131.0946	C6H13NO2	113.084	6	11	1	1	0	0
49	R00060	332.0896	C17H16O7	330.074	C17H14O7	2.016	0	2	0	0	0	0
50	R00061	332.0896	C17H16O7	330.074	C17H14O7	2.016	0	2	0	0	0	0
51.1	R00062	760.2956	C39H44N4O12	584.2635	C33H36N4O6	176.032	6	8	6	0	0	0
51.2	R00062	760.2956	C39H44N4O12	936.3277	C45H52N4O18	176.032	6	8	6	0	0	0
52.1	R00063	386.1213	C17H22O10	180.0634	C6H12O6	206.058	11	10	4	0	0	0
52.2	R00063	386.1213	C17H22O10	592.1792	C28H32O14	206.058	11	10	4	0	0	0
53.1	R00066	326.1226	C13H18N4O6	376.1383	C17H20N4O6	50.016	4	2	0	0	0	0
53.2	R00066	326.1226	C13H18N4O6	276.107	C9H16N4O6	50.016	4	2	0	0	0	0
55	R00068	176.0321	C6H8O6	174.0164	C6H6O6	2.016	0	2	0	0	0	0
56	R00069	172.0484	C6H8N2O4	156.0535	C6H8N2O3	15.995	0	0	1	0	0	0
57	R00070	590.3104	C33H42N4O6	588.2948	C33H40N4O6	2.016	0	2	0	0	0	0
58	R00072	263.0967	C12H15N4OS	279.0916	C12H15N4O2S	15.995	0	0	1	0	0	0
59	R00073	352.225	C20H32O5	368.2199	C20H32O6	15.995	0	0	1	0	0	0
60	R00074	109.0528	C6H7NO	212.0586	C12H8N2O2	103.006	6	1	1	1	0	0
61	R00075	398.1372	C15H22N6O5S	303.143	C12H21N3O6	94.994	3	1	-1	3	0	1
62	R00076	506.9957	C10H16N5O13P3	427.0294	C10H15N5O10P2	79.966	0	1	3	0	1	0
65	R00080	110.0368	C6H6O2	214.0266	C12H6O4	103.99	6	0	2	0	0	0
69	R00084	226.0954	C10H14N2O4	854.2858	C40H46N4O17	628.19	30	32	13	2	0	0
70	R00085	506.9957	C10H16N5O13P3	347.0631	C10H14N5O7P	159.933	0	2	6	0	2	0
71	R00086	506.9957	C10H16N5O13P3	427.0294	C10H15N5O10P2	79.966	0	1	3	0	1	0
72	R00087	506.9957	C10H16N5O13P3	347.0631	C10H14N5O7P	159.933	0	2	6	0	2	0
73	R00088	506.9957	C10H16N5O13P3	507.9798	C10H15N4O14P3	0.984	0	-1	1	-1	0	0
74	R00089	506.9957	C10H16N5O13P3	329.0525	C10H12N5O6P	177.943	0	4	7	0	2	0
76	R00091	767.1152	C21H36N7O16P3S	665.1248	C21H29N7O14P2	101.99	0	7	2	0	1	1
78.1	R00093	664.1169	C21H28N7O14P2	146.0691	C5H10N2O3	518.048	16	18	11	5	2	0
78.2	R00093	147.0532	C5H9NO4	146.0691	C5H10N2O3	0.984	0	-1	1	-1	0	0
79.1	R00094	664.1169	C21H28N7O14P2	612.152	C20H32N6O12S2	51.965	1	-4	2	1	2	-2
79.2	R00094	307.0838	C10H17N3O6S	612.152	C20H32N6O12S2	305.068	10	15	6	3	0	1
80.1	R00095	664.1169	C21H28N7O14P2	175.0243	C6H7O6	489.093	15	21	8	7	2	0
80.2	R00095	176.0321	C6H8O6	665.1248	C21H29N7O14P2	489.093	15	21	8	7	2	0
85	R00102	664.1169	C21H28N7O14P2	559.0717	C15H23N5O14P2	105.045	6	5	0	2	0	0
86	R00103	664.1169	C21H28N7O14P2	347.0631	C10H14N5O7P	317.054	11	14	7	2	1	0
87.1	R00104	506.9957	C10H16N5O13P3	427.0294	C10H15N5O10P2	79.966	0	1	3	0	1	0
87.2	R00104	664.1169	C21H28N7O14P2	744.0833	C21H29N7O17P3	79.966	0	1	3	0	1	0
88.1	R00105	506.9957	C10H16N5O13P3	427.0294	C10H15N5O10P2	79.966	0	1	3	0	1	0
88.2	R00105	665.1248	C21H29N7O14P2	745.0911	C21H30N7O17P3	79.966	0	1	3	0	1	0
93.1	R00111	745.0911	C21H30N7O17P3	175.0957	C6H13N3O3	569.995	15	17	14	4	3	0
93.2	R00111	190.1066	C6H14N4O3	175.0957	C6H13N3O3	15.011	0	1	0	1	0	0
94.1	R00112	664.1169	C21H28N7O14P2	744.0833	C21H29N7O17P3	79.966	0	1	3	0	1	0
94.2	R00112	745.0911	C21H30N7O17P3	665.1248	C21H29N7O14P2	79.966	0	1	3	0	1	0
96.1	R00114	744.0833	C21H29N7O17P3	146.0691	C5H10N2O3	598.014	16	19	14	5	3	0
96.2	R00114	147.0532	C5H9NO4	146.0691	C5H10N2O3	0.984	0	-1	1	-1	0	0
97.1	R00115	744.0833	C21H29N7O17P3	612.152	C20H32N6O12S2	131.931	1	-3	5	1	3	-2
97.2	R00115	307.0838	C10H17N3O6S	612.152	C20H32N6O12S2	305.068	10	15	6	3	0	1
98	R00118	744.0833	C21H29N7O17P3	664.1169	C21H28N7O14P2	79.966	0	1	3	0	1	0
99.1	R00119	744.0833	C21H29N7O17P3	745.0673	C21H28N6O18P3	0.984	0	-1	1	-1	0	0
99.2	R00119	123.032	C6H5NO2	122.048	C6H6N2O	0.984	0	-1	1	-1	0	0
100	R00120	307.0838	C10H17N3O6S	612.152	C20H32N6O12S2	305.068	10	15	6	3	0	1
101	R00122	427.0294	C10H15N5O10P2	347.0631	C10H14N5O7P	79.966	0	1	3	0	1	0
102	R00123	427.0294	C10H15N5O10P2	428.0134	C10H14N4O11P2	0.984	0	-1	1	-1	0	0
103.1	R00124	506.9957	C10H16N5O13P3	506.9957	C10H16N5O13P3	0	0	0	0	0	0	0
103.2	R00124	427.0294	C10H15N5O10P2	427.0294	C10H15N5O10P2	0	0	0	0	0	0	0
104	R00125	836.0483	C20H28N10O19P4	427.0294	C10H15N5O10P2	409.019	10	13	9	5	2	0
105.1	R00126	506.9957	C10H16N5O13P3	836.0483	C20H28N10O19P4	329.053	10	12	6	5	1	0
105.2	R00126	427.0294	C10H15N5O10P2	836.0483	C20H28N10O19P4	409.019	10	13	9	5	2	0
106.1	R00127	506.9957	C10H16N5O13P3	427.0294	C10H15N5O10P2	79.966	0	1	3	0	1	0
106.2	R00127	347.0631	C10H14N5O7P	427.0294	C10H15N5O10P2	79.966	0	1	3	0	1	0
107	R00128	586.9621	C10H17N5O16P4	506.9957	C10H16N5O13P3	79.966	0	1	3	0	1	0
108.1	R00129	506.9957	C10H16N5O13P3	427.0294	C10H15N5O10P2	79.966	0	1	3	0	1	0
108.2	R00129	683.1353	C21H31N7O15P2	665.1248	C21H29N7O14P2	18.01	0	2	1	0	0	0
109.1	R00130	506.9957	C10H16N5O13P3	427.0294	C10H15N5O10P2	79.966	0	1	3	0	1	0
109.2	R00130	687.1489	C21H35N7O13P2S	767.1152	C21H36N7O16P3S	79.966	0	1	3	0	1	0
114.1	R00137	506.9957	C10H16N5O13P3	664.1169	C21H28N7O14P2	157.121	11	12	1	2	-1	0
114.2	R00137	334.0566	C11H15N2O8P	664.1169	C21H28N7O14P2	330.06	10	13	6	5	1	0
116.1	R00139	506.9957	C10H16N5O13P3	497.0002	C10H18N3O14P3	9.995	0	-2	-1	2	0	0
116.2	R00139	417.0338	C10H17N3O11P2	427.0294	C10H15N5O10P2	9.996	0	-2	-1	2	0	0
117.1	R00140	427.0294	C10H15N5O10P2	506.9957	C10H16N5O13P3	79.966	0	1	3	0	1	0
117.2	R00140	417.0338	C10H17N3O11P2	337.0675	C10H16N3O8P	79.966	0	1	3	0	1	0
118	R00141	506.9957	C10H16N5O13P3	427.0294	C10H15N5O10P2	79.966	0	1	3	0	1	0
123	R00149	506.9957	C10H16N5O13P3	427.0294	C10H15N5O10P2	79.966	0	1	3	0	1	0
124	R00150	506.9957	C10H16N5O13P3	427.0294	C10H15N5O10P2	79.966	0	1	3	0	1	0
127	R00155	404.0022	C9H14N2O12P2	324.0359	C9H13N2O9P	79.966	0	1	3	0	1	0
128.1	R00156	506.9957	C10H16N5O13P3	483.9685	C9H15N2O15P3	23.027	1	1	-2	3	0	0
128.2	R00156	404.0022	C9H14N2O12P2	427.0294	C10H15N5O10P2	23.027	1	1	-2	3	0	0
129.1	R00157	347.0631	C10H14N5O7P	404.0022	C9H14N2O12P2	56.939	-1	0	5	-3	1	0
129.2	R00157	483.9685	C9H15N2O15P3	427.0294	C10H15N5O10P2	56.939	-1	0	5	-3	1	0
130.1	R00158	506.9957	C10H16N5O13P3	427.0294	C10H15N5O10P2	79.966	0	1	3	0	1	0
130.2	R00158	324.0359	C9H13N2O9P	404.0022	C9H14N2O12P2	79.966	0	1	3	0	1	0
131	R00159	483.9685	C9H15N2O15P3	404.0022	C9H14N2O12P2	79.966	0	1	3	0	1	0
132	R00160	785.1571	C27H33N9O15P2	456.1046	C17H21N4O9P	329.053	10	12	6	5	1	0
133.1	R00161	506.9957	C10H16N5O13P3	785.1571	C27H33N9O15P2	278.161	17	17	2	4	-1	0
133.2	R00161	456.1046	C17H21N4O9P	785.1571	C27H33N9O15P2	329.053	10	12	6	5	1	0
134	R00162	506.9957	C10H16N5O13P3	427.0294	C10H15N5O10P2	79.966	0	1	3	0	1	0
143	R00173	247.0246	C8H10NO6P	167.0582	C8H9NO3	79.966	0	1	3	0	1	0
144.1	R00174	506.9957	C10H16N5O13P3	427.0294	C10H15N5O10P2	79.966	0	1	3	0	1	0
144.2	R00174	167.0582	C8H9NO3	247.0246	C8H10NO6P	79.966	0	1	3	0	1	0
145	R00175	398.1372	C15H22N6O5S	297.0896	C11H15N5O3S	101.048	4	7	2	1	0	0
146	R00177	398.1372	C15H22N6O5S	506.9957	C10H16N5O13P3	108.858	-5	-6	8	-1	3	-1
147	R00178	398.1372	C15H22N6O5S	355.1552	C14H23N6O3S	42.982	1	-1	2	0	0	0
148	R00179	398.1372	C15H22N6O5S	297.0896	C11H15N5O3S	101.048	4	7	2	1	0	0
149	R00180	398.1372	C15H22N6O5S	297.0896	C11H15N5O3S	101.048	4	7	2	1	0	0
150	R00181	347.0631	C10H14N5O7P	348.0471	C10H13N4O8P	0.984	0	-1	1	-1	0	0
151	R00182	347.0631	C10H14N5O7P	230.0192	C5H11O8P	117.044	5	3	-1	5	0	0
152	R00183	347.0631	C10H14N5O7P	267.0968	C10H13N5O4	79.966	0	1	3	0	1	0
153	R00184	836.0483	C20H28N10O19P4	506.9957	C10H16N5O13P3	329.053	10	12	6	5	1	0
154.1	R00185	506.9957	C10H16N5O13P3	427.0294	C10H15N5O10P2	79.966	0	1	3	0	1	0
154.2	R00185	267.0968	C10H13N5O4	347.0631	C10H14N5O7P	79.966	0	1	3	0	1	0
155	R00187	756.0819	C20H27N10O16P3	427.0294	C10H15N5O10P2	329.053	10	12	6	5	1	0
156	R00188	427.0294	C10H15N5O10P2	347.0631	C10H14N5O7P	79.966	0	1	3	0	1	0
157.1	R00189	506.9957	C10H16N5O13P3	664.1169	C21H28N7O14P2	157.121	11	12	1	2	-1	0
157.2	R00189	665.101	C21H27N6O15P2	664.1169	C21H28N7O14P2	0.984	0	-1	1	-1	0	0
158	R00190	347.0631	C10H14N5O7P	389.9518	C5H13O14P3	42.889	-5	-1	7	-5	2	0
159	R00191	329.0525	C10H12N5O6P	347.0631	C10H14N5O7P	18.011	0	2	1	0	0	0
160	R00192	384.1216	C14H20N6O5S	267.0968	C10H13N5O4	117.025	4	7	1	1	0	1
161	R00193	384.1216	C14H20N6O5S	385.1056	C14H19N5O6S	0.984	0	-1	1	-1	0	0
162	R00194	384.1216	C14H20N6O5S	267.0777	C9H17NO6S	117.044	5	3	-1	5	0	0
167	R00199	506.9957	C10H16N5O13P3	347.0631	C10H14N5O7P	159.933	0	2	6	0	2	0
168	R00200	506.9957	C10H16N5O13P3	427.0294	C10H15N5O10P2	79.966	0	1	3	0	1	0
171	R00206	506.9957	C10H16N5O13P3	347.0631	C10H14N5O7P	159.933	0	2	6	0	2	0
174.1	R00209	664.1169	C21H28N7O14P2	809.1258	C23H38N7O17P3S	145.009	2	10	3	0	1	1
174.2	R00209	767.1152	C21H36N7O16P3S	809.1258	C23H38N7O17P3S	42.011	2	2	1	0	0	0
175.1	R00210	744.0833	C21H29N7O17P3	809.1258	C23H38N7O17P3S	65.043	2	9	0	0	0	1
175.2	R00210	767.1152	C21H36N7O16P3S	745.0911	C21H30N7O17P3	22.024	0	6	-1	0	0	1
176	R00211	767.1152	C21H36N7O16P3S	809.1258	C23H38N7O17P3S	42.011	2	2	1	0	0	0
177	R00212	809.1258	C23H38N7O17P3S	767.1152	C21H36N7O16P3S	42.011	2	2	1	0	0	0
179	R00214	134.0215	C4H6O5	665.1248	C21H29N7O14P2	531.103	17	23	9	7	2	0
180	R00215	134.0215	C4H6O5	665.1248	C21H29N7O14P2	531.103	17	23	9	7	2	0
181	R00216	134.0215	C4H6O5	745.0911	C21H30N7O17P3	611.07	17	24	12	7	3	0
190	R00227	809.1258	C23H38N7O17P3S	767.1152	C21H36N7O16P3S	42.011	2	2	1	0	0	0
191.1	R00228	664.1169	C21H28N7O14P2	809.1258	C23H38N7O17P3S	145.009	2	10	3	0	1	1
191.2	R00228	767.1152	C21H36N7O16P3S	809.1258	C23H38N7O17P3S	42.011	2	2	1	0	0	0
192.1	R00229	506.9957	C10H16N5O13P3	427.0294	C10H15N5O10P2	79.966	0	1	3	0	1	0
192.2	R00229	767.1152	C21H36N7O16P3S	809.1258	C23H38N7O17P3S	42.011	2	2	1	0	0	0
193	R00230	809.1258	C23H38N7O17P3S	767.1152	C21H36N7O16P3S	42.011	2	2	1	0	0	0
194	R00233	853.1156	C24H38N7O19P3S	809.1258	C23H38N7O17P3S	43.99	1	0	2	0	0	0
195.1	R00235	506.9957	C10H16N5O13P3	347.0631	C10H14N5O7P	159.933	0	2	6	0	2	0
195.2	R00235	767.1152	C21H36N7O16P3S	809.1258	C23H38N7O17P3S	42.011	2	2	1	0	0	0
196.1	R00236	767.1152	C21H36N7O16P3S	809.1258	C23H38N7O17P3S	42.011	2	2	1	0	0	0
196.2	R00236	389.0736	C12H16N5O8P	347.0631	C10H14N5O7P	42.01	2	2	1	0	0	0
197	R00237	897.1418	C26H42N7O20P3S	809.1258	C23H38N7O17P3S	88.016	3	4	3	0	0	0
198	R00238	809.1258	C23H38N7O17P3S	851.1363	C25H40N7O18P3S	42.01	2	2	1	0	0	0
199.1	R00239	506.9957	C10H16N5O13P3	427.0294	C10H15N5O10P2	79.966	0	1	3	0	1	0
199.2	R00239	147.0532	C5H9NO4	227.0195	C5H10NO7P	79.966	0	1	3	0	1	0
200.1	R00241	506.9957	C10H16N5O13P3	427.0294	C10H15N5O10P2	79.966	0	1	3	0	1	0
200.2	R00241	147.0532	C5H9NO4	227.0195	C5H10NO7P	79.966	0	1	3	0	1	0
201.1	R00243	664.1169	C21H28N7O14P2	146.0215	C5H6O5	518.095	16	22	9	7	2	0
201.2	R00243	147.0532	C5H9NO4	146.0215	C5H6O5	1.032	0	3	-1	1	0	0
202.1	R00245	664.1169	C21H28N7O14P2	147.0532	C5H9NO4	517.064	16	19	10	6	2	0
202.2	R00245	131.0582	C5H9NO3	147.0532	C5H9NO4	15.995	0	0	1	0	0	0
203.1	R00248	744.0833	C21H29N7O17P3	146.0215	C5H6O5	598.062	16	23	12	7	3	0
203.2	R00248	147.0532	C5H9NO4	146.0215	C5H6O5	1.032	0	3	-1	1	0	0
204	R00250	147.0532	C5H9NO4	146.0215	C5H6O5	1.032	0	3	-1	1	0	0
205.1	R00251	506.9957	C10H16N5O13P3	427.0294	C10H15N5O10P2	79.966	0	1	3	0	1	0
205.2	R00251	129.0426	C5H7NO3	147.0532	C5H9NO4	18.011	0	2	1	0	0	0
206.1	R00253	506.9957	C10H16N5O13P3	427.0294	C10H15N5O10P2	79.966	0	1	3	0	1	0
206.2	R00253	147.0532	C5H9NO4	146.0691	C5H10N2O3	0.984	0	-1	1	-1	0	0
207	R00254	147.0532	C5H9NO4	190.059	C6H10N2O5	43.006	1	1	1	1	0	0
208	R00256	146.0691	C5H10N2O3	147.0532	C5H9NO4	0.984	0	-1	1	-1	0	0
209.1	R00257	506.9957	C10H16N5O13P3	664.1169	C21H28N7O14P2	157.121	11	12	1	2	-1	0
209.2	R00257	146.0691	C5H10N2O3	147.0532	C5H9NO4	0.984	0	-1	1	-1	0	0
209.3	R00257	665.101	C21H27N6O15P2	664.1169	C21H28N7O14P2	0.984	0	-1	1	-1	0	0
210	R00258	146.0215	C5H6O5	147.0532	C5H9NO4	1.032	0	3	-1	1	0	0
211.1	R00259	809.1258	C23H38N7O17P3S	767.1152	C21H36N7O16P3S	42.011	2	2	1	0	0	0
211.2	R00259	147.0532	C5H9NO4	189.0637	C7H11NO5	42.011	2	2	1	0	0	0
212	R00260	147.0532	C5H9NO4	147.0532	C5H9NO4	0	0	0	0	0	0	0
213	R00261	147.0532	C5H9NO4	103.0633	C4H9NO2	43.99	1	0	2	0	0	0
214	R00262	147.0532	C5H9NO4	147.0532	C5H9NO4	0	0	0	0	0	0	0
216.1	R00264	744.0833	C21H29N7O17P3	146.0215	C5H6O5	598.062	16	23	12	7	3	0
216.2	R00264	130.0266	C5H6O4	146.0215	C5H6O5	15.995	0	0	1	0	0	0
217.1	R00265	744.0833	C21H29N7O17P3	867.1313	C25H40N7O19P3S	123.048	4	11	2	0	0	1
217.2	R00265	767.1152	C21H36N7O16P3S	745.0911	C21H30N7O17P3	22.024	0	6	-1	0	0	1
217.3	R00265	146.0215	C5H6O5	745.0911	C21H30N7O17P3	599.07	16	24	12	7	3	0
218.1	R00267	744.0833	C21H29N7O17P3	146.0215	C5H6O5	598.062	16	23	12	7	3	0
218.2	R00267	192.027	C6H8O7	146.0215	C5H6O5	46.005	1	2	2	0	0	0
219	R00268	190.0114	C6H6O7	146.0215	C5H6O5	43.99	1	0	2	0	0	0
220	R00269	145.0375	C5H7NO4	146.0215	C5H6O5	0.984	0	-1	1	-1	0	0
221	R00270	146.0215	C5H6O5	145.0375	C5H7NO4	0.984	0	-1	1	-1	0	0
222.1	R00271	809.1258	C23H38N7O17P3S	767.1152	C21H36N7O16P3S	42.011	2	2	1	0	0	0
222.2	R00271	146.0215	C5H6O5	206.0427	C7H10O7	60.021	2	4	2	0	0	0
223	R00272	146.0215	C5H6O5	102.0317	C4H6O3	43.99	1	0	2	0	0	0
225	R00274	307.0838	C10H17N3O6S	612.152	C20H32N6O12S2	305.068	10	15	6	3	0	1
228	R00277	248.0562	C8H13N2O5P	247.0246	C8H10NO6P	1.032	0	3	-1	1	0	0
229	R00278	249.0402	C8H12NO6P	247.0246	C8H10NO6P	2.016	0	2	0	0	0	0
230	R00279	147.0532	C5H9NO4	146.0215	C5H6O5	1.032	0	3	-1	1	0	0
234	R00283	427.0294	C10H15N5O10P2	506.9957	C10H16N5O13P3	79.966	0	1	3	0	1	0
236.1	R00286	664.1169	C21H28N7O14P2	580.0343	C15H22N2O18P2	84.083	6	6	-4	5	0	0
236.2	R00286	566.055	C15H24N2O17P2	580.0343	C15H22N2O18P2	13.979	0	-2	1	0	0	0
237	R00287	566.055	C15H24N2O17P2	324.0359	C9H13N2O9P	242.019	6	11	8	0	1	0
238.1	R00289	483.9685	C9H15N2O15P3	566.055	C15H24N2O17P2	82.086	6	9	2	0	-1	0
238.2	R00289	260.0297	C6H13O9P	566.055	C15H24N2O17P2	306.025	9	11	8	2	1	0
239	R00291	566.055	C15H24N2O17P2	566.055	C15H24N2O17P2	0	0	0	0	0	0	0
240	R00292	566.055	C15H24N2O17P2	404.0022	C9H14N2O12P2	162.053	6	10	5	0	0	0
241	R00293	566.055	C15H24N2O17P2	548.0445	C15H22N2O16P2	18.01	0	2	1	0	0	0
245	R00298	148.0372	C5H8O5	146.0215	C5H6O5	2.016	0	2	0	0	0	0
246.1	R00299	506.9957	C10H16N5O13P3	427.0294	C10H15N5O10P2	79.966	0	1	3	0	1	0
246.2	R00299	180.0634	C6H12O6	260.0297	C6H13O9P	79.966	0	1	3	0	1	0
247.1	R00300	664.1169	C21H28N7O14P2	178.0477	C6H10O6	486.069	15	18	8	7	2	0
247.2	R00300	180.0634	C6H12O6	178.0477	C6H10O6	2.016	0	2	0	0	0	0
248.1	R00301	744.0833	C21H29N7O17P3	178.0477	C6H10O6	566.036	15	19	11	7	3	0
248.2	R00301	180.0634	C6H12O6	178.0477	C6H10O6	2.016	0	2	0	0	0	0
249	R00302	180.0634	C6H12O6	178.0477	C6H10O6	2.016	0	2	0	0	0	0
250	R00303	260.0297	C6H13O9P	180.0634	C6H12O6	79.966	0	1	3	0	1	0
251	R00304	260.0297	C6H13O9P	180.0634	C6H12O6	79.966	0	1	3	0	1	0
252	R00305	180.0634	C6H12O6	178.0477	C6H10O6	2.016	0	2	0	0	0	0
253	R00306	342.1162	C12H22O11	180.0634	C6H12O6	162.053	6	10	5	0	0	0
254	R00307	180.0634	C6H12O6	180.0634	C6H12O6	0	0	0	0	0	0	0
256	R00310	562.258	C34H34N4O4	616.1773	C34H32FeN4O4	53.919	0	-2	0	0	0	0
257	R00311	616.1773	C34H32FeN4O4	582.2478	C33H34N4O6	33.929	1	-2	-2	0	0	0
261	R00315	506.9957	C10H16N5O13P3	427.0294	C10H15N5O10P2	79.966	0	1	3	0	1	0
262	R00316	506.9957	C10H16N5O13P3	389.0736	C12H16N5O8P	117.922	-2	0	5	0	2	0
268	R00322	389.0736	C12H16N5O8P	347.0631	C10H14N5O7P	42.01	2	2	1	0	0	0
272	R00327	222.074	C8H14O7	180.0634	C6H12O6	42.011	2	2	1	0	0	0
273	R00328	443.0243	C10H15N5O11P2	363.058	C10H14N5O8P	79.966	0	1	3	0	1	0
275.1	R00330	506.9957	C10H16N5O13P3	522.9907	C10H16N5O14P3	15.995	0	0	1	0	0	0
275.2	R00330	443.0243	C10H15N5O11P2	427.0294	C10H15N5O10P2	15.995	0	0	1	0	0	0
276	R00331	506.9957	C10H16N5O13P3	427.0294	C10H15N5O10P2	79.966	0	1	3	0	1	0
277.1	R00332	506.9957	C10H16N5O13P3	443.0243	C10H15N5O11P2	63.971	0	1	2	0	1	0
277.2	R00332	363.058	C10H14N5O8P	427.0294	C10H15N5O10P2	63.971	0	1	2	0	1	0
278	R00333	347.0631	C10H14N5O7P	427.0294	C10H15N5O10P2	79.966	0	1	3	0	1	0
279	R00334	506.9957	C10H16N5O13P3	427.0294	C10H15N5O10P2	79.966	0	1	3	0	1	0
280	R00335	522.9907	C10H16N5O14P3	443.0243	C10H15N5O11P2	79.966	0	1	3	0	1	0
281	R00336	602.957	C10H17N5O17P4	443.0243	C10H15N5O11P2	159.933	0	2	6	0	2	0
282	R00337	605.0772	C16H25N5O16P2	443.0243	C10H15N5O11P2	162.053	6	10	5	0	0	0
284	R00339	150.0164	C4H6O6	132.0059	C4H4O5	18.011	0	2	1	0	0	0
285	R00340	150.0164	C4H6O6	132.0059	C4H4O5	18.011	0	2	1	0	0	0
286.1	R00341	506.9957	C10H16N5O13P3	427.0294	C10H15N5O10P2	79.966	0	1	3	0	1	0
286.2	R00341	132.0059	C4H4O5	167.9824	C3H5O6P	35.977	-1	1	1	0	1	0
287.1	R00342	664.1169	C21H28N7O14P2	132.0059	C4H4O5	532.111	17	24	9	7	2	0
287.2	R00342	134.0215	C4H6O5	132.0059	C4H4O5	2.016	0	2	0	0	0	0
288.1	R00343	744.0833	C21H29N7O17P3	132.0059	C4H4O5	612.077	17	25	12	7	3	0
288.2	R00343	134.0215	C4H6O5	132.0059	C4H4O5	2.016	0	2	0	0	0	0
289	R00344	506.9957	C10H16N5O13P3	427.0294	C10H15N5O10P2	79.966	0	1	3	0	1	0
290	R00345	132.0059	C4H4O5	167.9824	C3H5O6P	35.977	-1	1	1	0	1	0
291	R00346	132.0059	C4H4O5	167.9824	C3H5O6P	35.977	-1	1	1	0	1	0
292	R00347	149.0324	C4H7NO5	132.0059	C4H4O5	17.026	0	3	0	1	0	0
293	R00348	131.0219	C4H5NO4	132.0059	C4H4O5	0.984	0	-1	1	-1	0	0
294	R00350	220.0219	C7H8O8	132.0059	C4H4O5	88.016	3	4	3	0	0	0
295.1	R00351	767.1152	C21H36N7O16P3S	809.1258	C23H38N7O17P3S	42.011	2	2	1	0	0	0
295.2	R00351	192.027	C6H8O7	132.0059	C4H4O5	60.021	2	4	2	0	0	0
296.1	R00352	506.9957	C10H16N5O13P3	427.0294	C10H15N5O10P2	79.966	0	1	3	0	1	0
296.2	R00352	767.1152	C21H36N7O16P3S	809.1258	C23H38N7O17P3S	42.011	2	2	1	0	0	0
296.3	R00352	192.027	C6H8O7	132.0059	C4H4O5	60.021	2	4	2	0	0	0
297	R00353	853.1156	C24H38N7O19P3S	809.1258	C23H38N7O17P3S	43.99	1	0	2	0	0	0
298	R00354	941.1316	C27H42N7O22P3S	809.1258	C23H38N7O17P3S	132.006	4	4	5	0	0	0
299.1	R00355	146.0215	C5H6O5	147.0532	C5H9NO4	1.032	0	3	-1	1	0	0
299.2	R00355	133.0375	C4H7NO4	132.0059	C4H4O5	1.032	0	3	-1	1	0	0
300	R00357	133.0375	C4H7NO4	132.0059	C4H4O5	1.032	0	3	-1	1	0	0
301	R00359	133.0375	C4H7NO4	132.0059	C4H4O5	1.032	0	3	-1	1	0	0
302	R00360	134.0215	C4H6O5	132.0059	C4H4O5	2.016	0	2	0	0	0	0
303	R00361	134.0215	C4H6O5	132.0059	C4H4O5	2.016	0	2	0	0	0	0
304	R00362	192.027	C6H8O7	132.0059	C4H4O5	60.021	2	4	2	0	0	0
305	R00363	132.0059	C4H4O5	132.0059	C4H4O5	0	0	0	0	0	0	0
309	R00367	398.1372	C15H22N6O5S	384.1216	C14H20N6O5S	14.016	1	2	0	0	0	0
310	R00368	147.0532	C5H9NO4	665.1248	C21H29N7O14P2	518.072	16	20	10	6	2	0
312	R00371	809.1258	C23H38N7O17P3S	767.1152	C21H36N7O16P3S	42.011	2	2	1	0	0	0
313	R00372	146.0215	C5H6O5	147.0532	C5H9NO4	1.032	0	3	-1	1	0	0
314	R00373	132.0059	C4H4O5	133.0375	C4H7NO4	1.032	0	3	-1	1	0	0
321	R00380	398.1372	C15H22N6O5S	384.1216	C14H20N6O5S	14.016	1	2	0	0	0	0
322	R00381	506.9957	C10H16N5O13P3	347.0631	C10H14N5O7P	159.933	0	2	6	0	2	0
323	R00382	664.1169	C21H28N7O14P2	347.0631	C10H14N5O7P	317.054	11	14	7	2	1	0
329.1	R00389	506.9957	C10H16N5O13P3	347.0631	C10H14N5O7P	159.933	0	2	6	0	2	0
329.2	R00389	767.1152	C21H36N7O16P3S	347.0631	C10H14N5O7P	420.052	11	22	9	2	2	1
330.1	R00390	506.9957	C10H16N5O13P3	347.0631	C10H14N5O7P	159.933	0	2	6	0	2	0
330.2	R00390	767.1152	C21H36N7O16P3S	347.0631	C10H14N5O7P	420.052	11	22	9	2	2	1
331	R00391	809.1258	C23H38N7O17P3S	767.1152	C21H36N7O16P3S	42.011	2	2	1	0	0	0
334.1	R00394	767.1152	C21H36N7O16P3S	443.0243	C10H15N5O11P2	324.091	11	21	5	2	1	1
334.2	R00394	522.9907	C10H16N5O14P3	443.0243	C10H15N5O11P2	79.966	0	1	3	0	1	0
338	R00398	161.0688	C6H11NO4	665.1248	C21H29N7O14P2	504.056	15	18	10	6	2	0
339	R00399	809.1258	C23H38N7O17P3S	767.1152	C21H36N7O16P3S	42.011	2	2	1	0	0	0
340	R00400	132.0059	C4H4O5	133.0375	C4H7NO4	1.032	0	3	-1	1	0	0
342.1	R00402	664.1169	C21H28N7O14P2	116.011	C4H4O4	548.106	17	24	10	7	2	0
342.2	R00402	118.0266	C4H6O4	116.011	C4H4O4	2.016	0	2	0	0	0	0
343.1	R00405	506.9957	C10H16N5O13P3	427.0294	C10H15N5O10P2	79.966	0	1	3	0	1	0
343.2	R00405	767.1152	C21H36N7O16P3S	867.1313	C25H40N7O19P3S	100.016	4	4	3	0	0	0
343.3	R00405	118.0266	C4H6O4	427.0294	C10H15N5O10P2	309.003	6	9	6	5	2	0
344.1	R00406	867.1313	C25H40N7O19P3S	883.1262	C25H40N7O20P3S	15.995	0	0	1	0	0	0
344.2	R00406	134.0215	C4H6O5	118.0266	C4H6O4	15.995	0	0	1	0	0	0
345	R00407	867.1313	C25H40N7O19P3S	767.1152	C21H36N7O16P3S	100.016	4	4	3	0	0	0
346.1	R00408	785.1571	C27H33N9O15P2	787.1728	C27H35N9O15P2	2.016	0	2	0	0	0	0
346.2	R00408	118.0266	C4H6O4	116.011	C4H4O4	2.016	0	2	0	0	0	0
347	R00409	206.0427	C7H10O7	118.0266	C4H6O4	88.016	3	4	3	0	0	0
348.1	R00410	867.1313	C25H40N7O19P3S	851.1363	C25H40N7O18P3S	15.995	0	0	1	0	0	0
348.2	R00410	102.0317	C4H6O3	118.0266	C4H6O4	15.995	0	0	1	0	0	0
349	R00411	247.0692	C9H13NO7	147.0532	C5H9NO4	100.016	4	4	3	0	0	0
350	R00412	118.0266	C4H6O4	116.011	C4H4O4	2.016	0	2	0	0	0	0
351	R00414	607.0816	C17H27N3O17P2	404.0022	C9H14N2O12P2	203.079	8	13	5	1	0	0
352.1	R00416	483.9685	C9H15N2O15P3	607.0816	C17H27N3O17P2	123.113	8	12	2	1	-1	0
352.2	R00416	301.0563	C8H16NO9P	607.0816	C17H27N3O17P2	306.025	9	11	8	2	1	0
353	R00417	607.0816	C17H27N3O17P2	404.0022	C9H14N2O12P2	203.079	8	13	5	1	0	0
354	R00418	607.0816	C17H27N3O17P2	607.0816	C17H27N3O17P2	0	0	0	0	0	0	0
355	R00420	607.0816	C17H27N3O17P2	607.0816	C17H27N3O17P2	0	0	0	0	0	0	0
356.1	R00421	664.1169	C21H28N7O14P2	621.0608	C17H25N3O18P2	43.056	4	3	-4	4	0	0
356.2	R00421	607.0816	C17H27N3O17P2	621.0608	C17H25N3O18P2	13.979	0	-2	1	0	0	0
359	R00424	522.9907	C10H16N5O14P3	494.9957	C9H16N5O13P3	27.995	1	0	1	0	0	0
360	R00425	522.9907	C10H16N5O14P3	353.0736	C9H16N5O8P	169.917	1	0	6	0	2	0
361	R00426	522.9907	C10H16N5O14P3	363.058	C10H14N5O8P	159.933	0	2	6	0	2	0
362	R00428	522.9907	C10H16N5O14P3	541.0012	C10H18N5O15P3	18.011	0	2	1	0	0	0
363.1	R00429	506.9957	C10H16N5O13P3	347.0631	C10H14N5O7P	159.933	0	2	6	0	2	0
363.2	R00429	522.9907	C10H16N5O14P3	682.9233	C10H18N5O20P5	159.933	0	2	6	0	2	0
364	R00430	522.9907	C10H16N5O14P3	443.0243	C10H15N5O11P2	79.966	0	1	3	0	1	0
365.1	R00431	132.0059	C4H4O5	167.9824	C3H5O6P	35.977	-1	1	1	0	1	0
365.2	R00431	522.9907	C10H16N5O14P3	443.0243	C10H15N5O11P2	79.966	0	1	3	0	1	0
366.1	R00432	767.1152	C21H36N7O16P3S	867.1313	C25H40N7O19P3S	100.016	4	4	3	0	0	0
366.2	R00432	118.0266	C4H6O4	443.0243	C10H15N5O11P2	324.998	6	9	7	5	2	0
366.3	R00432	522.9907	C10H16N5O14P3	443.0243	C10H15N5O11P2	79.966	0	1	3	0	1	0
367	R00434	522.9907	C10H16N5O14P3	345.0474	C10H12N5O7P	177.943	0	4	7	0	2	0
369	R00436	506.9957	C10H16N5O13P3	347.0631	C10H14N5O7P	159.933	0	2	6	0	2	0
378.1	R00445	664.1169	C21H28N7O14P2	127.0633	C6H9NO2	537.054	15	19	12	6	2	0
378.2	R00445	146.1055	C6H14N2O2	127.0633	C6H9NO2	19.042	0	5	0	1	0	0
379.1	R00446	664.1169	C21H28N7O14P2	145.0739	C6H11NO3	519.043	15	17	11	6	2	0
379.2	R00446	146.1055	C6H14N2O2	145.0739	C6H11NO3	1.032	0	3	-1	1	0	0
380	R00447	146.1055	C6H14N2O2	145.0739	C6H11NO3	1.032	0	3	-1	1	0	0
381.1	R00448	745.0911	C21H30N7O17P3	162.1004	C6H14N2O3	582.991	15	16	14	5	3	0
381.2	R00448	146.1055	C6H14N2O2	162.1004	C6H14N2O3	15.995	0	0	1	0	0	0
382	R00449	146.1055	C6H14N2O2	116.095	C5H12N2O	30.011	1	2	1	0	0	0
383	R00451	190.0954	C7H14N2O4	146.1055	C6H14N2O2	43.99	1	0	2	0	0	0
384.1	R00452	744.0833	C21H29N7O17P3	146.1055	C6H14N2O2	597.978	15	15	15	5	3	0
384.2	R00452	218.1267	C9H18N2O4	146.1055	C6H14N2O2	72.021	3	4	2	0	0	0
385	R00453	146.1055	C6H14N2O2	145.0739	C6H11NO3	1.032	0	3	-1	1	0	0
386.1	R00454	809.1258	C23H38N7O17P3S	767.1152	C21H36N7O16P3S	42.011	2	2	1	0	0	0
386.2	R00454	146.1055	C6H14N2O2	188.1161	C8H16N2O3	42.011	2	2	1	0	0	0
387.1	R00457	146.0215	C5H6O5	145.0739	C6H11NO3	0.948	-1	-5	2	-1	0	0
387.2	R00457	146.1055	C6H14N2O2	147.0532	C5H9NO4	0.948	-1	-5	2	-1	0	0
388	R00458	188.1161	C8H16N2O3	146.1055	C6H14N2O2	42.011	2	2	1	0	0	0
389	R00459	146.1055	C6H14N2O2	129.079	C6H11NO2	17.026	0	3	0	1	0	0
390	R00460	146.1055	C6H14N2O2	146.1055	C6H14N2O2	0	0	0	0	0	0	0
391	R00461	146.1055	C6H14N2O2	146.1055	C6H14N2O2	0	0	0	0	0	0	0
392	R00462	146.1055	C6H14N2O2	102.1157	C5H14N2	43.99	1	0	2	0	0	0
393	R00463	128.095	C6H12N2O	146.1055	C6H14N2O2	18.011	0	2	1	0	0	0
396.1	R00468	744.0833	C21H29N7O17P3	839.1	C23H36N7O19P3S	95.017	2	7	2	0	0	1
396.2	R00468	767.1152	C21H36N7O16P3S	745.0911	C21H30N7O17P3	22.024	0	6	-1	0	0	1
400.1	R00472	767.1152	C21H36N7O16P3S	809.1258	C23H38N7O17P3S	42.011	2	2	1	0	0	0
400.2	R00472	134.0215	C4H6O5	809.1258	C23H38N7O17P3S	675.104	19	32	12	7	3	1
401	R00473	883.1262	C25H40N7O20P3S	809.1258	C23H38N7O17P3S	74	2	2	3	0	0	0
402	R00474	176.0321	C6H8O6	146.0215	C5H6O5	30.011	1	2	1	0	0	0
405	R00477	206.0063	C6H6O8	132.0059	C4H4O5	74	2	2	3	0	0	0
407	R00479	192.027	C6H8O7	118.0266	C4H6O4	74	2	2	3	0	0	0
408.1	R00480	506.9957	C10H16N5O13P3	427.0294	C10H15N5O10P2	79.966	0	1	3	0	1	0
408.2	R00480	133.0375	C4H7NO4	213.0038	C4H8NO7P	79.966	0	1	3	0	1	0
409	R00481	133.0375	C4H7NO4	131.0219	C4H5NO4	2.016	0	2	0	0	0	0
410.1	R00482	506.9957	C10H16N5O13P3	427.0294	C10H15N5O10P2	79.966	0	1	3	0	1	0
410.2	R00482	133.0375	C4H7NO4	132.0535	C4H8N2O3	0.984	0	-1	1	-1	0	0
411.1	R00483	506.9957	C10H16N5O13P3	347.0631	C10H14N5O7P	159.933	0	2	6	0	2	0
411.2	R00483	133.0375	C4H7NO4	132.0535	C4H8N2O3	0.984	0	-1	1	-1	0	0
412	R00484	176.0433	C5H8N2O5	133.0375	C4H7NO4	43.006	1	1	1	1	0	0
413	R00485	132.0535	C4H8N2O3	133.0375	C4H7NO4	0.984	0	-1	1	-1	0	0
414	R00486	114.0429	C4H6N2O2	133.0375	C4H7NO4	18.995	0	1	2	-1	0	0
415.1	R00487	809.1258	C23H38N7O17P3S	767.1152	C21H36N7O16P3S	42.011	2	2	1	0	0	0
415.2	R00487	133.0375	C4H7NO4	175.0481	C6H9NO5	42.011	2	2	1	0	0	0
416	R00488	175.0481	C6H9NO5	133.0375	C4H7NO4	42.011	2	2	1	0	0	0
418	R00490	133.0375	C4H7NO4	116.011	C4H4O4	17.026	0	3	0	1	0	0
419	R00491	133.0375	C4H7NO4	133.0375	C4H7NO4	0	0	0	0	0	0	0
420	R00493	133.0375	C4H7NO4	132.0059	C4H4O5	1.032	0	3	-1	1	0	0
421	R00494	307.0838	C10H17N3O6S	178.0412	C5H10N2O3S	129.043	5	7	3	1	0	0
422.1	R00497	506.9957	C10H16N5O13P3	427.0294	C10H15N5O10P2	79.966	0	1	3	0	1	0
422.2	R00497	250.0623	C8H14N2O5S	307.0838	C10H17N3O6S	57.022	2	3	1	1	0	0
423	R00499	407.0999	C14H21N3O9S	307.0838	C10H17N3O6S	100.016	4	4	3	0	0	0
424.1	R00501	664.1169	C21H28N7O14P2	580.0343	C15H22N2O18P2	84.083	6	6	-4	5	0	0
424.2	R00501	566.055	C15H24N2O17P2	580.0343	C15H22N2O18P2	13.979	0	-2	1	0	0	0
425.1	R00502	483.9685	C9H15N2O15P3	566.055	C15H24N2O17P2	82.086	6	9	2	0	-1	0
425.2	R00502	260.0297	C6H13O9P	566.055	C15H24N2O17P2	306.025	9	11	8	2	1	0
426.1	R00503	180.0634	C6H12O6	342.1162	C12H22O11	162.053	6	10	5	0	0	0
426.2	R00503	566.055	C15H24N2O17P2	404.0022	C9H14N2O12P2	162.053	6	10	5	0	0	0
427.1	R00504	607.0816	C17H27N3O17P2	849.1007	C23H38N3O25P3	242.019	6	11	8	0	1	0
427.2	R00504	566.055	C15H24N2O17P2	324.0359	C9H13N2O9P	242.019	6	11	8	0	1	0
428	R00505	566.055	C15H24N2O17P2	566.055	C15H24N2O17P2	0	0	0	0	0	0	0
429	R00506	566.055	C15H24N2O17P2	404.0022	C9H14N2O12P2	162.053	6	10	5	0	0	0
430	R00507	506.9862	C10H15N5O13P2S	427.0294	C10H15N5O10P2	79.957	0	0	3	0	0	1
431	R00508	506.9862	C10H15N5O13P2S	427.0199	C10H14N5O10PS	79.966	0	1	3	0	1	0
432.1	R00509	506.9957	C10H16N5O13P3	506.9862	C10H15N5O13P2S	0.01	0	1	0	0	1	-1
432.2	R00509	427.0199	C10H14N5O10PS	427.0294	C10H15N5O10P2	0.01	0	1	0	0	1	-1
433	R00510	323.0519	C9H14N3O8P	230.0192	C5H11O8P	93.033	4	3	0	3	0	0
434	R00511	323.0519	C9H14N3O8P	243.0855	C9H13N3O5	79.966	0	1	3	0	1	0
435.1	R00512	506.9957	C10H16N5O13P3	427.0294	C10H15N5O10P2	79.966	0	1	3	0	1	0
435.2	R00512	323.0519	C9H14N3O8P	403.0182	C9H15N3O11P2	79.966	0	1	3	0	1	0
436.1	R00513	506.9957	C10H16N5O13P3	427.0294	C10H15N5O10P2	79.966	0	1	3	0	1	0
436.2	R00513	243.0855	C9H13N3O5	323.0519	C9H14N3O8P	79.966	0	1	3	0	1	0
437	R00514	403.0182	C9H15N3O11P2	323.0519	C9H14N3O8P	79.966	0	1	3	0	1	0
438	R00515	482.9845	C9H16N3O14P3	323.0519	C9H14N3O8P	159.933	0	2	6	0	2	0
439.1	R00516	483.9685	C9H15N2O15P3	404.0022	C9H14N2O12P2	79.966	0	1	3	0	1	0
439.2	R00516	243.0855	C9H13N3O5	323.0519	C9H14N3O8P	79.966	0	1	3	0	1	0
440.1	R00517	522.9907	C10H16N5O14P3	443.0243	C10H15N5O11P2	79.966	0	1	3	0	1	0
440.2	R00517	243.0855	C9H13N3O5	323.0519	C9H14N3O8P	79.966	0	1	3	0	1	0
441	R00518	506.9957	C10H16N5O13P3	427.0294	C10H15N5O10P2	79.966	0	1	3	0	1	0
443	R00521	795.1101	C22H36N7O17P3S	767.1152	C21H36N7O16P3S	27.995	1	0	1	0	0	0
446	R00525	175.0481	C6H9NO5	147.0532	C5H9NO4	27.995	1	0	1	0	0	0
447	R00526	161.0324	C5H7NO5	133.0375	C4H7NO4	27.995	1	0	1	0	0	0
448	R00527	335.0787	C11H17N3O7S	307.0838	C10H17N3O6S	27.995	1	0	1	0	0	0
450	R00529	506.9957	C10H16N5O13P3	427.0199	C10H14N5O10PS	79.976	0	2	3	0	2	-1
451	R00530	427.0294	C10H15N5O10P2	427.0199	C10H14N5O10PS	0.01	0	1	0	0	1	-1
452	R00531	427.0199	C10H14N5O10PS	347.0631	C10H14N5O7P	79.957	0	0	3	0	0	1
455	R00534	260.0202	C6H12O9S	180.0634	C6H12O6	79.957	0	0	3	0	0	1
456.1	R00535	506.9862	C10H15N5O13P2S	427.0294	C10H15N5O10P2	79.957	0	0	3	0	0	1
456.2	R00535	272.1776	C18H24O2	352.1344	C18H24O5S	79.957	0	0	3	0	0	1
457.1	R00536	506.9862	C10H15N5O13P2S	427.0294	C10H15N5O10P2	79.957	0	0	3	0	0	1
457.2	R00536	300.1725	C19H24O3	380.1294	C19H24O6S	79.957	0	0	3	0	0	1
458.1	R00537	506.9862	C10H15N5O13P2S	427.0294	C10H15N5O10P2	79.957	0	0	3	0	0	1
458.2	R00537	302.1882	C19H26O3	382.145	C19H26O6S	79.957	0	0	3	0	0	1
468	R00548	456.1046	C17H21N4O9P	376.1383	C17H20N4O6	79.966	0	1	3	0	1	0
469.1	R00549	506.9957	C10H16N5O13P3	456.1046	C17H21N4O9P	50.891	-7	-5	4	1	2	0
469.2	R00549	376.1383	C17H20N4O6	427.0294	C10H15N5O10P2	50.891	-7	-5	4	1	2	0
470.1	R00550	260.0297	C6H13O9P	180.0634	C6H12O6	79.966	0	1	3	0	1	0
470.2	R00550	376.1383	C17H20N4O6	456.1046	C17H21N4O9P	79.966	0	1	3	0	1	0
471	R00551	174.1117	C6H14N4O2	132.0899	C5H12N2O2	42.022	1	2	0	2	0	0
472	R00552	174.1117	C6H14N4O2	175.0957	C6H13N3O3	0.984	0	-1	1	-1	0	0
473.1	R00554	506.9957	C10H16N5O13P3	427.0294	C10H15N5O10P2	79.966	0	1	3	0	1	0
473.2	R00554	174.1117	C6H14N4O2	254.078	C6H15N4O5P	79.966	0	1	3	0	1	0
474	R00555	664.1169	C21H28N7O14P2	122.048	C6H6N2O	542.069	15	22	13	5	2	0
475.1	R00557	745.0911	C21H30N7O17P3	175.0957	C6H13N3O3	569.995	15	17	14	4	3	0
475.2	R00557	174.1117	C6H14N4O2	175.0957	C6H13N3O3	0.984	0	-1	1	-1	0	0
476.1	R00558	745.0911	C21H30N7O17P3	190.1066	C6H14N4O3	554.985	15	16	14	3	3	0
476.2	R00558	174.1117	C6H14N4O2	190.1066	C6H14N4O3	15.995	0	0	1	0	0	0
477	R00559	174.1117	C6H14N4O2	144.1011	C5H12N4O	30.011	1	2	1	0	0	0
478.1	R00562	664.1169	C21H28N7O14P2	174.1117	C6H14N4O2	490.005	15	14	12	3	2	0
478.2	R00562	246.1328	C9H18N4O4	174.1117	C6H14N4O2	72.021	3	4	2	0	0	0
479.1	R00563	744.0833	C21H29N7O17P3	174.1117	C6H14N4O2	569.972	15	15	15	3	3	0
479.2	R00563	304.1383	C11H20N4O6	174.1117	C6H14N4O2	130.027	5	6	4	0	0	0
480	R00565	174.1117	C6H14N4O2	132.0899	C5H12N2O2	42.022	1	2	0	2	0	0
481	R00566	174.1117	C6H14N4O2	130.1218	C5H14N4	43.99	1	0	2	0	0	0
482	R00567	174.1117	C6H14N4O2	174.1117	C6H14N4O2	0	0	0	0	0	0	0
483	R00568	482.9845	C9H16N3O14P3	483.9685	C9H15N2O15P3	0.984	0	-1	1	-1	0	0
484	R00569	482.9845	C9H16N3O14P3	403.0182	C9H15N3O11P2	79.966	0	1	3	0	1	0
485.1	R00570	506.9957	C10H16N5O13P3	482.9845	C9H16N3O14P3	24.011	1	0	-1	2	0	0
485.2	R00570	403.0182	C9H15N3O11P2	427.0294	C10H15N5O10P2	24.011	1	0	-1	2	0	0
486.1	R00571	506.9957	C10H16N5O13P3	482.9845	C9H16N3O14P3	24.011	1	0	-1	2	0	0
486.2	R00571	483.9685	C9H15N2O15P3	482.9845	C9H16N3O14P3	0.984	0	-1	1	-1	0	0
487	R00572	482.9845	C9H16N3O14P3	403.0182	C9H15N3O11P2	79.966	0	1	3	0	1	0
488.1	R00573	506.9957	C10H16N5O13P3	482.9845	C9H16N3O14P3	24.011	1	0	-1	2	0	0
488.2	R00573	146.0691	C5H10N2O3	147.0532	C5H9NO4	0.984	0	-1	1	-1	0	0
488.3	R00573	483.9685	C9H15N2O15P3	482.9845	C9H16N3O14P3	0.984	0	-1	1	-1	0	0
489	R00574	482.9845	C9H16N3O14P3	305.0413	C9H12N3O7P	177.943	0	4	7	0	2	0
490.1	R00575	506.9957	C10H16N5O13P3	427.0294	C10H15N5O10P2	79.966	0	1	3	0	1	0
490.2	R00575	146.0691	C5H10N2O3	147.0532	C5H9NO4	0.984	0	-1	1	-1	0	0
491	R00576	146.0691	C5H10N2O3	145.0375	C5H7NO4	1.032	0	3	-1	1	0	0
492	R00577	146.0691	C5H10N2O3	767.1152	C21H36N7O16P3S	621.046	16	26	13	5	3	1
493.1	R00578	506.9957	C10H16N5O13P3	347.0631	C10H14N5O7P	159.933	0	2	6	0	2	0
493.2	R00578	133.0375	C4H7NO4	132.0535	C4H8N2O3	0.984	0	-1	1	-1	0	0
493.3	R00578	146.0691	C5H10N2O3	147.0532	C5H9NO4	0.984	0	-1	1	-1	0	0
494	R00579	146.0691	C5H10N2O3	146.0691	C5H10N2O3	0	0	0	0	0	0	0
495.1	R00581	664.1169	C21H28N7O14P2	104.011	C3H4O4	560.106	18	24	10	7	2	0
495.2	R00581	105.0426	C3H7NO3	104.011	C3H4O4	1.032	0	3	-1	1	0	0
496	R00582	185.0089	C3H8NO6P	105.0426	C3H7NO3	79.966	0	1	3	0	1	0
497	R00584	105.0426	C3H7NO3	185.0089	C3H8NO6P	79.966	0	1	3	0	1	0
498	R00585	105.0426	C3H7NO3	104.011	C3H4O4	1.032	0	3	-1	1	0	0
499.1	R00586	809.1258	C23H38N7O17P3S	767.1152	C21H36N7O16P3S	42.011	2	2	1	0	0	0
499.2	R00586	105.0426	C3H7NO3	147.0532	C5H9NO4	42.011	2	2	1	0	0	0
500	R00588	105.0426	C3H7NO3	104.011	C3H4O4	1.032	0	3	-1	1	0	0
501	R00589	105.0426	C3H7NO3	105.0426	C3H7NO3	0	0	0	0	0	0	0
503	R00594	398.1372	C15H22N6O5S	384.1216	C14H20N6O5S	14.016	1	2	0	0	0	0
504	R00595	398.1372	C15H22N6O5S	384.1216	C14H20N6O5S	14.016	1	2	0	0	0	0
505	R00596	398.1372	C15H22N6O5S	384.1216	C14H20N6O5S	14.016	1	2	0	0	0	0
506	R00597	398.1372	C15H22N6O5S	384.1216	C14H20N6O5S	14.016	1	2	0	0	0	0
507	R00598	398.1372	C15H22N6O5S	384.1216	C14H20N6O5S	14.016	1	2	0	0	0	0
508	R00599	398.1372	C15H22N6O5S	384.1216	C14H20N6O5S	14.016	1	2	0	0	0	0
509	R00600	398.1372	C15H22N6O5S	384.1216	C14H20N6O5S	14.016	1	2	0	0	0	0
510	R00601	398.1372	C15H22N6O5S	384.1216	C14H20N6O5S	14.016	1	2	0	0	0	0
517	R00609	161.0688	C6H11NO4	147.0532	C5H9NO4	14.016	1	2	0	0	0	0
520	R00612	160.1212	C7H16N2O2	146.1055	C6H14N2O2	14.016	1	2	0	0	0	0
522	R00615	425.045	C12H19N4O7P2S	345.0786	C12H18N4O4PS	79.966	0	1	3	0	1	0
523.1	R00616	506.9957	C10H16N5O13P3	505.0113	C12H20N4O10P3S	1.984	-2	-4	3	1	0	-1
523.2	R00616	425.045	C12H19N4O7P2S	427.0294	C10H15N5O10P2	1.984	-2	-4	3	1	0	-1
524.1	R00617	506.9957	C10H16N5O13P3	427.0294	C10H15N5O10P2	79.966	0	1	3	0	1	0
524.2	R00617	345.0786	C12H18N4O4PS	425.045	C12H19N4O7P2S	79.966	0	1	3	0	1	0
525	R00618	505.0113	C12H20N4O10P3S	425.045	C12H19N4O7P2S	79.966	0	1	3	0	1	0
526.1	R00619	506.9957	C10H16N5O13P3	425.045	C12H19N4O7P2S	81.951	-2	-3	6	1	1	-1
526.2	R00619	265.1123	C12H17N4OS	347.0631	C10H14N5O7P	81.951	-2	-3	6	1	1	-1
527.1	R00621	146.0215	C5H6O5	527.0767	C16H25N4O10P2S	381.055	11	19	5	4	2	1
527.2	R00621	425.045	C12H19N4O7P2S	527.0767	C16H25N4O10P2S	102.032	4	6	3	0	0	0
532	R00627	809.1258	C23H38N7O17P3S	767.1152	C21H36N7O16P3S	42.011	2	2	1	0	0	0
534	R00629	506.9862	C10H15N5O13P2S	427.0294	C10H15N5O10P2	79.957	0	0	3	0	0	1
543	R00640	178.0477	C6H10O6	176.0321	C6H8O6	2.016	0	2	0	0	0	0
544	R00643	178.0477	C6H10O6	176.0321	C6H8O6	2.016	0	2	0	0	0	0
545	R00644	176.0321	C6H8O6	174.0164	C6H6O6	2.016	0	2	0	0	0	0
547	R00646	176.0321	C6H8O6	136.0372	C4H8O5	39.995	2	0	1	0	0	0
548	R00647	176.0321	C6H8O6	176.0321	C6H8O6	0	0	0	0	0	0	0
549	R00648	149.051	C5H11NO2S	148.0194	C5H8O3S	1.032	0	3	-1	1	0	0
550.1	R00649	398.1372	C15H22N6O5S	384.1216	C14H20N6O5S	14.016	1	2	0	0	0	0
550.2	R00649	149.051	C5H11NO2S	164.0745	C6H14NO2S	15.024	1	3	0	0	0	0
551.1	R00650	398.1372	C15H22N6O5S	384.1216	C14H20N6O5S	14.016	1	2	0	0	0	0
551.2	R00650	135.0354	C4H9NO2S	149.051	C5H11NO2S	14.016	1	2	0	0	0	0
552	R00651	161.0688	C6H11NO4	149.051	C5H11NO2S	12.018	1	0	2	0	0	-1
553	R00652	149.051	C5H11NO2S	148.0194	C5H8O3S	1.032	0	3	-1	1	0	0
554	R00653	177.046	C6H11NO3S	149.051	C5H11NO2S	27.995	1	0	1	0	0	0
555	R00654	149.051	C5H11NO2S	102.0317	C4H6O3	47.019	1	5	-1	1	0	1
556	R00655	149.051	C5H11NO2S	149.051	C5H11NO2S	0	0	0	0	0	0	0
557	R00656	149.051	C5H11NO2S	105.0612	C4H11NS	43.99	1	0	2	0	0	0
559	R00658	185.9929	C3H7O7P	167.9824	C3H5O6P	18.01	0	2	1	0	0	0
560	R00659	483.9685	C9H15N2O15P3	404.0022	C9H14N2O12P2	79.966	0	1	3	0	1	0
561.1	R00660	607.0816	C17H27N3O17P2	677.087	C20H29N3O19P2	70.005	3	2	2	0	0	0
561.2	R00660	167.9824	C3H5O6P	677.087	C20H29N3O19P2	509.105	17	24	13	3	1	0
562	R00661	167.9824	C3H5O6P	167.9824	C3H5O6P	0	0	0	0	0	0	0
563	R00662	483.9685	C9H15N2O15P3	324.0359	C9H13N2O9P	159.933	0	2	6	0	2	0
564.1	R00664	132.0899	C5H12N2O2	340.1423	C19H20N2O4	208.052	14	8	2	0	0	0
564.2	R00664	871.1414	C28H40N7O17P3S	767.1152	C21H36N7O16P3S	104.026	7	4	1	0	0	0
565	R00665	175.0957	C6H13N3O3	132.0899	C5H12N2O2	43.006	1	1	1	1	0	0
566.1	R00666	744.0833	C21H29N7O17P3	132.0899	C5H12N2O2	611.993	16	17	15	5	3	0
566.2	R00666	204.111	C8H16N2O4	132.0899	C5H12N2O2	72.021	3	4	2	0	0	0
567.1	R00667	146.0215	C5H6O5	147.0532	C5H9NO4	1.032	0	3	-1	1	0	0
567.2	R00667	132.0899	C5H12N2O2	131.0582	C5H9NO3	1.032	0	3	-1	1	0	0
568.1	R00668	146.0215	C5H6O5	147.0532	C5H9NO4	1.032	0	3	-1	1	0	0
568.2	R00668	132.0899	C5H12N2O2	147.0532	C5H9NO4	14.963	0	-3	2	-1	0	0
569	R00669	174.1004	C7H14N2O3	132.0899	C5H12N2O2	42.011	2	2	1	0	0	0
571	R00671	132.0899	C5H12N2O2	115.0633	C5H9NO2	17.027	0	3	0	1	0	0
572	R00672	132.0899	C5H12N2O2	132.0899	C5H12N2O2	0	0	0	0	0	0	0
573	R00673	204.0899	C11H12N2O2	117.0578	C8H7N	87.032	3	5	2	1	0	0
574.1	R00674	105.0426	C3H7NO3	204.0899	C11H12N2O2	99.047	8	5	-1	1	0	0
574.2	R00674	117.0578	C8H7N	204.0899	C11H12N2O2	87.032	3	5	2	1	0	0
575.1	R00675	664.1169	C21H28N7O14P2	203.0582	C11H9NO3	461.059	10	19	11	6	2	0
575.2	R00675	204.0899	C11H12N2O2	203.0582	C11H9NO3	1.032	0	3	-1	1	0	0
576.1	R00676	744.0833	C21H29N7O17P3	203.0582	C11H9NO3	541.025	10	20	14	6	3	0
576.2	R00676	204.0899	C11H12N2O2	203.0582	C11H9NO3	1.032	0	3	-1	1	0	0
577	R00677	204.0899	C11H12N2O2	203.0582	C11H9NO3	1.032	0	3	-1	1	0	0
578	R00678	204.0899	C11H12N2O2	236.0797	C11H12N2O4	31.99	0	0	2	0	0	0
579	R00679	204.0899	C11H12N2O2	174.0793	C10H10N2O	30.011	1	2	1	0	0	0
580	R00681	204.0899	C11H12N2O2	175.0633	C10H9NO2	29.027	1	3	0	1	0	0
581	R00682	203.1059	C11H13N3O	204.0899	C11H12N2O2	0.984	0	-1	1	-1	0	0
582.1	R00683	398.1372	C15H22N6O5S	384.1216	C14H20N6O5S	14.016	1	2	0	0	0	0
582.2	R00683	204.0899	C11H12N2O2	218.1055	C12H14N2O2	14.016	1	2	0	0	0	0
583.1	R00684	146.0215	C5H6O5	147.0532	C5H9NO4	1.032	0	3	-1	1	0	0
583.2	R00684	204.0899	C11H12N2O2	203.0582	C11H9NO3	1.032	0	3	-1	1	0	0
584	R00685	204.0899	C11H12N2O2	160.1	C10H12N2	43.99	1	0	2	0	0	0
585.1	R00686	506.9957	C10H16N5O13P3	347.0631	C10H14N5O7P	159.933	0	2	6	0	2	0
585.2	R00686	165.079	C9H11NO2	165.079	C9H11NO2	0	0	0	0	0	0	0
586.1	R00688	664.1169	C21H28N7O14P2	164.0473	C9H8O3	500.07	12	20	11	7	2	0
586.2	R00688	165.079	C9H11NO2	164.0473	C9H8O3	1.032	0	3	-1	1	0	0
587	R00689	165.079	C9H11NO2	164.0473	C9H8O3	1.032	0	3	-1	1	0	0
588	R00690	165.079	C9H11NO2	135.0684	C8H9NO	30.011	1	2	1	0	0	0
589	R00691	227.0794	C10H13NO5	165.079	C9H11NO2	62	1	2	3	0	0	0
590	R00692	165.079	C9H11NO2	164.0473	C9H8O3	1.032	0	3	-1	1	0	0
591.1	R00693	809.1258	C23H38N7O17P3S	767.1152	C21H36N7O16P3S	42.011	2	2	1	0	0	0
591.2	R00693	165.079	C9H11NO2	207.0895	C11H13NO3	42.01	2	2	1	0	0	0
592.1	R00694	146.0215	C5H6O5	147.0532	C5H9NO4	1.032	0	3	-1	1	0	0
592.2	R00694	165.079	C9H11NO2	164.0473	C9H8O3	1.032	0	3	-1	1	0	0
593.1	R00695	133.0375	C4H7NO4	132.0059	C4H4O5	1.032	0	3	-1	1	0	0
593.2	R00695	164.0473	C9H8O3	165.079	C9H11NO2	1.032	0	3	-1	1	0	0
594	R00697	165.079	C9H11NO2	148.0524	C9H8O2	17.027	0	3	0	1	0	0
595	R00698	165.079	C9H11NO2	135.0684	C8H9NO	30.011	1	2	1	0	0	0
596	R00699	165.079	C9H11NO2	121.0891	C8H11N	43.99	1	0	2	0	0	0
598	R00702	382.131	C15H28O7P2	586.3188	C30H52O7P2	204.188	15	24	0	0	0	0
601.1	R00705	664.1169	C21H28N7O14P2	809.1258	C23H38N7O17P3S	145.009	2	10	3	0	1	1
601.2	R00705	767.1152	C21H36N7O16P3S	809.1258	C23H38N7O17P3S	42.011	2	2	1	0	0	0
602.1	R00706	744.0833	C21H29N7O17P3	809.1258	C23H38N7O17P3S	65.043	2	9	0	0	0	1
602.2	R00706	767.1152	C21H36N7O16P3S	745.0911	C21H30N7O17P3	22.024	0	6	-1	0	0	1
603.1	R00707	664.1169	C21H28N7O14P2	147.0532	C5H9NO4	517.064	16	19	10	6	2	0
603.2	R00707	113.0477	C5H7NO2	147.0532	C5H9NO4	34.005	0	2	2	0	0	0
604.1	R00708	744.0833	C21H29N7O17P3	147.0532	C5H9NO4	597.03	16	20	13	6	3	0
604.2	R00708	113.0477	C5H7NO2	147.0532	C5H9NO4	34.005	0	2	2	0	0	0
605.1	R00709	664.1169	C21H28N7O14P2	146.0215	C5H6O5	518.095	16	22	9	7	2	0
605.2	R00709	192.027	C6H8O7	146.0215	C5H6O5	46.005	1	2	2	0	0	0
608.1	R00713	664.1169	C21H28N7O14P2	118.0266	C4H6O4	546.09	17	22	10	7	2	0
608.2	R00713	102.0317	C4H6O3	118.0266	C4H6O4	15.995	0	0	1	0	0	0
609.1	R00714	744.0833	C21H29N7O17P3	118.0266	C4H6O4	626.057	17	23	13	7	3	0
609.2	R00714	102.0317	C4H6O3	118.0266	C4H6O4	15.995	0	0	1	0	0	0
610.1	R00715	664.1169	C21H28N7O14P2	146.1055	C6H14N2O2	518.011	15	14	12	5	2	0
610.2	R00715	276.1321	C11H20N2O6	146.1055	C6H14N2O2	130.027	5	6	4	0	0	0
611.1	R00716	744.0833	C21H29N7O17P3	146.1055	C6H14N2O2	597.978	15	15	15	5	3	0
611.2	R00716	276.1321	C11H20N2O6	146.1055	C6H14N2O2	130.027	5	6	4	0	0	0
613	R00719	507.9798	C10H15N4O14P3	428.0134	C10H14N4O11P2	79.966	0	1	3	0	1	0
614	R00720	507.9798	C10H15N4O14P3	348.0471	C10H13N4O8P	159.933	0	2	6	0	2	0
615.1	R00722	506.9957	C10H16N5O13P3	507.9798	C10H15N4O14P3	0.984	0	-1	1	-1	0	0
615.2	R00722	428.0134	C10H14N4O11P2	427.0294	C10H15N5O10P2	0.984	0	-1	1	-1	0	0
616	R00723	587.9461	C10H16N4O17P4	507.9798	C10H15N4O14P3	79.966	0	1	3	0	1	0
617	R00724	507.9798	C10H15N4O14P3	428.0134	C10H14N4O11P2	79.966	0	1	3	0	1	0
618.1	R00725	180.0634	C6H12O6	260.0297	C6H13O9P	79.966	0	1	3	0	1	0
618.2	R00725	507.9798	C10H15N4O14P3	428.0134	C10H14N4O11P2	79.966	0	1	3	0	1	0
619.1	R00726	132.0059	C4H4O5	167.9824	C3H5O6P	35.977	-1	1	1	0	1	0
619.2	R00726	507.9798	C10H15N4O14P3	428.0134	C10H14N4O11P2	79.966	0	1	3	0	1	0
620.1	R00727	767.1152	C21H36N7O16P3S	867.1313	C25H40N7O19P3S	100.016	4	4	3	0	0	0
620.2	R00727	118.0266	C4H6O4	428.0134	C10H14N4O11P2	309.987	6	8	7	4	2	0
620.3	R00727	507.9798	C10H15N4O14P3	428.0134	C10H14N4O11P2	79.966	0	1	3	0	1	0
622	R00729	181.0739	C9H11NO3	180.0423	C9H8O4	1.032	0	3	-1	1	0	0
623	R00730	181.0739	C9H11NO3	197.0688	C9H11NO4	15.995	0	0	1	0	0	0
624	R00731	181.0739	C9H11NO3	197.0688	C9H11NO4	15.995	0	0	1	0	0	0
625.1	R00732	664.1169	C21H28N7O14P2	181.0739	C9H11NO3	483.043	12	17	11	6	2	0
625.2	R00732	227.0794	C10H13NO5	181.0739	C9H11NO3	46.005	1	2	2	0	0	0
626.1	R00733	744.0833	C21H29N7O17P3	181.0739	C9H11NO3	563.009	12	18	14	6	3	0
626.2	R00733	227.0794	C10H13NO5	181.0739	C9H11NO3	46.005	1	2	2	0	0	0
627.1	R00734	146.0215	C5H6O5	147.0532	C5H9NO4	1.032	0	3	-1	1	0	0
627.2	R00734	181.0739	C9H11NO3	180.0423	C9H8O4	1.032	0	3	-1	1	0	0
628.1	R00735	506.9957	C10H16N5O13P3	347.0631	C10H14N5O7P	159.933	0	2	6	0	2	0
628.2	R00735	174.1117	C6H14N4O2	337.175	C15H23N5O4	163.063	9	9	2	1	0	0
628.3	R00735	181.0739	C9H11NO3	337.175	C15H23N5O4	156.101	6	12	1	4	0	0
629	R00736	181.0739	C9H11NO3	137.0841	C8H11NO	43.99	1	0	2	0	0	0
630	R00737	181.0739	C9H11NO3	164.0473	C9H8O3	17.027	0	3	0	1	0	0
631	R00739	181.0739	C9H11NO3	181.0739	C9H11NO3	0	0	0	0	0	0	0
632.1	R00740	744.0833	C21H29N7O17P3	853.1156	C24H38N7O19P3S	109.032	3	9	2	0	0	1
632.2	R00740	767.1152	C21H36N7O16P3S	745.0911	C21H30N7O17P3	22.024	0	6	-1	0	0	1
633.1	R00742	506.9957	C10H16N5O13P3	427.0294	C10H15N5O10P2	79.966	0	1	3	0	1	0
633.2	R00742	809.1258	C23H38N7O17P3S	853.1156	C24H38N7O19P3S	43.99	1	0	2	0	0	0
634.1	R00743	809.1258	C23H38N7O17P3S	853.1156	C24H38N7O19P3S	43.99	1	0	2	0	0	0
634.2	R00743	104.011	C3H4O4	853.1156	C24H38N7O19P3S	749.105	21	34	15	7	3	1
635.1	R00744	745.0911	C21H30N7O17P3	837.1207	C24H38N7O18P3S	92.03	3	8	1	0	0	1
635.2	R00744	853.1156	C24H38N7O19P3S	837.1207	C24H38N7O18P3S	15.995	0	0	1	0	0	0
644	R00755	425.045	C12H19N4O7P2S	469.0712	C14H23N4O8P2S	44.026	2	4	1	0	0	0
645.1	R00756	506.9957	C10H16N5O13P3	427.0294	C10H15N5O10P2	79.966	0	1	3	0	1	0
645.2	R00756	260.0297	C6H13O9P	339.996	C6H14O12P2	79.966	0	1	3	0	1	0
646.1	R00758	664.1169	C21H28N7O14P2	260.0297	C6H13O9P	404.087	15	15	5	7	1	0
646.2	R00758	262.0454	C6H15O9P	260.0297	C6H13O9P	2.016	0	2	0	0	0	0
647.1	R00760	506.9957	C10H16N5O13P3	427.0294	C10H15N5O10P2	79.966	0	1	3	0	1	0
647.2	R00760	180.0634	C6H12O6	260.0297	C6H13O9P	79.966	0	1	3	0	1	0
648	R00761	260.0297	C6H13O9P	200.0086	C4H9O7P	60.021	2	4	2	0	0	0
649	R00762	339.996	C6H14O12P2	260.0297	C6H13O9P	79.966	0	1	3	0	1	0
650	R00763	339.996	C6H14O12P2	260.0297	C6H13O9P	79.966	0	1	3	0	1	0
651	R00764	260.0297	C6H13O9P	339.996	C6H14O12P2	79.966	0	1	3	0	1	0
652	R00765	259.0457	C6H14NO8P	260.0297	C6H13O9P	0.984	0	-1	1	-1	0	0
653.1	R00766	566.055	C15H24N2O17P2	422.0825	C12H23O14P	143.972	3	1	3	2	1	0
653.2	R00766	260.0297	C6H13O9P	404.0022	C9H14N2O12P2	143.973	3	1	3	2	1	0
654.1	R00767	482.9845	C9H16N3O14P3	403.0182	C9H15N3O11P2	79.966	0	1	3	0	1	0
654.2	R00767	260.0297	C6H13O9P	339.996	C6H14O12P2	79.966	0	1	3	0	1	0
655.1	R00768	146.0691	C5H10N2O3	147.0532	C5H9NO4	0.984	0	-1	1	-1	0	0
655.2	R00768	260.0297	C6H13O9P	259.0457	C6H14NO8P	0.984	0	-1	1	-1	0	0
656.1	R00769	483.9685	C9H15N2O15P3	404.0022	C9H14N2O12P2	79.966	0	1	3	0	1	0
656.2	R00769	260.0297	C6H13O9P	339.996	C6H14O12P2	79.966	0	1	3	0	1	0
657.1	R00770	507.9798	C10H15N4O14P3	428.0134	C10H14N4O11P2	79.966	0	1	3	0	1	0
657.2	R00770	260.0297	C6H13O9P	339.996	C6H14O12P2	79.966	0	1	3	0	1	0
658	R00771	260.0297	C6H13O9P	260.0297	C6H13O9P	0	0	0	0	0	0	0
659	R00772	260.0297	C6H13O9P	260.0297	C6H13O9P	0	0	0	0	0	0	0
660	R00774	506.9957	C10H16N5O13P3	427.0294	C10H15N5O10P2	79.966	0	1	3	0	1	0
663	R00777	175.0593	C5H9N3O4	133.0375	C4H7NO4	42.022	1	2	0	2	0	0
680.1	R00801	342.1162	C12H22O11	180.0634	C6H12O6	162.053	6	10	5	0	0	0
680.2	R00801	342.1162	C12H22O11	180.0634	C6H12O6	162.053	6	10	5	0	0	0
681.1	R00802	342.1162	C12H22O11	180.0634	C6H12O6	162.053	6	10	5	0	0	0
681.2	R00802	342.1162	C12H22O11	180.0634	C6H12O6	162.053	6	10	5	0	0	0
682	R00803	342.1162	C12H22O11	260.0297	C6H13O9P	82.087	6	9	2	0	-1	0
684	R00805	422.0825	C12H23O14P	342.1162	C12H22O11	79.966	0	1	3	0	1	0
685.1	R00806	566.055	C15H24N2O17P2	404.0022	C9H14N2O12P2	162.053	6	10	5	0	0	0
685.2	R00806	180.0634	C6H12O6	342.1162	C12H22O11	162.053	6	10	5	0	0	0
686.1	R00807	785.1571	C27H33N9O15P2	787.1728	C27H35N9O15P2	2.016	0	2	0	0	0	0
686.2	R00807	342.1162	C12H22O11	340.1006	C12H20O11	2.016	0	2	0	0	0	0
687	R00808	342.1162	C12H22O11	340.1006	C12H20O11	2.016	0	2	0	0	0	0
688.1	R00809	566.055	C15H24N2O17P2	504.169	C18H32O16	61.886	-3	-8	1	2	2	0
688.2	R00809	342.1162	C12H22O11	404.0022	C9H14N2O12P2	61.886	-3	-8	1	2	2	0
689	R00810	342.1162	C12H22O11	342.1162	C12H22O11	0	0	0	0	0	0	0
690	R00811	342.1162	C12H22O11	422.0825	C12H23O14P	79.966	0	1	3	0	1	0
691.1	R00812	664.1169	C21H28N7O14P2	110.0368	C6H6O2	554.08	15	22	12	7	2	0
691.2	R00812	112.0524	C6H8O2	110.0368	C6H6O2	2.016	0	2	0	0	0	0
692.1	R00813	664.1169	C21H28N7O14P2	110.0368	C6H6O2	554.08	15	22	12	7	2	0
692.2	R00813	156.0423	C7H8O4	110.0368	C6H6O2	46.006	1	2	2	0	0	0
693.1	R00814	744.0833	C21H29N7O17P3	110.0368	C6H6O2	634.047	15	23	15	7	3	0
693.2	R00814	112.0524	C6H8O2	110.0368	C6H6O2	2.016	0	2	0	0	0	0
694	R00815	745.0911	C21H30N7O17P3	110.0368	C6H6O2	635.054	15	24	15	7	3	0
695	R00816	110.0368	C6H6O2	142.0266	C6H6O4	31.99	0	0	2	0	0	0
696	R00817	110.0368	C6H6O2	142.0266	C6H6O4	31.99	0	0	2	0	0	0
697.1	R00818	665.1248	C21H29N7O14P2	110.0368	C6H6O2	555.088	15	23	12	7	2	0
697.2	R00818	138.0317	C7H6O3	110.0368	C6H6O2	27.995	1	0	1	0	0	0
698	R00821	154.0266	C7H6O4	110.0368	C6H6O2	43.99	1	0	2	0	0	0
699	R00822	154.0266	C7H6O4	110.0368	C6H6O2	43.99	1	0	2	0	0	0
700.1	R00823	665.1248	C21H29N7O14P2	110.0368	C6H6O2	555.088	15	23	12	7	2	0
700.2	R00823	137.0477	C7H7NO2	110.0368	C6H6O2	27.011	1	1	0	1	0	0
701.1	R00825	745.0911	C21H30N7O17P3	110.0368	C6H6O2	635.054	15	24	15	7	3	0
701.2	R00825	137.0477	C7H7NO2	110.0368	C6H6O2	27.011	1	1	0	1	0	0
702.1	R00827	398.1372	C15H22N6O5S	384.1216	C14H20N6O5S	14.016	1	2	0	0	0	0
702.2	R00827	110.0368	C6H6O2	124.0524	C7H8O2	14.016	1	2	0	0	0	0
703.1	R00828	745.0911	C21H30N7O17P3	110.0368	C6H6O2	635.054	15	24	15	7	3	0
703.2	R00828	139.0269	C6H5NO3	110.0368	C6H6O2	28.99	0	-1	1	1	0	0
704.1	R00829	809.1258	C23H38N7O17P3S	767.1152	C21H36N7O16P3S	42.011	2	2	1	0	0	0
704.2	R00829	867.1313	C25H40N7O19P3S	909.1418	C27H42N7O20P3S	42.01	2	2	1	0	0	0
705	R00830	867.1313	C25H40N7O19P3S	767.1152	C21H36N7O16P3S	100.016	4	4	3	0	0	0
706.1	R00832	174.1117	C6H14N4O2	274.1277	C10H18N4O5	100.016	4	4	3	0	0	0
706.2	R00832	867.1313	C25H40N7O19P3S	767.1152	C21H36N7O16P3S	100.016	4	4	3	0	0	0
707	R00833	867.1313	C25H40N7O19P3S	867.1313	C25H40N7O19P3S	0	0	0	0	0	0	0
708.1	R00834	744.0833	C21H29N7O17P3	260.0297	C6H13O9P	484.054	15	16	8	7	2	0
708.2	R00834	262.0454	C6H15O9P	260.0297	C6H13O9P	2.016	0	2	0	0	0	0
709.1	R00835	744.0833	C21H29N7O17P3	258.0141	C6H11O9P	486.069	15	18	8	7	2	0
709.2	R00835	260.0297	C6H13O9P	258.0141	C6H11O9P	2.016	0	2	0	0	0	0
710.1	R00836	566.055	C15H24N2O17P2	422.0825	C12H23O14P	143.972	3	1	3	2	1	0
710.2	R00836	260.0297	C6H13O9P	404.0022	C9H14N2O12P2	143.973	3	1	3	2	1	0
711	R00837	422.0825	C12H23O14P	260.0297	C6H13O9P	162.053	6	10	5	0	0	0
712	R00838	422.0825	C12H23O14P	260.0297	C6H13O9P	162.053	6	10	5	0	0	0
713	R00839	422.0825	C12H23O14P	260.0297	C6H13O9P	162.053	6	10	5	0	0	0
715.1	R00842	664.1169	C21H28N7O14P2	169.998	C3H7O6P	494.119	18	21	8	7	1	0
715.2	R00842	172.0137	C3H9O6P	169.998	C3H7O6P	2.016	0	2	0	0	0	0
716.1	R00844	744.0833	C21H29N7O17P3	169.998	C3H7O6P	574.085	18	22	11	7	2	0
716.2	R00844	172.0137	C3H9O6P	169.998	C3H7O6P	2.016	0	2	0	0	0	0
717.1	R00845	744.0833	C21H29N7O17P3	169.998	C3H7O6P	574.085	18	22	11	7	2	0
717.2	R00845	172.0137	C3H9O6P	169.998	C3H7O6P	2.016	0	2	0	0	0	0
718	R00846	172.0137	C3H9O6P	169.998	C3H7O6P	2.016	0	2	0	0	0	0
719	R00847	506.9957	C10H16N5O13P3	427.0294	C10H15N5O10P2	79.966	0	1	3	0	1	0
720.1	R00848	785.1571	C27H33N9O15P2	787.1728	C27H35N9O15P2	2.016	0	2	0	0	0	0
720.2	R00848	172.0137	C3H9O6P	169.998	C3H7O6P	2.016	0	2	0	0	0	0
721	R00849	172.0137	C3H9O6P	169.998	C3H7O6P	2.016	0	2	0	0	0	0
722.1	R00850	180.0634	C6H12O6	260.0297	C6H13O9P	79.966	0	1	3	0	1	0
722.2	R00850	172.0137	C3H9O6P	260.0297	C6H13O9P	88.016	3	4	3	0	0	0
723	R00851	172.0137	C3H9O6P	767.1152	C21H36N7O16P3S	595.101	18	27	10	7	2	1
724.1	R00853	566.055	C15H24N2O17P2	404.0022	C9H14N2O12P2	162.053	6	10	5	0	0	0
724.2	R00853	172.0137	C3H9O6P	334.0665	C9H19O11P	162.053	6	10	5	0	0	0
725.1	R00854	566.055	C15H24N2O17P2	404.0022	C9H14N2O12P2	162.053	6	10	5	0	0	0
725.2	R00854	172.0137	C3H9O6P	334.0665	C9H19O11P	162.053	6	10	5	0	0	0
726	R00855	477.055	C12H21N3O13P2	323.0519	C9H14N3O8P	154.003	3	7	5	0	1	0
727.1	R00856	482.9845	C9H16N3O14P3	477.055	C12H21N3O13P2	5.93	-3	-5	1	0	1	0
727.2	R00856	172.0137	C3H9O6P	477.055	C12H21N3O13P2	305.041	9	12	7	3	1	0
731	R00860	347.0631	C10H14N5O7P	427.0199	C10H14N5O10PS	79.957	0	0	3	0	0	1
735	R00865	182.079	C6H14O6	180.0634	C6H12O6	2.016	0	2	0	0	0	0
736.1	R00866	506.9957	C10H16N5O13P3	427.0294	C10H15N5O10P2	79.966	0	1	3	0	1	0
736.2	R00866	180.0634	C6H12O6	260.0297	C6H13O9P	79.966	0	1	3	0	1	0
737.1	R00867	506.9957	C10H16N5O13P3	427.0294	C10H15N5O10P2	79.966	0	1	3	0	1	0
737.2	R00867	180.0634	C6H12O6	260.0297	C6H13O9P	79.966	0	1	3	0	1	0
738.1	R00868	664.1169	C21H28N7O14P2	180.0634	C6H12O6	484.053	15	16	8	7	2	0
738.2	R00868	182.079	C6H14O6	180.0634	C6H12O6	2.016	0	2	0	0	0	0
739.1	R00870	744.0833	C21H29N7O17P3	180.0634	C6H12O6	564.02	15	17	11	7	3	0
739.2	R00870	182.079	C6H14O6	180.0634	C6H12O6	2.016	0	2	0	0	0	0
740.1	R00871	744.0833	C21H29N7O17P3	178.0477	C6H10O6	566.036	15	19	11	7	3	0
740.2	R00871	180.0634	C6H12O6	178.0477	C6H10O6	2.016	0	2	0	0	0	0
741	R00872	260.0297	C6H13O9P	180.0634	C6H12O6	79.966	0	1	3	0	1	0
742	R00873	180.0634	C6H12O6	178.0477	C6H10O6	2.016	0	2	0	0	0	0
743.1	R00874	180.0634	C6H12O6	178.0477	C6H10O6	2.016	0	2	0	0	0	0
743.2	R00874	180.0634	C6H12O6	182.079	C6H14O6	2.016	0	2	0	0	0	0
743.3	R00874	180.0634	C6H12O6	178.0477	C6H10O6	2.016	0	2	0	0	0	0
743.4	R00874	180.0634	C6H12O6	182.079	C6H14O6	2.016	0	2	0	0	0	0
744.1	R00875	664.1169	C21H28N7O14P2	180.0634	C6H12O6	484.053	15	16	8	7	2	0
744.2	R00875	182.079	C6H14O6	180.0634	C6H12O6	2.016	0	2	0	0	0	0
745.1	R00876	507.9798	C10H15N4O14P3	428.0134	C10H14N4O11P2	79.966	0	1	3	0	1	0
745.2	R00876	180.0634	C6H12O6	260.0297	C6H13O9P	79.966	0	1	3	0	1	0
746	R00877	180.0634	C6H12O6	180.0634	C6H12O6	0	0	0	0	0	0	0
747	R00878	180.0634	C6H12O6	180.0634	C6H12O6	0	0	0	0	0	0	0
749.1	R00880	664.1169	C21H28N7O14P2	619.0564	C16H23N5O17P2	45.06	5	5	-3	2	0	0
749.2	R00880	605.0772	C16H25N5O16P2	619.0564	C16H23N5O17P2	13.979	0	-2	1	0	0	0
750	R00881	605.0772	C16H25N5O16P2	363.058	C10H14N5O8P	242.019	6	11	8	0	1	0
751.1	R00883	443.0243	C10H15N5O11P2	605.0772	C16H25N5O16P2	162.053	6	10	5	0	0	0
751.2	R00883	260.0297	C6H13O9P	605.0772	C16H25N5O16P2	345.047	10	12	7	5	1	0
752.1	R00885	522.9907	C10H16N5O14P3	605.0772	C16H25N5O16P2	82.087	6	9	2	0	-1	0
752.2	R00885	260.0297	C6H13O9P	605.0772	C16H25N5O16P2	345.047	10	12	7	5	1	0
753	R00887	605.0772	C16H25N5O16P2	443.0243	C10H15N5O11P2	162.053	6	10	5	0	0	0
754	R00888	605.0772	C16H25N5O16P2	587.0666	C16H23N5O15P2	18.011	0	2	1	0	0	0
755	R00889	605.0772	C16H25N5O16P2	605.0772	C16H25N5O16P2	0	0	0	0	0	0	0
756	R00890	605.0772	C16H25N5O16P2	443.0243	C10H15N5O11P2	162.053	6	10	5	0	0	0
757	R00891	105.0426	C3H7NO3	121.0197	C3H7NO2S	15.977	0	0	-1	0	0	1
758.1	R00892	664.1169	C21H28N7O14P2	240.0238	C6H12N2O4S2	424.093	15	16	10	5	2	-2
758.2	R00892	121.0197	C3H7NO2S	240.0238	C6H12N2O4S2	119.004	3	5	2	1	0	1
759	R00893	121.0197	C3H7NO2S	153.0096	C3H7NO4S	31.99	0	0	2	0	0	0
760.1	R00894	506.9957	C10H16N5O13P3	427.0294	C10H15N5O10P2	79.966	0	1	3	0	1	0
760.2	R00894	147.0532	C5H9NO4	250.0623	C8H14N2O5S	103.009	3	5	1	1	0	1
760.3	R00894	121.0197	C3H7NO2S	250.0623	C8H14N2O5S	129.043	5	7	3	1	0	0
761.1	R00895	146.0215	C5H6O5	147.0532	C5H9NO4	1.032	0	3	-1	1	0	0
761.2	R00895	121.0197	C3H7NO2S	119.9881	C3H4O3S	1.032	0	3	-1	1	0	0
762.1	R00896	146.0215	C5H6O5	147.0532	C5H9NO4	1.032	0	3	-1	1	0	0
762.2	R00896	121.0197	C3H7NO2S	119.9881	C3H4O3S	1.032	0	3	-1	1	0	0
763	R00897	147.0532	C5H9NO4	121.0197	C3H7NO2S	26.034	2	2	2	0	0	-1
764	R00899	178.0412	C5H10N2O3S	121.0197	C3H7NO2S	57.022	2	3	1	1	0	0
765.1	R00900	744.0833	C21H29N7O17P3	426.0879	C13H22N4O8S2	317.995	8	7	9	3	3	-2
765.2	R00900	307.0838	C10H17N3O6S	426.0879	C13H22N4O8S2	119.004	3	5	2	1	0	1
765.3	R00900	121.0197	C3H7NO2S	426.0879	C13H22N4O8S2	305.068	10	15	6	3	0	1
766	R00901	121.0197	C3H7NO2S	169.0045	C3H7NO5S	47.985	0	0	3	0	0	0
767	R00903	121.0197	C3H7NO2S	121.0197	C3H7NO2S	0	0	0	0	0	0	0
770	R00906	161.0688	C6H11NO4	665.1248	C21H29N7O14P2	504.056	15	18	10	6	2	0
772	R00908	146.0215	C5H6O5	147.0532	C5H9NO4	1.032	0	3	-1	1	0	0
774.1	R00910	506.9957	C10H16N5O13P3	427.0294	C10H15N5O10P2	79.966	0	1	3	0	1	0
774.2	R00910	146.1055	C6H14N2O2	217.1426	C9H19N3O3	71.037	3	5	1	1	0	0
775	R00911	217.1426	C9H19N3O3	146.1055	C6H14N2O2	71.037	3	5	1	1	0	0
776.1	R00912	506.9957	C10H16N5O13P3	427.0294	C10H15N5O10P2	79.966	0	1	3	0	1	0
776.2	R00912	174.1117	C6H14N4O2	245.1488	C9H19N5O3	71.037	3	5	1	1	0	0
782.1	R00918	745.0911	C21H30N7O17P3	767.1152	C21H36N7O16P3S	22.024	0	6	-1	0	0	1
782.2	R00918	823.1414	C24H40N7O17P3S	767.1152	C21H36N7O16P3S	56.026	3	4	1	0	0	0
782.3	R00918	867.1313	C25H40N7O19P3S	767.1152	C21H36N7O16P3S	100.016	4	4	3	0	0	0
783.1	R00919	744.0833	C21H29N7O17P3	821.1258	C24H38N7O17P3S	77.043	3	9	0	0	0	1
783.2	R00919	823.1414	C24H40N7O17P3S	821.1258	C24H38N7O17P3S	2.016	0	2	0	0	0	0
784.1	R00920	506.9957	C10H16N5O13P3	427.0294	C10H15N5O10P2	79.966	0	1	3	0	1	0
784.2	R00920	767.1152	C21H36N7O16P3S	823.1414	C24H40N7O17P3S	56.026	3	4	1	0	0	0
785	R00921	823.1414	C24H40N7O17P3S	767.1152	C21H36N7O16P3S	56.026	3	4	1	0	0	0
786.1	R00922	664.1169	C21H28N7O14P2	823.1414	C24H40N7O17P3S	159.024	3	12	3	0	1	1
786.2	R00922	767.1152	C21H36N7O16P3S	823.1414	C24H40N7O17P3S	56.026	3	4	1	0	0	0
786.3	R00922	102.0317	C4H6O3	665.1248	C21H29N7O14P2	563.093	17	23	11	7	2	0
787	R00923	867.1313	C25H40N7O19P3S	823.1414	C24H40N7O17P3S	43.99	1	0	2	0	0	0
788.1	R00925	506.9957	C10H16N5O13P3	347.0631	C10H14N5O7P	159.933	0	2	6	0	2	0
788.2	R00925	767.1152	C21H36N7O16P3S	823.1414	C24H40N7O17P3S	56.026	3	4	1	0	0	0
789.1	R00926	767.1152	C21H36N7O16P3S	823.1414	C24H40N7O17P3S	56.026	3	4	1	0	0	0
789.2	R00926	403.0893	C13H18N5O8P	347.0631	C10H14N5O7P	56.026	3	4	1	0	0	0
790.1	R00927	809.1258	C23H38N7O17P3S	767.1152	C21H36N7O16P3S	42.011	2	2	1	0	0	0
790.2	R00927	823.1414	C24H40N7O17P3S	865.152	C26H42N7O18P3S	42.011	2	2	1	0	0	0
791	R00928	809.1258	C23H38N7O17P3S	823.1414	C24H40N7O17P3S	14.016	1	2	0	0	0	0
792	R00930	867.1313	C25H40N7O19P3S	823.1414	C24H40N7O17P3S	43.99	1	0	2	0	0	0
793.1	R00931	767.1152	C21H36N7O16P3S	823.1414	C24H40N7O17P3S	56.026	3	4	1	0	0	0
793.2	R00931	206.0427	C7H10O7	132.0059	C4H4O5	74.037	3	6	2	0	0	0
794.1	R00932	767.1152	C21H36N7O16P3S	823.1414	C24H40N7O17P3S	56.026	3	4	1	0	0	0
794.2	R00932	148.0372	C5H8O5	823.1414	C24H40N7O17P3S	675.104	19	32	12	7	3	1
795	R00934	823.1414	C24H40N7O17P3S	897.1418	C26H42N7O20P3S	74	2	2	3	0	0	0
796.1	R00935	664.1169	C21H28N7O14P2	823.1414	C24H40N7O17P3S	159.024	3	12	3	0	1	1
796.2	R00935	767.1152	C21H36N7O16P3S	823.1414	C24H40N7O17P3S	56.026	3	4	1	0	0	0
796.3	R00935	102.0317	C4H6O3	665.1248	C21H29N7O14P2	563.093	17	23	11	7	2	0
797.1	R00936	664.1169	C21H28N7O14P2	443.1553	C19H21N7O6	220.962	2	7	8	0	2	0
797.2	R00936	445.171	C19H23N7O6	443.1553	C19H21N7O6	2.016	0	2	0	0	0	0
798.1	R00937	664.1169	C21H28N7O14P2	441.1397	C19H19N7O6	222.977	2	9	8	0	2	0
798.2	R00937	445.171	C19H23N7O6	441.1397	C19H19N7O6	4.031	0	4	0	0	0	0
799.1	R00939	744.0833	C21H29N7O17P3	443.1553	C19H21N7O6	300.928	2	8	11	0	3	0
799.2	R00939	445.171	C19H23N7O6	443.1553	C19H21N7O6	2.016	0	2	0	0	0	0
800.1	R00940	744.0833	C21H29N7O17P3	441.1397	C19H19N7O6	302.944	2	10	11	0	3	0
800.2	R00940	445.171	C19H23N7O6	441.1397	C19H19N7O6	4.031	0	4	0	0	0	0
801.1	R00941	744.0833	C21H29N7O17P3	445.171	C19H23N7O6	298.912	2	6	11	0	3	0
801.2	R00941	473.1659	C20H23N7O7	445.171	C19H23N7O6	27.995	1	0	1	0	0	0
802.1	R00942	506.9957	C10H16N5O13P3	574.2136	C24H30N8O9	67.218	14	14	-4	3	-3	0
802.2	R00942	147.0532	C5H9NO4	427.0294	C10H15N5O10P2	279.976	5	6	6	4	2	0
802.3	R00942	445.171	C19H23N7O6	427.0294	C10H15N5O10P2	18.142	9	8	-4	2	-2	0
803.1	R00943	506.9957	C10H16N5O13P3	473.1659	C20H23N7O7	33.83	-10	-7	6	-2	3	0
803.2	R00943	445.171	C19H23N7O6	427.0294	C10H15N5O10P2	18.142	9	8	-4	2	-2	0
804	R00944	473.1659	C20H23N7O7	445.171	C19H23N7O6	27.995	1	0	1	0	0	0
805	R00945	457.171	C20H23N7O6	445.171	C19H23N7O6	12	1	0	0	0	0	0
806.1	R00946	135.0354	C4H9NO2S	149.051	C5H11NO2S	14.016	1	2	0	0	0	0
806.2	R00946	459.1866	C20H25N7O6	445.171	C19H23N7O6	14.016	1	2	0	0	0	0
807	R00947	260.0297	C6H13O9P	180.0634	C6H12O6	79.966	0	1	3	0	1	0
808.1	R00948	506.9957	C10H16N5O13P3	589.0822	C16H25N5O15P2	82.086	6	9	2	0	-1	0
808.2	R00948	260.0297	C6H13O9P	589.0822	C16H25N5O15P2	329.052	10	12	6	5	1	0
809.1	R00949	506.9957	C10H16N5O13P3	427.0294	C10H15N5O10P2	79.966	0	1	3	0	1	0
809.2	R00949	260.0297	C6H13O9P	339.996	C6H14O12P2	79.966	0	1	3	0	1	0
810	R00951	589.0822	C16H25N5O15P2	347.0631	C10H14N5O7P	242.019	6	11	8	0	1	0
811	R00952	342.1162	C12H22O11	260.0297	C6H13O9P	82.087	6	9	2	0	-1	0
812	R00953	342.1162	C12H22O11	260.0297	C6H13O9P	82.087	6	9	2	0	-1	0
813.1	R00954	522.9907	C10H16N5O14P3	605.0772	C16H25N5O16P2	82.087	6	9	2	0	-1	0
813.2	R00954	260.0297	C6H13O9P	605.0772	C16H25N5O16P2	345.047	10	12	7	5	1	0
814.1	R00955	566.055	C15H24N2O17P2	566.055	C15H24N2O17P2	0	0	0	0	0	0	0
814.2	R00955	260.0297	C6H13O9P	260.0297	C6H13O9P	0	0	0	0	0	0	0
815.1	R00956	482.9845	C9H16N3O14P3	565.071	C15H25N3O16P2	82.087	6	9	2	0	-1	0
815.2	R00956	260.0297	C6H13O9P	565.071	C15H25N3O16P2	305.041	9	12	7	3	1	0
816	R00957	260.0297	C6H13O9P	342.1162	C12H22O11	82.087	6	9	2	0	-1	0
817	R00959	260.0297	C6H13O9P	260.0297	C6H13O9P	0	0	0	0	0	0	0
818.1	R00960	260.0297	C6H13O9P	180.0634	C6H12O6	79.966	0	1	3	0	1	0
818.2	R00960	260.0297	C6H13O9P	339.996	C6H14O12P2	79.966	0	1	3	0	1	0
819	R00961	428.0134	C10H14N4O11P2	348.0471	C10H13N4O8P	79.966	0	1	3	0	1	0
820.1	R00962	507.9798	C10H15N4O14P3	428.0134	C10H14N4O11P2	79.966	0	1	3	0	1	0
820.2	R00962	243.0855	C9H13N3O5	323.0519	C9H14N3O8P	79.966	0	1	3	0	1	0
821	R00963	324.0359	C9H13N2O9P	244.0695	C9H12N2O6	79.966	0	1	3	0	1	0
822.1	R00964	506.9957	C10H16N5O13P3	427.0294	C10H15N5O10P2	79.966	0	1	3	0	1	0
822.2	R00964	244.0695	C9H12N2O6	324.0359	C9H13N2O9P	79.966	0	1	3	0	1	0
823	R00965	368.0257	C10H13N2O11P	324.0359	C9H13N2O9P	43.99	1	0	2	0	0	0
824	R00966	324.0359	C9H13N2O9P	389.9518	C5H13O14P3	65.916	-4	0	5	-2	2	0
825.1	R00967	483.9685	C9H15N2O15P3	404.0022	C9H14N2O12P2	79.966	0	1	3	0	1	0
825.2	R00967	244.0695	C9H12N2O6	324.0359	C9H13N2O9P	79.966	0	1	3	0	1	0
826.1	R00968	522.9907	C10H16N5O14P3	443.0243	C10H15N5O11P2	79.966	0	1	3	0	1	0
826.2	R00968	244.0695	C9H12N2O6	324.0359	C9H13N2O9P	79.966	0	1	3	0	1	0
827	R00969	789.9938	C18H26N4O23P4	483.9685	C9H15N2O15P3	306.025	9	11	8	2	1	0
828.1	R00970	507.9798	C10H15N4O14P3	428.0134	C10H14N4O11P2	79.966	0	1	3	0	1	0
828.2	R00970	244.0695	C9H12N2O6	324.0359	C9H13N2O9P	79.966	0	1	3	0	1	0
829	R00973	156.0171	C5H4N2O4	112.0273	C4H4N2O2	43.99	1	0	2	0	0	0
830	R00974	111.0433	C4H5N3O	112.0273	C4H4N2O2	0.984	0	-1	1	-1	0	0
831	R00975	114.0429	C4H6N2O2	112.0273	C4H4N2O2	2.016	0	2	0	0	0	0
832	R00976	112.0273	C4H4N2O2	128.0222	C4H4N2O3	15.995	0	0	1	0	0	0
833.1	R00977	664.1169	C21H28N7O14P2	112.0273	C4H4N2O2	552.09	17	24	12	5	2	0
833.2	R00977	114.0429	C4H6N2O2	112.0273	C4H4N2O2	2.016	0	2	0	0	0	0
834.1	R00978	744.0833	C21H29N7O17P3	112.0273	C4H4N2O2	632.056	17	25	15	5	3	0
834.2	R00978	114.0429	C4H6N2O2	112.0273	C4H4N2O2	2.016	0	2	0	0	0	0
835.1	R00980	745.0911	C21H30N7O17P3	154.0266	C7H6O4	591.064	14	24	13	7	3	0
835.2	R00980	137.0477	C7H7NO2	154.0266	C7H6O4	16.979	0	-1	2	-1	0	0
836.1	R00982	506.9957	C10H16N5O13P3	347.0631	C10H14N5O7P	159.933	0	2	6	0	2	0
836.2	R00982	767.1152	C21H36N7O16P3S	886.1523	C28H41N8O17P3S	119.037	7	5	1	1	0	0
836.3	R00982	137.0477	C7H7NO2	347.0631	C10H14N5O7P	210.015	3	7	5	4	1	0
837	R00983	149.0477	C8H7NO2	137.0477	C7H7NO2	12	1	0	0	0	0	0
838.1	R00984	398.1372	C15H22N6O5S	384.1216	C14H20N6O5S	14.016	1	2	0	0	0	0
838.2	R00984	137.0477	C7H7NO2	151.0633	C8H9NO2	14.016	1	2	0	0	0	0
839	R00985	226.0477	C10H10O6	137.0477	C7H7NO2	89	3	3	4	-1	0	0
840.1	R00986	146.0691	C5H10N2O3	147.0532	C5H9NO4	0.984	0	-1	1	-1	0	0
840.2	R00986	226.0477	C10H10O6	147.0532	C5H9NO4	78.994	5	1	2	-1	0	0
841	R00987	208.0848	C10H12N2O3	137.0477	C7H7NO2	71.037	3	5	1	1	0	0
842	R00988	165.0426	C8H7NO3	137.0477	C7H7NO2	27.995	1	0	1	0	0	0
843.1	R00989	853.1156	C24H38N7O19P3S	767.1152	C21H36N7O16P3S	86	3	2	3	0	0	0
843.2	R00989	137.0477	C7H7NO2	223.0481	C10H9NO5	86	3	2	3	0	0	0
845	R00991	137.0477	C7H7NO2	207.0532	C10H9NO4	70.006	3	2	2	0	0	0
846	R00993	102.0317	C4H6O3	154.0031	C3H7O5P	51.971	-1	1	2	0	1	0
847.1	R00994	665.1248	C21H29N7O14P2	148.0372	C5H8O5	517.088	16	21	9	7	2	0
847.2	R00994	102.0317	C4H6O3	148.0372	C5H8O5	46.006	1	2	2	0	0	0
848	R00995	146.0215	C5H6O5	102.0317	C4H6O3	43.99	1	0	2	0	0	0
849	R00996	119.0582	C4H9NO3	102.0317	C4H6O3	17.026	0	3	0	1	0	0
850	R00997	101.0477	C4H7NO2	102.0317	C4H6O3	0.984	0	-1	1	-1	0	0
851.1	R00998	767.1152	C21H36N7O16P3S	809.1258	C23H38N7O17P3S	42.011	2	2	1	0	0	0
851.2	R00998	162.0528	C6H10O5	102.0317	C4H6O3	60.021	2	4	2	0	0	0
852	R00999	219.0743	C8H13NO6	118.0266	C4H6O4	101.048	4	7	2	1	0	0
853.1	R01000	664.1169	C21H28N7O14P2	102.0317	C4H6O3	562.085	17	22	11	7	2	0
853.2	R01000	104.0473	C4H8O3	102.0317	C4H6O3	2.016	0	2	0	0	0	0
854	R01001	222.0674	C7H14N2O4S	121.0197	C3H7NO2S	101.048	4	7	2	1	0	0
857	R01005	566.055	C15H24N2O17P2	404.0022	C9H14N2O12P2	162.053	6	10	5	0	0	0
859	R01007	607.0816	C17H27N3O17P2	324.0359	C9H13N2O9P	283.046	8	14	8	1	1	0
860	R01008	607.0816	C17H27N3O17P2	404.0022	C9H14N2O12P2	203.079	8	13	5	1	0	0
861	R01009	605.0772	C16H25N5O16P2	443.0243	C10H15N5O11P2	162.053	6	10	5	0	0	0
863	R01011	506.9957	C10H16N5O13P3	427.0294	C10H15N5O10P2	79.966	0	1	3	0	1	0
864	R01012	167.9824	C3H5O6P	169.998	C3H7O6P	2.016	0	2	0	0	0	0
865	R01013	169.998	C3H7O6P	767.1152	C21H36N7O16P3S	597.117	18	29	10	7	2	1
866	R01014	200.0086	C4H9O7P	169.998	C3H7O6P	30.011	1	2	1	0	0	0
867	R01015	169.998	C3H7O6P	169.998	C3H7O6P	0	0	0	0	0	0	0
869	R01018	482.9845	C9H16N3O14P3	403.0182	C9H15N3O11P2	79.966	0	1	3	0	1	0
870	R01019	330.0124	C14H6N2O8	332.0281	C14H8N2O8	2.016	0	2	0	0	0	0
871.1	R01021	506.9957	C10H16N5O13P3	427.0294	C10H15N5O10P2	79.966	0	1	3	0	1	0
871.2	R01021	104.1075	C5H14NO	184.0739	C5H15NO4P	79.966	0	1	3	0	1	0
872	R01022	104.1075	C5H14NO	102.0919	C5H12NO	2.016	0	2	0	0	0	0
873.1	R01023	809.1258	C23H38N7O17P3S	767.1152	C21H36N7O16P3S	42.011	2	2	1	0	0	0
873.2	R01023	104.1075	C5H14NO	146.1181	C7H16NO2	42.011	2	2	1	0	0	0
874	R01025	104.1075	C5H14NO	102.0919	C5H12NO	2.016	0	2	0	0	0	0
875	R01026	146.1181	C7H16NO2	104.1075	C5H14NO	42.011	2	2	1	0	0	0
876.1	R01027	506.9862	C10H15N5O13P2S	427.0294	C10H15N5O10P2	79.957	0	0	3	0	0	1
876.2	R01027	104.1075	C5H14NO	183.0565	C5H13NO4S	78.949	0	-1	3	0	0	1
877	R01028	183.0565	C5H13NO4S	104.1075	C5H14NO	78.949	0	-1	3	0	0	1
879	R01030	258.1106	C8H21NO6P	172.0137	C3H9O6P	86.097	5	12	0	1	0	0
882.1	R01033	665.1248	C21H29N7O14P2	110.0368	C6H6O2	555.088	15	23	12	7	2	0
882.2	R01033	155.9978	C7H5ClO2	110.0368	C6H6O2	45.961	1	-1	0	0	0	0
891.1	R01049	506.9957	C10H16N5O13P3	389.9518	C5H13O14P3	117.044	5	3	-1	5	0	0
891.2	R01049	230.0192	C5H11O8P	347.0631	C10H14N5O7P	117.044	5	3	-1	5	0	0
892.1	R01050	506.9957	C10H16N5O13P3	427.0294	C10H15N5O10P2	79.966	0	1	3	0	1	0
892.2	R01050	230.0192	C5H11O8P	309.9855	C5H12O11P2	79.966	0	1	3	0	1	0
893.1	R01051	506.9957	C10H16N5O13P3	427.0294	C10H15N5O10P2	79.966	0	1	3	0	1	0
893.2	R01051	150.0528	C5H10O5	230.0192	C5H11O8P	79.966	0	1	3	0	1	0
894.1	R01052	427.0294	C10H15N5O10P2	559.0717	C15H23N5O14P2	132.042	5	8	4	0	0	0
894.2	R01052	230.0192	C5H11O8P	559.0717	C15H23N5O14P2	329.052	10	12	6	5	1	0
895.1	R01053	506.9957	C10H16N5O13P3	427.0294	C10H15N5O10P2	79.966	0	1	3	0	1	0
895.2	R01053	230.0192	C5H11O8P	229.0351	C5H12NO7P	0.984	0	-1	1	-1	0	0
896	R01054	559.0717	C15H23N5O14P2	347.0631	C10H14N5O7P	212.009	5	9	7	0	1	0
897.1	R01055	112.0273	C4H4N2O2	324.0359	C9H13N2O9P	212.009	5	9	7	0	1	0
897.2	R01055	230.0192	C5H11O8P	324.0359	C9H13N2O9P	94.017	4	2	1	2	0	0
898	R01056	230.0192	C5H11O8P	230.0192	C5H11O8P	0	0	0	0	0	0	0
899	R01057	230.0192	C5H11O8P	230.0192	C5H11O8P	0	0	0	0	0	0	0
900.1	R01058	744.0833	C21H29N7O17P3	185.9929	C3H7O7P	558.09	18	22	10	7	2	0
900.2	R01058	169.998	C3H7O6P	185.9929	C3H7O7P	15.995	0	0	1	0	0	0
901	R01059	506.9957	C10H16N5O13P3	427.0294	C10H15N5O10P2	79.966	0	1	3	0	1	0
902.1	R01061	664.1169	C21H28N7O14P2	265.9593	C3H8O10P2	398.158	18	20	4	7	0	0
902.2	R01061	169.998	C3H7O6P	265.9593	C3H8O10P2	95.961	0	1	4	0	1	0
903.1	R01063	744.0833	C21H29N7O17P3	265.9593	C3H8O10P2	478.124	18	21	7	7	1	0
903.2	R01063	169.998	C3H7O6P	265.9593	C3H8O10P2	95.961	0	1	4	0	1	0
904	R01064	258.0141	C6H11O9P	169.998	C3H7O6P	88.016	3	4	3	0	0	0
905	R01066	214.0242	C5H11O7P	169.998	C3H7O6P	44.026	2	4	1	0	0	0
906.1	R01067	260.0297	C6H13O9P	230.0192	C5H11O8P	30.01	1	2	1	0	0	0
906.2	R01067	169.998	C3H7O6P	200.0086	C4H9O7P	30.011	1	2	1	0	0	0
907.1	R01068	339.996	C6H14O12P2	169.998	C3H7O6P	169.998	3	7	6	0	1	0
907.2	R01068	339.996	C6H14O12P2	169.998	C3H7O6P	169.998	3	7	6	0	1	0
908.1	R01069	339.996	C6H14O12P2	169.998	C3H7O6P	169.998	3	7	6	0	1	0
908.2	R01069	339.996	C6H14O12P2	169.998	C3H7O6P	169.998	3	7	6	0	1	0
909.1	R01070	339.996	C6H14O12P2	169.998	C3H7O6P	169.998	3	7	6	0	1	0
909.2	R01070	339.996	C6H14O12P2	169.998	C3H7O6P	169.998	3	7	6	0	1	0
910	R01071	719.0043	C15H25N5O20P4	506.9957	C10H16N5O13P3	212.009	5	9	7	0	1	0
911.1	R01072	147.0532	C5H9NO4	146.0691	C5H10N2O3	0.984	0	-1	1	-1	0	0
911.2	R01072	229.0351	C5H12NO7P	146.0691	C5H10N2O3	82.966	0	2	4	-1	1	0
912	R01073	349.0563	C12H16NO9P	389.9518	C5H13O14P3	40.895	-7	-3	5	-1	2	0
913.1	R01074	506.9957	C10H16N5O13P3	573.1407	C20H28N7O9PS	66.145	10	12	-4	2	-2	1
913.2	R01074	244.0882	C10H16N2O3S	573.1407	C20H28N7O9PS	329.053	10	12	6	5	1	0
914.1	R01075	506.9957	C10H16N5O13P3	347.0631	C10H14N5O7P	159.933	0	2	6	0	2	0
914.2	R01075	767.1152	C21H36N7O16P3S	993.1928	C31H50N9O18P3S2	226.078	10	14	2	2	0	1
914.3	R01075	244.0882	C10H16N2O3S	347.0631	C10H14N5O7P	102.975	0	-2	4	3	1	-1
915	R01076	243.1041	C10H17N3O2S	244.0882	C10H16N2O3S	0.984	0	-1	1	-1	0	0
916	R01077	372.1831	C16H28N4O4S	244.0882	C10H16N2O3S	128.095	6	12	1	2	0	0
917.1	R01078	398.1372	C15H22N6O5S	251.1018	C10H13N5O3	147.035	5	9	2	1	0	1
917.2	R01078	214.1317	C10H18N2O3	244.0882	C10H16N2O3S	29.957	0	-2	0	0	0	1
918.1	R01079	744.0833	C21H29N7O17P3	166.0477	C5H10O6	578.036	16	19	11	7	3	0
918.2	R01079	150.0528	C5H10O5	166.0477	C5H10O6	15.995	0	0	1	0	0	0
919	R01080	244.0695	C9H12N2O6	150.0528	C5H10O5	94.017	4	2	1	2	0	0
920	R01081	150.0528	C5H10O5	150.0528	C5H10O5	0	0	0	0	0	0	0
921	R01082	134.0215	C4H6O5	116.011	C4H4O4	18.011	0	2	1	0	0	0
922	R01083	463.074	C14H18N5O11P	347.0631	C10H14N5O7P	116.011	4	4	4	0	0	0
923	R01085	186.0164	C7H6O6	116.011	C4H4O4	70.005	3	2	2	0	0	0
924	R01086	290.1226	C10H18N4O6	174.1117	C6H14N4O2	116.011	4	4	4	0	0	0
925	R01087	116.011	C4H4O4	116.011	C4H4O4	0	0	0	0	0	0	0
926.1	R01088	664.1169	C21H28N7O14P2	130.063	C6H10O3	534.054	15	18	11	7	2	0
926.2	R01088	131.0946	C6H13NO2	130.063	C6H10O3	1.032	0	3	-1	1	0	0
927.1	R01089	809.1258	C23H38N7O17P3S	767.1152	C21H36N7O16P3S	42.011	2	2	1	0	0	0
927.2	R01089	131.0946	C6H13NO2	173.1052	C8H15NO3	42.011	2	2	1	0	0	0
928.1	R01090	146.0215	C5H6O5	147.0532	C5H9NO4	1.032	0	3	-1	1	0	0
928.2	R01090	131.0946	C6H13NO2	130.063	C6H10O3	1.032	0	3	-1	1	0	0
929	R01091	131.0946	C6H13NO2	131.0946	C6H13NO2	0	0	0	0	0	0	0
930.1	R01092	506.9957	C10H16N5O13P3	427.0294	C10H15N5O10P2	79.966	0	1	3	0	1	0
930.2	R01092	180.0634	C6H12O6	260.0297	C6H13O9P	79.966	0	1	3	0	1	0
931.1	R01093	665.1248	C21H29N7O14P2	182.079	C6H14O6	483.046	15	15	8	7	2	0
931.2	R01093	180.0634	C6H12O6	182.079	C6H14O6	2.016	0	2	0	0	0	0
932.1	R01094	664.1169	C21H28N7O14P2	178.0477	C6H10O6	486.069	15	18	8	7	2	0
932.2	R01094	180.0634	C6H12O6	178.0477	C6H10O6	2.016	0	2	0	0	0	0
933.1	R01095	745.0911	C21H30N7O17P3	182.079	C6H14O6	563.012	15	16	11	7	3	0
933.2	R01095	180.0634	C6H12O6	182.079	C6H14O6	2.016	0	2	0	0	0	0
934.1	R01096	744.0833	C21H29N7O17P3	178.0477	C6H10O6	566.036	15	19	11	7	3	0
934.2	R01096	180.0634	C6H12O6	178.0477	C6H10O6	2.016	0	2	0	0	0	0
935.1	R01097	744.0833	C21H29N7O17P3	178.0477	C6H10O6	566.036	15	19	11	7	3	0
935.2	R01097	180.0634	C6H12O6	178.0477	C6H10O6	2.016	0	2	0	0	0	0
936	R01098	180.0634	C6H12O6	196.0583	C6H12O7	15.995	0	0	1	0	0	0
937	R01099	180.0634	C6H12O6	178.0477	C6H10O6	2.016	0	2	0	0	0	0
938.1	R01100	342.1162	C12H22O11	180.0634	C6H12O6	162.053	6	10	5	0	0	0
938.2	R01100	342.1162	C12H22O11	180.0634	C6H12O6	162.053	6	10	5	0	0	0
939.1	R01101	342.1162	C12H22O11	180.0634	C6H12O6	162.053	6	10	5	0	0	0
939.2	R01101	342.1162	C12H22O11	180.0634	C6H12O6	162.053	6	10	5	0	0	0
940	R01103	504.169	C18H32O16	342.1162	C12H22O11	162.053	6	10	5	0	0	0
941	R01104	254.1002	C9H18O8	180.0634	C6H12O6	74.037	3	6	2	0	0	0
944.1	R01108	307.0838	C10H17N3O6S	176.0321	C6H8O6	131.052	4	9	0	3	0	1
944.2	R01108	174.0164	C6H6O6	176.0321	C6H8O6	2.016	0	2	0	0	0	0
945.1	R01109	307.0838	C10H17N3O6S	121.0197	C3H7NO2S	186.064	7	10	4	2	0	0
945.2	R01109	240.0238	C6H12N2O4S2	121.0197	C3H7NO2S	119.004	3	5	2	1	0	1
946.1	R01110	307.0838	C10H17N3O6S	135.0354	C4H9NO2S	172.048	6	8	4	2	0	0
946.2	R01110	268.0551	C8H16N2O4S2	135.0354	C4H9NO2S	133.02	4	7	2	1	0	1
947.1	R01111	767.1152	C21H36N7O16P3S	307.0838	C10H17N3O6S	460.031	11	19	10	4	3	0
947.2	R01111	612.152	C20H32N6O12S2	307.0838	C10H17N3O6S	305.068	10	15	6	3	0	1
948.1	R01113	307.0838	C10H17N3O6S	121.0197	C3H7NO2S	186.064	7	10	4	2	0	0
948.2	R01113	240.0238	C6H12N2O4S2	121.0197	C3H7NO2S	119.004	3	5	2	1	0	1
949	R01115	614.1473	C20H31N4O16P	630.1422	C20H31N4O17P	15.995	0	0	1	0	0	0
950.1	R01117	482.9845	C9H16N3O14P3	614.1473	C20H31N4O16P	131.163	11	15	2	1	-2	0
950.2	R01117	309.106	C11H19NO9	614.1473	C20H31N4O16P	305.041	9	12	7	3	1	0
953.1	R01121	506.9957	C10H16N5O13P3	427.0294	C10H15N5O10P2	79.966	0	1	3	0	1	0
953.2	R01121	308.0062	C6H14O10P2	246.0058	C5H12O7P2	62	1	2	3	0	0	0
955	R01123	246.0058	C5H12O7P2	246.0058	C5H12O7P2	0	0	0	0	0	0	0
956	R01126	348.0471	C10H13N4O8P	268.0808	C10H12N4O5	79.966	0	1	3	0	1	0
957	R01127	348.0471	C10H13N4O8P	366.0577	C10H15N4O9P	18.011	0	2	1	0	0	0
958	R01128	348.0471	C10H13N4O8P	230.0192	C5H11O8P	118.028	5	2	0	4	0	0
959.1	R01130	664.1169	C21H28N7O14P2	364.042	C10H13N4O9P	300.075	11	15	5	3	1	0
959.2	R01130	348.0471	C10H13N4O8P	364.042	C10H13N4O9P	15.995	0	0	1	0	0	0
960.1	R01131	506.9957	C10H16N5O13P3	427.0294	C10H15N5O10P2	79.966	0	1	3	0	1	0
960.2	R01131	268.0808	C10H12N4O5	348.0471	C10H13N4O8P	79.966	0	1	3	0	1	0
961	R01132	348.0471	C10H13N4O8P	389.9518	C5H13O14P3	41.905	-5	0	6	-4	2	0
962.1	R01134	744.0833	C21H29N7O17P3	363.058	C10H14N5O8P	381.025	11	15	9	2	2	0
962.2	R01134	348.0471	C10H13N4O8P	363.058	C10H14N5O8P	15.011	0	1	0	1	0	0
963.1	R01135	522.9907	C10H16N5O14P3	463.074	C14H18N5O11P	59.917	-4	-2	3	0	2	0
963.2	R01135	133.0375	C4H7NO4	443.0243	C10H15N5O11P2	309.987	6	8	7	4	2	0
963.3	R01135	348.0471	C10H13N4O8P	443.0243	C10H15N5O11P2	94.977	0	2	3	1	1	0
964.1	R01137	506.9957	C10H16N5O13P3	491.0008	C10H16N5O12P3	15.995	0	0	1	0	0	0
964.2	R01137	411.0345	C10H15N5O9P2	427.0294	C10H15N5O10P2	15.995	0	0	1	0	0	0
965	R01138	491.0008	C10H16N5O12P3	411.0345	C10H15N5O9P2	79.966	0	1	3	0	1	0
966.1	R01139	180.0634	C6H12O6	260.0297	C6H13O9P	79.966	0	1	3	0	1	0
966.2	R01139	491.0008	C10H16N5O12P3	411.0345	C10H15N5O9P2	79.966	0	1	3	0	1	0
967.1	R01140	180.0634	C6H12O6	260.0297	C6H13O9P	79.966	0	1	3	0	1	0
967.2	R01140	491.0008	C10H16N5O12P3	411.0345	C10H15N5O9P2	79.966	0	1	3	0	1	0
970	R01144	146.0215	C5H6O5	132.0059	C4H4O5	14.016	1	2	0	0	0	0
973	R01147	248.0562	C8H13N2O5P	247.0246	C8H10NO6P	1.032	0	3	-1	1	0	0
974	R01148	146.0215	C5H6O5	147.0532	C5H9NO4	1.032	0	3	-1	1	0	0
975	R01149	146.0691	C5H10N2O3	218.0903	C8H14N2O5	72.021	3	4	2	0	0	0
976	R01150	506.9957	C10H16N5O13P3	427.0294	C10H15N5O10P2	79.966	0	1	3	0	1	0
979	R01153	398.1372	C15H22N6O5S	384.1216	C14H20N6O5S	14.016	1	2	0	0	0	0
980	R01154	809.1258	C23H38N7O17P3S	767.1152	C21H36N7O16P3S	42.011	2	2	1	0	0	0
981	R01155	146.0215	C5H6O5	147.0532	C5H9NO4	1.032	0	3	-1	1	0	0
984.1	R01158	664.1169	C21H28N7O14P2	155.0695	C6H9N3O2	509.047	15	19	12	4	2	0
984.2	R01158	141.0902	C6H11N3O	155.0695	C6H9N3O2	13.979	0	-2	1	0	0	0
985.1	R01159	398.1372	C15H22N6O5S	384.1216	C14H20N6O5S	14.016	1	2	0	0	0	0
985.2	R01159	155.0695	C6H9N3O2	169.0851	C7H11N3O2	14.016	1	2	0	0	0	0
986.1	R01160	809.1258	C23H38N7O17P3S	767.1152	C21H36N7O16P3S	42.011	2	2	1	0	0	0
986.2	R01160	155.0695	C6H9N3O2	197.08	C8H11N3O3	42.011	2	2	1	0	0	0
987.1	R01161	146.0215	C5H6O5	147.0532	C5H9NO4	1.032	0	3	-1	1	0	0
987.2	R01161	155.0695	C6H9N3O2	154.0378	C6H6N2O3	1.032	0	3	-1	1	0	0
988.1	R01163	664.1169	C21H28N7O14P2	155.0695	C6H9N3O2	509.047	15	19	12	4	2	0
988.2	R01163	139.0746	C6H9N3O	155.0695	C6H9N3O2	15.995	0	0	1	0	0	0
989.1	R01164	506.9957	C10H16N5O13P3	427.0294	C10H15N5O10P2	79.966	0	1	3	0	1	0
989.2	R01164	155.0695	C6H9N3O2	226.1066	C9H14N4O3	71.037	3	5	1	1	0	0
990	R01166	226.1066	C9H14N4O3	155.0695	C6H9N3O2	71.037	3	5	1	1	0	0
991	R01167	155.0695	C6H9N3O2	111.0796	C5H9N3	43.99	1	0	2	0	0	0
992	R01168	155.0695	C6H9N3O2	138.0429	C6H6N2O2	17.027	0	3	0	1	0	0
993.1	R01169	398.1372	C15H22N6O5S	384.1216	C14H20N6O5S	14.016	1	2	0	0	0	0
993.2	R01169	155.0695	C6H9N3O2	198.1243	C9H16N3O2	43.055	3	7	0	0	0	0
994.1	R01171	664.1169	C21H28N7O14P2	835.1414	C25H40N7O17P3S	171.024	4	12	3	0	1	1
994.2	R01171	837.1571	C25H42N7O17P3S	835.1414	C25H40N7O17P3S	2.016	0	2	0	0	0	0
995.1	R01172	664.1169	C21H28N7O14P2	837.1571	C25H42N7O17P3S	173.04	4	14	3	0	1	1
995.2	R01172	767.1152	C21H36N7O16P3S	837.1571	C25H42N7O17P3S	70.042	4	6	1	0	0	0
996.1	R01173	744.0833	C21H29N7O17P3	837.1571	C25H42N7O17P3S	93.074	4	13	0	0	0	1
996.2	R01173	767.1152	C21H36N7O16P3S	745.0911	C21H30N7O17P3	22.024	0	6	-1	0	0	1
997	R01174	837.1571	C25H42N7O17P3S	767.1152	C21H36N7O16P3S	70.042	4	6	1	0	0	0
998.1	R01175	785.1571	C27H33N9O15P2	787.1728	C27H35N9O15P2	2.016	0	2	0	0	0	0
998.2	R01175	837.1571	C25H42N7O17P3S	835.1414	C25H40N7O17P3S	2.016	0	2	0	0	0	0
999.1	R01176	506.9957	C10H16N5O13P3	347.0631	C10H14N5O7P	159.933	0	2	6	0	2	0
999.2	R01176	767.1152	C21H36N7O16P3S	837.1571	C25H42N7O17P3S	70.042	4	6	1	0	0	0
1000.1	R01177	809.1258	C23H38N7O17P3S	767.1152	C21H36N7O16P3S	42.011	2	2	1	0	0	0
1000.2	R01177	837.1571	C25H42N7O17P3S	879.1676	C27H44N7O18P3S	42.01	2	2	1	0	0	0
1002	R01179	837.1571	C25H42N7O17P3S	809.1258	C23H38N7O17P3S	28.031	2	4	0	0	0	0
1003.1	R01180	767.1152	C21H36N7O16P3S	837.1571	C25H42N7O17P3S	70.042	4	6	1	0	0	0
1003.2	R01180	162.0528	C6H10O5	837.1571	C25H42N7O17P3S	675.104	19	32	12	7	3	1
1004	R01181	837.1571	C25H42N7O17P3S	837.1571	C25H42N7O17P3S	0	0	0	0	0	0	0
1005.1	R01183	664.1169	C21H28N7O14P2	178.0477	C6H10O6	486.069	15	18	8	7	2	0
1005.2	R01183	180.0634	C6H12O6	178.0477	C6H10O6	2.016	0	2	0	0	0	0
1006	R01184	180.0634	C6H12O6	194.0427	C6H10O7	13.979	0	-2	1	0	0	0
1007	R01185	260.0297	C6H13O9P	180.0634	C6H12O6	79.966	0	1	3	0	1	0
1008	R01186	260.0297	C6H13O9P	180.0634	C6H12O6	79.966	0	1	3	0	1	0
1009	R01187	260.0297	C6H13O9P	180.0634	C6H12O6	79.966	0	1	3	0	1	0
1010.1	R01188	398.1372	C15H22N6O5S	384.1216	C14H20N6O5S	14.016	1	2	0	0	0	0
1010.2	R01188	180.0634	C6H12O6	194.079	C7H14O6	14.016	1	2	0	0	0	0
1011.1	R01189	398.1372	C15H22N6O5S	384.1216	C14H20N6O5S	14.016	1	2	0	0	0	0
1011.2	R01189	180.0634	C6H12O6	194.079	C7H14O6	14.016	1	2	0	0	0	0
1012.1	R01190	398.1372	C15H22N6O5S	384.1216	C14H20N6O5S	14.016	1	2	0	0	0	0
1012.2	R01190	180.0634	C6H12O6	194.079	C7H14O6	14.016	1	2	0	0	0	0
1013.1	R01192	566.055	C15H24N2O17P2	404.0022	C9H14N2O12P2	162.053	6	10	5	0	0	0
1013.2	R01192	180.0634	C6H12O6	342.1162	C12H22O11	162.053	6	10	5	0	0	0
1014	R01193	334.0665	C9H19O11P	180.0634	C6H12O6	154.003	3	7	5	0	1	0
1015.1	R01194	342.1162	C12H22O11	180.0634	C6H12O6	162.053	6	10	5	0	0	0
1015.2	R01194	342.1162	C12H22O11	180.0634	C6H12O6	162.053	6	10	5	0	0	0
1017	R01196	809.1258	C23H38N7O17P3S	767.1152	C21H36N7O16P3S	42.011	2	2	1	0	0	0
1018	R01197	867.1313	C25H40N7O19P3S	767.1152	C21H36N7O16P3S	100.016	4	4	3	0	0	0
1019.1	R01199	767.1152	C21H36N7O16P3S	823.1414	C24H40N7O17P3S	56.026	3	4	1	0	0	0
1019.2	R01199	102.0317	C4H6O3	823.1414	C24H40N7O17P3S	721.11	20	34	14	7	3	1
1020	R01200	221.0899	C8H15NO6	179.0794	C6H13NO5	42.011	2	2	1	0	0	0
1021.1	R01201	506.9957	C10H16N5O13P3	427.0294	C10H15N5O10P2	79.966	0	1	3	0	1	0
1021.2	R01201	221.0899	C8H15NO6	301.0563	C8H16NO9P	79.966	0	1	3	0	1	0
1022.1	R01202	664.1169	C21H28N7O14P2	237.0849	C8H15NO7	427.032	13	13	7	6	2	0
1022.2	R01202	221.0899	C8H15NO6	237.0849	C8H15NO7	15.995	0	0	1	0	0	0
1023	R01203	221.0899	C8H15NO6	237.0849	C8H15NO7	15.995	0	0	1	0	0	0
1024.1	R01204	809.1258	C23H38N7O17P3S	767.1152	C21H36N7O16P3S	42.011	2	2	1	0	0	0
1024.2	R01204	179.0794	C6H13NO5	221.0899	C8H15NO6	42.011	2	2	1	0	0	0
1025.1	R01205	566.055	C15H24N2O17P2	404.0022	C9H14N2O12P2	162.053	6	10	5	0	0	0
1025.2	R01205	221.0899	C8H15NO6	383.1428	C14H25NO11	162.053	6	10	5	0	0	0
1027	R01207	221.0899	C8H15NO6	221.0899	C8H15NO6	0	0	0	0	0	0	0
1028	R01209	134.0579	C5H10O4	116.0473	C5H8O3	18.011	0	2	1	0	0	0
1029.1	R01210	664.1169	C21H28N7O14P2	837.1571	C25H42N7O17P3S	173.04	4	14	3	0	1	1
1029.2	R01210	767.1152	C21H36N7O16P3S	837.1571	C25H42N7O17P3S	70.042	4	6	1	0	0	0
1029.3	R01210	116.0473	C5H8O3	665.1248	C21H29N7O14P2	549.078	16	21	11	7	2	0
1030.1	R01211	664.1169	C21H28N7O14P2	116.0473	C5H8O3	548.07	16	20	11	7	2	0
1030.2	R01211	162.0528	C6H10O5	116.0473	C5H8O3	46.005	1	2	2	0	0	0
1031.1	R01212	744.0833	C21H29N7O17P3	116.0473	C5H8O3	628.036	16	21	14	7	3	0
1031.2	R01212	117.079	C5H11NO2	116.0473	C5H8O3	1.032	0	3	-1	1	0	0
1032.1	R01213	767.1152	C21H36N7O16P3S	809.1258	C23H38N7O17P3S	42.011	2	2	1	0	0	0
1032.2	R01213	176.0685	C7H12O5	116.0473	C5H8O3	60.021	2	4	2	0	0	0
1033.1	R01214	146.0215	C5H6O5	147.0532	C5H9NO4	1.032	0	3	-1	1	0	0
1033.2	R01214	117.079	C5H11NO2	116.0473	C5H8O3	1.032	0	3	-1	1	0	0
1034	R01215	117.079	C5H11NO2	116.0473	C5H8O3	1.032	0	3	-1	1	0	0
1035	R01216	146.0579	C6H10O4	116.0473	C5H8O3	30.011	1	2	1	0	0	0
1036	R01217	457.171	C20H23N7O6	459.1866	C20H25N7O6	2.016	0	2	0	0	0	0
1037.1	R01218	664.1169	C21H28N7O14P2	456.1632	C20H22N7O6	207.954	1	6	8	0	2	0
1037.2	R01218	457.171	C20H23N7O6	665.1248	C21H29N7O14P2	207.954	1	6	8	0	2	0
1038.1	R01220	744.0833	C21H29N7O17P3	456.1632	C20H22N7O6	287.92	1	7	11	0	3	0
1038.2	R01220	457.171	C20H23N7O6	745.0911	C21H30N7O17P3	287.92	1	7	11	0	3	0
1039.1	R01221	664.1169	C21H28N7O14P2	457.171	C20H23N7O6	206.946	1	5	8	0	2	0
1039.2	R01221	445.171	C19H23N7O6	457.171	C20H23N7O6	12	1	0	0	0	0	0
1040.1	R01224	744.0833	C21H29N7O17P3	457.171	C20H23N7O6	286.912	1	6	11	0	3	0
1040.2	R01224	459.1866	C20H25N7O6	457.171	C20H23N7O6	2.016	0	2	0	0	0	0
1041	R01225	457.171	C20H23N7O6	445.171	C19H23N7O6	12	1	0	0	0	0	0
1042.1	R01226	116.0473	C5H8O3	146.0579	C6H10O4	30.011	1	2	1	0	0	0
1042.2	R01226	457.171	C20H23N7O6	445.171	C19H23N7O6	12	1	0	0	0	0	0
1043	R01227	363.058	C10H14N5O8P	283.0917	C10H13N5O5	79.966	0	1	3	0	1	0
1044.1	R01228	506.9957	C10H16N5O13P3	427.0294	C10H15N5O10P2	79.966	0	1	3	0	1	0
1044.2	R01228	283.0917	C10H13N5O5	363.058	C10H14N5O8P	79.966	0	1	3	0	1	0
1045	R01229	363.058	C10H14N5O8P	389.9518	C5H13O14P3	26.894	-5	-1	6	-5	2	0
1046.1	R01230	506.9957	C10H16N5O13P3	363.058	C10H14N5O8P	143.938	0	2	5	0	2	0
1046.2	R01230	364.042	C10H13N4O9P	363.058	C10H14N5O8P	0.984	0	-1	1	-1	0	0
1047.1	R01231	506.9957	C10H16N5O13P3	363.058	C10H14N5O8P	143.938	0	2	5	0	2	0
1047.2	R01231	146.0691	C5H10N2O3	147.0532	C5H9NO4	0.984	0	-1	1	-1	0	0
1047.3	R01231	364.042	C10H13N4O9P	363.058	C10H14N5O8P	0.984	0	-1	1	-1	0	0
1048	R01232	868.0381	C20H28N10O21P4	522.9907	C10H16N5O14P3	345.047	10	12	7	5	1	0
1049	R01233	605.0772	C16H25N5O16P2	363.058	C10H14N5O8P	242.019	6	11	8	0	1	0
1050	R01234	345.0474	C10H12N5O7P	363.058	C10H14N5O8P	18.011	0	2	1	0	0	0
1051	R01235	398.1372	C15H22N6O5S	384.1216	C14H20N6O5S	14.016	1	2	0	0	0	0
1052	R01236	506.9862	C10H15N5O13P2S	427.0294	C10H15N5O10P2	79.957	0	0	3	0	0	1
1055	R01239	398.1372	C15H22N6O5S	384.1216	C14H20N6O5S	14.016	1	2	0	0	0	0
1056	R01240	566.055	C15H24N2O17P2	404.0022	C9H14N2O12P2	162.053	6	10	5	0	0	0
1058	R01242	506.9862	C10H15N5O13P2S	427.0294	C10H15N5O10P2	79.957	0	0	3	0	0	1
1060	R01244	135.0545	C5H5N5	136.0385	C5H4N4O	0.984	0	-1	1	-1	0	0
1061	R01245	267.0968	C10H13N5O4	150.0528	C5H10O5	117.044	5	3	-1	5	0	0
1062.1	R01246	664.1169	C21H28N7O14P2	113.0477	C5H7NO2	551.069	16	21	12	6	2	0
1062.2	R01246	115.0633	C5H9NO2	113.0477	C5H7NO2	2.016	0	2	0	0	0	0
1063.1	R01248	664.1169	C21H28N7O14P2	113.0477	C5H7NO2	551.069	16	21	12	6	2	0
1063.2	R01248	115.0633	C5H9NO2	113.0477	C5H7NO2	2.016	0	2	0	0	0	0
1064.1	R01249	744.0833	C21H29N7O17P3	113.0477	C5H7NO2	631.036	16	22	15	6	3	0
1064.2	R01249	115.0633	C5H9NO2	113.0477	C5H7NO2	2.016	0	2	0	0	0	0
1065.1	R01251	744.0833	C21H29N7O17P3	113.0477	C5H7NO2	631.036	16	22	15	6	3	0
1065.2	R01251	115.0633	C5H9NO2	113.0477	C5H7NO2	2.016	0	2	0	0	0	0
1066.1	R01252	146.0215	C5H6O5	131.0582	C5H9NO3	14.963	0	-3	2	-1	0	0
1066.2	R01252	115.0633	C5H9NO2	118.0266	C4H6O4	2.963	-1	-3	2	-1	0	0
1067	R01253	115.0633	C5H9NO2	113.0477	C5H7NO2	2.016	0	2	0	0	0	0
1068	R01255	115.0633	C5H9NO2	115.0633	C5H9NO2	0	0	0	0	0	0	0
1069.1	R01256	506.9957	C10H16N5O13P3	427.0294	C10H15N5O10P2	79.966	0	1	3	0	1	0
1069.2	R01256	767.1152	C21H36N7O16P3S	883.1262	C25H40N7O20P3S	116.011	4	4	4	0	0	0
1069.3	R01256	134.0215	C4H6O5	427.0294	C10H15N5O10P2	293.008	6	9	5	5	2	0
1070.1	R01257	785.1571	C27H33N9O15P2	787.1728	C27H35N9O15P2	2.016	0	2	0	0	0	0
1070.2	R01257	134.0215	C4H6O5	132.0059	C4H4O5	2.016	0	2	0	0	0	0
1075	R01262	307.0838	C10H17N3O6S	178.0412	C5H10N2O3S	129.043	5	7	3	1	0	0
1079	R01266	335.1329	C12H21N3O8	221.0899	C8H15NO6	114.043	4	6	2	2	0	0
1080	R01267	132.0535	C4H8N2O3	114.0429	C4H6N2O2	18.011	0	2	1	0	0	0
1081	R01268	122.048	C6H6N2O	123.032	C6H5NO2	0.984	0	-1	1	-1	0	0
1082.1	R01269	398.1372	C15H22N6O5S	384.1216	C14H20N6O5S	14.016	1	2	0	0	0	0
1082.2	R01269	122.048	C6H6N2O	137.0715	C7H9N2O	15.023	1	3	0	0	0	0
1083	R01270	334.0566	C11H15N2O8P	230.0192	C5H11O8P	104.037	6	4	0	2	0	0
1084	R01271	334.0566	C11H15N2O8P	389.9518	C5H13O14P3	55.895	-6	-2	6	-2	2	0
1085	R01273	255.0981	C11H15N2O5	150.0528	C5H10O5	105.045	6	5	0	2	0	0
1087.1	R01277	767.1152	C21H36N7O16P3S	665.1248	C21H29N7O14P2	101.99	0	7	2	0	1	1
1087.2	R01277	240.2453	C16H32O	665.1248	C21H29N7O14P2	424.88	5	-3	13	7	2	0
1089	R01279	785.1571	C27H33N9O15P2	787.1728	C27H35N9O15P2	2.016	0	2	0	0	0	0
1090.1	R01280	506.9957	C10H16N5O13P3	347.0631	C10H14N5O7P	159.933	0	2	6	0	2	0
1090.2	R01280	767.1152	C21H36N7O16P3S	347.0631	C10H14N5O7P	420.052	11	22	9	2	2	1
1090.3	R01280	256.2402	C16H32O2	347.0631	C10H14N5O7P	90.823	-6	-18	5	5	1	0
1091	R01281	105.0426	C3H7NO3	299.2824	C18H37NO2	194.24	15	30	-1	0	0	0
1093	R01283	135.0354	C4H9NO2S	102.0317	C4H6O3	33.004	0	3	-1	1	0	1
1094	R01286	222.0674	C7H14N2O4S	135.0354	C4H9NO2S	87.032	3	5	2	1	0	0
1095	R01287	161.0688	C6H11NO4	135.0354	C4H9NO2S	26.033	2	2	2	0	0	-1
1096	R01288	219.0743	C8H13NO6	135.0354	C4H9NO2S	84.039	4	4	4	0	0	-1
1097.1	R01289	105.0426	C3H7NO3	222.0674	C7H14N2O4S	117.025	4	7	1	1	0	1
1097.2	R01289	135.0354	C4H9NO2S	222.0674	C7H14N2O4S	87.032	3	5	2	1	0	0
1098.1	R01290	105.0426	C3H7NO3	222.0674	C7H14N2O4S	117.025	4	7	1	1	0	1
1098.2	R01290	135.0354	C4H9NO2S	222.0674	C7H14N2O4S	87.032	3	5	2	1	0	0
1099	R01291	267.0777	C9H17NO6S	135.0354	C4H9NO2S	132.042	5	8	4	0	0	0
1100.1	R01292	307.0838	C10H17N3O6S	135.0354	C4H9NO2S	172.048	6	8	4	2	0	0
1100.2	R01292	268.0551	C8H16N2O4S2	135.0354	C4H9NO2S	133.02	4	7	2	1	0	1
1101.1	R01293	664.1169	C21H28N7O14P2	138.0317	C7H6O3	526.085	14	22	11	7	2	0
1101.2	R01293	122.0368	C7H6O2	138.0317	C7H6O3	15.995	0	0	1	0	0	0
1102.1	R01294	744.0833	C21H29N7O17P3	138.0317	C7H6O3	606.052	14	23	14	7	3	0
1102.2	R01294	122.0368	C7H6O2	138.0317	C7H6O3	15.995	0	0	1	0	0	0
1103	R01295	122.0368	C7H6O2	138.0317	C7H6O3	15.995	0	0	1	0	0	0
1104.1	R01296	665.1248	C21H29N7O14P2	154.0266	C7H6O4	511.098	14	23	10	7	2	0
1104.2	R01296	138.0317	C7H6O3	154.0266	C7H6O4	15.995	0	0	1	0	0	0
1105.1	R01297	665.1248	C21H29N7O14P2	110.0368	C6H6O2	555.088	15	23	12	7	2	0
1105.2	R01297	138.0317	C7H6O3	110.0368	C6H6O2	27.995	1	0	1	0	0	0
1106.1	R01298	745.0911	C21H30N7O17P3	154.0266	C7H6O4	591.064	14	24	13	7	3	0
1106.2	R01298	138.0317	C7H6O3	154.0266	C7H6O4	15.995	0	0	1	0	0	0
1107.1	R01299	745.0911	C21H30N7O17P3	110.0368	C6H6O2	635.054	15	24	15	7	3	0
1107.2	R01299	138.0317	C7H6O3	110.0368	C6H6O2	27.995	1	0	1	0	0	0
1108.1	R01300	506.9957	C10H16N5O13P3	347.0631	C10H14N5O7P	159.933	0	2	6	0	2	0
1108.2	R01300	767.1152	C21H36N7O16P3S	887.1363	C28H40N7O18P3S	120.021	7	4	2	0	0	0
1108.3	R01300	138.0317	C7H6O3	347.0631	C10H14N5O7P	209.031	3	8	4	5	1	0
1109	R01301	887.1363	C28H40N7O18P3S	767.1152	C21H36N7O16P3S	120.021	7	4	2	0	0	0
1110	R01302	138.0317	C7H6O3	226.0477	C10H10O6	88.016	3	4	3	0	0	0
1111	R01303	138.0317	C7H6O3	122.0368	C7H6O2	15.995	0	0	1	0	0	0
1112.1	R01304	566.055	C15H24N2O17P2	404.0022	C9H14N2O12P2	162.053	6	10	5	0	0	0
1112.2	R01304	138.0317	C7H6O3	300.0845	C13H16O8	162.053	6	10	5	0	0	0
1113	R01305	152.0473	C8H8O3	138.0317	C7H6O3	14.016	1	2	0	0	0	0
1114	R01306	152.0473	C8H8O3	138.0317	C7H6O3	14.016	1	2	0	0	0	0
1115	R01307	155.9978	C7H5ClO2	138.0317	C7H6O3	17.966	0	-1	-1	0	0	0
1116.1	R01308	665.1248	C21H29N7O14P2	164.0473	C9H8O3	501.078	12	21	11	7	2	0
1116.2	R01308	138.0317	C7H6O3	164.0473	C9H8O3	26.016	2	2	0	0	0	0
1127	R01320	398.1372	C15H22N6O5S	384.1216	C14H20N6O5S	14.016	1	2	0	0	0	0
1128	R01321	488.1073	C14H26N4O11P2	323.0519	C9H14N3O8P	165.055	5	12	3	1	1	0
1129.1	R01322	506.9957	C10H16N5O13P3	427.0294	C10H15N5O10P2	79.966	0	1	3	0	1	0
1129.2	R01322	767.1152	C21H36N7O16P3S	941.1316	C27H42N7O22P3S	174.016	6	6	6	0	0	0
1129.3	R01322	192.027	C6H8O7	427.0294	C10H15N5O10P2	235.002	4	7	3	5	2	0
1130.1	R01323	809.1258	C23H38N7O17P3S	941.1316	C27H42N7O22P3S	132.006	4	4	5	0	0	0
1130.2	R01323	192.027	C6H8O7	941.1316	C27H42N7O22P3S	749.105	21	34	15	7	3	1
1131	R01324	192.027	C6H8O7	192.027	C6H8O7	0	0	0	0	0	0	0
1132	R01325	192.027	C6H8O7	174.0164	C6H6O6	18.011	0	2	1	0	0	0
1133.1	R01326	506.9957	C10H16N5O13P3	427.0294	C10H15N5O10P2	79.966	0	1	3	0	1	0
1133.2	R01326	180.0634	C6H12O6	260.0297	C6H13O9P	79.966	0	1	3	0	1	0
1134.1	R01327	507.9798	C10H15N4O14P3	428.0134	C10H14N4O11P2	79.966	0	1	3	0	1	0
1134.2	R01327	180.0634	C6H12O6	260.0297	C6H13O9P	79.966	0	1	3	0	1	0
1136.1	R01329	342.1162	C12H22O11	180.0634	C6H12O6	162.053	6	10	5	0	0	0
1136.2	R01329	342.1162	C12H22O11	180.0634	C6H12O6	162.053	6	10	5	0	0	0
1137.1	R01330	491.0008	C10H16N5O12P3	411.0345	C10H15N5O9P2	79.966	0	1	3	0	1	0
1137.2	R01330	180.0634	C6H12O6	260.0297	C6H13O9P	79.966	0	1	3	0	1	0
1143	R01336	192.027	C6H8O7	116.011	C4H4O4	76.016	2	4	3	0	0	0
1146	R01339	147.0532	C5H9NO4	146.0215	C5H6O5	1.032	0	3	-1	1	0	0
1150	R01343	132.0899	C5H12N2O2	131.0582	C5H9NO3	1.032	0	3	-1	1	0	0
1152	R01346	132.0535	C4H8N2O3	131.0219	C4H5NO4	1.032	0	3	-1	1	0	0
1155	R01349	398.1372	C15H22N6O5S	384.1216	C14H20N6O5S	14.016	1	2	0	0	0	0
1159	R01353	506.9957	C10H16N5O13P3	427.0294	C10H15N5O10P2	79.966	0	1	3	0	1	0
1160	R01354	506.9957	C10H16N5O13P3	403.0893	C13H18N5O8P	103.906	-3	-2	5	0	2	0
1162.1	R01357	506.9957	C10H16N5O13P3	347.0631	C10H14N5O7P	159.933	0	2	6	0	2	0
1162.2	R01357	767.1152	C21H36N7O16P3S	851.1363	C25H40N7O18P3S	84.021	4	4	2	0	0	0
1162.3	R01357	102.0317	C4H6O3	347.0631	C10H14N5O7P	245.031	6	8	4	5	1	0
1163	R01358	851.1363	C25H40N7O18P3S	767.1152	C21H36N7O16P3S	84.021	4	4	2	0	0	0
1164	R01359	851.1363	C25H40N7O18P3S	809.1258	C23H38N7O17P3S	42.01	2	2	1	0	0	0
1165	R01360	911.1575	C27H44N7O20P3S	809.1258	C23H38N7O17P3S	102.032	4	6	3	0	0	0
1166.1	R01361	664.1169	C21H28N7O14P2	102.0317	C4H6O3	562.085	17	22	11	7	2	0
1166.2	R01361	104.0473	C4H8O3	102.0317	C4H6O3	2.016	0	2	0	0	0	0
1167.1	R01364	116.011	C4H4O4	200.0321	C8H8O6	84.021	4	4	2	0	0	0
1167.2	R01364	102.0317	C4H6O3	200.0321	C8H8O6	98	4	2	3	0	0	0
1168.1	R01365	837.1571	C25H42N7O17P3S	851.1363	C25H40N7O18P3S	13.979	0	-2	1	0	0	0
1168.2	R01365	102.0317	C4H6O3	851.1363	C25H40N7O18P3S	749.105	21	34	15	7	3	1
1173.1	R01370	664.1169	C21H28N7O14P2	164.0473	C9H8O3	500.07	12	20	11	7	2	0
1173.2	R01370	166.063	C9H10O3	164.0473	C9H8O3	2.016	0	2	0	0	0	0
1174.1	R01371	744.0833	C21H29N7O17P3	164.0473	C9H8O3	580.036	12	21	14	7	3	0
1174.2	R01371	166.063	C9H10O3	164.0473	C9H8O3	2.016	0	2	0	0	0	0
1175	R01372	164.0473	C9H8O3	152.0473	C8H8O3	12	1	0	0	0	0	0
1176	R01373	226.0477	C10H10O6	164.0473	C9H8O3	62	1	2	3	0	0	0
1177	R01374	165.079	C9H11NO2	164.0473	C9H8O3	1.032	0	3	-1	1	0	0
1178.1	R01375	146.0691	C5H10N2O3	145.0375	C5H7NO4	1.032	0	3	-1	1	0	0
1178.2	R01375	164.0473	C9H8O3	165.079	C9H11NO2	1.032	0	3	-1	1	0	0
1179.1	R01376	204.0899	C11H12N2O2	203.0582	C11H9NO3	1.032	0	3	-1	1	0	0
1179.2	R01376	164.0473	C9H8O3	165.079	C9H11NO2	1.032	0	3	-1	1	0	0
1180	R01377	164.0473	C9H8O3	120.0575	C8H8O	43.99	1	0	2	0	0	0
1181	R01378	164.0473	C9H8O3	164.0473	C9H8O3	0	0	0	0	0	0	0
1182.1	R01381	483.9685	C9H15N2O15P3	580.0343	C15H22N2O18P2	96.066	6	7	3	0	-1	0
1182.2	R01381	274.009	C6H11O10P	580.0343	C15H22N2O18P2	306.025	9	11	8	2	1	0
1183	R01383	580.0343	C15H22N2O18P2	404.0022	C9H14N2O12P2	176.032	6	8	6	0	0	0
1184	R01384	580.0343	C15H22N2O18P2	536.0445	C14H22N2O16P2	43.99	1	0	2	0	0	0
1185	R01385	580.0343	C15H22N2O18P2	580.0343	C15H22N2O18P2	0	0	0	0	0	0	0
1186	R01386	580.0343	C15H22N2O18P2	536.0445	C14H22N2O16P2	43.99	1	0	2	0	0	0
1187	R01387	580.0343	C15H22N2O18P2	580.0343	C15H22N2O18P2	0	0	0	0	0	0	0
1188.1	R01388	664.1169	C21H28N7O14P2	104.011	C3H4O4	560.106	18	24	10	7	2	0
1188.2	R01388	106.0266	C3H6O4	104.011	C3H4O4	2.016	0	2	0	0	0	0
1189	R01390	104.011	C3H4O4	148.0008	C4H4O6	43.99	1	0	2	0	0	0
1190.1	R01392	744.0833	C21H29N7O17P3	104.011	C3H4O4	640.072	18	25	13	7	3	0
1190.2	R01392	106.0266	C3H6O4	104.011	C3H4O4	2.016	0	2	0	0	0	0
1192	R01394	104.011	C3H4O4	104.011	C3H4O4	0	0	0	0	0	0	0
1193	R01395	506.9957	C10H16N5O13P3	427.0294	C10H15N5O10P2	79.966	0	1	3	0	1	0
1194.1	R01396	146.1055	C6H14N2O2	189.1113	C7H15N3O3	43.006	1	1	1	1	0	0
1194.2	R01396	140.9827	CH4NO5P	189.1113	C7H15N3O3	48.129	6	11	-2	2	-1	0
1195.1	R01397	133.0375	C4H7NO4	176.0433	C5H8N2O5	43.006	1	1	1	1	0	0
1195.2	R01397	140.9827	CH4NO5P	176.0433	C5H8N2O5	35.061	4	4	0	1	-1	0
1196.1	R01398	132.0899	C5H12N2O2	175.0957	C6H13N3O3	43.006	1	1	1	1	0	0
1196.2	R01398	140.9827	CH4NO5P	175.0957	C6H13N3O3	34.113	5	9	-2	2	-1	0
1197	R01399	140.9827	CH4NO5P	131.1059	C5H13N3O	9.877	-4	-9	4	-2	1	0
1199	R01401	297.0896	C11H15N5O3S	180.0456	C6H12O4S	117.044	5	3	-1	5	0	0
1200	R01402	297.0896	C11H15N5O3S	260.012	C6H13O7PS	37.078	5	2	-4	5	-1	0
1203	R01406	506.9957	C10H16N5O13P3	347.0631	C10H14N5O7P	159.933	0	2	6	0	2	0
1204	R01407	506.9957	C10H16N5O13P3	347.0631	C10H14N5O7P	159.933	0	2	6	0	2	0
1208	R01411	125.0589	C5H7N3O	126.0429	C5H6N2O2	0.984	0	-1	1	-1	0	0
1209.1	R01412	146.0215	C5H6O5	142.0378	C5H6N2O3	3.984	0	0	2	-2	0	0
1209.2	R01412	126.0429	C5H6N2O2	118.0266	C4H6O4	8.016	1	0	-2	2	0	0
1210	R01413	126.0429	C5H6N2O2	142.0378	C5H6N2O3	15.995	0	0	1	0	0	0
1211.1	R01414	664.1169	C21H28N7O14P2	126.0429	C5H6N2O2	538.074	16	22	12	5	2	0
1211.2	R01414	128.0586	C5H8N2O2	126.0429	C5H6N2O2	2.016	0	2	0	0	0	0
1212.1	R01415	744.0833	C21H29N7O17P3	126.0429	C5H6N2O2	618.04	16	23	15	5	3	0
1212.2	R01415	128.0586	C5H8N2O2	126.0429	C5H6N2O2	2.016	0	2	0	0	0	0
1213	R01416	130.1218	C5H14N4	131.1059	C5H13N3O	0.984	0	-1	1	-1	0	0
1214.1	R01417	506.9957	C10H16N5O13P3	427.0294	C10H15N5O10P2	79.966	0	1	3	0	1	0
1214.2	R01417	130.1218	C5H14N4	210.0882	C5H15N4O3P	79.966	0	1	3	0	1	0
1215	R01418	130.1218	C5H14N4	172.1436	C6H16N6	42.022	1	2	0	2	0	0
1216.1	R01419	664.1169	C21H28N7O14P2	122.0368	C7H6O2	542.08	14	22	12	7	2	0
1216.2	R01419	106.0419	C7H6O	122.0368	C7H6O2	15.995	0	0	1	0	0	0
1217.1	R01420	744.0833	C21H29N7O17P3	122.0368	C7H6O2	622.047	14	23	15	7	3	0
1217.2	R01420	106.0419	C7H6O	122.0368	C7H6O2	15.995	0	0	1	0	0	0
1218	R01421	202.0031	C7H7O5P	122.0368	C7H6O2	79.966	0	1	3	0	1	0
1219.1	R01422	506.9957	C10H16N5O13P3	347.0631	C10H14N5O7P	159.933	0	2	6	0	2	0
1219.2	R01422	767.1152	C21H36N7O16P3S	871.1414	C28H40N7O17P3S	104.026	7	4	1	0	0	0
1219.3	R01422	122.0368	C7H6O2	347.0631	C10H14N5O7P	225.026	3	8	5	5	1	0
1220	R01423	451.0893	C17H18N5O8P	347.0631	C10H14N5O7P	104.026	7	4	1	0	0	0
1221	R01424	179.0582	C9H9NO3	122.0368	C7H6O2	57.021	2	3	1	1	0	0
1222	R01425	234.1481	C12H18N4O	130.1218	C5H14N4	104.026	7	4	1	0	0	0
1223.1	R01426	665.1248	C21H29N7O14P2	148.0524	C9H8O2	517.072	12	21	12	7	2	0
1223.2	R01426	122.0368	C7H6O2	148.0524	C9H8O2	26.016	2	2	0	0	0	0
1224	R01427	122.0368	C7H6O2	138.0317	C7H6O3	15.995	0	0	1	0	0	0
1225.1	R01429	664.1169	C21H28N7O14P2	148.0372	C5H8O5	516.08	16	20	9	7	2	0
1225.2	R01429	150.0528	C5H10O5	148.0372	C5H8O5	2.016	0	2	0	0	0	0
1226.1	R01430	744.0833	C21H29N7O17P3	148.0372	C5H8O5	596.046	16	21	12	7	3	0
1226.2	R01430	150.0528	C5H10O5	148.0372	C5H8O5	2.016	0	2	0	0	0	0
1227.1	R01431	744.0833	C21H29N7O17P3	150.0528	C5H10O5	594.031	16	19	12	7	3	0
1227.2	R01431	152.0685	C5H12O5	150.0528	C5H10O5	2.016	0	2	0	0	0	0
1228	R01432	150.0528	C5H10O5	150.0528	C5H10O5	0	0	0	0	0	0	0
1230.1	R01434	664.1169	C21H28N7O14P2	116.0473	C5H8O3	548.07	16	20	11	7	2	0
1230.2	R01434	117.079	C5H11NO2	116.0473	C5H8O3	1.032	0	3	-1	1	0	0
1232	R01440	230.0192	C5H11O8P	169.998	C3H7O6P	60.021	2	4	2	0	0	0
1233.1	R01441	506.9957	C10H16N5O13P3	427.0294	C10H15N5O10P2	79.966	0	1	3	0	1	0
1233.2	R01441	342.1162	C12H22O11	422.0825	C12H23O14P	79.966	0	1	3	0	1	0
1234	R01442	342.1162	C12H22O11	340.1006	C12H20O11	2.016	0	2	0	0	0	0
1235	R01443	342.1162	C12H22O11	340.1006	C12H20O11	2.016	0	2	0	0	0	0
1236	R01444	504.169	C18H32O16	342.1162	C12H22O11	162.053	6	10	5	0	0	0
1237	R01445	342.1162	C12H22O11	342.1162	C12H22O11	0	0	0	0	0	0	0
1239	R01447	132.0059	C4H4O5	134.0215	C4H6O5	2.016	0	2	0	0	0	0
1241	R01449	839.1363	C24H40N7O18P3S	823.1414	C24H40N7O17P3S	15.995	0	0	1	0	0	0
1243.1	R01451	664.1169	C21H28N7O14P2	384.3392	C27H44O	279.778	-6	-16	13	7	2	0
1243.2	R01451	386.3549	C27H46O	384.3392	C27H44O	2.016	0	2	0	0	0	0
1244.1	R01452	745.0911	C21H30N7O17P3	402.3498	C27H46O2	342.741	-6	-16	15	7	3	0
1244.2	R01452	386.3549	C27H46O	402.3498	C27H46O2	15.995	0	0	1	0	0	0
1245.1	R01453	745.0911	C21H30N7O17P3	402.3498	C27H46O2	342.741	-6	-16	15	7	3	0
1245.2	R01453	386.3549	C27H46O	402.3498	C27H46O2	15.995	0	0	1	0	0	0
1246	R01454	386.3549	C27H46O	402.3498	C27H46O2	15.995	0	0	1	0	0	0
1247.1	R01456	744.0833	C21H29N7O17P3	384.3392	C27H44O	359.744	-6	-15	16	7	3	0
1247.2	R01456	386.3549	C27H46O	384.3392	C27H44O	2.016	0	2	0	0	0	0
1248.1	R01457	744.0833	C21H29N7O17P3	384.3392	C27H44O	359.744	-6	-15	16	7	3	0
1248.2	R01457	386.3549	C27H46O	384.3392	C27H44O	2.016	0	2	0	0	0	0
1249	R01459	386.3549	C27H46O	384.3392	C27H44O	2.016	0	2	0	0	0	0
1250	R01460	548.4077	C33H56O6	386.3549	C27H46O	162.053	6	10	5	0	0	0
1251	R01461	386.3549	C27H46O	767.1152	C21H36N7O16P3S	380.76	-6	-10	15	7	3	1
1253	R01463	386.3549	C27H46O	402.3498	C27H46O2	15.995	0	0	1	0	0	0
1254.1	R01465	664.1169	C21H28N7O14P2	117.0426	C4H7NO3	547.074	17	21	11	6	2	0
1254.2	R01465	119.0582	C4H9NO3	117.0426	C4H7NO3	2.016	0	2	0	0	0	0
1255	R01466	199.0246	C4H10NO6P	119.0582	C4H9NO3	79.966	0	1	3	0	1	0
1256	R01467	119.0582	C4H9NO3	119.0582	C4H9NO3	0	0	0	0	0	0	0
1257	R01468	506.9957	C10H16N5O13P3	427.0294	C10H15N5O10P2	79.966	0	1	3	0	1	0
1259	R01470	215.0559	C5H14NO6P	172.0137	C3H9O6P	43.042	2	5	0	1	0	0
1260.1	R01471	483.9685	C9H15N2O15P3	536.0445	C14H22N2O16P2	52.076	5	7	1	0	-1	0
1260.2	R01471	230.0192	C5H11O8P	536.0445	C14H22N2O16P2	306.025	9	11	8	2	1	0
1261	R01472	536.0445	C14H22N2O16P2	404.0022	C9H14N2O12P2	132.042	5	8	4	0	0	0
1262	R01473	536.0445	C14H22N2O16P2	536.0445	C14H22N2O16P2	0	0	0	0	0	0	0
1263	R01474	536.0445	C14H22N2O16P2	404.0022	C9H14N2O12P2	132.042	5	8	4	0	0	0
1264.1	R01476	506.9957	C10H16N5O13P3	427.0294	C10H15N5O10P2	79.966	0	1	3	0	1	0
1264.2	R01476	194.0427	C6H10O7	274.009	C6H11O10P	79.966	0	1	3	0	1	0
1267.1	R01481	744.0833	C21H29N7O17P3	194.0427	C6H10O7	550.041	15	19	10	7	3	0
1267.2	R01481	196.0583	C6H12O7	194.0427	C6H10O7	2.016	0	2	0	0	0	0
1268	R01482	194.0427	C6H10O7	194.0427	C6H10O7	0	0	0	0	0	0	0
1269	R01483	176.0321	C6H8O6	194.0427	C6H10O7	18.011	0	2	1	0	0	0
1270	R01484	176.0321	C6H8O6	194.0427	C6H10O7	18.011	0	2	1	0	0	0
1271	R01485	132.0535	C4H8N2O3	148.0484	C4H8N2O4	15.995	0	0	1	0	0	0
1272.1	R01486	664.1169	C21H28N7O14P2	122.0368	C7H6O2	542.08	14	22	12	7	2	0
1272.2	R01486	106.0419	C7H6O	122.0368	C7H6O2	15.995	0	0	1	0	0	0
1273.1	R01487	664.1169	C21H28N7O14P2	106.0419	C7H6O	558.075	14	22	13	7	2	0
1273.2	R01487	108.0575	C7H8O	106.0419	C7H6O	2.016	0	2	0	0	0	0
1274.1	R01488	744.0833	C21H29N7O17P3	106.0419	C7H6O	638.041	14	23	16	7	3	0
1274.2	R01488	108.0575	C7H8O	106.0419	C7H6O	2.016	0	2	0	0	0	0
1275	R01489	106.0419	C7H6O	122.0368	C7H6O2	15.995	0	0	1	0	0	0
1276.1	R01490	744.0833	C21H29N7O17P3	506.9957	C10H16N5O13P3	237.088	11	13	4	2	0	0
1276.2	R01490	347.0631	C10H14N5O7P	506.9957	C10H16N5O13P3	159.933	0	2	6	0	2	0
1276.3	R01490	106.0419	C7H6O	122.0368	C7H6O2	15.995	0	0	1	0	0	0
1277	R01491	108.0575	C7H8O	106.0419	C7H6O	2.016	0	2	0	0	0	0
1281	R01495	506.9957	C10H16N5O13P3	427.0294	C10H15N5O10P2	79.966	0	1	3	0	1	0
1282	R01496	299.2824	C18H37NO2	767.1152	C21H36N7O16P3S	467.833	3	-1	14	6	3	1
1283	R01497	566.055	C15H24N2O17P2	404.0022	C9H14N2O12P2	162.053	6	10	5	0	0	0
1285	R01500	566.055	C15H24N2O17P2	404.0022	C9H14N2O12P2	162.053	6	10	5	0	0	0
1287	R01503	446.0604	C11H20N4O11P2	323.0519	C9H14N3O8P	123.009	2	6	3	1	1	0
1288.1	R01504	506.9957	C10H16N5O13P3	483.0791	C17H18N5O10P	23.917	-7	-2	3	0	2	0
1288.2	R01504	154.0266	C7H6O4	483.0791	C17H18N5O10P	329.053	10	12	6	5	1	0
1289.1	R01505	664.1169	C21H28N7O14P2	154.0266	C7H6O4	510.09	14	22	10	7	2	0
1289.2	R01505	156.0423	C7H8O4	154.0266	C7H6O4	2.016	0	2	0	0	0	0
1290	R01506	154.0266	C7H6O4	186.0164	C7H6O6	31.99	0	0	2	0	0	0
1291	R01507	154.0266	C7H6O4	186.0164	C7H6O6	31.99	0	0	2	0	0	0
1292	R01508	138.0317	C7H6O3	154.0266	C7H6O4	15.995	0	0	1	0	0	0
1293	R01511	185.9929	C3H7O7P	106.0266	C3H6O4	79.966	0	1	3	0	1	0
1294.1	R01512	506.9957	C10H16N5O13P3	427.0294	C10H15N5O10P2	79.966	0	1	3	0	1	0
1294.2	R01512	185.9929	C3H7O7P	265.9593	C3H8O10P2	79.966	0	1	3	0	1	0
1295.1	R01513	664.1169	C21H28N7O14P2	183.9773	C3H5O7P	480.14	18	23	7	7	1	0
1295.2	R01513	185.9929	C3H7O7P	183.9773	C3H5O7P	2.016	0	2	0	0	0	0
1296.1	R01514	506.9957	C10H16N5O13P3	427.0294	C10H15N5O10P2	79.966	0	1	3	0	1	0
1296.2	R01514	106.0266	C3H6O4	185.9929	C3H7O7P	79.966	0	1	3	0	1	0
1297	R01515	265.9593	C3H8O10P2	185.9929	C3H7O7P	79.966	0	1	3	0	1	0
1298	R01516	265.9593	C3H8O10P2	185.9929	C3H7O7P	79.966	0	1	3	0	1	0
1299.1	R01517	522.9907	C10H16N5O14P3	443.0243	C10H15N5O11P2	79.966	0	1	3	0	1	0
1299.2	R01517	185.9929	C3H7O7P	265.9593	C3H8O10P2	79.966	0	1	3	0	1	0
1300	R01518	185.9929	C3H7O7P	185.9929	C3H7O7P	0	0	0	0	0	0	0
1301	R01519	178.0477	C6H10O6	196.0583	C6H12O7	18.011	0	2	1	0	0	0
1302.1	R01520	664.1169	C21H28N7O14P2	178.0477	C6H10O6	486.069	15	18	8	7	2	0
1302.2	R01520	180.0634	C6H12O6	178.0477	C6H10O6	2.016	0	2	0	0	0	0
1303.1	R01521	744.0833	C21H29N7O17P3	178.0477	C6H10O6	566.036	15	19	11	7	3	0
1303.2	R01521	180.0634	C6H12O6	178.0477	C6H10O6	2.016	0	2	0	0	0	0
1304	R01522	180.0634	C6H12O6	178.0477	C6H10O6	2.016	0	2	0	0	0	0
1305.1	R01523	506.9957	C10H16N5O13P3	427.0294	C10H15N5O10P2	79.966	0	1	3	0	1	0
1305.2	R01523	230.0192	C5H11O8P	309.9855	C5H12O11P2	79.966	0	1	3	0	1	0
1306.1	R01524	664.1169	C21H28N7O14P2	230.0192	C5H11O8P	434.098	16	17	6	7	1	0
1306.2	R01524	232.0348	C5H13O8P	230.0192	C5H11O8P	2.016	0	2	0	0	0	0
1307.1	R01525	744.0833	C21H29N7O17P3	230.0192	C5H11O8P	514.064	16	18	9	7	2	0
1307.2	R01525	232.0348	C5H13O8P	230.0192	C5H11O8P	2.016	0	2	0	0	0	0
1308.1	R01526	506.9957	C10H16N5O13P3	427.0294	C10H15N5O10P2	79.966	0	1	3	0	1	0
1308.2	R01526	150.0528	C5H10O5	230.0192	C5H11O8P	79.966	0	1	3	0	1	0
1309.1	R01528	744.0833	C21H29N7O17P3	230.0192	C5H11O8P	514.064	16	18	9	7	2	0
1309.2	R01528	276.0246	C6H13O10P	230.0192	C5H11O8P	46.005	1	2	2	0	0	0
1310	R01529	230.0192	C5H11O8P	230.0192	C5H11O8P	0	0	0	0	0	0	0
1311	R01530	230.0192	C5H11O8P	230.0192	C5H11O8P	0	0	0	0	0	0	0
1313	R01533	184.0665	C6H14FO3P	182.0708	C6H15O4P	1.996	0	-1	-1	0	0	0
1314.1	R01535	566.055	C15H24N2O17P2	324.0359	C9H13N2O9P	242.019	6	11	8	0	1	0
1314.2	R01535	846.6655	C55H91O4P	324.0359	C9H13N2O9P	522.63	46	78	-5	-2	0	0
1316	R01538	196.0583	C6H12O7	178.0477	C6H10O6	18.011	0	2	1	0	0	0
1317	R01540	196.0583	C6H12O7	178.0477	C6H10O6	18.011	0	2	1	0	0	0
1318.1	R01541	506.9957	C10H16N5O13P3	427.0294	C10H15N5O10P2	79.966	0	1	3	0	1	0
1318.2	R01541	178.0477	C6H10O6	258.0141	C6H11O9P	79.966	0	1	3	0	1	0
1319.1	R01542	664.1169	C21H28N7O14P2	176.0321	C6H8O6	488.085	15	20	8	7	2	0
1319.2	R01542	178.0477	C6H10O6	176.0321	C6H8O6	2.016	0	2	0	0	0	0
1320.1	R01543	744.0833	C21H29N7O17P3	176.0321	C6H8O6	568.051	15	21	11	7	3	0
1320.2	R01543	178.0477	C6H10O6	176.0321	C6H8O6	2.016	0	2	0	0	0	0
1321	R01544	195.0743	C6H13NO6	178.0477	C6H10O6	17.027	0	3	0	1	0	0
1322.1	R01547	506.9957	C10H16N5O13P3	427.0294	C10H15N5O10P2	79.966	0	1	3	0	1	0
1322.2	R01547	331.0682	C10H14N5O6P	411.0345	C10H15N5O9P2	79.966	0	1	3	0	1	0
1323.1	R01548	491.0008	C10H16N5O12P3	411.0345	C10H15N5O9P2	79.966	0	1	3	0	1	0
1323.2	R01548	243.0855	C9H13N3O5	323.0519	C9H14N3O8P	79.966	0	1	3	0	1	0
1324.1	R01549	491.0008	C10H16N5O12P3	411.0345	C10H15N5O9P2	79.966	0	1	3	0	1	0
1324.2	R01549	244.0695	C9H12N2O6	324.0359	C9H13N2O9P	79.966	0	1	3	0	1	0
1327	R01555	342.1162	C12H22O11	260.0297	C6H13O9P	82.087	6	9	2	0	-1	0
1328.1	R01556	809.1258	C23H38N7O17P3S	767.1152	C21H36N7O16P3S	42.011	2	2	1	0	0	0
1328.2	R01556	342.1162	C12H22O11	384.1268	C14H24O12	42.011	2	2	1	0	0	0
1329	R01557	342.1162	C12H22O11	342.1162	C12H22O11	0	0	0	0	0	0	0
1330.1	R01558	506.9957	C10H16N5O13P3	347.0631	C10H14N5O7P	159.933	0	2	6	0	2	0
1330.2	R01558	767.1152	C21H36N7O16P3S	839.1	C23H36N7O19P3S	71.985	2	0	3	0	0	0
1331	R01559	867.1313	C25H40N7O19P3S	839.1	C23H36N7O19P3S	28.031	2	4	0	0	0	0
1332	R01560	267.0968	C10H13N5O4	268.0808	C10H12N4O5	0.984	0	-1	1	-1	0	0
1333	R01561	267.0968	C10H13N5O4	230.0192	C5H11O8P	37.078	5	2	-4	5	-1	0
1334	R01562	347.0631	C10H14N5O7P	267.0968	C10H13N5O4	79.966	0	1	3	0	1	0
1337.1	R01565	445.171	C19H23N7O6	457.171	C20H23N7O6	12	1	0	0	0	0	0
1337.2	R01565	103.0633	C4H9NO2	457.171	C20H23N7O6	354.108	16	14	4	6	0	0
1339.1	R01567	506.9957	C10H16N5O13P3	427.0294	C10H15N5O10P2	79.966	0	1	3	0	1	0
1339.2	R01567	242.0903	C10H14N2O5	322.0566	C10H15N2O8P	79.966	0	1	3	0	1	0
1340.1	R01568	427.0294	C10H15N5O10P2	347.0631	C10H14N5O7P	79.966	0	1	3	0	1	0
1340.2	R01568	242.0903	C10H14N2O5	322.0566	C10H15N2O8P	79.966	0	1	3	0	1	0
1341	R01569	322.0566	C10H15N2O8P	242.0903	C10H14N2O5	79.966	0	1	3	0	1	0
1342	R01570	242.0903	C10H14N2O5	214.0242	C5H11O7P	28.066	5	3	-2	2	-1	0
1343.1	R01571	347.0631	C10H14N5O7P	322.0566	C10H15N2O8P	25.007	0	-1	-1	3	0	0
1343.2	R01571	242.0903	C10H14N2O5	267.0968	C10H13N5O4	25.006	0	-1	-1	3	0	0
1345.1	R01573	506.9957	C10H16N5O13P3	427.0294	C10H15N5O10P2	79.966	0	1	3	0	1	0
1345.2	R01573	150.0528	C5H10O5	230.0192	C5H11O8P	79.966	0	1	3	0	1	0
1346.1	R01574	664.1169	C21H28N7O14P2	148.0372	C5H8O5	516.08	16	20	9	7	2	0
1346.2	R01574	150.0528	C5H10O5	148.0372	C5H8O5	2.016	0	2	0	0	0	0
1347.1	R01575	744.0833	C21H29N7O17P3	148.0372	C5H8O5	596.046	16	21	12	7	3	0
1347.2	R01575	150.0528	C5H10O5	148.0372	C5H8O5	2.016	0	2	0	0	0	0
1348	R01576	238.0689	C8H14O8	150.0528	C5H10O5	88.016	3	4	3	0	0	0
1349	R01577	150.0528	C5H10O5	150.0528	C5H10O5	0	0	0	0	0	0	0
1351	R01579	146.0691	C5H10N2O3	147.0532	C5H9NO4	0.984	0	-1	1	-1	0	0
1352.1	R01580	146.0215	C5H6O5	147.0532	C5H9NO4	1.032	0	3	-1	1	0	0
1352.2	R01580	248.0562	C8H13N2O5P	247.0246	C8H10NO6P	1.032	0	3	-1	1	0	0
1354.1	R01582	146.0215	C5H6O5	147.0532	C5H9NO4	1.032	0	3	-1	1	0	0
1354.2	R01582	165.079	C9H11NO2	164.0473	C9H8O3	1.032	0	3	-1	1	0	0
1355	R01583	147.0532	C5H9NO4	129.0426	C5H7NO3	18.011	0	2	1	0	0	0
1356	R01584	103.0633	C4H9NO2	745.0911	C21H30N7O17P3	642.028	17	21	15	6	3	0
1357.1	R01585	506.9957	C10H16N5O13P3	427.0294	C10H15N5O10P2	79.966	0	1	3	0	1	0
1357.2	R01585	147.0532	C5H9NO4	160.0848	C6H12N2O3	13.032	1	3	-1	1	0	0
1358	R01586	147.0532	C5H9NO4	161.0688	C6H11NO4	14.016	1	2	0	0	0	0
1359	R01587	159.0532	C6H9NO4	146.0215	C5H6O5	13.032	1	3	-1	1	0	0
1362	R01590	304.2402	C20H32O2	368.2199	C20H32O6	63.98	0	0	4	0	0	0
1363	R01593	304.2402	C20H32O2	336.2301	C20H32O4	31.99	0	0	2	0	0	0
1364	R01594	304.2402	C20H32O2	336.2301	C20H32O4	31.99	0	0	2	0	0	0
1365	R01595	304.2402	C20H32O2	336.2301	C20H32O4	31.99	0	0	2	0	0	0
1366	R01596	304.2402	C20H32O2	336.2301	C20H32O4	31.99	0	0	2	0	0	0
1367.1	R01598	506.9957	C10H16N5O13P3	347.0631	C10H14N5O7P	159.933	0	2	6	0	2	0
1367.2	R01598	767.1152	C21H36N7O16P3S	347.0631	C10H14N5O7P	420.052	11	22	9	2	2	1
1367.3	R01598	304.2402	C20H32O2	347.0631	C10H14N5O7P	42.823	-10	-18	5	5	1	0
1368	R01599	304.2402	C20H32O2	352.225	C20H32O5	47.985	0	0	3	0	0	0
1369.1	R01600	506.9957	C10H16N5O13P3	427.0294	C10H15N5O10P2	79.966	0	1	3	0	1	0
1369.2	R01600	180.0634	C6H12O6	260.0297	C6H13O9P	79.966	0	1	3	0	1	0
1370	R01602	180.0634	C6H12O6	180.0634	C6H12O6	0	0	0	0	0	0	0
1371	R01604	664.1169	C21H28N7O14P2	104.011	C3H4O4	560.106	18	24	10	7	2	0
1372	R01607	744.0833	C21H29N7O17P3	104.011	C3H4O4	640.072	18	25	13	7	3	0
1376.1	R01613	853.1156	C24H38N7O19P3S	767.1152	C21H36N7O16P3S	86	3	2	3	0	0	0
1376.2	R01613	913.152	C30H42N7O18P3S	767.1152	C21H36N7O16P3S	146.037	9	6	2	0	0	0
1377.1	R01614	853.1156	C24H38N7O19P3S	767.1152	C21H36N7O16P3S	86	3	2	3	0	0	0
1377.2	R01614	913.152	C30H42N7O18P3S	767.1152	C21H36N7O16P3S	146.037	9	6	2	0	0	0
1378.1	R01615	744.0833	C21H29N7O17P3	913.152	C30H42N7O18P3S	169.069	9	13	1	0	0	1
1378.2	R01615	767.1152	C21H36N7O16P3S	745.0911	C21H30N7O17P3	22.024	0	6	-1	0	0	1
1378.3	R01615	148.0524	C9H8O2	745.0911	C21H30N7O17P3	597.039	12	22	15	7	3	0
1379.1	R01616	506.9957	C10H16N5O13P3	347.0631	C10H14N5O7P	159.933	0	2	6	0	2	0
1379.2	R01616	767.1152	C21H36N7O16P3S	913.152	C30H42N7O18P3S	146.037	9	6	2	0	0	0
1379.3	R01616	164.0473	C9H8O3	347.0631	C10H14N5O7P	183.016	1	6	4	5	1	0
1380.1	R01617	130.1218	C5H14N4	276.1586	C14H20N4O2	146.037	9	6	2	0	0	0
1380.2	R01617	913.152	C30H42N7O18P3S	767.1152	C21H36N7O16P3S	146.037	9	6	2	0	0	0
1381.1	R01618	506.9957	C10H16N5O13P3	836.0483	C20H28N10O19P4	329.053	10	12	6	5	1	0
1381.2	R01618	427.0199	C10H14N5O10PS	836.0483	C20H28N10O19P4	409.028	10	14	9	5	3	-1
1382	R01619	427.0199	C10H14N5O10PS	346.0791	C10H15N6O6P	80.941	0	-1	4	-1	0	1
1383.1	R01620	146.1055	C6H14N2O2	188.1161	C8H16N2O3	42.011	2	2	1	0	0	0
1383.2	R01620	139.9875	C2H5O5P	188.1161	C8H16N2O3	48.129	6	11	-2	2	-1	0
1384	R01621	230.0192	C5H11O8P	169.998	C3H7O6P	60.021	2	4	2	0	0	0
1386	R01624	809.1258	C23H38N7O17P3S	767.1152	C21H36N7O16P3S	42.011	2	2	1	0	0	0
1387	R01625	767.1152	C21H36N7O16P3S	427.0294	C10H15N5O10P2	340.086	11	21	6	2	1	1
1388	R01626	853.1156	C24H38N7O19P3S	767.1152	C21H36N7O16P3S	86	3	2	3	0	0	0
1389	R01627	172.0372	C7H8O5	154.0266	C7H6O4	18.011	0	2	1	0	0	0
1390.1	R01628	745.0911	C21H30N7O17P3	154.0266	C7H6O4	591.064	14	24	13	7	3	0
1390.2	R01628	138.0317	C7H6O3	154.0266	C7H6O4	15.995	0	0	1	0	0	0
1391.1	R01629	665.1248	C21H29N7O14P2	126.0317	C6H6O3	539.093	15	23	11	7	2	0
1391.2	R01629	154.0266	C7H6O4	126.0317	C6H6O3	27.995	1	0	1	0	0	0
1392.1	R01630	745.0911	C21H30N7O17P3	126.0317	C6H6O3	619.059	15	24	14	7	3	0
1392.2	R01630	154.0266	C7H6O4	126.0317	C6H6O3	27.995	1	0	1	0	0	0
1393	R01631	154.0266	C7H6O4	186.0164	C7H6O6	31.99	0	0	2	0	0	0
1394	R01632	154.0266	C7H6O4	186.0164	C7H6O6	31.99	0	0	2	0	0	0
1395.1	R01633	664.1169	C21H28N7O14P2	154.0266	C7H6O4	510.09	14	22	10	7	2	0
1395.2	R01633	200.0321	C8H8O6	154.0266	C7H6O4	46.006	1	2	2	0	0	0
1396	R01634	198.0164	C8H6O6	154.0266	C7H6O4	43.99	1	0	2	0	0	0
1397	R01635	198.0164	C8H6O6	154.0266	C7H6O4	43.99	1	0	2	0	0	0
1398.1	R01636	665.1248	C21H29N7O14P2	154.0266	C7H6O4	511.098	14	23	10	7	2	0
1398.2	R01636	201.9936	C7H6O5S	154.0266	C7H6O4	47.967	0	0	1	0	0	1
1399	R01637	154.0266	C7H6O4	170.0215	C7H6O5	15.995	0	0	1	0	0	0
1400.1	R01639	506.9957	C10H16N5O13P3	427.0294	C10H15N5O10P2	79.966	0	1	3	0	1	0
1400.2	R01639	150.0528	C5H10O5	230.0192	C5H11O8P	79.966	0	1	3	0	1	0
1401.1	R01641	169.998	C3H7O6P	230.0192	C5H11O8P	60.021	2	4	2	0	0	0
1401.2	R01641	169.998	C3H7O6P	230.0192	C5H11O8P	60.021	2	4	2	0	0	0
1401.3	R01641	290.0403	C7H15O10P	230.0192	C5H11O8P	60.021	2	4	2	0	0	0
1401.4	R01641	290.0403	C7H15O10P	230.0192	C5H11O8P	60.021	2	4	2	0	0	0
1402.1	R01644	664.1169	C21H28N7O14P2	102.0317	C4H6O3	562.085	17	22	11	7	2	0
1402.2	R01644	104.0473	C4H8O3	102.0317	C4H6O3	2.016	0	2	0	0	0	0
1403	R01645	190.0477	C7H10O6	102.0317	C4H6O3	88.016	3	4	3	0	0	0
1404	R01647	102.0317	C4H6O3	190.0477	C7H10O6	88.016	3	4	3	0	0	0
1405.1	R01648	146.0215	C5H6O5	147.0532	C5H9NO4	1.032	0	3	-1	1	0	0
1405.2	R01648	103.0633	C4H9NO2	102.0317	C4H6O3	1.032	0	3	-1	1	0	0
1406	R01649	187.0481	C7H9NO5	102.0317	C4H6O3	85.016	3	3	2	1	0	0
1407	R01650	102.0317	C4H6O3	128.0586	C5H8N2O2	26.027	1	2	-1	2	0	0
1408.1	R01651	664.1169	C21H28N7O14P2	851.1727	C26H44N7O17P3S	187.056	5	16	3	0	1	1
1408.2	R01651	767.1152	C21H36N7O16P3S	851.1727	C26H44N7O17P3S	84.058	5	8	1	0	0	0
1408.3	R01651	130.063	C6H10O3	665.1248	C21H29N7O14P2	535.062	15	19	11	7	2	0
1409	R01652	130.063	C6H10O3	174.0528	C7H10O5	43.99	1	0	2	0	0	0
1410.1	R01654	506.9957	C10H16N5O13P3	427.0294	C10H15N5O10P2	79.966	0	1	3	0	1	0
1410.2	R01654	147.0532	C5H9NO4	427.0294	C10H15N5O10P2	279.976	5	6	6	4	2	0
1410.3	R01654	473.1659	C20H23N7O7	427.0294	C10H15N5O10P2	46.137	10	8	-3	2	-2	0
1411	R01655	456.1632	C20H22N7O6	473.1659	C20H23N7O7	17.003	0	1	1	0	0	0
1412.1	R01657	204.0899	C11H12N2O2	272.1525	C16H20N2O2	68.063	5	8	0	0	0	0
1412.2	R01657	246.0058	C5H12O7P2	272.1525	C16H20N2O2	26.147	11	8	-5	2	-2	0
1413.1	R01658	246.0058	C5H12O7P2	314.0684	C10H20O7P2	68.063	5	8	0	0	0	0
1413.2	R01658	246.0058	C5H12O7P2	314.0684	C10H20O7P2	68.063	5	8	0	0	0	0
1414.1	R01659	246.0058	C5H12O7P2	314.0684	C10H20O7P2	68.063	5	8	0	0	0	0
1414.2	R01659	246.0058	C5H12O7P2	314.0684	C10H20O7P2	68.063	5	8	0	0	0	0
1415.1	R01660	260.0297	C6H13O9P	185.9929	C3H7O7P	74.037	3	6	2	0	0	0
1415.2	R01660	265.9593	C3H8O10P2	339.996	C6H14O12P2	74.037	3	6	2	0	0	0
1416	R01662	265.9593	C3H8O10P2	265.9593	C3H8O10P2	0	0	0	0	0	0	0
1417	R01663	307.0569	C9H14N3O7P	308.041	C9H13N2O8P	0.984	0	-1	1	-1	0	0
1418	R01664	307.0569	C9H14N3O7P	227.0906	C9H13N3O4	79.966	0	1	3	0	1	0
1419.1	R01665	506.9957	C10H16N5O13P3	427.0294	C10H15N5O10P2	79.966	0	1	3	0	1	0
1419.2	R01665	307.0569	C9H14N3O7P	387.0233	C9H15N3O10P2	79.966	0	1	3	0	1	0
1420.1	R01666	506.9957	C10H16N5O13P3	427.0294	C10H15N5O10P2	79.966	0	1	3	0	1	0
1420.2	R01666	227.0906	C9H13N3O4	307.0569	C9H14N3O7P	79.966	0	1	3	0	1	0
1421	R01667	387.0233	C9H15N3O10P2	307.0569	C9H14N3O7P	79.966	0	1	3	0	1	0
1422	R01668	466.9896	C9H16N3O13P3	307.0569	C9H14N3O7P	159.933	0	2	6	0	2	0
1423.1	R01669	457.171	C20H23N7O6	445.171	C19H23N7O6	12	1	0	0	0	0	0
1423.2	R01669	307.0569	C9H14N3O7P	337.0675	C10H16N3O8P	30.011	1	2	1	0	0	0
1424.1	R01670	457.171	C20H23N7O6	443.1553	C19H21N7O6	14.016	1	2	0	0	0	0
1424.2	R01670	307.0569	C9H14N3O7P	321.0726	C10H16N3O7P	14.016	1	2	0	0	0	0
1425	R01676	151.0494	C5H5N5O	152.0334	C5H4N4O2	0.984	0	-1	1	-1	0	0
1426	R01677	283.0917	C10H13N5O5	151.0494	C5H5N5O	132.042	5	8	4	0	0	0
1427.1	R01678	342.1162	C12H22O11	180.0634	C6H12O6	162.053	6	10	5	0	0	0
1427.2	R01678	342.1162	C12H22O11	180.0634	C6H12O6	162.053	6	10	5	0	0	0
1428	R01680	342.1162	C12H22O11	340.1006	C12H20O11	2.016	0	2	0	0	0	0
1429.1	R01681	664.1169	C21H28N7O14P2	125.0147	C2H7NO3S	539.102	19	21	11	6	2	-1
1429.2	R01681	109.0197	C2H7NO2S	125.0147	C2H7NO3S	15.995	0	0	1	0	0	0
1430	R01682	169.0045	C3H7NO5S	125.0147	C2H7NO3S	43.99	1	0	2	0	0	0
1431.1	R01683	664.1169	C21H28N7O14P2	125.0147	C2H7NO3S	539.102	19	21	11	6	2	-1
1431.2	R01683	197.0358	C5H11NO5S	125.0147	C2H7NO3S	72.021	3	4	2	0	0	0
1432.1	R01684	146.0215	C5H6O5	147.0532	C5H9NO4	1.032	0	3	-1	1	0	0
1432.2	R01684	125.0147	C2H7NO3S	123.983	C2H4O4S	1.032	0	3	-1	1	0	0
1433	R01685	125.0147	C2H7NO3S	123.983	C2H4O4S	1.032	0	3	-1	1	0	0
1434.1	R01686	174.1117	C6H14N4O2	167.0365	C3H9N3O3S	7.075	3	5	-1	1	0	-1
1434.2	R01686	125.0147	C2H7NO3S	132.0899	C5H12N2O2	7.075	3	5	-1	1	0	-1
1435	R01687	125.0147	C2H7NO3S	254.0573	C7H14N2O6S	129.043	5	7	3	1	0	0
1436	R01688	506.9957	C10H16N5O13P3	427.0294	C10H15N5O10P2	79.966	0	1	3	0	1	0
1438	R01690	418.089	C14H19N4O9P	348.0471	C10H13N4O8P	70.042	4	6	1	0	0	0
1439.1	R01694	744.0833	C21H29N7O17P3	178.0477	C6H10O6	566.036	15	19	11	7	3	0
1439.2	R01694	180.0634	C6H12O6	178.0477	C6H10O6	2.016	0	2	0	0	0	0
1440	R01695	180.0634	C6H12O6	178.0477	C6H10O6	2.016	0	2	0	0	0	0
1441	R01696	180.0634	C6H12O6	178.0477	C6H10O6	2.016	0	2	0	0	0	0
1442	R01697	182.079	C6H14O6	180.0634	C6H12O6	2.016	0	2	0	0	0	0
1443.1	R01698	664.1169	C21H28N7O14P2	205.0595	C8H15NOS2	459.057	13	13	13	6	2	-2
1443.2	R01698	207.0752	C8H17NOS2	205.0595	C8H15NOS2	2.016	0	2	0	0	0	0
1448	R01703	256.2402	C16H32O2	226.2297	C15H30O	30.011	1	2	1	0	0	0
1449.1	R01704	664.1169	C21H28N7O14P2	256.2402	C16H32O2	407.877	5	-4	12	7	2	0
1449.2	R01704	240.2453	C16H32O	256.2402	C16H32O2	15.995	0	0	1	0	0	0
1452.1	R01707	664.1169	C21H28N7O14P2	165.0426	C8H7NO3	499.074	13	21	11	6	2	0
1452.2	R01707	167.0582	C8H9NO3	165.0426	C8H7NO3	2.016	0	2	0	0	0	0
1453.1	R01708	744.0833	C21H29N7O17P3	167.0582	C8H9NO3	577.025	13	20	14	6	3	0
1453.2	R01708	169.0739	C8H11NO3	167.0582	C8H9NO3	2.016	0	2	0	0	0	0
1454	R01709	167.0582	C8H9NO3	183.0532	C8H9NO4	15.995	0	0	1	0	0	0
1455	R01710	168.0899	C8H12N2O2	167.0582	C8H9NO3	1.032	0	3	-1	1	0	0
1456	R01711	169.0739	C8H11NO3	167.0582	C8H9NO3	2.016	0	2	0	0	0	0
1457	R01712	168.0899	C8H12N2O2	167.0582	C8H9NO3	1.032	0	3	-1	1	0	0
1458.1	R01713	132.0059	C4H4O5	133.0375	C4H7NO4	1.032	0	3	-1	1	0	0
1458.2	R01713	168.0899	C8H12N2O2	167.0582	C8H9NO3	1.032	0	3	-1	1	0	0
1459	R01714	324.0246	C10H13O10P	226.0477	C10H10O6	97.977	0	3	4	0	1	0
1460	R01715	226.0477	C10H10O6	226.0477	C10H10O6	0	0	0	0	0	0	0
1461.1	R01716	146.0691	C5H10N2O3	147.0532	C5H9NO4	0.984	0	-1	1	-1	0	0
1461.2	R01716	226.0477	C10H10O6	225.0637	C10H11NO5	0.984	0	-1	1	-1	0	0
1462	R01717	226.0477	C10H10O6	226.0477	C10H10O6	0	0	0	0	0	0	0
1463.1	R01718	342.1162	C12H22O11	180.0634	C6H12O6	162.053	6	10	5	0	0	0
1463.2	R01718	342.1162	C12H22O11	180.0634	C6H12O6	162.053	6	10	5	0	0	0
1464.1	R01720	744.0833	C21H29N7O17P3	139.0269	C6H5NO3	605.056	15	24	14	6	3	0
1464.2	R01720	123.032	C6H5NO2	139.0269	C6H5NO3	15.995	0	0	1	0	0	0
1465.1	R01721	398.1372	C15H22N6O5S	384.1216	C14H20N6O5S	14.016	1	2	0	0	0	0
1465.2	R01721	123.032	C6H5NO2	137.0477	C7H7NO2	14.016	1	2	0	0	0	0
1466.1	R01722	566.055	C15H24N2O17P2	404.0022	C9H14N2O12P2	162.053	6	10	5	0	0	0
1466.2	R01722	123.032	C6H5NO2	286.0927	C12H16NO7	163.061	6	11	5	0	0	0
1467.1	R01723	506.9957	C10H16N5O13P3	347.0631	C10H14N5O7P	159.933	0	2	6	0	2	0
1467.2	R01723	123.032	C6H5NO2	180.0535	C8H8N2O3	57.022	2	3	1	1	0	0
1468.1	R01724	427.0294	C10H15N5O10P2	389.9518	C5H13O14P3	37.078	5	2	-4	5	-1	0
1468.2	R01724	336.0484	C11H15NO9P	389.9518	C5H13O14P3	53.903	-6	-2	5	-1	2	0
1469	R01725	123.032	C6H5NO2	144.0423	C6H8O4	21.01	0	3	2	-1	0	0
1470.1	R01728	664.1169	C21H28N7O14P2	180.0423	C9H8O4	484.075	12	20	10	7	2	0
1470.2	R01728	226.0477	C10H10O6	180.0423	C9H8O4	46.005	1	2	2	0	0	0
1471.1	R01730	744.0833	C21H29N7O17P3	180.0423	C9H8O4	564.041	12	21	13	7	3	0
1471.2	R01730	226.0477	C10H10O6	180.0423	C9H8O4	46.005	1	2	2	0	0	0
1472.1	R01731	132.0059	C4H4O5	133.0375	C4H7NO4	1.032	0	3	-1	1	0	0
1472.2	R01731	227.0794	C10H13NO5	226.0477	C10H10O6	1.032	0	3	-1	1	0	0
1473	R01732	376.1383	C17H20N4O6	242.0804	C12H10N4O2	134.058	5	10	4	0	0	0
1474	R01734	146.0844	C9H10N2	376.1383	C17H20N4O6	230.054	8	10	6	2	0	0
1476	R01736	379.1049	C13H21N3O8S	307.0838	C10H17N3O6S	72.021	3	4	2	0	0	0
1477.1	R01737	506.9957	C10H16N5O13P3	427.0294	C10H15N5O10P2	79.966	0	1	3	0	1	0
1477.2	R01737	196.0583	C6H12O7	276.0246	C6H13O10P	79.966	0	1	3	0	1	0
1478.1	R01738	664.1169	C21H28N7O14P2	194.0427	C6H10O7	470.074	15	18	7	7	2	0
1478.2	R01738	196.0583	C6H12O7	194.0427	C6H10O7	2.016	0	2	0	0	0	0
1479.1	R01739	744.0833	C21H29N7O17P3	194.0427	C6H10O7	550.041	15	19	10	7	3	0
1479.2	R01739	196.0583	C6H12O7	194.0427	C6H10O7	2.016	0	2	0	0	0	0
1480.1	R01740	744.0833	C21H29N7O17P3	194.0427	C6H10O7	550.041	15	19	10	7	3	0
1480.2	R01740	196.0583	C6H12O7	194.0427	C6H10O7	2.016	0	2	0	0	0	0
1481.1	R01741	785.1571	C27H33N9O15P2	787.1728	C27H35N9O15P2	2.016	0	2	0	0	0	0
1481.2	R01741	196.0583	C6H12O7	194.0427	C6H10O7	2.016	0	2	0	0	0	0
1482	R01742	196.0583	C6H12O7	194.0427	C6H10O7	2.016	0	2	0	0	0	0
1483.1	R01745	664.1169	C21H28N7O14P2	104.011	C3H4O4	560.106	18	24	10	7	2	0
1483.2	R01745	106.0266	C3H6O4	104.011	C3H4O4	2.016	0	2	0	0	0	0
1484.1	R01747	744.0833	C21H29N7O17P3	104.011	C3H4O4	640.072	18	25	13	7	3	0
1484.2	R01747	106.0266	C3H6O4	104.011	C3H4O4	2.016	0	2	0	0	0	0
1485	R01748	185.9929	C3H7O7P	106.0266	C3H6O4	79.966	0	1	3	0	1	0
1486.1	R01749	664.1169	C21H28N7O14P2	148.0008	C4H4O6	516.116	17	24	8	7	2	0
1486.2	R01749	106.0266	C3H6O4	148.0008	C4H4O6	41.974	1	-2	2	0	0	0
1487.1	R01750	744.0833	C21H29N7O17P3	148.0008	C4H4O6	596.082	17	25	11	7	3	0
1487.2	R01750	106.0266	C3H6O4	148.0008	C4H4O6	41.974	1	-2	2	0	0	0
1488	R01751	150.0164	C4H6O6	106.0266	C3H6O4	43.99	1	0	2	0	0	0
1489	R01752	664.1169	C21H28N7O14P2	106.0266	C3H6O4	558.09	18	22	10	7	2	0
1490.1	R01754	506.9957	C10H16N5O13P3	427.0294	C10H15N5O10P2	79.966	0	1	3	0	1	0
1490.2	R01754	150.0528	C5H10O5	230.0192	C5H11O8P	79.966	0	1	3	0	1	0
1491.1	R01757	664.1169	C21H28N7O14P2	148.0372	C5H8O5	516.08	16	20	9	7	2	0
1491.2	R01757	150.0528	C5H10O5	148.0372	C5H8O5	2.016	0	2	0	0	0	0
1492.1	R01758	664.1169	C21H28N7O14P2	150.0528	C5H10O5	514.064	16	18	9	7	2	0
1492.2	R01758	152.0685	C5H12O5	150.0528	C5H10O5	2.016	0	2	0	0	0	0
1493.1	R01759	744.0833	C21H29N7O17P3	150.0528	C5H10O5	594.031	16	19	12	7	3	0
1493.2	R01759	152.0685	C5H12O5	150.0528	C5H10O5	2.016	0	2	0	0	0	0
1495	R01761	150.0528	C5H10O5	150.0528	C5H10O5	0	0	0	0	0	0	0
1497.1	R01763	664.1169	C21H28N7O14P2	106.0419	C7H6O	558.075	14	22	13	7	2	0
1497.2	R01763	108.0575	C7H8O	106.0419	C7H6O	2.016	0	2	0	0	0	0
1498	R01764	150.0317	C8H6O3	106.0419	C7H6O	43.99	1	0	2	0	0	0
1499	R01766	181.0739	C9H11NO3	106.0419	C7H6O	75.032	2	5	2	1	0	0
1500	R01767	133.0528	C8H7NO	106.0419	C7H6O	27.011	1	1	0	1	0	0
1501.1	R01768	664.1169	C21H28N7O14P2	152.0334	C5H4N4O2	512.083	16	24	12	3	2	0
1501.2	R01768	136.0385	C5H4N4O	152.0334	C5H4N4O2	15.995	0	0	1	0	0	0
1502	R01769	136.0385	C5H4N4O	152.0334	C5H4N4O2	15.995	0	0	1	0	0	0
1503	R01770	268.0808	C10H12N4O5	150.0528	C5H10O5	118.028	5	2	0	4	0	0
1504.1	R01771	506.9957	C10H16N5O13P3	427.0294	C10H15N5O10P2	79.966	0	1	3	0	1	0
1504.2	R01771	119.0582	C4H9NO3	199.0246	C4H10NO6P	79.966	0	1	3	0	1	0
1505.1	R01773	664.1169	C21H28N7O14P2	117.0426	C4H7NO3	547.074	17	21	11	6	2	0
1505.2	R01773	119.0582	C4H9NO3	117.0426	C4H7NO3	2.016	0	2	0	0	0	0
1506.1	R01775	744.0833	C21H29N7O17P3	117.0426	C4H7NO3	627.041	17	22	14	6	3	0
1506.2	R01775	119.0582	C4H9NO3	117.0426	C4H7NO3	2.016	0	2	0	0	0	0
1507.1	R01776	809.1258	C23H38N7O17P3S	767.1152	C21H36N7O16P3S	42.011	2	2	1	0	0	0
1507.2	R01776	119.0582	C4H9NO3	161.0688	C6H11NO4	42.011	2	2	1	0	0	0
1508.1	R01777	867.1313	C25H40N7O19P3S	767.1152	C21H36N7O16P3S	100.016	4	4	3	0	0	0
1508.2	R01777	119.0582	C4H9NO3	219.0743	C8H13NO6	100.016	4	4	3	0	0	0
1511	R01780	867.1313	C25H40N7O19P3S	118.0266	C4H6O4	749.105	21	34	15	7	3	1
1515	R01785	230.0192	C5H11O8P	169.998	C3H7O6P	60.021	2	4	2	0	0	0
1516.1	R01786	506.9957	C10H16N5O13P3	427.0294	C10H15N5O10P2	79.966	0	1	3	0	1	0
1516.2	R01786	180.0634	C6H12O6	260.0297	C6H13O9P	79.966	0	1	3	0	1	0
1517.1	R01787	744.0833	C21H29N7O17P3	180.0634	C6H12O6	564.02	15	17	11	7	3	0
1517.2	R01787	182.079	C6H14O6	180.0634	C6H12O6	2.016	0	2	0	0	0	0
1518	R01788	260.0297	C6H13O9P	180.0634	C6H12O6	79.966	0	1	3	0	1	0
1521.1	R01793	665.1248	C21H29N7O14P2	241.1175	C9H15N5O3	424.007	12	14	11	2	2	0
1521.2	R01793	239.1018	C9H13N5O3	241.1175	C9H15N5O3	2.016	0	2	0	0	0	0
1522.1	R01794	745.0911	C21H30N7O17P3	241.1175	C9H15N5O3	503.974	12	15	14	2	3	0
1522.2	R01794	239.1018	C9H13N5O3	241.1175	C9H15N5O3	2.016	0	2	0	0	0	0
1523.1	R01795	165.079	C9H11NO2	181.0739	C9H11NO3	15.995	0	0	1	0	0	0
1523.2	R01795	241.1175	C9H15N5O3	239.1018	C9H13N5O3	2.016	0	2	0	0	0	0
1527	R01800	105.0426	C3H7NO3	323.0519	C9H14N3O8P	218.009	6	7	5	2	1	0
1528	R01801	172.0137	C3H9O6P	323.0519	C9H14N3O8P	151.038	6	5	2	3	0	0
1529	R01802	180.0634	C6H12O6	323.0519	C9H14N3O8P	142.988	3	2	2	3	1	0
1530	R01803	309.106	C11H19NO9	325.1009	C11H19NO10	15.995	0	0	1	0	0	0
1531	R01804	309.106	C11H19NO9	221.0899	C8H15NO6	88.016	3	4	3	0	0	0
1532	R01805	389.0723	C11H20NO12P	309.106	C11H19NO9	79.966	0	1	3	0	1	0
1533.1	R01806	809.1258	C23H38N7O17P3S	767.1152	C21H36N7O16P3S	42.011	2	2	1	0	0	0
1533.2	R01806	309.106	C11H19NO9	351.1165	C13H21NO10	42.01	2	2	1	0	0	0
1534.1	R01807	809.1258	C23H38N7O17P3S	767.1152	C21H36N7O16P3S	42.011	2	2	1	0	0	0
1534.2	R01807	309.106	C11H19NO9	351.1165	C13H21NO10	42.01	2	2	1	0	0	0
1535.1	R01808	809.1258	C23H38N7O17P3S	767.1152	C21H36N7O16P3S	42.011	2	2	1	0	0	0
1535.2	R01808	309.106	C11H19NO9	351.1165	C13H21NO10	42.01	2	2	1	0	0	0
1537	R01811	309.106	C11H19NO9	221.0899	C8H15NO6	88.016	3	4	3	0	0	0
1538.1	R01812	744.0833	C21H29N7O17P3	237.0862	C9H11N5O3	506.997	12	18	14	2	3	0
1538.2	R01812	241.1175	C9H15N5O3	237.0862	C9H11N5O3	4.031	0	4	0	0	0	0
1539.1	R01813	744.0833	C21H29N7O17P3	239.1018	C9H13N5O3	504.981	12	16	14	2	3	0
1539.2	R01813	241.1175	C9H15N5O3	239.1018	C9H13N5O3	2.016	0	2	0	0	0	0
1540.1	R01814	204.0899	C11H12N2O2	220.0848	C11H12N2O3	15.995	0	0	1	0	0	0
1540.2	R01814	241.1175	C9H15N5O3	239.1018	C9H13N5O3	2.016	0	2	0	0	0	0
1541.1	R01815	181.0739	C9H11NO3	197.0688	C9H11NO4	15.995	0	0	1	0	0	0
1541.2	R01815	241.1175	C9H15N5O3	239.1018	C9H13N5O3	2.016	0	2	0	0	0	0
1542.1	R01816	137.0477	C7H7NO2	153.0426	C7H7NO3	15.995	0	0	1	0	0	0
1542.2	R01816	241.1175	C9H15N5O3	239.1018	C9H13N5O3	2.016	0	2	0	0	0	0
1543.1	R01817	744.0833	C21H29N7O17P3	260.0297	C6H13O9P	484.054	15	16	8	7	2	0
1543.2	R01817	262.0454	C6H15O9P	260.0297	C6H13O9P	2.016	0	2	0	0	0	0
1544	R01818	260.0297	C6H13O9P	260.0297	C6H13O9P	0	0	0	0	0	0	0
1545	R01819	260.0297	C6H13O9P	260.0297	C6H13O9P	0	0	0	0	0	0	0
1547	R01823	342.1162	C12H22O11	180.0634	C6H12O6	162.053	6	10	5	0	0	0
1549.1	R01825	664.1169	C21H28N7O14P2	216.0035	C4H9O8P	448.113	17	19	6	7	1	0
1549.2	R01825	200.0086	C4H9O7P	216.0035	C4H9O8P	15.995	0	0	1	0	0	0
1550.1	R01826	167.9824	C3H5O6P	288.0246	C7H13O10P	120.042	4	8	4	0	0	0
1550.2	R01826	200.0086	C4H9O7P	288.0246	C7H13O10P	88.016	3	4	3	0	0	0
1551.1	R01827	169.998	C3H7O6P	200.0086	C4H9O7P	30.011	1	2	1	0	0	0
1551.2	R01827	290.0403	C7H15O10P	260.0297	C6H13O9P	30.011	1	2	1	0	0	0
1552	R01829	370.0066	C7H16O13P2	200.0086	C4H9O7P	169.998	3	7	6	0	1	0
1553.1	R01830	169.998	C3H7O6P	200.0086	C4H9O7P	30.011	1	2	1	0	0	0
1553.2	R01830	260.0297	C6H13O9P	230.0192	C5H11O8P	30.01	1	2	1	0	0	0
1554	R01833	286.1933	C19H26O2	302.1882	C19H26O3	15.995	0	0	1	0	0	0
1555	R01834	288.2089	C19H28O2	286.1933	C19H26O2	2.016	0	2	0	0	0	0
1556.1	R01835	744.0833	C21H29N7O17P3	286.1933	C19H26O2	457.89	2	3	15	7	3	0
1556.2	R01835	288.2089	C19H28O2	286.1933	C19H26O2	2.016	0	2	0	0	0	0
1557.1	R01836	664.1169	C21H28N7O14P2	286.1933	C19H26O2	377.924	2	2	12	7	2	0
1557.2	R01836	288.2089	C19H28O2	286.1933	C19H26O2	2.016	0	2	0	0	0	0
1558.1	R01837	664.1169	C21H28N7O14P2	286.1933	C19H26O2	377.924	2	2	12	7	2	0
1558.2	R01837	288.2089	C19H28O2	286.1933	C19H26O2	2.016	0	2	0	0	0	0
1559.1	R01838	744.0833	C21H29N7O17P3	286.1933	C19H26O2	457.89	2	3	15	7	3	0
1559.2	R01838	288.2089	C19H28O2	286.1933	C19H26O2	2.016	0	2	0	0	0	0
1560	R01840	286.1933	C19H26O2	302.1882	C19H26O3	15.995	0	0	1	0	0	0
1561	R01842	286.1933	C19H26O2	302.1882	C19H26O3	15.995	0	0	1	0	0	0
1562.1	R01843	506.9957	C10H16N5O13P3	427.0294	C10H15N5O10P2	79.966	0	1	3	0	1	0
1562.2	R01843	290.0403	C7H15O10P	370.0066	C7H16O13P2	79.966	0	1	3	0	1	0
1563.1	R01844	506.9957	C10H16N5O13P3	427.0294	C10H15N5O10P2	79.966	0	1	3	0	1	0
1563.2	R01844	210.074	C7H14O7	290.0403	C7H15O10P	79.966	0	1	3	0	1	0
1564	R01845	370.0066	C7H16O13P2	290.0403	C7H15O10P	79.966	0	1	3	0	1	0
1565	R01850	809.1258	C23H38N7O17P3S	767.1152	C21H36N7O16P3S	42.011	2	2	1	0	0	0
1569	R01855	506.9957	C10H16N5O13P3	347.0631	C10H14N5O7P	159.933	0	2	6	0	2	0
1570	R01856	506.9957	C10H16N5O13P3	267.0968	C10H13N5O4	239.899	0	3	9	0	3	0
1571.1	R01857	506.9957	C10H16N5O13P3	506.9957	C10H16N5O13P3	0	0	0	0	0	0	0
1571.2	R01857	427.0294	C10H15N5O10P2	427.0294	C10H15N5O10P2	0	0	0	0	0	0	0
1572	R01858	506.9957	C10H16N5O13P3	427.0294	C10H15N5O10P2	79.966	0	1	3	0	1	0
1573.1	R01859	506.9957	C10H16N5O13P3	427.0294	C10H15N5O10P2	79.966	0	1	3	0	1	0
1573.2	R01859	823.1414	C24H40N7O17P3S	867.1313	C25H40N7O19P3S	43.99	1	0	2	0	0	0
1575	R01861	506.9862	C10H15N5O13P2S	427.0294	C10H15N5O10P2	79.957	0	0	3	0	0	1
1577	R01863	268.0808	C10H12N4O5	230.0192	C5H11O8P	38.062	5	1	-3	4	-1	0
1578.1	R01866	744.0833	C21H29N7O17P3	156.0171	C5H4N2O4	588.066	16	25	13	5	3	0
1578.2	R01866	158.0328	C5H6N2O4	156.0171	C5H4N2O4	2.016	0	2	0	0	0	0
1579.1	R01867	116.011	C4H4O4	118.0266	C4H6O4	2.016	0	2	0	0	0	0
1579.2	R01867	158.0328	C5H6N2O4	156.0171	C5H4N2O4	2.016	0	2	0	0	0	0
1580	R01868	158.0328	C5H6N2O4	156.0171	C5H4N2O4	2.016	0	2	0	0	0	0
1581.1	R01869	664.1169	C21H28N7O14P2	156.0171	C5H4N2O4	508.1	16	24	10	5	2	0
1581.2	R01869	158.0328	C5H6N2O4	156.0171	C5H4N2O4	2.016	0	2	0	0	0	0
1582	R01870	368.0257	C10H13N2O11P	389.9518	C5H13O14P3	21.926	-5	0	3	-2	2	0
1583.1	R01872	664.1169	C21H28N7O14P2	190.0477	C7H10O6	474.069	14	18	8	7	2	0
1583.2	R01872	192.0634	C7H12O6	190.0477	C7H10O6	2.016	0	2	0	0	0	0
1584.1	R01873	330.0124	C14H6N2O8	332.0281	C14H8N2O8	2.016	0	2	0	0	0	0
1584.2	R01873	192.0634	C7H12O6	190.0477	C7H10O6	2.016	0	2	0	0	0	0
1586	R01875	307.0838	C10H17N3O6S	612.152	C20H32N6O12S2	305.068	10	15	6	3	0	1
1587	R01876	244.0695	C9H12N2O6	230.0192	C5H11O8P	14.05	4	1	-2	2	-1	0
1588	R01877	324.0359	C9H13N2O9P	244.0695	C9H12N2O6	79.966	0	1	3	0	1	0
1589	R01878	243.0855	C9H13N3O5	244.0695	C9H12N2O6	0.984	0	-1	1	-1	0	0
1590.1	R01879	146.0215	C5H6O5	118.0266	C4H6O4	27.995	1	0	1	0	0	0
1590.2	R01879	228.0746	C9H12N2O5	244.0695	C9H12N2O6	15.995	0	0	1	0	0	0
1591.1	R01880	506.9957	C10H16N5O13P3	427.0294	C10H15N5O10P2	79.966	0	1	3	0	1	0
1591.2	R01880	244.0695	C9H12N2O6	324.0359	C9H13N2O9P	79.966	0	1	3	0	1	0
1592.1	R01881	506.9957	C10H16N5O13P3	427.0294	C10H15N5O10P2	79.966	0	1	3	0	1	0
1592.2	R01881	131.0695	C4H9N3O2	211.0358	C4H10N3O5P	79.966	0	1	3	0	1	0
1593	R01882	211.0358	C4H10N3O5P	131.0695	C4H9N3O2	79.966	0	1	3	0	1	0
1594.1	R01883	398.1372	C15H22N6O5S	384.1216	C14H20N6O5S	14.016	1	2	0	0	0	0
1594.2	R01883	117.0538	C3H7N3O2	131.0695	C4H9N3O2	14.016	1	2	0	0	0	0
1595	R01884	113.0589	C4H7N3O	131.0695	C4H9N3O2	18.011	0	2	1	0	0	0
1596	R01885	559.0717	C15H23N5O14P2	347.0631	C10H14N5O7P	212.009	5	9	7	0	1	0
1597	R01886	715.1728	C21H35N9O15P2	559.0717	C15H23N5O14P2	156.101	6	12	1	4	0	0
1598	R01887	128.0586	C5H8N2O2	147.0532	C5H9NO4	18.995	0	1	2	-1	0	0
1599.1	R01888	506.9957	C10H16N5O13P3	564.2044	C18H37N4O14P	57.209	8	21	1	-1	-2	0
1599.2	R01888	484.2381	C18H36N4O11	427.0294	C10H15N5O10P2	57.209	8	21	1	-1	-2	0
1600.1	R01889	809.1258	C23H38N7O17P3S	767.1152	C21H36N7O16P3S	42.011	2	2	1	0	0	0
1600.2	R01889	483.254	C18H37N5O10	525.2646	C20H39N5O11	42.011	2	2	1	0	0	0
1601.1	R01890	482.9845	C9H16N3O14P3	488.1073	C14H26N4O11P2	5.123	5	10	-3	1	-1	0
1601.2	R01890	184.0739	C5H15NO4P	488.1073	C14H26N4O11P2	304.033	9	11	7	3	1	0
1602	R01891	488.1073	C14H26N4O11P2	323.0519	C9H14N3O8P	165.055	5	12	3	1	1	0
1603	R01892	152.0685	C5H12O5	150.0528	C5H10O5	2.016	0	2	0	0	0	0
1604.1	R01895	664.1169	C21H28N7O14P2	150.0528	C5H10O5	514.064	16	18	9	7	2	0
1604.2	R01895	152.0685	C5H12O5	150.0528	C5H10O5	2.016	0	2	0	0	0	0
1605.1	R01896	664.1169	C21H28N7O14P2	150.0528	C5H10O5	514.064	16	18	9	7	2	0
1605.2	R01896	152.0685	C5H12O5	150.0528	C5H10O5	2.016	0	2	0	0	0	0
1606	R01898	150.0528	C5H10O5	150.0528	C5H10O5	0	0	0	0	0	0	0
1607.1	R01899	744.0833	C21H29N7O17P3	190.0114	C6H6O7	554.072	15	23	10	7	3	0
1607.2	R01899	192.027	C6H8O7	190.0114	C6H6O7	2.016	0	2	0	0	0	0
1608	R01900	192.027	C6H8O7	174.0164	C6H6O6	18.011	0	2	1	0	0	0
1609.1	R01901	506.9957	C10H16N5O13P3	427.0294	C10H15N5O10P2	79.966	0	1	3	0	1	0
1609.2	R01901	150.0528	C5H10O5	230.0192	C5H11O8P	79.966	0	1	3	0	1	0
1610.1	R01902	506.9957	C10H16N5O13P3	427.0294	C10H15N5O10P2	79.966	0	1	3	0	1	0
1610.2	R01902	150.0528	C5H10O5	230.0192	C5H11O8P	79.966	0	1	3	0	1	0
1611.1	R01903	664.1169	C21H28N7O14P2	150.0528	C5H10O5	514.064	16	18	9	7	2	0
1611.2	R01903	152.0685	C5H12O5	150.0528	C5H10O5	2.016	0	2	0	0	0	0
1612.1	R01904	744.0833	C21H29N7O17P3	150.0528	C5H10O5	594.031	16	19	12	7	3	0
1612.2	R01904	152.0685	C5H12O5	150.0528	C5H10O5	2.016	0	2	0	0	0	0
1613	R01905	194.0427	C6H10O7	150.0528	C5H10O5	43.99	1	0	2	0	0	0
1614	R01906	150.0528	C5H10O5	150.0528	C5H10O5	0	0	0	0	0	0	0
1615	R01908	839.1	C23H36N7O19P3S	795.1101	C22H36N7O17P3S	43.99	1	0	2	0	0	0
1616.1	R01909	506.9957	C10H16N5O13P3	427.0294	C10H15N5O10P2	79.966	0	1	3	0	1	0
1616.2	R01909	169.0739	C8H11NO3	249.0402	C8H12NO6P	79.966	0	1	3	0	1	0
1617	R01910	169.0739	C8H11NO3	167.0582	C8H9NO3	2.016	0	2	0	0	0	0
1618	R01911	169.0739	C8H11NO3	249.0402	C8H12NO6P	79.966	0	1	3	0	1	0
1619.1	R01912	566.055	C15H24N2O17P2	404.0022	C9H14N2O12P2	162.053	6	10	5	0	0	0
1619.2	R01912	169.0739	C8H11NO3	331.1267	C14H21NO8	162.053	6	10	5	0	0	0
1620	R01913	169.0739	C8H11NO3	135.0532	C4H9NO4	34.021	4	2	-1	0	0	0
1623.1	R01917	506.9957	C10H16N5O13P3	434.2311	C17H34N6O5S	72.765	-7	-18	8	-1	3	-1
1623.2	R01917	307.0838	C10H17N3O6S	427.0294	C10H15N5O10P2	119.946	0	-2	4	2	2	-1
1623.3	R01917	145.1579	C7H19N3	427.0294	C10H15N5O10P2	281.871	3	-4	10	2	2	0
1624	R01918	434.2311	C17H34N6O5S	307.0838	C10H17N3O6S	127.147	7	17	-1	3	0	0
1625	R01919	145.1579	C7H19N3	159.1735	C8H21N3	14.016	1	2	0	0	0	0
1626	R01920	355.1552	C14H23N6O3S	297.0896	C11H15N5O3S	58.066	3	8	0	1	0	0
1627.1	R01921	664.1169	C21H28N7O14P2	160.0974	C7H14NO3	504.019	14	14	11	6	2	0
1627.2	R01921	161.1052	C7H15NO3	665.1248	C21H29N7O14P2	504.02	14	14	11	6	2	0
1628	R01922	161.129	C7H17N2O2	161.1052	C7H15NO3	0.024	0	2	-1	1	0	0
1629	R01923	161.1052	C7H15NO3	399.3349	C23H45NO4	238.23	16	30	1	0	0	0
1631.1	R01926	506.9957	C10H16N5O13P3	427.0294	C10H15N5O10P2	79.966	0	1	3	0	1	0
1631.2	R01926	299.2824	C18H37NO2	379.2488	C18H38NO5P	79.966	0	1	3	0	1	0
1632.1	R01928	566.055	C15H24N2O17P2	461.3353	C24H47NO7	104.72	-9	-23	10	1	2	0
1632.2	R01928	299.2824	C18H37NO2	404.0022	C9H14N2O12P2	104.72	-9	-23	10	1	2	0
1633.1	R01929	488.1073	C14H26N4O11P2	465.3457	C23H50N2O5P	22.762	-9	-24	6	2	1	0
1633.2	R01929	299.2824	C18H37NO2	323.0519	C9H14N3O8P	23.769	-9	-23	6	2	1	0
1636.1	R01932	665.1248	C21H29N7O14P2	162.0528	C6H10O5	503.072	15	19	9	7	2	0
1636.2	R01932	160.0372	C6H8O5	162.0528	C6H10O5	2.016	0	2	0	0	0	0
1637.1	R01933	664.1169	C21H28N7O14P2	881.1469	C26H42N7O19P3S	217.03	5	14	5	0	1	1
1637.2	R01933	767.1152	C21H36N7O16P3S	665.1248	C21H29N7O14P2	101.99	0	7	2	0	1	1
1637.3	R01933	160.0372	C6H8O5	665.1248	C21H29N7O14P2	505.088	15	21	9	7	2	0
1638.1	R01934	664.1169	C21H28N7O14P2	160.0372	C6H8O5	504.08	15	20	9	7	2	0
1638.2	R01934	206.0427	C7H10O7	160.0372	C6H8O5	46.005	1	2	2	0	0	0
1639	R01936	204.027	C7H8O7	160.0372	C6H8O5	43.99	1	0	2	0	0	0
1640.1	R01937	664.1169	C21H28N7O14P2	157.0375	C6H7NO4	507.079	15	21	10	6	2	0
1640.2	R01937	160.0372	C6H8O5	157.0375	C6H7NO4	3	0	1	1	-1	0	0
1641.1	R01938	744.0833	C21H29N7O17P3	157.0375	C6H7NO4	587.046	15	22	13	6	3	0
1641.2	R01938	160.0372	C6H8O5	157.0375	C6H7NO4	3	0	1	1	-1	0	0
1642.1	R01939	146.0215	C5H6O5	147.0532	C5H9NO4	1.032	0	3	-1	1	0	0
1642.2	R01939	161.0688	C6H11NO4	160.0372	C6H8O5	1.032	0	3	-1	1	0	0
1644.1	R01941	744.0833	C21H29N7O17P3	929.1469	C30H42N7O19P3S	185.064	9	13	2	0	0	1
1644.2	R01941	767.1152	C21H36N7O16P3S	745.0911	C21H30N7O17P3	22.024	0	6	-1	0	0	1
1644.3	R01941	164.0473	C9H8O3	745.0911	C21H30N7O17P3	581.044	12	22	14	7	3	0
1645.1	R01942	398.1372	C15H22N6O5S	384.1216	C14H20N6O5S	14.016	1	2	0	0	0	0
1645.2	R01942	929.1469	C30H42N7O19P3S	943.1626	C31H44N7O19P3S	14.016	1	2	0	0	0	0
1646.1	R01943	506.9957	C10H16N5O13P3	347.0631	C10H14N5O7P	159.933	0	2	6	0	2	0
1646.2	R01943	767.1152	C21H36N7O16P3S	929.1469	C30H42N7O19P3S	162.032	9	6	3	0	0	0
1646.3	R01943	180.0423	C9H8O4	347.0631	C10H14N5O7P	167.021	1	6	3	5	1	0
1647	R01944	929.1469	C30H42N7O19P3S	767.1152	C21H36N7O16P3S	162.032	9	6	3	0	0	0
1648.1	R01945	192.0634	C7H12O6	354.0951	C16H18O9	162.032	9	6	3	0	0	0
1648.2	R01945	929.1469	C30H42N7O19P3S	767.1152	C21H36N7O16P3S	162.032	9	6	3	0	0	0
1649.1	R01946	192.027	C6H8O7	354.0587	C15H14O10	162.032	9	6	3	0	0	0
1649.2	R01946	929.1469	C30H42N7O19P3S	767.1152	C21H36N7O16P3S	162.032	9	6	3	0	0	0
1650.1	R01951	522.9907	C10H16N5O14P3	589.0822	C16H25N5O15P2	66.091	6	9	1	0	-1	0
1650.2	R01951	244.0348	C6H13O8P	589.0822	C16H25N5O15P2	345.047	10	12	7	5	1	0
1652.1	R01954	506.9957	C10H16N5O13P3	347.0631	C10H14N5O7P	159.933	0	2	6	0	2	0
1652.2	R01954	133.0375	C4H7NO4	290.1226	C10H18N4O6	157.085	6	11	2	3	0	0
1652.3	R01954	175.0957	C6H13N3O3	290.1226	C10H18N4O6	115.027	4	5	3	1	0	0
1653.1	R01956	146.0215	C5H6O5	147.0532	C5H9NO4	1.032	0	3	-1	1	0	0
1653.2	R01956	208.0848	C10H12N2O3	207.0532	C10H9NO4	1.032	0	3	-1	1	0	0
1654	R01957	208.0848	C10H12N2O3	207.0532	C10H9NO4	1.032	0	3	-1	1	0	0
1655	R01959	236.0797	C11H12N2O4	208.0848	C10H12N2O3	27.995	1	0	1	0	0	0
1656.1	R01960	745.0911	C21H30N7O17P3	224.0797	C10H12N2O4	521.011	11	18	13	5	3	0
1656.2	R01960	208.0848	C10H12N2O3	224.0797	C10H12N2O4	15.995	0	0	1	0	0	0
1657.1	R01961	506.9957	C10H16N5O13P3	427.0294	C10H15N5O10P2	79.966	0	1	3	0	1	0
1657.2	R01961	179.0794	C6H13NO5	259.0457	C6H14NO8P	79.966	0	1	3	0	1	0
1658	R01962	179.0794	C6H13NO5	195.0743	C6H13NO6	15.995	0	0	1	0	0	0
1659	R01963	259.0362	C6H13NO8S	179.0794	C6H13NO5	79.957	0	0	3	0	0	1
1660.1	R01964	507.9798	C10H15N4O14P3	428.0134	C10H14N4O11P2	79.966	0	1	3	0	1	0
1660.2	R01964	179.0794	C6H13NO5	259.0457	C6H14NO8P	79.966	0	1	3	0	1	0
1661.1	R01965	491.0008	C10H16N5O12P3	411.0345	C10H15N5O9P2	79.966	0	1	3	0	1	0
1661.2	R01965	179.0794	C6H13NO5	259.0457	C6H14NO8P	79.966	0	1	3	0	1	0
1663.1	R01967	506.9957	C10H16N5O13P3	427.0294	C10H15N5O10P2	79.966	0	1	3	0	1	0
1663.2	R01967	267.0968	C10H13N5O4	347.0631	C10H14N5O7P	79.966	0	1	3	0	1	0
1664	R01968	347.0631	C10H14N5O7P	267.0968	C10H13N5O4	79.966	0	1	3	0	1	0
1665	R01969	267.0968	C10H13N5O4	214.0242	C5H11O7P	53.073	5	2	-3	5	-1	0
1666.1	R01972	398.1372	C15H22N6O5S	384.1216	C14H20N6O5S	14.016	1	2	0	0	0	0
1666.2	R01972	203.0582	C11H9NO3	217.0739	C12H11NO3	14.016	1	2	0	0	0	0
1667.1	R01973	398.1372	C15H22N6O5S	384.1216	C14H20N6O5S	14.016	1	2	0	0	0	0
1667.2	R01973	203.0582	C11H9NO3	217.0739	C12H11NO3	14.016	1	2	0	0	0	0
1668	R01974	203.0582	C11H9NO3	159.0684	C10H9NO	43.99	1	0	2	0	0	0
1669.1	R01975	664.1169	C21H28N7O14P2	851.1363	C25H40N7O18P3S	187.019	4	12	4	0	1	1
1669.2	R01975	853.152	C25H42N7O18P3S	851.1363	C25H40N7O18P3S	2.016	0	2	0	0	0	0
1670.1	R01976	744.0833	C21H29N7O17P3	851.1363	C25H40N7O18P3S	107.053	4	11	1	0	0	1
1670.2	R01976	853.152	C25H42N7O18P3S	851.1363	C25H40N7O18P3S	2.016	0	2	0	0	0	0
1671.1	R01977	744.0833	C21H29N7O17P3	851.1363	C25H40N7O18P3S	107.053	4	11	1	0	0	1
1671.2	R01977	853.152	C25H42N7O18P3S	851.1363	C25H40N7O18P3S	2.016	0	2	0	0	0	0
1672.1	R01978	767.1152	C21H36N7O16P3S	809.1258	C23H38N7O17P3S	42.011	2	2	1	0	0	0
1672.2	R01978	911.1575	C27H44N7O20P3S	851.1363	C25H40N7O18P3S	60.021	2	4	2	0	0	0
1673.1	R01980	506.9957	C10H16N5O13P3	427.0294	C10H15N5O10P2	79.966	0	1	3	0	1	0
1673.2	R01980	194.0427	C6H10O7	274.009	C6H11O10P	79.966	0	1	3	0	1	0
1674.1	R01981	664.1169	C21H28N7O14P2	210.0376	C6H10O8	454.079	15	18	6	7	2	0
1674.2	R01981	194.0427	C6H10O7	210.0376	C6H10O8	15.995	0	0	1	0	0	0
1676	R01983	194.0427	C6H10O7	194.0427	C6H10O7	0	0	0	0	0	0	0
1677	R01984	194.0427	C6H10O7	176.0321	C6H8O6	18.011	0	2	1	0	0	0
1678	R01986	744.0833	C21H29N7O17P3	103.0633	C4H9NO2	641.02	17	20	15	6	3	0
1679	R01987	103.0633	C4H9NO2	145.0739	C6H11NO3	42.011	2	2	1	0	0	0
1680.1	R01989	174.1117	C6H14N4O2	145.0851	C5H11N3O2	29.027	1	3	0	1	0	0
1680.2	R01989	103.0633	C4H9NO2	132.0899	C5H12N2O2	29.027	1	3	0	1	0	0
1681	R01990	145.0851	C5H11N3O2	103.0633	C4H9NO2	42.022	1	2	0	2	0	0
1682.1	R01991	506.9957	C10H16N5O13P3	427.0294	C10H15N5O10P2	79.966	0	1	3	0	1	0
1682.2	R01991	155.0695	C6H9N3O2	240.1222	C10H16N4O3	85.053	4	7	1	1	0	0
1682.3	R01991	103.0633	C4H9NO2	240.1222	C10H16N4O3	137.059	6	7	1	3	0	0
1683	R01992	240.1222	C10H16N4O3	155.0695	C6H9N3O2	85.053	4	7	1	1	0	0
1684	R01993	158.0328	C5H6N2O4	176.0433	C5H8N2O5	18.01	0	2	1	0	0	0
1685	R01994	566.055	C15H24N2O17P2	404.0022	C9H14N2O12P2	162.053	6	10	5	0	0	0
1686	R01995	566.055	C15H24N2O17P2	404.0022	C9H14N2O12P2	162.053	6	10	5	0	0	0
1687	R01996	607.0816	C17H27N3O17P2	404.0022	C9H14N2O12P2	203.079	8	13	5	1	0	0
1688	R01997	566.055	C15H24N2O17P2	404.0022	C9H14N2O12P2	162.053	6	10	5	0	0	0
1693.1	R02003	246.0058	C5H12O7P2	382.131	C15H28O7P2	136.125	10	16	0	0	0	0
1693.2	R02003	314.0684	C10H20O7P2	382.131	C15H28O7P2	68.063	5	8	0	0	0	0
1694	R02004	314.0684	C10H20O7P2	154.1358	C10H18O	159.933	0	2	6	0	2	0
1695	R02006	314.0684	C10H20O7P2	154.1358	C10H18O	159.933	0	2	6	0	2	0
1696	R02007	314.0684	C10H20O7P2	314.0684	C10H20O7P2	0	0	0	0	0	0	0
1697	R02008	166.0994	C10H14O2	168.115	C10H16O2	2.016	0	2	0	0	0	0
1698	R02009	314.0684	C10H20O7P2	136.1252	C10H16	177.943	0	4	7	0	2	0
1699	R02010	314.0684	C10H20O7P2	136.1252	C10H16	177.943	0	4	7	0	2	0
1700	R02011	314.0684	C10H20O7P2	136.1252	C10H16	177.943	0	4	7	0	2	0
1701	R02013	314.0684	C10H20O7P2	136.1252	C10H16	177.943	0	4	7	0	2	0
1702	R02014	491.0008	C10H16N5O12P3	506.9957	C10H16N5O13P3	15.995	0	0	1	0	0	0
1704	R02017	411.0345	C10H15N5O9P2	427.0294	C10H15N5O10P2	15.995	0	0	1	0	0	0
1705	R02018	388.0073	C9H14N2O11P2	404.0022	C9H14N2O12P2	15.995	0	0	1	0	0	0
1706	R02019	427.0294	C10H15N5O10P2	443.0243	C10H15N5O11P2	15.995	0	0	1	0	0	0
1707	R02020	506.9957	C10H16N5O13P3	522.9907	C10H16N5O14P3	15.995	0	0	1	0	0	0
1708	R02021	506.9862	C10H15N5O13P2S	427.0294	C10H15N5O10P2	79.957	0	0	3	0	0	1
1709	R02022	466.9896	C9H16N3O13P3	482.9845	C9H16N3O14P3	15.995	0	0	1	0	0	0
1710	R02023	467.9736	C9H15N2O14P3	483.9685	C9H15N2O15P3	15.995	0	0	1	0	0	0
1711	R02024	387.0233	C9H15N3O10P2	403.0182	C9H15N3O11P2	15.995	0	0	1	0	0	0
1712	R02025	149.051	C5H11NO2S	165.046	C5H11NO3S	15.995	0	0	1	0	0	0
1713	R02026	161.0688	C6H11NO4	135.0354	C4H9NO2S	26.033	2	2	2	0	0	-1
1717.1	R02032	664.1169	C21H28N7O14P2	274.009	C6H11O10P	390.108	15	17	4	7	1	0
1717.2	R02032	276.0246	C6H13O10P	274.009	C6H11O10P	2.016	0	2	0	0	0	0
1718.1	R02034	744.0833	C21H29N7O17P3	274.009	C6H11O10P	470.074	15	18	7	7	2	0
1718.2	R02034	276.0246	C6H13O10P	274.009	C6H11O10P	2.016	0	2	0	0	0	0
1719	R02035	258.0141	C6H11O9P	276.0246	C6H13O10P	18.011	0	2	1	0	0	0
1720	R02036	276.0246	C6H13O10P	258.0141	C6H11O9P	18.011	0	2	1	0	0	0
1721.1	R02037	398.1372	C15H22N6O5S	384.1216	C14H20N6O5S	14.016	1	2	0	0	0	0
1721.2	R02037	141.0191	C2H8NO4P	155.0347	C3H10NO4P	14.016	1	2	0	0	0	0
1722.1	R02038	482.9845	C9H16N3O14P3	446.0604	C11H20N4O11P2	36.924	-2	-4	3	-1	1	0
1722.2	R02038	141.0191	C2H8NO4P	446.0604	C11H20N4O11P2	305.041	9	12	7	3	1	0
1727.1	R02047	664.1169	C21H28N7O14P2	102.0317	C4H6O3	562.085	17	22	11	7	2	0
1727.2	R02047	104.0473	C4H8O3	102.0317	C4H6O3	2.016	0	2	0	0	0	0
1728	R02050	103.0633	C4H9NO2	102.0317	C4H6O3	1.032	0	3	-1	1	0	0
1734	R02056	398.1372	C15H22N6O5S	384.1216	C14H20N6O5S	14.016	1	2	0	0	0	0
1735	R02057	446.0604	C11H20N4O11P2	323.0519	C9H14N3O8P	123.009	2	6	3	1	1	0
1736.1	R02058	809.1258	C23H38N7O17P3S	767.1152	C21H36N7O16P3S	42.011	2	2	1	0	0	0
1736.2	R02058	259.0457	C6H14NO8P	301.0563	C8H16NO9P	42.011	2	2	1	0	0	0
1737	R02059	301.0563	C8H16NO9P	259.0457	C6H14NO8P	42.011	2	2	1	0	0	0
1738	R02060	259.0457	C6H14NO8P	259.0457	C6H14NO8P	0	0	0	0	0	0	0
1739.1	R02061	246.0058	C5H12O7P2	450.1936	C20H36O7P2	204.188	15	24	0	0	0	0
1739.2	R02061	382.131	C15H28O7P2	450.1936	C20H36O7P2	68.063	5	8	0	0	0	0
1740.1	R02063	745.0911	C21H30N7O17P3	456.2406	C20H42O7P2	288.851	1	-12	10	7	1	0
1740.2	R02063	450.1936	C20H36O7P2	456.2406	C20H42O7P2	6.047	0	6	0	0	0	0
1741	R02064	450.1936	C20H36O7P2	272.2504	C20H32	177.943	0	4	7	0	2	0
1742	R02065	450.1936	C20H36O7P2	722.444	C40H68O7P2	272.25	20	32	0	0	0	0
1743	R02068	450.1936	C20H36O7P2	450.1936	C20H36O7P2	0	0	0	0	0	0	0
1744.1	R02071	506.9957	C10H16N5O13P3	427.0294	C10H15N5O10P2	79.966	0	1	3	0	1	0
1744.2	R02071	260.0297	C6H13O9P	339.996	C6H14O12P2	79.966	0	1	3	0	1	0
1745	R02073	260.0297	C6H13O9P	339.996	C6H14O12P2	79.966	0	1	3	0	1	0
1746	R02075	197.0688	C9H11NO4	229.0586	C9H11NO6	31.99	0	0	2	0	0	0
1747	R02076	197.0688	C9H11NO4	229.0586	C9H11NO6	31.99	0	0	2	0	0	0
1748.1	R02077	146.0215	C5H6O5	147.0532	C5H9NO4	1.032	0	3	-1	1	0	0
1748.2	R02077	197.0688	C9H11NO4	196.0372	C9H8O5	1.032	0	3	-1	1	0	0
1749.1	R02078	181.0739	C9H11NO3	195.0532	C9H9NO4	13.979	0	-2	1	0	0	0
1749.2	R02078	197.0688	C9H11NO4	197.0688	C9H11NO4	0	0	0	0	0	0	0
1750	R02080	197.0688	C9H11NO4	153.079	C8H11NO2	43.99	1	0	2	0	0	0
1751.1	R02081	664.1169	C21H28N7O14P2	911.1575	C27H44N7O20P3S	247.041	6	16	6	0	1	1
1751.2	R02081	767.1152	C21H36N7O16P3S	665.1248	C21H29N7O14P2	101.99	0	7	2	0	1	1
1751.3	R02081	148.0736	C6H12O4	665.1248	C21H29N7O14P2	517.051	15	17	10	7	2	0
1752.1	R02082	744.0833	C21H29N7O17P3	911.1575	C27H44N7O20P3S	167.074	6	15	3	0	0	1
1752.2	R02082	767.1152	C21H36N7O16P3S	745.0911	C21H30N7O17P3	22.024	0	6	-1	0	0	1
1752.3	R02082	148.0736	C6H12O4	745.0911	C21H30N7O17P3	597.017	15	18	13	7	3	0
1753	R02083	911.1575	C27H44N7O20P3S	767.1152	C21H36N7O16P3S	144.042	6	8	4	0	0	0
1754.1	R02084	867.1313	C25H40N7O19P3S	911.1575	C27H44N7O20P3S	44.026	2	4	1	0	0	0
1754.2	R02084	162.0528	C6H10O5	118.0266	C4H6O4	44.026	2	4	1	0	0	0
1755	R02085	911.1575	C27H44N7O20P3S	893.1469	C27H42N7O19P3S	18.011	0	2	1	0	0	0
1756	R02087	301.0563	C8H16NO9P	301.0563	C8H16NO9P	0	0	0	0	0	0	0
1757	R02088	331.0682	C10H14N5O6P	251.1018	C10H13N5O3	79.966	0	1	3	0	1	0
1758.1	R02089	506.9957	C10H16N5O13P3	427.0294	C10H15N5O10P2	79.966	0	1	3	0	1	0
[truncated: 11,456 more rows]
