# Supplementary material for: Untargeted high-resolution paired mass distance data mining for retrieving general chemical relationships
Source: Commun Chem. 2020 Nov 6;3:157. doi: 10.1038/s42004-020-00403-z (PMC8320691; doi:10.1038/s42004-020-00403-z)
Supplement: Supplementary file 5 — Supplementary Data 3 [file 42004_2020_403_MOESM5_ESM.csv]

	accession	origin	logpexp	carcinogenicity	lethaldose	classes	monisotopic_molecular_weight	iupac_name	name	chemical_formula	InChIKey	cas_registry_number	hmdb	drugbank	kegg	biocyc	pubchem	chemspider	smiles	kingdom	direct_parent	super_class	class	sub_class	molecular_framework
1	T3D0001	Exogenous	NA	1, carcinogenic to humans. (L135)	130 mg for an adult human. (T15)	SmallMolecule	74.919950677	arsenic(3+) ion	Arsenic	As	LULLIKNODDLMDQ-UHFFFAOYSA-N	7440-38-2	HMDB02290	NA	C06269	CPD-763	104734	94549	[As+3]	Chemical entities	Homogeneous metalloid compounds	Inorganic compounds	Homogeneous metal compounds	Homogeneous metalloid compounds	NA
2	T3D0002	Exogenous	NA	2B, possibly carcinogenic to humans. (L135)	714 mg/kg of lead acetate (i.e., about 450 mg/kg of lead) is the lethal oral dose. An oral dose of 450 mg Pb/kg is equivalent to a 70-kg worker being exposed to 21,000 mg Pb/m3 for 30 minutes, assuming a breathing rate of 50 L/minute and 100% absorption.	SmallMolecule	207.97553869	\xce\xbb\xc2\xb2-lead(2+) ion	Lead	Pb	RVPVRDXYQKGNMQ-UHFFFAOYSA-N	7439-92-1	HMDB04628	NA	C06696	CPD-527	73212	65967	[Pb++]	Chemical entities	Homogeneous post-transition metal compounds	Inorganic compounds	Homogeneous metal compounds	Homogeneous post-transition metal compounds	NA
3	T3D0003	Exogenous	0.62	3, not classifiable as to its carcinogenicity to humans. (L135)	1 to 4 grams or 14 to 57 mg/kg for a 70-kg adult human. (T9)	SmallMolecule	201.970625604	mercury(2+) ion	Mercury	Hg	BQPIGGFYSBELGY-UHFFFAOYSA-N	7439-97-6	HMDB03625	NA	C00703	CPD-29	26623	24800	[Hg++]	Chemical entities	Homogeneous transition metal compounds	Inorganic compounds	Homogeneous metal compounds	Homogeneous transition metal compounds	NA
4	T3D0004	Exogenous	NA	1, carcinogenic to humans. (L135)	120 000 ppm for an adult human. (T16)	SmallMolecule	61.992327803	chloroethene	Vinyl chloride	C2H3Cl	BZHJMEDXRYGGRV-UHFFFAOYSA-N	75-01-4	NA	NA	C06793	11-DCE	6338	NA	ClC=C	Chemical entities	Vinyl chlorides	Organic compounds	Organohalogen compounds	Vinyl halides	Aliphatic acyclic compounds
5	T3D0006	Exogenous	2.13	1, carcinogenic to humans. (L135)	50-500 mg/kg (oral) or 20 000 ppm (inhaled) for an adult human. (L138)	SmallMolecule	78.046950192	benzene	Benzene	C6H6	UHOVQNZJYSORNB-UHFFFAOYSA-N	71-43-2	HMDB01505	NA	C01407	BENZENE	241	236	C1=CC=CC=C1	NA	NA	NA	NA	NA	NA
6	T3D0007	Exogenous	NA	1, carcinogenic to humans. (L135)	150 mg (oral) or 39 mg/m3 over 20 minutes (inhalation) for an adult human. (T14, A108)	SmallMolecule	113.902260961	cadmium(2+) ion	Cadmium	Cd	WLZRMCYVCSSEQC-UHFFFAOYSA-N	7440-43-9	HMDB03638	NA	C01413	CD%2b2	31193	28935	[Cd++]	Chemical entities	Homogeneous transition metal compounds	Inorganic compounds	Homogeneous metal compounds	Homogeneous transition metal compounds	NA
7	T3D0009	Exogenous	NA	1, carcinogenic to humans. (L135)	NA	SmallMolecule	252.093900384	pentacyclo[10.6.2.0\xc2\xb2,\xe2\x81\xb7.0\xe2\x81\xb9,\xc2\xb9\xe2\x81\xb9.0\xc2\xb9\xe2\x81\xb6,\xc2\xb2\xe2\x81\xb0]icosa-1(19),2,4,6,8,10,12(20),13,15,17-decaene	Benzo[a]pyrene	C20H12	FMMWHPNWAFZXNH-UHFFFAOYSA-N	50-32-8	NA	NA	C07535	NA	2336	2246	C1=CC=C2C(=C1)C=C1C=CC3=C4C(C=CC2=C14)=CC=C3	Chemical entities	Benzopyrenes	Organic compounds	Benzenoids	Pyrenes	Aromatic homopolycyclic compounds
8	T3D0010	Exogenous	NA	2B, possibly carcinogenic to humans. (L135)	NA	SmallMolecule	252.093900384	pentacyclo[10.7.1.0\xc2\xb2,\xe2\x81\xb7.0\xe2\x81\xb8,\xc2\xb2\xe2\x81\xb0.0\xc2\xb9\xc2\xb3,\xc2\xb9\xe2\x81\xb8]icosa-1(19),2,4,6,8(20),9,11,13,15,17-decaene	Benzo[b]fluoranthene	C20H12	FTOVXSOBNPWTSH-UHFFFAOYSA-N	205-99-2	NA	NA	C14320	NA	9153	8799	C1=CC=C2C(=C1)C1=CC3=CC=CC=C3C3=CC=CC2=C13	Chemical entities	Phenanthrenes and derivatives	Organic compounds	Benzenoids	Phenanthrenes and derivatives	Aromatic homopolycyclic compounds
9	T3D0011	Exogenous	1.97	2B, possibly carcinogenic to humans. (L135)	10 mL for an adult human. (T17)	SmallMolecule	117.914383153	trichloromethane	Chloroform	CHCl3	HEDRZPFGACZZDS-UHFFFAOYSA-N	67-66-3	HMDB29596	NA	C13827	5-CHLOROFORMYCIN	6212	5977	ClC(Cl)Cl	Chemical entities	Trihalomethanes	Organic compounds	Organohalogen compounds	Alkyl halides	Aliphatic acyclic compounds
10	T3D0012	Exogenous	6.91	DDT is possibly carcinogenic to humans (Group 2B). (L2151)	NA	SmallMolecule	351.914688823	1-chloro-4-[2,2,2-trichloro-1-(4-chlorophenyl)ethyl]benzene	Clofenotane	C14H9Cl5	YVGGHNCTFXOJCH-UHFFFAOYSA-N	50-29-3	HMDB32127	NA	C04623	CPD-1125	3036	2928	ClC1=CC=C(C=C1)C(C1=CC=C(Cl)C=C1)C(Cl)(Cl)Cl	Chemical entities	Diphenylmethanes	Organic compounds	Benzenoids	Benzene and substituted derivatives	Aromatic homomonocyclic compounds
11	T3D0013	Exogenous	NA	1, carcinogenic to humans. (L135)	NA	SmallMolecule	323.883388695	1,2,3-trichloro-4-(2,3-dichlorophenyl)benzene	Aroclor 1254	C12H5Cl5	AUGNBQPSMWGAJE-UHFFFAOYSA-N	11097-69-1	NA	NA	NA	NA	40470	36975	ClC1=CC=CC(=C1Cl)C1=C(Cl)C(Cl)=C(Cl)C=C1	Chemical entities	Polychlorinated biphenyls	Organic compounds	Benzenoids	Benzene and substituted derivatives	Aromatic homomonocyclic compounds
12	T3D0014	Exogenous	NA	1, carcinogenic to humans. (L135)	NA	SmallMolecule	357.84441637	1,2,3-trichloro-4-(2,3,4-trichlorophenyl)benzene	Aroclor 1260	C12H4Cl6	BTAGRXWGMYTPBY-UHFFFAOYSA-N	11096-82-5	NA	NA	NA	NA	38018	34853	ClC1=C(Cl)C(Cl)=C(C=C1)C1=C(Cl)C(Cl)=C(Cl)C=C1	Chemical entities	Polychlorinated biphenyls	Organic compounds	Benzenoids	Benzene and substituted derivatives	Aromatic homomonocyclic compounds
13	T3D0015	Exogenous	NA	2A, probably carcinogenic to humans. (L135)	NA	SmallMolecule	278.109550448	pentacyclo[12.8.0.0\xc2\xb3,\xc2\xb9\xc2\xb2.0\xe2\x81\xb4,\xe2\x81\xb9.0\xc2\xb9\xe2\x81\xb5,\xc2\xb2\xe2\x81\xb0]docosa-1,3(12),4,6,8,10,13,15,17,19,21-undecaene	Dibenzo[a,h]anthracene	C22H14	LHRCREOYAASXPZ-UHFFFAOYSA-N	53-70-3	NA	NA	C14325	NA	5889	5678	C1=CC=C2C(C=CC3=CC4=C(C=CC5=CC=CC=C45)C=C23)=C1	Chemical entities	Phenanthrenes and derivatives	Organic compounds	Benzenoids	Phenanthrenes and derivatives	Aromatic homopolycyclic compounds
14	T3D0016	Exogenous	2.42	1, carcinogenic to humans. (L135)	3 to 5 mg/kg for an adult human. (L138)	SmallMolecule	129.914383153	1,1,2-trichloroethene	Trichloroethylene	C2HCl3	XSTXAVWGXDQKEL-UHFFFAOYSA-N	1979-01-06	HMDB29593	NA	C06790	TRICHLOROETHENE	6575	13837280	ClC=C(Cl)Cl	Chemical entities	Vinyl chlorides	Organic compounds	Organohalogen compounds	Vinyl halides	Aliphatic acyclic compounds
15	T3D0017	Exogenous	NA	3, not classifiable as to its carcinogenicity to humans. (L135)	NA	SmallMolecule	377.87063112	(1R,2S,3S,6R,7R,8S,9S,11R)-3,4,5,6,13,13-hexachloro-10-oxapentacyclo[6.3.1.1\xc2\xb3,\xe2\x81\xb6.0\xc2\xb2,\xe2\x81\xb7.0\xe2\x81\xb9,\xc2\xb9\xc2\xb9]tridec-4-ene	Dieldrin	C12H8Cl6O	DFBKLUNHFCTMDC-PICURKEMNA-N	60-57-1	NA	NA	C13718	NA	969491	10292746	[H][C@]12O[C@@]1([H])[C@@]1([H])C[C@]2([H])[C@@]2([H])[C@]1([H])[C@@]1(Cl)C(Cl)=C(Cl)[C@]2(Cl)C1(Cl)Cl	Chemical entities	Monoterpenoids	Organic compounds	Lipids and lipid-like molecules	Prenol lipids	Aliphatic heteropolycyclic compounds
16	T3D0018	Exogenous	NA	1, carcinogenic to humans. (L135)	1 to 3 grams for an adult human. (A119)	SmallMolecule	51.940511904	\xce\xbb\xe2\x81\xb6-chromium(6+) ion	Hexavalent chromium	Cr	JOPOVCBBYLSVDA-UHFFFAOYSA-N	18540-29-9	NA	NA	C19161	NA	29131	27099	[Cr+6]	Chemical entities	Homogeneous transition metal compounds	Inorganic compounds	Homogeneous metal compounds	Homogeneous transition metal compounds	NA
17	T3D0019	Exogenous	NA	No indication of carcinogenicity to humans (not listed by IARC).	1 mg/kg body weight (L138)	SmallMolecule	123.895046048	tricyclo[1.1.0.0\xc2\xb2,\xe2\x81\xb4]tetraphosphane	White Phosphorus	P4	OBSZRRSYVTXPNB-UHFFFAOYSA-N	12185-10-3	NA	NA	NA	NA	NA	109894	P12P3P1P23	Chemical entities	Homogeneous other non-metal compounds	Inorganic compounds	Homogeneous non-metal compounds	Homogeneous other non-metal compounds	NA
18	T3D0020	Exogenous	NA	2B, possibly carcinogenic to humans. (L135)	100 mg/kg for an adult human. (T15)	SmallMolecule	405.797771848	1,3,4,7,8,9,10,10-octachlorotricyclo[5.2.1.0\xc2\xb2,\xe2\x81\xb6]dec-8-ene	Chlordane	C10H6Cl8	BIWJNBZANLAXMG-UHFFFAOYNA-N	57-74-9	NA	NA	C14176	1-AMINO-PROPAN-2-OL	5993	26563723	ClC1CC2C(C1Cl)C1(Cl)C(Cl)=C(Cl)C2(Cl)C1(Cl)Cl	Chemical entities	Vinyl chlorides	Organic compounds	Organohalogen compounds	Vinyl halides	Aliphatic homopolycyclic compounds
19	T3D0021	Exogenous	NA	Not directly listed by IARC, but carcinogenicity studies of this DDT metabolite are discussed in connection with DDT (L2151).	NA	SmallMolecule	315.938011084	1-chloro-4-[2,2-dichloro-1-(4-chlorophenyl)ethenyl]benzene	b"P,P'-DDE "	C14H8Cl4	UCNVFOCBFJOQAL-UHFFFAOYSA-N	72-55-9	NA	NA	C04596	PRO	3035	2927	ClC(Cl)=C(C1=CC=C(Cl)C=C1)C1=CC=C(Cl)C=C1	Chemical entities	Diphenylmethanes	Organic compounds	Benzenoids	Benzene and substituted derivatives	Aromatic homomonocyclic compounds
20	T3D0022	Exogenous	NA	3, not classifiable as to its carcinogenicity to humans. (L135)	NA	SmallMolecule	257.813116242	hexachlorobuta-1,3-diene	Hexachlorobutadiene	C4Cl6	RWNKSTSCBHKHTB-UHFFFAOYSA-N	87-68-3	NA	NA	C11091	BUTADIENE	6901	6635	ClC(Cl)=C(Cl)C(Cl)=C(Cl)Cl	Chemical entities	Vinyl chlorides	Organic compounds	Organohalogen compounds	Vinyl halides	Aliphatic acyclic compounds
21	T3D0024	Exogenous	NA	3, not classifiable as to its carcinogenicity to humans. (L135)	5 to 7 grams for an adult human. (T19)	SmallMolecule	361.875716498	(1R,8S)-1,8,9,10,11,11-hexachlorotetracyclo[6.2.1.1\xc2\xb3,\xe2\x81\xb6.0\xc2\xb2,\xe2\x81\xb7]dodeca-4,9-diene	Aldrin	C12H8Cl6	QBYJBZPUGVGKQQ-LYSYVJQENA-N	309-00-2	NA	NA	C07552	NA	61103	10292747	ClC1=C(Cl)[C@]2(Cl)C3C4CC(C=C4)C3[C@@]1(Cl)C2(Cl)Cl	Chemical entities	Vinyl chlorides	Organic compounds	Organohalogen compounds	Vinyl halides	Aliphatic homopolycyclic compounds
22	T3D0025	Exogenous	NA	Not directly listed by IARC, but carcinogenicity studies of this DDT metabolite are discussed in connection with DDT (L2151).	5 g/kg for an adult human. (L138)	SmallMolecule	317.953661148	1-chloro-4-[2,2-dichloro-1-(4-chlorophenyl)ethyl]benzene	b"P,P'-DDD"	C14H10Cl4	AHJKRLASYNVKDZ-UHFFFAOYSA-N	72-54-8	NA	NA	C06636	CPD-8985	6294	6057	ClC(Cl)C(C1=CC=C(Cl)C=C1)C1=CC=C(Cl)C=C1	Chemical entities	Diphenylmethanes	Organic compounds	Benzenoids	Benzene and substituted derivatives	Aromatic homomonocyclic compounds
23	T3D0026	Exogenous	1.34	1, carcinogenic to humans. (L135)	NA	SmallMolecule	184.100048394	4-(4-aminophenyl)aniline	Benzidine	C12H12N2	HFACYLZERDEVSX-UHFFFAOYSA-N	92-87-5	HMDB41835	NA	C16444	NA	7111	6844	NC1=CC=C(C=C1)C1=CC=C(N)C=C1	Chemical entities	Benzidines	Organic compounds	Benzenoids	Benzene and substituted derivatives	Aromatic homomonocyclic compounds
24	T3D0027	Exogenous	NA	1, carcinogenic to humans. (L135)	NA	SmallMolecule	289.92236102	1,3-dichloro-5-(3,5-dichlorophenyl)benzene	Aroclor 1248	C12H6Cl4	UTMWFJSRHLYRPY-UHFFFAOYSA-N	12672-29-6	NA	NA	NA	NA	36400	33456	ClC1=CC(=CC(Cl)=C1)C1=CC(Cl)=CC(Cl)=C1	Chemical entities	Polychlorinated biphenyls	Organic compounds	Benzenoids	Benzene and substituted derivatives	Aromatic homomonocyclic compounds
25	T3D0028	Exogenous	NA	No indication of carcinogenicity to humans (not listed by IARC).	200 to 300 mg for an adult human (cyanide salts). (T36)	SmallMolecule	26.003622585	iminomethanide	Cyanide	CN	XFXPMWWXUTWYJX-UHFFFAOYSA-N	1957-12-05	HMDB02084	NA	C00177	CPD-1074	5975	5755	[C-]#N	Chemical entities	Other non-metal nitrides	Inorganic compounds	Homogeneous non-metal compounds	Other non-metal organides	NA
26	T3D0031	Exogenous	NA	2B, possibly carcinogenic to humans. (L135)	2 to 7 grams for an adult human. (183)	SmallMolecule	407.813421912	1,4,5,6,7,7-hexachloro-2,2-bis(chloromethyl)-3-methylidenebicyclo[2.2.1]heptane	Toxaphene	C10H8Cl8	OEJNXTAZZBRGDN-UHFFFAOYSA-N	8001-35-2	NA	NA	C15470	NA	5284469	4447533	ClCC1(CCl)C(=C)C2(Cl)C(Cl)C(Cl)C1(Cl)C2(Cl)Cl	Chemical entities	Bicyclic monoterpenoids	Organic compounds	Lipids and lipid-like molecules	Prenol lipids	Aliphatic homopolycyclic compounds
27	T3D0032	Exogenous	3.72	2B, possibly carcinogenic to humans. (L135)	28 g for an adult human. (L138)	SmallMolecule	287.860066434	(1R,2S,3r,4R,5S,6r)-1,2,3,4,5,6-hexachlorocyclohexane	gamma-Hexachlorocyclohexane	C6H6Cl6	JLYXXMFPNIAWKQ-GNIYUCBRNA-N	58-89-9	NA	DB00431	C07075	GAMMA-HCH	727	NA	[H][C@]1(Cl)[C@]([H])(Cl)[C@@]([H])(Cl)[C@@]([H])(Cl)[C@]([H])(Cl)[C@@]1([H])Cl	Organic compounds	Cyclohexyl halides	Organohalogen compounds	Alkyl halides	Cyclohexyl halides	Aliphatic homomonocyclic compounds
28	T3D0033	Exogenous	3.4	2A, probably carcinogenic to humans. (L135)	2857 mg/kg for an adult human. (T13)	SmallMolecule	163.875410828	tetrachloroethene	Tetrachloroethylene	C2Cl4	CYTYCFOTNPOANT-UHFFFAOYSA-N	127-18-4	HMDB41980	NA	C06789	TETRACHLOROETHENE	31373	13837281	ClC(Cl)=C(Cl)Cl	Chemical entities	Vinyl chlorides	Organic compounds	Organohalogen compounds	Vinyl halides	Aliphatic acyclic compounds
29	T3D0034	Exogenous	NA	2B, possibly carcinogenic to humans. (L135)	NA	SmallMolecule	369.821094109	1,5,7,8,9,10,10-heptachlorotricyclo[5.2.1.0\xc2\xb2,\xe2\x81\xb6]deca-3,8-diene	Heptachlor	C10H5Cl7	FRCCEHPWNOQAEU-UHFFFAOYSA-N	76-44-8	NA	NA	C14185	NA	3589	3463	ClC1C=CC2C1C1(Cl)C(Cl)=C(Cl)C2(Cl)C1(Cl)Cl	Chemical entities	Vinyl chlorides	Organic compounds	Organohalogen compounds	Vinyl halides	Aliphatic homopolycyclic compounds
30	T3D0035	Exogenous	NA	2A, probably carcinogenic to humans. (L135)	NA	SmallMolecule	185.867975422	1,2-dibromoethane	1,2-Dibromoethane	C2H4Br2	PAAZPARNPHGIKF-UHFFFAOYSA-N	106-93-4	HMDB60334	NA	C11088	CPD-8985	7839	7551	BrCCBr	Chemical entities	Organobromides	Organic compounds	Organohalogen compounds	Organobromides	Aliphatic acyclic compounds
31	T3D0036	Exogenous	NA	2B, possibly carcinogenic to humans. (L135)	NA	SmallMolecule	287.860066434	(1r,2r,3r,4r,5r,6r)-1,2,3,4,5,6-hexachlorocyclohexane	beta-Hexachlorocyclohexane	C6H6Cl6	JLYXXMFPNIAWKQ-CDRYSYESNA-N	319-85-7	HMDB59785	NA	C06988	GAMMA-HCH	727	10468512	[H][C@]1(Cl)[C@]([H])(Cl)[C@@]([H])(Cl)[C@]([H])(Cl)[C@@]([H])(Cl)[C@]1([H])Cl	Chemical entities	Cyclohexyl halides	Organic compounds	Organohalogen compounds	Alkyl halides	Aliphatic homomonocyclic compounds
32	T3D0037	Exogenous	-0.01	3, not classifiable as to its carcinogenicity to humans. (L135)	10 ppm for an adult human. (L138)	SmallMolecule	56.02621475	prop-2-enal	Acrolein	C3H4O	HGINCPLSRVDWNT-UHFFFAOYSA-N	107-02-8	HMDB41822	NA	C01471	T-2-NONENAL-CMPD	7847	7559	C=CC=O	Chemical entities	Enals	Organic compounds	Organic oxygen compounds	Organooxygen compounds	Aliphatic acyclic compounds
33	T3D0038	Exogenous	NA	No indication of carcinogenicity to humans (not listed by IARC).	NA	SmallMolecule	274.028478434	O,O-diethyl {[2-(ethylsulfanyl)ethyl]sulfanyl}phosphonothioate	Disulfoton	C8H19O2PS3	DOFZAZXDOSGAJZ-UHFFFAOYSA-N	298-04-4	NA	NA	C18400	NA	3118	3006	CCOP(=S)(OCC)SCCSCC	Chemical entities	Dithiophosphate O-esters	Organic compounds	Organic acids and derivatives	Organic dithiophosphoric acids and derivatives	Aliphatic acyclic compounds
34	T3D0039	Exogenous	NA	2B, possibly carcinogenic to humans. (L135)	NA	SmallMolecule	228.093900384	tetraphene	Benzo[a]anthracene	C18H12	DXBHBZVCASKNBY-UHFFFAOYSA-N	56-55-3	NA	NA	C14317	NA	5954	5739	C1=CC=C2C=C3C(C=CC4=CC=CC=C34)=CC2=C1	Chemical entities	Phenanthrenes and derivatives	Organic compounds	Benzenoids	Phenanthrenes and derivatives	Aromatic homopolycyclic compounds
35	T3D0040	Exogenous	NA	2B, possibly carcinogenic to humans. (L135)	NA	SmallMolecule	252.022103744	4-(4-amino-3-chlorophenyl)-2-chloroaniline	b"3,3'-Dichlorobenzidine"	C12H10Cl2N2	HUWXDEQWWKGHRV-UHFFFAOYSA-N	91-94-1	NA	NA	C19225	CPD-801	7070	6803	NC1=CC=C(C=C1Cl)C1=CC=C(N)C(Cl)=C1	Chemical entities	3,3'-disubstituted benzidines	Organic compounds	Benzenoids	Benzene and substituted derivatives	Aromatic homomonocyclic compounds
36	T3D0041	Exogenous	5.2	3, not classifiable as to its carcinogenicity to humans. (L135)	NA	SmallMolecule	377.87063112	3,4,5,6,13,13-hexachloro-10-oxapentacyclo[6.3.1.1\xc2\xb3,\xe2\x81\xb6.0\xc2\xb2,\xe2\x81\xb7.0\xe2\x81\xb9,\xc2\xb9\xc2\xb9]tridec-4-ene	Endrin	C12H8Cl6O	DFBKLUNHFCTMDC-UHFFFAOYNA-N	72-20-8	HMDB31211	NA	NA	DIHYDROKAEMPFEROL-CMPD	3048	2940	ClC1=C(Cl)C2(Cl)C3C4CC(C5OC45)C3C1(Cl)C2(Cl)Cl	Chemical entities	Monoterpenoids	Organic compounds	Lipids and lipid-like molecules	Prenol lipids	Aliphatic heteropolycyclic compounds
37	T3D0042	Exogenous	NA	1, carcinogenic to humans. (L135)	NA	SmallMolecule	9.011084975	beryllium(2+) ion	Beryllium	Be	PWOSZCQLSAMRQW-UHFFFAOYSA-N	7440-41-7	HMDB02387	NA	C16460	CPD0-1230	107649	96830	[Be++]	Chemical entities	Homogeneous alkaline earth metal compounds	Inorganic compounds	Homogeneous metal compounds	Homogeneous alkaline earth metal compounds	NA
38	T3D0043	Exogenous	NA	Not directly listed by IARC, but related hexachlorocyclohexanes are assigned to Group 2B, possibly carcinogenic to humans (L2152, L2153).	NA	SmallMolecule	287.860066434	(1R,2S,3r,4R,5S,6s)-1,2,3,4,5,6-hexachlorocyclohexane	delta-Hexachlorocyclohexane	C6H6Cl6	JLYXXMFPNIAWKQ-GPIVLXJGNA-N	319-86-8	NA	NA	C06988	GAMMA-HCH	727	10430682	[H][C@]1(Cl)[C@]([H])(Cl)[C@@]([H])(Cl)[C@]([H])(Cl)[C@]([H])(Cl)[C@]1([H])Cl	Chemical entities	Cyclohexyl halides	Organic compounds	Organohalogen compounds	Alkyl halides	Aliphatic homomonocyclic compounds
39	T3D0044	Exogenous	NA	2B, possibly carcinogenic to humans. (L135)	NA	SmallMolecule	233.844653161	1,2-dibromo-3-chloropropane	1,2-Dibromo-3-chloropropane	C3H5Br2Cl	WBEJYOJJBDISQU-UHFFFAOYNA-N	96-12-8	NA	NA	C14336	BETA-AMINOPROPIONITRILE	7280	136192	ClCC(Br)CBr	Chemical entities	Organochlorides	Organic compounds	Organohalogen compounds	Organochlorides	Aliphatic acyclic compounds
40	T3D0045	Exogenous	5.12	2B, possibly carcinogenic to humans. (L135)	NA	SmallMolecule	263.847003189	pentachlorophenol	Pentachlorophenol	C6HCl5O	IZUPBVBPLAPZRR-UHFFFAOYSA-N	87-86-5	HMDB41974	NA	C02575	CPD-10489	992	967	OC1=C(Cl)C(Cl)=C(Cl)C(Cl)=C1Cl	Chemical entities	P-chlorophenols	Organic compounds	Benzenoids	Phenols	Aromatic homomonocyclic compounds
41	T3D0046	Exogenous	NA	No indication of carcinogenicity (not listed by IARC). (L135)	NA	SmallMolecule	385.816008731	1,6,8,9,10,11,11-heptachloro-4-oxatetracyclo[6.2.1.0\xc2\xb2,\xe2\x81\xb7.0\xc2\xb3,\xe2\x81\xb5]undec-9-ene	Heptachlor epoxide	C10H5Cl7O	ZXFXBSWRVIQKOD-UHFFFAOYSA-N	1024-57-3	NA	NA	C14327	NA	13930	13328	ClC1C2OC2C2C1C1(Cl)C(Cl)=C(Cl)C2(Cl)C1(Cl)Cl	Chemical entities	Oxanes	Organic compounds	Organoheterocyclic compounds	Oxanes	Aliphatic heteropolycyclic compounds
42	T3D0047	Exogenous	2.83	2B, possibly carcinogenic to humans. (L135)	1700 to 1800 mg/kg for an adult human. (T26)	SmallMolecule	151.875410828	tetrachloromethane	Carbon tetrachloride	CCl4	VZGDMQKNWNREIO-UHFFFAOYSA-N	56-23-5	HMDB31330	NA	C07561	CPD-842	5943	5730	ClC(Cl)(Cl)Cl	Chemical entities	Halomethanes	Organic compounds	Organohalogen compounds	Alkyl halides	Aliphatic acyclic compounds
43	T3D0048	Exogenous	NA	1, carcinogenic to humans. (L135)	NA	SmallMolecule	188.039277995	1-chloro-3-phenylbenzene	Aroclor 1221	C12H9Cl	NMWSKOLWZZWHPL-UHFFFAOYSA-N	11104-28-2	NA	NA	NA	NA	NA	NA	ClC1=CC=CC(=C1)C1=CC=CC=C1	Chemical entities	Chlorinated biphenyls	Organic compounds	Benzenoids	Benzene and substituted derivatives	Aromatic homomonocyclic compounds
44	T3D0049	Exogenous	NA	Cobalt metal with tungsten carbide: 2A, probably carcinogenic to humans. Cobalt metal without tungsten carbide: 2B, posiibly carcinogenic to humans. (L135)	1 to 2 mg/m3 for an adult human. (L138)	SmallMolecule	58.932103034	\xce\xbb\xc2\xb2-cobalt(2+) ion	Cobalt	Co	XLJKHNWPARRRJB-UHFFFAOYSA-N	7440-48-4	HMDB00608	NA	C00175	COBALT-FACTOR-III	104729	94546	[Co++]	Chemical entities	Homogeneous transition metal compounds	Inorganic compounds	Homogeneous metal compounds	Homogeneous transition metal compounds	NA
45	T3D0050	Exogenous	NA	DDT is possibly carcinogenic to humans (Group 2B). (L2151)	NA	SmallMolecule	351.914688823	1-chloro-4-[2,2,2-trichloro-1-(2-chlorophenyl)ethyl]benzene	b"O,P'-DDT"	C14H9Cl5	CVUGPAFCQJIYDT-UHFFFAOYSA-N	789-02-6	NA	NA	C14187	NA	13089	12543	ClC1=CC=C(C=C1)C(C1=CC=CC=C1Cl)C(Cl)(Cl)Cl	Chemical entities	Diphenylmethanes	Organic compounds	Benzenoids	Benzene and substituted derivatives	Aromatic homomonocyclic compounds
46	T3D0051	Exogenous	NA	1, carcinogenic to humans. (L135)	NA	SmallMolecule	255.961333345	1,3-dichloro-5-(3-chlorophenyl)benzene	Aroclor 1016	C12H7Cl3	RIBGNAJQTOXRDK-UHFFFAOYSA-N	12674-11-2	NA	NA	NA	NA	38037	34871	ClC1=CC=CC(=C1)C1=CC(Cl)=CC(Cl)=C1	Chemical entities	Polychlorinated biphenyls	Organic compounds	Benzenoids	Benzene and substituted derivatives	Aromatic homomonocyclic compounds
47	T3D0052	Exogenous	4.5	No indication of carcinogenicity to humans (not listed by IARC).	NA	SmallMolecule	278.151809192	1,2-dibutyl benzene-1,2-dicarboxylate	Dibutyl phthalate	C16H22O4	DOIRQSBPFJWKBE-UHFFFAOYSA-N	84-74-2	HMDB33244	NA	C14214	NA	3026	13837319	CCCCOC(=O)C1=CC=CC=C1C(=O)OCCCC	Chemical entities	Benzoic acid esters	Organic compounds	Benzenoids	Benzene and substituted derivatives	Aromatic homomonocyclic compounds
48	T3D0053	Exogenous	NA	Metallic nickel is possibly carcinogenic to humons (Group 2B). Nickel compounds are carcinogenic to humans (Group 1). (L135)	NA	SmallMolecule	57.934250762	nickel(2+) ion	Nickel	Ni	VEQPNABPJHWNSG-UHFFFAOYSA-N	7440-02-0	HMDB02457	NA	C19609	CPD-7425	934	909	[Ni++]	Chemical entities	Homogeneous transition metal compounds	Inorganic compounds	Homogeneous metal compounds	Homogeneous transition metal compounds	NA
49	T3D0055	Exogenous	NA	No indication of carcinogenicity to humans (not listed by IARC).	NA	SmallMolecule	419.811795612	1,9,10,11,12,12-hexachloro-4,6-dioxa-5\xce\xbb\xe2\x81\xb6-thiatricyclo[7.2.1.0\xc2\xb2,\xe2\x81\xb8]dodec-10-ene-5,5-dione	Endosulfan sulfate	C9H6Cl6O4S	AAPVQEMYVNZIOO-UHFFFAOYSA-N	1031-07-8	NA	NA	NA	NA	13940	13338	ClC1=C(Cl)C2(Cl)C3COS(=O)(=O)OCC3C1(Cl)C2(Cl)Cl	Chemical entities	Sulfuric acid diesters	Organic compounds	Organic acids and derivatives	Organic sulfuric acids and derivatives	Aliphatic heteropolycyclic compounds
50	T3D0056	Exogenous	3.81	Spraying and application of nonarsenical insecticides entail exposures that are probably carcinogenic to humans (Group 2A). (L135)	25 g for an adult human. (T4)	SmallMolecule	304.10104975	O,O-diethyl O-6-methyl-2-(propan-2-yl)pyrimidin-4-yl phosphorothioate	Diazinon	C12H21N2O3PS	FHIVAFMUCKRCQO-UHFFFAOYSA-N	333-41-5	HMDB32943	NA	C14324	NA	3017	2909	CCOP(=S)(OCC)OC1=NC(=NC(C)=C1)C(C)C	Chemical entities	Pyrimidinyl phosphorothioates	Organic compounds	Organic acids and derivatives	Organic thiophosphoric acids and derivatives	Aromatic heteromonocyclic compounds
51	T3D0058	Exogenous	NA	3, not classifiable as to its carcinogenicity to humans. (L135)	50 and 500 mg/kg for an adult human. (T48)	SmallMolecule	106.07825032	1,3-xylene	m-Xylene	C8H10	IVSZLXZYQVIEFR-UHFFFAOYSA-N	108-38-3	HMDB59810	NA	C07208	META-XYLENE	7929	7641	CC1=CC(C)=CC=C1	Chemical entities	m-Xylenes	Organic compounds	Benzenoids	Benzene and substituted derivatives	Aromatic homomonocyclic compounds
52	T3D0059	Exogenous	NA	Chlordane is possibly carcinogenic to humans (Group 2B). (L135)	100 mg/kg for an adult human. (T15)	SmallMolecule	405.797771848	(1R,3R,4S,7S)-1,3,4,7,8,9,10,10-octachlorotricyclo[5.2.1.0\xc2\xb2,\xe2\x81\xb6]dec-8-ene	cis-Chlordane	C10H6Cl8	BIWJNBZANLAXMG-MRAITHJBSA-N	5103-71-9	NA	NA	NA	NA	12303021	NA	[H][C@]1(Cl)CC2([H])C([H])([C@@]1([H])Cl)[C@@]1(Cl)C(Cl)=C(Cl)[C@]2(Cl)C1(Cl)Cl	Chemical entities	Vinyl chlorides	Organic compounds	Organohalogen compounds	Vinyl halides	Aliphatic homopolycyclic compounds
53	T3D0061	Exogenous	NA	3, not classifiable as to its carcinogenicity to humans. (L135)	6400 mg/kg for an adult human. (T28)	SmallMolecule	344.013762845	1-methoxy-4-[2,2,2-trichloro-1-(4-methoxyphenyl)ethyl]benzene	Methoxychlor	C16H15Cl3O2	IAKOZHOLGAGEJT-UHFFFAOYSA-N	72-43-5	NA	NA	C11043	NA	4115	3972	COC1=CC=C(C=C1)C(C1=CC=C(OC)C=C1)C(Cl)(Cl)Cl	Chemical entities	Diphenylmethanes	Organic compounds	Benzenoids	Benzene and substituted derivatives	Aromatic homomonocyclic compounds
54	T3D0062	Exogenous	NA	2B, possibly carcinogenic to humans. (L135)	NA	SmallMolecule	252.093900384	pentacyclo[10.7.1.0\xc2\xb2,\xc2\xb9\xc2\xb9.0\xe2\x81\xb4,\xe2\x81\xb9.0\xc2\xb9\xe2\x81\xb6,\xc2\xb2\xe2\x81\xb0]icosa-1(20),2,4,6,8,10,12,14,16,18-decaene	Benzo[k]fluoranthene	C20H12	HAXBIWFMXWRORI-UHFFFAOYSA-N	207-08-9	NA	NA	C14321	NA	9158	8804	C1=CC=C2C=C3C(=CC2=C1)C1=CC=CC2=CC=CC3=C12	Chemical entities	Naphthalenes	Organic compounds	Benzenoids	Naphthalenes	Aromatic homopolycyclic compounds
55	T3D0063	Exogenous	NA	No indication of carcinogenicity to humans (not listed by IARC).	NA	SmallMolecule	377.87063112	1,2,2,3,10,11-hexachloropentacyclo[5.4.1.0\xc2\xb3,\xc2\xb9\xe2\x81\xb0.0\xe2\x81\xb4,\xc2\xb9\xc2\xb2.0\xe2\x81\xb5,\xe2\x81\xb9]dodecan-8-one	Endrin ketone	C12H8Cl6O	IZHZFAQWVKBTSL-UHFFFAOYSA-N	53494-70-5	NA	NA	NA	NA	62060	55898	ClC1C2(Cl)C3C4CC5C3C(Cl)(C2(Cl)Cl)C1(Cl)C5C4=O	Chemical entities	Monoterpenoids	Organic compounds	Lipids and lipid-like molecules	Prenol lipids	Aliphatic homopolycyclic compounds
56	T3D0064	Exogenous	NA	Chlordane is possibly carcinogenic to humans (Group 2B). (L135)	100 mg/kg for an adult human. (T15)	SmallMolecule	405.797771848	(1R,3R,4R,7S)-1,3,4,7,8,9,10,10-octachlorotricyclo[5.2.1.0\xc2\xb2,\xe2\x81\xb6]dec-8-ene	trans-Chlordane	C10H6Cl8	BIWJNBZANLAXMG-MRTOWHRVSA-N	5103-74-2	NA	NA	NA	NA	12303020	NA	[H][C@@]1(Cl)CC2([H])C([H])([C@@]1([H])Cl)[C@@]1(Cl)C(Cl)=C(Cl)[C@]2(Cl)C1(Cl)Cl	Chemical entities	Vinyl chlorides	Organic compounds	Organohalogen compounds	Vinyl halides	Aliphatic homopolycyclic compounds
57	T3D0065	Exogenous	NA	1, carcinogenic to humans. (L135)	1 to 3 grams for an adult human. (A119)	SmallMolecule	99.92525577	trioxochromium	Chromium(VI) oxide	CrO3	WGLPBDUCMAPZCE-UHFFFAOYSA-N	1333-82-0	NA	NA	NA	NA	14915	14212	O=[Cr](=O)=O	Chemical entities	Transition metal oxides	Inorganic compounds	Mixed metal/non-metal compounds	Transition metal organides	NA
58	T3D0066	Endogenous	1.09	No indication of carcinogenicity to humans (not listed by IARC).	NA	SmallMolecule	16.031300128	methane	Methane	CH4	VNWKTOKETHGBQD-UHFFFAOYSA-N	74-82-8	HMDB02714	NA	C01438	CH4	297	291	C	Chemical entities	Alkanes	Organic compounds	Hydrocarbons	Saturated hydrocarbons	Aliphatic acyclic compounds
59	T3D0067	Exogenous	NA	No indication of carcinogenicity to humans (not listed by IARC).	50 to 500 mg/kg for an adult human. (T27)	SmallMolecule	403.81688099	(1R,9S)-1,9,10,11,12,12-hexachloro-4,6-dioxa-5\xce\xbb\xe2\x81\xb4-thiatricyclo[7.2.1.0\xc2\xb2,\xe2\x81\xb8]dodec-10-en-5-one	beta Endosulfan	C9H6Cl6O3S	RDYMFSUJUZBWLH-QTSFFCDANA-N	33213-65-9	NA	NA	NA	NA	6434141	16736499	ClC1=C(Cl)[C@]2(Cl)C3COS(=O)OCC3[C@@]1(Cl)C2(Cl)Cl	Chemical entities	Sulfite esters	Organic compounds	Organic oxygen compounds	Organic oxoanionic compounds	Aliphatic heteropolycyclic compounds
60	T3D0069	Exogenous	NA	No indication of carcinogenicity to humans (not listed by IARC).	NA	SmallMolecule	377.87063112	3,4,5,6,6,7-hexachloropentacyclo[6.3.0.0\xc2\xb2,\xe2\x81\xb4.0\xc2\xb3,\xe2\x81\xb7.0\xe2\x81\xb5,\xe2\x81\xb9]undecane-10-carbaldehyde	Endrin aldehyde	C12H8Cl6O	HCTWZIFNBBCVGM-UHFFFAOYSA-N	7421-93-4	NA	NA	NA	1-AMINO-PROPAN-2-OL	522524	455799	ClC12C3C4CC(C=O)C5C4C(Cl)(C13Cl)C(Cl)(Cl)C25Cl	Chemical entities	Monoterpenoids	Organic compounds	Lipids and lipid-like molecules	Prenol lipids	Aliphatic homopolycyclic compounds
61	T3D0070	Exogenous	NA	3, not classifiable as to its carcinogenicity to humans. (L135)	NA	SmallMolecule	252.093900384	pentacyclo[10.7.1.0\xc2\xb2,\xe2\x81\xb7.0\xe2\x81\xb8,\xc2\xb2\xe2\x81\xb0.0\xc2\xb9\xe2\x81\xb4,\xc2\xb9\xe2\x81\xb9]icosa-1(19),2,4,6,8(20),9,11,13,15,17-decaene	Benzofluoranthene	C20H12	OQDXASJSCOTNQS-UHFFFAOYSA-N	56832-73-6	NA	NA	NA	NA	9146	NA	C1=CC=C2C(=C1)C1=C3C2=C2C=CC=CC2=CC3=CC=C1	Chemical entities	Anthracenes	Organic compounds	Benzenoids	Anthracenes	Aromatic homopolycyclic compounds
62	T3D0071	Exogenous	2.73	3, not classifiable as to its carcinogenicity to humans. (L135)	50 mg/kg for an adult human. (T26)	SmallMolecule	92.062600256	toluene	Toluene	C7H8	YXFVVABEGXRONW-UHFFFAOYSA-N	108-88-3	HMDB34168	DB01900	C01455	CPD-616	1140	1108	CC1=CC=CC=C1	Organic compounds	Toluenes	Benzenoids	Benzene and substituted derivatives	Toluenes	Aromatic homomonocyclic compounds
63	T3D0072	Exogenous	1.38	No indication of carcinogenicity to humans (not listed by IARC).	NA	SmallMolecule	100.088815006	hexan-2-one	2-Oxohexane	C6H12O	QQZOPKMRPOGIEB-UHFFFAOYSA-N	591-78-6	HMDB05842	NA	NA	2K-ADIPATE	11583	11095	CCCCC(C)=O	NA	NA	NA	NA	NA	NA
64	T3D0073	Exogenous	NA	1, carcinogenic to humans. (L135)	NA	SmallMolecule	319.8965402	2,3,7,8-tetrachlorooxanthrene	2,3,7,8-Tetrachlorodibenzo-p-dioxin	C12H4Cl4O2	HGUFODBRKLSHSI-UHFFFAOYSA-N	1746-01-6	NA	NA	C07557	NA	15625	137967	ClC1=CC2=C(OC3=C(O2)C=C(Cl)C(Cl)=C3)C=C1Cl	Chemical entities	Chlorinated dibenzo-p-dioxins	Organic compounds	Organoheterocyclic compounds	Benzodioxins	Aromatic heteropolycyclic compounds
65	T3D0074	Endogenous	NA	No indication of carcinogenicity to humans (not listed by IARC).	NA	SmallMolecule	63.928049418	zinc(2+) ion	Zinc	Zn	PTFCDOFLOPIGGS-UHFFFAOYSA-N	7440-66-6	HMDB15532	DB01593	C00038	ZN%2b2	23994	22430	[Zn++]	Chemical entities	Homogeneous transition metal compounds	Inorganic compounds	Homogeneous metal compounds	Homogeneous transition metal compounds	NA
66	T3D0075	Exogenous	NA	2B, possibly carcinogenic to humans. (L135)	NA	SmallMolecule	137.966200885	dimethylarsinic acid	Dimethylarsinate	C2H7AsO2	OGGXGZAMXPVRFZ-UHFFFAOYSA-N	15132-04-4	HMDB11625	DB02994	C07308	DIMETHYLARSINATE	167250	146326	C[As](C)(O)=O	Chemical entities	Pentaorganoarsanes	Organic compounds	Organometallic compounds	Organometalloid compounds	Aliphatic acyclic compounds
67	T3D0076	Exogenous	NA	2B, possibly carcinogenic to humans. (L135)	NA	SmallMolecule	390.277009704	1,2-bis(2-ethylhexyl) benzene-1,2-dicarboxylate	Di(2-ethylhexyl)phthalate	C24H38O4	BJQHLKABXJIVAM-UHFFFAOYSA-N	117-81-7	NA	NA	C03690	BIS2-ETHYLHEXYLPHTHALATE	8343	21106505	CCCCC(CC)COC(=O)C1=CC=CC=C1C(=O)OCC(CC)CCCC	Chemical entities	Benzoic acid esters	Organic compounds	Benzenoids	Benzene and substituted derivatives	Aromatic homomonocyclic compounds
68	T3D0077	Exogenous	NA	3, not classifiable as to its carcinogenicity to humans. (L135)	1 to 3 grams of hexavalent chromium for an adult human. (A119)	SmallMolecule	51.937220425	\xce\xbb\xe2\x81\xb6-chromium(6+) ion	Chromium	Cr	JOPOVCBBYLSVDA-UHFFFAOYSA-N	7440-47-3	HMDB00599	NA	C06268	NA	23976	25743	[Cr+6]	Chemical entities	Homogeneous transition metal compounds	Inorganic compounds	Homogeneous metal compounds	Homogeneous transition metal compounds	NA
69	T3D0078	Exogenous	3.3	2B, possibly carcinogenic to humans. (L135)	NA	SmallMolecule	128.062600256	naphthalene	Naphthalene	C10H8	UFWIBTONFRDIAS-UHFFFAOYSA-N	91-20-3	HMDB29751	NA	C00829	ALPHA-NAPHTHALENEACETAMIDE	931	906	C1=CC2=CC=CC=C2C=C1	Chemical entities	Naphthalenes	Organic compounds	Benzenoids	Naphthalenes	Aromatic homopolycyclic compounds
70	T3D0079	Exogenous	NA	3, not classifiable as to its carcinogenicity to humans. (L135)	NA	SmallMolecule	95.953355478	1,1-dichloroethene	1,1-Dichloroethene	C2H2Cl2	LGXVIGDEPROXKC-UHFFFAOYSA-N	75-35-4	NA	NA	C14039	11-DCE	6366	13835316	ClC(Cl)=C	Chemical entities	Ketene acetals	Organic compounds	Organic oxygen compounds	Organooxygen compounds	Aliphatic acyclic compounds
71	T3D0080	Exogenous	1.25	2A, probably carcinogenic to humans. (L135)	357 mg/kg (oral) or 50 000 ppm (inhalation) for an adult human. (T34)	SmallMolecule	83.953355478	dichloromethane	Dichloromethane	CH2Cl2	YMWUJEATGCHHMB-UHFFFAOYSA-N	1975-09-02	HMDB31548	NA	C02271	CPD-4521	6344	6104	ClCCl	Chemical entities	Halomethanes	Organic compounds	Organohalogen compounds	Alkyl halides	Aliphatic acyclic compounds
72	T3D0082	Exogenous	NA	3, not classifiable as to its carcinogenicity to humans. (L135)	NA	SmallMolecule	227.017834907	2-methyl-1,3,5-trinitrobenzene	2,4,6-Trinitrotoluene	C7H5N3O6	SPSSULHKWOKEEL-UHFFFAOYSA-N	118-96-7	NA	DB01676	C16391	CPD-9138	8376	8073	CC1=C(C=C(C=C1[N+]([O-])=O)[N+]([O-])=O)[N+]([O-])=O	Chemical entities	Nitrobenzenes	Organic compounds	Benzenoids	Benzene and substituted derivatives	Aromatic homomonocyclic compounds
73	T3D0084	Exogenous	-2.07	2B, possibly carcinogenic to humans. (L135)	NA	SmallMolecule	32.037448138	hydrazine	Hydrazine	H4N2	OAKJQQAXSVQMHS-UHFFFAOYSA-N	302-01-2	HMDB12973	NA	C05361	4-HYDROXYMETHYLPHENYLHYDRAZINE	9321	8960	NN	Chemical entities	Homogeneous other non-metal compounds	Inorganic compounds	Homogeneous non-metal compounds	Homogeneous other non-metal compounds	NA
74	T3D0085	Exogenous	1.48	2B, possibly carcinogenic to humans. (L135)	NA	SmallMolecule	97.969005542	1,2-dichloroethane	1,2-Dichloroethane	C2H4Cl2	WSLDOOZREJYCGB-UHFFFAOYSA-N	107-06-2	HMDB29571	DB03733	C06752	CPD-681	11	13837650	ClCCCl	Organic compounds	Organochlorides	Organohalogen compounds	Organochlorides	NA	Aliphatic acyclic compounds
75	T3D0086	Exogenous	NA	2B, possibly carcinogenic to humans. (L135)	NA	SmallMolecule	195.924947839	2,4,6-trichlorophenol	2,4,6-Trichlorophenol	C6H3Cl3O	LINPIYWFGCPVIE-UHFFFAOYSA-N	88-06-2	NA	NA	C07098	CPD-10489	6914	21106172	OC1=C(Cl)C=C(Cl)C=C1Cl	Chemical entities	P-chlorophenols	Organic compounds	Benzenoids	Phenols	Aromatic homomonocyclic compounds
76	T3D0087	Exogenous	NA	No indication of carcinogenicity to humans (not listed by IARC).	NA	SmallMolecule	184.012021248	2,4-dinitrophenol	2,4-Dinitrophenol	C6H4N2O5	UFBJCMHMOXMLKC-UHFFFAOYSA-N	51-28-5	NA	DB04528	C02496	CPD-8179	1493	NA	OC1=CC=C(C=C1[N+]([O-])=O)[N+]([O-])=O	Chemical entities	Dinitrophenols	Organic compounds	Benzenoids	Phenols	Aromatic homomonocyclic compounds
77	T3D0088	Exogenous	NA	3, not classifiable as to its carcinogenicity to humans. (L135)	NA	SmallMolecule	141.995220292	1-chloro-2-(2-chloroethoxy)ethane	Bis(2-chloroethyl) ether	C4H8Cl2O	ZNSMNVMLTJELDZ-UHFFFAOYSA-N	111-44-4	NA	NA	C14688	GAL-GLCNAC-GAL-GLC	8115	21106016	ClCCOCCCl	Chemical entities	Dialkyl ethers	Organic compounds	Organic oxygen compounds	Organooxygen compounds	Aliphatic acyclic compounds
78	T3D0089	Exogenous	NA	No indication of carcinogenicity to humans (not listed by IARC).	NA	SmallMolecule	57.975693275	cyanosulfanide	Thiocyanate	CNS	ZMZDMBWJUHKJPS-UHFFFAOYSA-M	302-04-5	HMDB01453	NA	C01755	HSCN	781	8961	[S-]C#N	NA	NA	NA	NA	NA	NA
79	T3D0091	Endogenous	NA	No indication of carcinogenicity (not listed by IARC). (L135)	Estimated fatal dose of sodium chloride and other chloride salts is approximately 0.75 to 3.00 g/kg	SmallMolecule	34.969401287	chloride	Chloride ion	Cl	VEXZGXHMUGYJMC-UHFFFAOYSA-M	22537-115-1	HMDB00492	NA	C00115	CPD-4521	24526	4514529	[Cl-]	Chemical entities	Homogeneous halogens	Inorganic compounds	Homogeneous non-metal compounds	Homogeneous halogens	NA
80	T3D0092	Exogenous	NA	No indication of carcinogenicity to humans (not listed by IARC).	NA	SmallMolecule	222.034881954	1,3,5-trinitro-1,3,5-triazinane	Cyclotrimethylenetrinitramine	C3H6N6O6	XTFIVUDBNACUBN-UHFFFAOYSA-N	121-82-4	NA	NA	NA	CPD-9356	8490	8177	[O-][N+](=O)N1CN(CN(C1)[N+]([O-])=O)[N+]([O-])=O	Chemical entities	1,3,5-triazinanes	Organic compounds	Organoheterocyclic compounds	Triazinanes	Aliphatic heteromonocyclic compounds
81	T3D0093	Exogenous	5.73	2B, possibly carcinogenic to humans. (L135)	NA	SmallMolecule	281.813116242	hexachlorobenzene	Hexachlorobenzene	C6Cl6	CKAPSXZOOQJIBF-UHFFFAOYSA-N	118-74-1	HMDB32566	NA	C11042	CPD-1125	8370	8067	ClC1=C(Cl)C(Cl)=C(Cl)C(Cl)=C1Cl	Chemical entities	Chlorobenzenes	Organic compounds	Benzenoids	Benzene and substituted derivatives	Aromatic homomonocyclic compounds
82	T3D0094	Exogenous	NA	2B, possibly carcinogenic to humans. (L135)	NA	SmallMolecule	182.03275669	1-methyl-2,4-dinitrobenzene	2,4-Dinitrotoluene	C7H6N2O4	RMBFBMJGBANMMK-UHFFFAOYSA-N	121-14-2	NA	NA	C11006	CPD-1125	8461	8150	CC1=C(C=C(C=C1)N(=O)=O)N(=O)=O	Chemical entities	Dinitrotoluenes	Organic compounds	Benzenoids	Benzene and substituted derivatives	Aromatic homomonocyclic compounds
83	T3D0096	Exogenous	NA	No indication of carcinogenicity to humans (not listed by IARC).	NA	SmallMolecule	383.987614976	O,O-diethyl [({[diethoxy(sulfanylidene)-\xce\xbb\xe2\x81\xb5-phosphanyl]sulfanyl}methyl)sulfanyl]phosphonothioate	Ethion	C9H22O4P2S4	RIZMRRKBZQXFOY-UHFFFAOYSA-N	563-12-2	NA	NA	C18725	ALPHA-METHYLMETHIONINE	3286	3171	CCOP(=S)(OCC)SCSP(=S)(OCC)OCC	Chemical entities	Dithiophosphate O-esters	Organic compounds	Organic acids and derivatives	Organic dithiophosphoric acids and derivatives	Aliphatic acyclic compounds
84	T3D0097	Exogenous	2.49	3, not classifiable as to its carcinogenicity to humans. (L310)	NA	SmallMolecule	131.930033217	1,1,1-trichloroethane	1,1,1-Trichloroethane	C2H3Cl3	UOCLXMDMGBRAIB-UHFFFAOYSA-N	71-55-6	HMDB41791	NA	C18246	CPD-8985	6278	6042	CC(Cl)(Cl)Cl	Chemical entities	Organochlorides	Organic compounds	Organohalogen compounds	Organochlorides	Aliphatic acyclic compounds
85	T3D0099	Exogenous	NA	2B, possibly carcinogenic to humans. (L135)	NA	SmallMolecule	106.07825032	ethylbenzene	Ethylbenzene	C8H10	YNQLUTRBYVCPMQ-UHFFFAOYSA-N	100-41-4	HMDB59905	DB01722	C07111	CPD-9502	7500	7219	CCC1=CC=CC=C1	Chemical entities	Benzene and substituted derivatives	Organic compounds	Benzenoids	Benzene and substituted derivatives	Aromatic homomonocyclic compounds
86	T3D0100	Exogenous	NA	1, carcinogenic to humans. (L135)	NA	SmallMolecule	226.025402555	(\xc2\xb2\xc2\xb2\xe2\x81\xb6Ra)radium	Radium-226	Ra	HCWPIIXVSYCSAN-IGMARMGPSA-N	13982-63-3	NA	NA	NA	NA	6328144	NA	[226Ra]	NA	NA	NA	NA	NA	NA
87	T3D0101	Exogenous	NA	1, carcinogenic to humans. (L135)	NA	SmallMolecule	232.03805036	thorium	Thorium	Th	ZSLUVFAKFWKJRC-UHFFFAOYSA-N	7440-29-1	HMDB29215	NA	C19157	NA	23960	22399	[Th]	Chemical entities	Homogeneous actinide compounds	Inorganic compounds	Homogeneous metal compounds	Homogeneous actinide compounds	NA
88	T3D0102	Exogenous	NA	No indication of carcinogenicity to humans (not listed by IARC).	29 mg/kg (oral) or 1 mg/m3 (inhaled) for an adult human. (T26)	SmallMolecule	198.027671312	2-methyl-4,6-dinitrophenol	4,6-Dinitro-o-cresol	C7H6N2O5	ZXVONLUNISGICL-UHFFFAOYSA-N	534-52-1	NA	NA	C18653	CPD-10489	10800	10343	CC1=CC(=CC(=C1O)[N+]([O-])=O)[N+]([O-])=O	Chemical entities	Dinitrophenols	Organic compounds	Benzenoids	Phenols	Aromatic homomonocyclic compounds
89	T3D0103	Exogenous	NA	No indication of carcinogenicity to humans (not listed by IARC).	NA	SmallMolecule	213.002184843	1,3,5-trinitrobenzene	1,3,5-Trinitrobenzene	C6H3N3O6	UATJOMSPNYCXIX-UHFFFAOYSA-N	99-35-4	NA	NA	NA	NA	7434	13873689	[O-][N+](=O)C1=CC(=CC(=C1)[N+]([O-])=O)[N+]([O-])=O	Chemical entities	Nitrobenzenes	Organic compounds	Benzenoids	Benzene and substituted derivatives	Aromatic homomonocyclic compounds
90	T3D0104	Exogenous	2.84	No indication of carcinogenicity to humans (not listed by IARC).	NA	SmallMolecule	112.007977867	chlorobenzene	Chlorobenzene	C6H5Cl	MVPPADPHJFYWMZ-UHFFFAOYSA-N	108-90-7	HMDB41855	NA	C06990	CPD-1125	7964	7676	ClC1=CC=CC=C1	Chemical entities	Chlorobenzenes	Organic compounds	Benzenoids	Benzene and substituted derivatives	Aromatic homomonocyclic compounds
91	T3D0105	Exogenous	NA	1, carcinogenic to humans. (L135)	NA	SmallMolecule	222	radon	Radon	Rn	SYUHGPGVQRZVTB-UHFFFAOYSA-N	10043-92-2	NA	NA	NA	NA	24857	23240	[Rn]	Chemical entities	Homogeneous noble gases	Inorganic compounds	Homogeneous non-metal compounds	Homogeneous noble gases	NA
92	T3D0106	Exogenous	NA	1, carcinogenic to humans. (L135)	NA	SmallMolecule	228.031064101	(\xc2\xb2\xc2\xb2\xe2\x81\xb8Ra)radium	Radium-228	Ra	HCWPIIXVSYCSAN-NJFSPNSNSA-N	15262-20-1	NA	NA	C16457	NA	6328553	4886617	[228Ra]	NA	NA	NA	NA	NA	NA
93	T3D0107	Exogenous	NA	1, carcinogenic to humans. (L135)	NA	SmallMolecule	230.033126574	(\xc2\xb2\xc2\xb3\xe2\x81\xb0Th)thorium	Thorium-230	Th	ZSLUVFAKFWKJRC-YPZZEJLDSA-N	14269-63-7	NA	NA	NA	NA	61723	55623	[230Th]	Chemical entities	Homogeneous actinide compounds	Inorganic compounds	Homogeneous metal compounds	Homogeneous actinide compounds	NA
94	T3D0108	Exogenous	NA	1, carcinogenic to humans. (L135)	NA	SmallMolecule	235.043923062	(\xc2\xb2\xc2\xb3\xe2\x81\xb5U)uranium	Uranium-235	U	JFALSRSLKYAFGM-OIOBTWANSA-N	15117-96-1	NA	NA	NA	NA	61784	55671	[235U]	Chemical entities	Homogeneous actinide compounds	Inorganic compounds	Homogeneous metal compounds	Homogeneous actinide compounds	NA
95	T3D0109	Exogenous	NA	No indication of carcinogenicity to humans (not listed by IARC).	1 to 15 grams for an adult human (barium salts). (T48)	SmallMolecule	137.904144113	barium(2+) ion	Barium	Ba	XDFCIPNJCBUZJN-UHFFFAOYSA-N	7440-39-3	HMDB04142	NA	C13881	CPD0-1592	104810	94609	[Ba++]	Chemical entities	Homogeneous alkaline earth metal compounds	Inorganic compounds	Homogeneous metal compounds	Homogeneous alkaline earth metal compounds	NA
96	T3D0110	Exogenous	NA	3, not classifiable as to its carcinogenicity to humans. (L135)	NA	SmallMolecule	202.07825032	fluoranthene	Fluoranthene	C16H10	GVEPBJHOBDJJJI-UHFFFAOYSA-N	206-44-0	NA	NA	C19425	NA	9154	8800	C1=CC=C2C(=C1)C1=CC=CC3=CC=CC2=C13	Chemical entities	Naphthalenes	Organic compounds	Benzenoids	Naphthalenes	Aromatic homopolycyclic compounds
97	T3D0111	Exogenous	NA	1, carcinogenic to humans. (L135)	NA	SmallMolecule	234.040945606	(\xc2\xb2\xc2\xb3\xe2\x81\xb4U)uranium	Uranium-234	U	JFALSRSLKYAFGM-AHCXROLUSA-N	13966-29-5	NA	NA	NA	NA	61704	55606	[234U]	Chemical entities	Homogeneous actinide compounds	Inorganic compounds	Homogeneous metal compounds	Homogeneous actinide compounds	NA
98	T3D0112	Exogenous	NA	2B, possibly carcinogenic to humans. (L135)	NA	SmallMolecule	130.11061308	nitrosodipropylamine	n-Nitrosodi-n-propylamine	C6H14N2O	YLKFDHTUAUWZPQ-UHFFFAOYSA-N	621-64-7	NA	NA	C19279	CPD-630	12130	11632	CCCN(CCC)N=O	Chemical entities	Organic N-nitroso compounds	Organic compounds	Organic nitrogen compounds	Organonitrogen compounds	Aliphatic acyclic compounds
99	T3D0113	Exogenous	NA	1, carcinogenic to humans. (L135)	NA	SmallMolecule	228.028731348	(\xc2\xb2\xc2\xb2\xe2\x81\xb8Th)thorium	Thorium-228	Th	ZSLUVFAKFWKJRC-AHCXROLUSA-N	14274-82-9	NA	NA	NA	NA	61724	55624	[228Th]	Chemical entities	Homogeneous actinide compounds	Inorganic compounds	Homogeneous metal compounds	Homogeneous actinide compounds	NA
100	T3D0114	Exogenous	NA	1, carcinogenic to humans. (L135)	NA	SmallMolecule	222.017570472	(\xc2\xb2\xc2\xb2\xc2\xb2Rn)radon	Radon-222	Rn	SYUHGPGVQRZVTB-IGMARMGPSA-N	14859-67-7	NA	NA	C16454	NA	61773	55661	[222Rn]	Chemical entities	Homogeneous noble gases	Inorganic compounds	Homogeneous non-metal compounds	Homogeneous noble gases	NA
101	T3D0115	Exogenous	NA	2B, possibly carcinogenic to humans. (L135)	NA	SmallMolecule	287.860066434	(1R,2R,3R,4R,5S,6S)-1,2,3,4,5,6-hexachlorocyclohexane	alpha-Hexachlorocyclohexane	C6H6Cl6	JLYXXMFPNIAWKQ-SHFUYGGZSA-N	319-84-6	NA	NA	C15214	GAMMA-HCH	727	16740741	Cl[C@H]1[C@H](Cl)[C@@H](Cl)[C@H](Cl)[C@H](Cl)[C@H]1Cl	Chemical entities	Cyclohexyl halides	Organic compounds	Organohalogen compounds	Alkyl halides	Aliphatic homomonocyclic compounds
102	T3D0116	Exogenous	NA	No indication of carcinogenicity to humans (not listed by IARC).	NA	SmallMolecule	179.930033217	1,2,3-trichlorobenzene	1,2,3-Trichlorobenzene	C6H3Cl3	RELMFMZEBKVZJC-UHFFFAOYSA-N	87-61-6	NA	NA	C14408	CPD-1125	6895	13864445	ClC1=CC=CC(Cl)=C1Cl	Chemical entities	Chlorobenzenes	Organic compounds	Benzenoids	Benzene and substituted derivatives	Aromatic homomonocyclic compounds
103	T3D0117	Exogenous	NA	No indication of carcinogenicity to humans (not listed by IARC).	NA	SmallMolecule	54.936952476	manganese(2+) ion	Manganese	Mn	WAEMQWOKJMHJLA-UHFFFAOYSA-N	7439-96-5	HMDB01333	NA	C19610	MN%2b3	27854	25916	[Mn++]	Chemical entities	Homogeneous transition metal compounds	Inorganic compounds	Homogeneous metal compounds	Homogeneous transition metal compounds	NA
104	T3D0119	Exogenous	NA	1, carcinogenic to humans. (L224)	NA	Crystal	275.894510486	NA	Chrysotile asbestos	Mg<sub>3</sub>Si<sub>2</sub>O<sub>5</sub>(OH)<sub>4</sub>	CWBIFDGMOSWLRQ-UHFFFAOYSA-N	12001-29-5	NA	NA	NA	NA	25477	23777	O.[Mg++].[Mg++].[Mg++].O[Si]([O-])([O-])[O-].O[Si]([O-])([O-])[O-]	NA	NA	NA	NA	NA	NA
105	T3D0120	Exogenous	NA	1, carcinogenic to humans. (L135)	NA	SmallMolecule	89.907737596	(\xe2\x81\xb9\xe2\x81\xb0Sr)strontium	Strontium-90	Sr	CIOAGBVUUVVLOB-NJFSPNSNSA-N	10098-97-2	NA	NA	NA	NA	5486204	4588902	[90Sr]	NA	NA	NA	NA	NA	NA
106	T3D0121	Exogenous	NA	1, carcinogenic to humans. (L135)	NA	SmallMolecule	239.052156519	(\xc2\xb2\xc2\xb3\xe2\x81\xb9Pu)plutonium	Plutonium-239	Pu	OYEHPCDNVJXUIW-FTXFMUIASA-N	15117-48-3	NA	NA	NA	NA	61782	55669	[239Pu]	Chemical entities	Homogeneous actinide compounds	Inorganic compounds	Homogeneous metal compounds	Homogeneous actinide compounds	NA
107	T3D0122	Exogenous	NA	1, carcinogenic to humans. (L135)	NA	SmallMolecule	209.982857396	(\xc2\xb2\xc2\xb9\xe2\x81\xb0Po)polanylidene	Polonium-210	Po	HZEBHPIOVYHPMT-OUBTZVSYSA-N	13981-52-7	NA	NA	NA	NA	6328544	4886608	[210Po]	Chemical entities	Homogeneous metalloid compounds	Inorganic compounds	Homogeneous metal compounds	Homogeneous metalloid compounds	NA
108	T3D0123	Exogenous	NA	2B, possibly carcinogenic to humans. (L135)	100 mg/kg for an adult human (average for organic mercurials). (T17)	SmallMolecule	216.9941007	methylmercuryylium	Methylmercury	CH3Hg	DBUXSCUEGJMZAE-UHFFFAOYSA-N	22967-92-6	NA	DB03674	C18672	NA	6860	6599	C[Hg+]	NA	NA	NA	NA	NA	NA
109	T3D0124	Exogenous	NA	1, carcinogenic to humans. (L135)	NA	SmallMolecule	238.0495534	(\xc2\xb2\xc2\xb3\xe2\x81\xb8Pu)plutonium	Plutonium-238	Pu	OYEHPCDNVJXUIW-VENIDDJXSA-N	13981-16-3	NA	NA	NA	NA	61709	55610	[238Pu]	Chemical entities	Homogeneous actinide compounds	Inorganic compounds	Homogeneous metal compounds	Homogeneous actinide compounds	NA
110	T3D0125	Exogenous	NA	Internalized radionuclides that emit β particles are carcinogenic to humans (Group 1) (L2150). Lead-210 primarily undergoes beta decay.	NA	SmallMolecule	209.984173129	(\xc2\xb2\xc2\xb9\xe2\x81\xb0Pb)plumbane	Lead-210	Pb	WABPQHHGFIMREM-AKLPVKDBSA-N	14255-04-0	NA	NA	NA	NA	6328175	4886507	[210Pb]	NA	NA	NA	NA	NA	NA
111	T3D0126	Exogenous	NA	1, carcinogenic to humans. (L135)	NA	SmallMolecule	244	plutonium	Plutonium	Pu	OYEHPCDNVJXUIW-UHFFFAOYSA-N	7440-07-5	NA	NA	C19159	NA	23940	22382	[Pu]	Chemical entities	Homogeneous actinide compounds	Inorganic compounds	Homogeneous metal compounds	Homogeneous actinide compounds	NA
112	T3D0127	Exogenous	4.96	Spraying and application of nonarsenical insecticides entail exposures that are probably carcinogenic to humans (Group 2A). (L135)	300 mg/kg for an adult human. (T26)	SmallMolecule	348.926283546	O,O-diethyl O-3,5,6-trichloropyridin-2-yl phosphorothioate	Chlorpyrifos	C9H11Cl3NO3PS	SBPBAQFWLVIOKP-UHFFFAOYSA-N	2921-88-2	HMDB41856	NA	C14322	NA	2730	2629	CCOP(=S)(OCC)OC1=C(Cl)C=C(Cl)C(Cl)=N1	Chemical entities	Aryl thiophosphates	Organic compounds	Organic acids and derivatives	Organic thiophosphoric acids and derivatives	Aromatic heteromonocyclic compounds
113	T3D0128	Exogenous	NA	No indication of carcinogenicity to humans (not listed by IARC).	10 to 20 grams for an adult human. (T17)	SmallMolecule	62.928503919	copper(2+) ion	Copper	Cu	JPVYNHNXODAKFH-UHFFFAOYSA-N	7440-50-8	HMDB00657	NA	C00070	CUCL2	23978	25221	[Cu++]	Chemical entities	Homogeneous transition metal compounds	Inorganic compounds	Homogeneous metal compounds	Homogeneous transition metal compounds	NA
114	T3D0129	Exogenous	NA	1, carcinogenic to humans. (L135)	NA	SmallMolecule	241.056822944	(\xc2\xb2\xe2\x81\xb4\xc2\xb9Am)americium	Americium-241	Am	LXQXZNRPTYVCNG-YPZZEJLDSA-N	86954-36-1	NA	NA	NA	NA	104726	94543	[241Am]	Chemical entities	Homogeneous actinide compounds	Inorganic compounds	Homogeneous metal compounds	Homogeneous actinide compounds	NA
115	T3D0130	Exogenous	NA	1, carcinogenic to humans. (L135)	NA	SmallMolecule	220.011384149	(\xc2\xb2\xc2\xb2\xe2\x81\xb0Rn)radon	Radon-220	Rn	SYUHGPGVQRZVTB-YPZZEJLDSA-N	22481-48-7	NA	NA	NA	NA	62761	56504	[220Rn]	Chemical entities	Homogeneous noble gases	Inorganic compounds	Homogeneous non-metal compounds	Homogeneous noble gases	NA
116	T3D0131	Exogenous	NA	1, carcinogenic to humans. (L224)	NA	Crystal	309.084851839	NA	Amosite asbestos	(Na, K)<sub>0-1</sub>(Fe<sup>2+</sup>, Mg)<sub>2</sub>(Fe<sup>2+</sup>, Mg)<sub>5</sub>Si<sub>8</sub>O<sub>22</sub>(OH)<sub>2</sub>, approx. Fe<sup>2+</sup><sub>5</sub>Mg<sub>2</sub>	SBTGHBALOCEVOR-UHFFFAOYSA-N	12172-73-5	NA	NA	NA	NA	436050	385636	OC1CC2C(NC(=O)C3=C(O)C4=C(OCO4)C=C23)C(O)C1O	NA	NA	NA	NA	NA	NA
117	T3D0132	Exogenous	NA	1, carcinogenic to humans. (L135)	NA	SmallMolecule	130.906124168	(\xc2\xb9\xc2\xb3\xc2\xb9I)iodanyl	Iodine-131	I	ZCYVEMRRCGMTRW-RNFDNDRNSA-N	10043-66-0	NA	NA	NA	NA	24855	NA	[131I]	Chemical entities	Homogeneous halogens	Inorganic compounds	Homogeneous non-metal compounds	Homogeneous halogens	NA
118	T3D0133	Exogenous	NA	No indication of carcinogenicity to humans (not listed by IARC).	50 to 60 mg (oral) or 270 ppm (inhaled for an adult human. (T37, T50)	SmallMolecule	27.010899037	formonitrile	Hydrogen cyanide	CHN	LELOWRISYMNNSU-UHFFFAOYSA-N	74-90-8	HMDB60292	NA	C01326	HCN	768	748	C#N	Chemical entities	Nitriles	Organic compounds	Organic nitrogen compounds	Organonitrogen compounds	Aliphatic acyclic compounds
119	T3D0134	Exogenous	NA	No indication of carcinogenicity to humans (not listed by IARC).	NA	SmallMolecule	292.121297467	tributylstannyl	Tributyltin	C12H28Sn	DBGVGMSCBYYSLD-UHFFFAOYSA-N	688-73-3	NA	DB08601	NA	NA	3032732	26583278	CCCC[SnH](CCCC)CCCC	Chemical entities	Trialkyltins	Organic compounds	Organometallic compounds	Organo-post-transition metal compounds	Aliphatic acyclic compounds
120	T3D0135	Exogenous	NA	Spraying and application of nonarsenical insecticides entail exposures that are probably carcinogenic to humans (Group 2A). (L135)	5 to 50 mg/kg for an adult human. (L591)	SmallMolecule	317.005769157	O,O-dimethyl {[(4-oxo-3,4-dihydro-1,2,3-benzotriazin-3-yl)methyl]sulfanyl}phosphonothioate	Guthion	C10H12N3O3PS2	CJJOSEISRRTUQB-UHFFFAOYSA-N	86-50-0	NA	NA	C11018	NA	2268	2181	COP(=S)(OC)SCN1N=NC2=CC=CC=C2C1=O	Chemical entities	Benzotriazine organothiophosphates	Organic compounds	Organoheterocyclic compounds	Benzo-1,2,3-triazines	Aromatic heteropolycyclic compounds
121	T3D0136	Exogenous	NA	1, carcinogenic to humans. (L135)	NA	SmallMolecule	237.048167253	(\xc2\xb2\xc2\xb3\xe2\x81\xb7Np)neptunium	Neptunium-237	Np	LFNLGNPSGWYGGD-IGMARMGPSA-N	13994-20-2	NA	NA	NA	NA	104783	94588	[237Np]	Chemical entities	Homogeneous actinide compounds	Inorganic compounds	Homogeneous metal compounds	Homogeneous actinide compounds	NA
122	T3D0137	Exogenous	NA	2B, possibly carcinogenic to humans. (L135)	NA	SmallMolecule	228.093900384	chrysene	Chrysene	C18H12	WDECIBYCCFPHNR-UHFFFAOYSA-N	218-01-9	NA	NA	C14222	NA	9171	8817	C1=CC=C2C(C=CC3=C2C=CC2=CC=CC=C32)=C1	Chemical entities	Chrysenes	Organic compounds	Benzenoids	Phenanthrenes and derivatives	Aromatic homopolycyclic compounds
123	T3D0138	Exogenous	NA	2B, possibly carcinogenic to humans. (L135)	NA	SmallMolecule	485.683441692	decachloropentacyclo[5.3.0.0\xc2\xb2,\xe2\x81\xb6.0\xc2\xb3,\xe2\x81\xb9.0\xe2\x81\xb4,\xe2\x81\xb8]decan-5-one	Chlordecone	C10Cl10O	LHHGDZSESBACKH-UHFFFAOYNA-N	143-50-0	HMDB59603	NA	C01792	NA	299	293	ClC12C(=O)C3(Cl)C4(Cl)C1(Cl)C1(Cl)C2(Cl)C3(Cl)C4(Cl)C1(Cl)Cl	Chemical entities	Monoterpenoids	Organic compounds	Lipids and lipid-like molecules	Prenol lipids	Aliphatic homopolycyclic compounds
124	T3D0139	Exogenous	NA	Internalized radionuclides that emit β particles are carcinogenic to humans (Group 1). γ-radiation is carcinogenic to humans (Group 1). (L2150) I-129 decays with low-energy beta and gamma emissions.	NA	SmallMolecule	128.904987487	(\xc2\xb9\xc2\xb2\xe2\x81\xb9I)iodanyl	Iodine-129	I	ZCYVEMRRCGMTRW-NJFSPNSNSA-N	15046-84-1	NA	NA	NA	NA	6433622	NA	[129I]	Chemical entities	Homogeneous halogens	Inorganic compounds	Homogeneous non-metal compounds	Homogeneous halogens	NA
125	T3D0140	Exogenous	NA	1, carcinogenic to humans. (L135)	NA	SmallMolecule	240.05380746	(\xc2\xb2\xe2\x81\xb4\xe2\x81\xb0Pu)plutonium	Plutonium-240	Pu	OYEHPCDNVJXUIW-AHCXROLUSA-N	14119-33-6	NA	NA	NA	NA	104728	94545	[240Pu]	Chemical entities	Homogeneous actinide compounds	Inorganic compounds	Homogeneous metal compounds	Homogeneous actinide compounds	NA
126	T3D0141	Exogenous	NA	No indication of carcinogenicity to humans (not listed by IARC).	NA	SmallMolecule	314.096164068	1-{[bis(butylsulfanyl)phosphoryl]sulfanyl}butane	S,S,S-Tributyl phosphorotrithioate	C12H27OPS3	ZOKXUAHZSKEQSS-UHFFFAOYSA-N	78-48-8	NA	NA	NA	SER	5125	4944	CCCCSP(=O)(SCCCC)SCCCC	Chemical entities	Organothiophosphorus compounds	Organic compounds	Organophosphorus compounds	Organothiophosphorus compounds	Aliphatic acyclic compounds
127	T3D0142	Exogenous	NA	No indication of carcinogenicity to humans (not listed by IARC).	NA	SmallMolecule	157.836675294	dibromane	Bromine	Br2	GDTBXPJZTBHREO-UHFFFAOYSA-N	7726-95-6	HMDB31434	NA	C01324	BR-	24408	22817	BrBr	Chemical entities	Homogeneous halogens	Inorganic compounds	Homogeneous non-metal compounds	Homogeneous halogens	NA
128	T3D0144	Exogenous	NA	3, not classifiable as to its carcinogenicity to humans. (L135)	NA	SmallMolecule	367.909603445	2,2,2-trichloro-1,1-bis(4-chlorophenyl)ethan-1-ol	Dicofol	C14H9Cl5O	UOAMTSKGCBMZTC-UHFFFAOYSA-N	115-32-2	NA	NA	C14301	CPD-121	8268	7970	OC(C1=CC=C(Cl)C=C1)(C1=CC=C(Cl)C=C1)C(Cl)(Cl)Cl	Chemical entities	Diphenylmethanes	Organic compounds	Benzenoids	Benzene and substituted derivatives	Aromatic homomonocyclic compounds
129	T3D0145	Exogenous	3.83	3, not classifiable as to its carcinogenicity to humans. (L135)	7143 mg/kg for an adult human. (T26)	SmallMolecule	291.033029765	O,O-diethyl O-4-nitrophenyl phosphorothioate	Parathion	C10H14NO5PS	LCCNCVORNKJIRZ-UHFFFAOYSA-N	56-38-2	HMDB01355	NA	C06604	PARATHION	991	13844817	CCOP(=S)(OCC)OC1=CC=C(C=C1)N(=O)=O	Chemical entities	Phenyl thiophosphates	Organic compounds	Organic acids and derivatives	Organic thiophosphoric acids and derivatives	Aromatic homomonocyclic compounds
130	T3D0146	Exogenous	NA	2B, possibly carcinogenic to humans. (L135)	NA	SmallMolecule	165.891060892	1,1,2,2-tetrachloroethane	1,1,2,2-Tetrachloroethane	C2H2Cl4	QPFMBZIOSGYJDE-UHFFFAOYSA-N	79-34-5	NA	NA	C19534	CPD-8985	6591	6342	ClC(Cl)C(Cl)Cl	Chemical entities	Organochlorides	Organic compounds	Organohalogen compounds	Organochlorides	Aliphatic acyclic compounds
131	T3D0147	Exogenous	NA	3, not classifiable as to its carcinogenicity to humans. (L135)	NA	SmallMolecule	79.915424668	selandiylium	Selenium	Se	MFSBVGSNNPNWMD-UHFFFAOYSA-N	7782-49-2	HMDB01349	NA	C01529	CPD0-1561	107674	27471292	[Se++]	Chemical entities	Homogeneous other non-metal compounds	Inorganic compounds	Homogeneous non-metal compounds	Homogeneous other non-metal compounds	NA
132	T3D0148	Exogenous	NA	2B, possibly carcinogenic to humans. (L135)	NA	SmallMolecule	287.860066434	1,2,3,4,5,6-hexachlorocyclohexane	Hexachlorocyclohexane, technical Grade	C6H6Cl6	JLYXXMFPNIAWKQ-UHFFFAOYSA-N	608-73-1	NA	NA	C06988	GAMMA-HCH	727	NA	ClC1C(Cl)C(Cl)C(Cl)C(Cl)C1Cl	Chemical entities	Cyclohexyl halides	Organic compounds	Organohalogen compounds	Alkyl halides	Aliphatic homomonocyclic compounds
133	T3D0151	Exogenous	6	Not directly listed by IARC, but carcinogenicity studies of this DDT metabolite are discussed in connection with DDT (L2151).	5 g/kg for an adult human. (L138)	SmallMolecule	317.953661148	1-chloro-4-[2,2-dichloro-1-(2-chlorophenyl)ethyl]benzene	b"O,P'-DDD"	C14H10Cl4	JWBOIMRXGHLCPP-UHFFFAOYNA-N	53-19-0	NA	DB00648	NA	NA	4211	4066	ClC(Cl)C(C1=CC=C(Cl)C=C1)C1=CC=CC=C1Cl	Organic compounds	Diphenylmethanes	Benzenoids	Benzene and substituted derivatives	Diphenylmethanes	Aromatic homomonocyclic compounds
134	T3D0152	Exogenous	NA	1, carcinogenic to humans. (L135)	NA	SmallMolecule	266.037753808	4-[(4-amino-3-chlorophenyl)methyl]-2-chloroaniline	b"4,4'-Methylenebis(2-chloroaniline)"	C13H12Cl2N2	IBOFVQJTBBUKMU-UHFFFAOYSA-N	101-14-4	NA	NA	C10999	34-DICHLOROANILINE	7543	NA	NC1=CC=C(CC2=CC=C(N)C(Cl)=C2)C=C1Cl	Chemical entities	Diphenylmethanes	Organic compounds	Benzenoids	Benzene and substituted derivatives	Aromatic homomonocyclic compounds
135	T3D0156	Exogenous	1.99	1, carcinogenic to humans. (L135)	NA	SmallMolecule	54.046950192	buta-1,3-diene	1,3-Butadiene	C4H6	KAKZBPTYRLMSJV-UHFFFAOYSA-N	106-99-0	HMDB41792	NA	C16450	BUTADIENE	7845	7557	C=CC=C	Chemical entities	Alkadienes	Organic compounds	Hydrocarbons	Unsaturated hydrocarbons	Aliphatic acyclic compounds
136	T3D0157	Endogenous	NA	No indication of carcinogenicity to humans (not listed by IARC).	2500 to 4500 ppm over 30 minutes for an adult human. (L958)	SmallMolecule	17.026549101	ammonia	Ammonia	H3N	QGZKDVFQNNGYKY-UHFFFAOYSA-N	7664-41-7	HMDB00051	NA	C00014	AMMONIA	222	217	N	Chemical entities	Homogeneous other non-metal compounds	Inorganic compounds	Homogeneous non-metal compounds	Homogeneous other non-metal compounds	NA
137	T3D0158	Exogenous	NA	Not directly listed by IARC. 2-Methylnaphthalene is found in coal tar mixtures, and occupational exposures during coal-tar distillation and during paving and roofing with coal-tar pitch are classified as carcinogenic to humans (Group 1). (L135)	NA	SmallMolecule	142.07825032	2-methylnaphthalene	2-Methylnaphthalene	C11H10	QIMMUPPBPVKWKM-UHFFFAOYSA-N	91-57-6	NA	NA	C14098	ALPHA-NAPHTHALENEACETAMIDE	7055	6788	CC1=CC=C2C=CC=CC2=C1	Chemical entities	Naphthalenes	Organic compounds	Benzenoids	Naphthalenes	Aromatic homopolycyclic compounds
138	T3D0159	Exogenous	3.44	2B, possibly carcinogenic to humans. (L135)	NA	SmallMolecule	145.969005542	1,4-dichlorobenzene	1,4-Dichlorobenzene	C6H4Cl2	OCJBOOLMMGQPQU-UHFFFAOYSA-N	106-46-7	HMDB41971	NA	C07092	CPD-1125	4685	13866817	ClC1=CC=C(Cl)C=C1	Chemical entities	Dichlorobenzenes	Organic compounds	Benzenoids	Benzene and substituted derivatives	Aromatic homomonocyclic compounds
139	T3D0160	Exogenous	NA	No indication of carcinogenicity (not listed by IARC). (L135)	NA	SmallMolecule	97.969005542	1,1-dichloroethane	1,1-Dichloroethane	C2H4Cl2	SCYULBFZEHDVBN-UHFFFAOYSA-N	75-34-3	NA	NA	C18247	CPD-8985	6365	6125	CC(Cl)Cl	Chemical entities	Organochlorides	Organic compounds	Organohalogen compounds	Organochlorides	Aliphatic acyclic compounds
140	T3D0161	Exogenous	NA	3, not classifiable as to its carcinogenicity to humans. (L135)	NA	SmallMolecule	154.07825032	1,2-dihydroacenaphthylene	Acenaphthene	C12H10	CWRYPZZKDGJXCA-UHFFFAOYSA-N	83-32-9	NA	NA	C19312	--TRANS-ACENAPHTHENE-12-DIOL	6734	6478	C1CC2=C3C1=CC=CC3=CC=C2	Chemical entities	Naphthalenes	Organic compounds	Benzenoids	Naphthalenes	Aromatic homopolycyclic compounds
141	T3D0162	Exogenous	NA	3, not classifiable as to its carcinogenicity to humans. (L135)	NA	SmallMolecule	439.745736278	octachloro-8-oxatricyclo[7.4.0.0\xc2\xb2,\xe2\x81\xb7]trideca-1(13),2,4,6,9,11-hexaene	1,2,3,4,6,7,8,9-Octachlorodibenzofuran	C12Cl8O	RHIROFAGUQOFLU-UHFFFAOYSA-N	39001-02-0	NA	NA	NA	CPD-926	38200	NA	ClC1=C2OC3=C(Cl)C(Cl)=C(Cl)C(Cl)=C3C2=C(Cl)C(Cl)=C1Cl	Chemical entities	Polychlorinated dibenzofurans	Organic compounds	Organoheterocyclic compounds	Benzofurans	Aromatic heteropolycyclic compounds
142	T3D0163	Exogenous	NA	3, not classifiable as to its carcinogenicity to humans. (L135)	NA	SmallMolecule	131.930033217	1,1,2-trichloroethane	1,1,2-Trichloroethane	C2H3Cl3	UBOXGVDOUJQMTN-UHFFFAOYSA-N	79-00-5	NA	NA	C19536	CPD-8985	6574	6326	ClCC(Cl)Cl	Chemical entities	Organochlorides	Organic compounds	Organohalogen compounds	Organochlorides	Aliphatic acyclic compounds
143	T3D0165	Exogenous	NA	No indication of carcinogenicity to humans (not listed by IARC).	NA	SmallMolecule	269.813116242	hexachlorocyclopenta-1,3-diene	Hexachlorocyclopentadiene	C5Cl6	VUNCWTMEJYMOOR-UHFFFAOYSA-N	77-47-4	NA	NA	NA	1-AMINO-PROPAN-2-OL	6478	6233	ClC1=C(Cl)C(Cl)(Cl)C(Cl)=C1Cl	Chemical entities	Vinyl chlorides	Organic compounds	Organohalogen compounds	Vinyl halides	Aliphatic homomonocyclic compounds
144	T3D0166	Exogenous	NA	3, not classifiable as to its carcinogenicity to humans. (L135)	NA	SmallMolecule	405.784708603	3,4,5,6,10,11,12-heptachloro-8-oxatricyclo[7.4.0.0\xc2\xb2,\xe2\x81\xb7]trideca-1(13),2,4,6,9,11-hexaene	1,2,3,4,6,7,8-Heptachlorodibenzofuran	C12HCl7O	WDMKCPIVJOGHBF-UHFFFAOYSA-N	38998-75-3	NA	NA	C18111	NA	38199	35019	ClC1=C(Cl)C(Cl)=C2OC3=C(Cl)C(Cl)=C(Cl)C(Cl)=C3C2=C1	Chemical entities	Polychlorinated dibenzofurans	Organic compounds	Organoheterocyclic compounds	Benzofurans	Aromatic heteropolycyclic compounds
145	T3D0167	Exogenous	NA	Not listed by IARC. Benzidine, a metabolite of 1,2-diphenylhydrazine, is carcinogenic to humans (Group 1). Aniline, another metabolite, is not classifiable as to its carcinogenicity to humans (Group 3). (L135)	NA	SmallMolecule	184.100048394	1,2-diphenylhydrazine	1,2-Diphenylhydrazine	C12H12N2	YBQZXXMEJHZYMB-UHFFFAOYSA-N	122-66-7	NA	NA	NA	4-HYDROXYMETHYLPHENYLHYDRAZINE	31222	28962	N(NC1=CC=CC=C1)C1=CC=CC=C1	Chemical entities	Phenylhydrazines	Organic compounds	Benzenoids	Benzene and substituted derivatives	Aromatic homomonocyclic compounds
146	T3D0168	Exogenous	NA	1, carcinogenic to humans. (L135)	NA	SmallMolecule	337.862653253	4,5,6,11,12-pentachloro-8-oxatricyclo[7.4.0.0\xc2\xb2,\xe2\x81\xb7]trideca-1(13),2,4,6,9,11-hexaene	2,3,4,7,8-Pentachlorodibenzofuran	C12H3Cl5O	OGBQILNBLMPPDP-UHFFFAOYSA-N	57117-31-4	NA	NA	C18106	1-AMINO-PROPAN-2-OL	42128	38417	ClC1=C(Cl)C=C2C(OC3=C(Cl)C(Cl)=C(Cl)C=C23)=C1	Chemical entities	Polychlorinated dibenzofurans	Organic compounds	Organoheterocyclic compounds	Benzofurans	Aromatic heteropolycyclic compounds
147	T3D0170	Endogenous	1.94	No indication of carcinogenicity to humans (not listed by IARC).	NA	SmallMolecule	108.057514878	4-methylphenol	p-Cresol	C7H8O	IWDCLRJOBJJRNH-UHFFFAOYSA-N	106-44-5	HMDB01858	DB01688	C01468	CPD-108	2879	13839082	CC1=CC=C(O)C=C1	Chemical entities	Para cresols	Organic compounds	Benzenoids	Phenols	Aromatic homomonocyclic compounds
148	T3D0172	Exogenous	NA	3, not classifiable as to its carcinogenicity to humans. (L135)	NA	SmallMolecule	145.969005542	1,2-dichlorobenzene	1,2-Dichlorobenzene	C6H4Cl2	RFFLAFLAYFXFSW-UHFFFAOYSA-N	95-50-1	NA	NA	C14328	CPD-1125	7239	13837988	ClC1=CC=CC=C1Cl	Chemical entities	Dichlorobenzenes	Organic compounds	Benzenoids	Benzene and substituted derivatives	Aromatic homomonocyclic compounds
149	T3D0173	Exogenous	NA	No indication of carcinogenicity (not listed by IARC). (L135)	NA	SmallMolecule	95.953355478	(E)-1,2-dichloroethene	trans-1,2-Dichloroethene	C2H2Cl2	KFUSEUYYWQURPO-OWOJBTEDSA-N	156-60-5	NA	NA	C06791	11-DCE	638186	NA	Cl\C=C\Cl	Chemical entities	Vinyl chlorides	Organic compounds	Organohalogen compounds	Vinyl halides	Aliphatic acyclic compounds
150	T3D0174	Exogenous	NA	2B, possibly carcinogenic to humans. (L135)	NA	SmallMolecule	276.093900384	hexacyclo[16.3.1.0\xc2\xb2,\xe2\x81\xb7.0\xe2\x81\xb8,\xc2\xb2\xc2\xb9.0\xc2\xb9\xc2\xb9,\xc2\xb2\xe2\x81\xb0.0\xc2\xb9\xe2\x81\xb4,\xc2\xb9\xe2\x81\xb9]docosa-1(22),2,4,6,8(21),9,11(20),12,14(19),15,17-undecaene	Indeno(1,2,3-cd)pyrene	C22H12	SXQBHARYMNFBPS-UHFFFAOYSA-N	193-39-5	NA	NA	NA	NA	9131	NA	C1=CC=C2C(=C1)C1=CC3=CC=CC4=C3C3=C(C=CC2=C13)C=C4	Chemical entities	Pyrenes	Organic compounds	Benzenoids	Pyrenes	Aromatic homopolycyclic compounds
151	T3D0176	Exogenous	1.94	No indication of carcinogenicity to humans (not listed by IARC).	NA	SmallMolecule	75.94414138	methanedithione	Carbon disulfide	CS2	QGJOPFRUJISHPQ-UHFFFAOYSA-N	75-15-0	HMDB36574	NA	C19033	CPD-844	6348	6108	S=C=S	Chemical entities	Other non-metal sulfides	Inorganic compounds	Homogeneous non-metal compounds	Other non-metal organides	NA
152	T3D0177	Exogenous	NA	Not directly listed by IARC, but related polychlorophenols are discussed, and combined exposures to polychlorophenols or to their sodium salts are classified as possibly carcinogenic to humans (Group 2B). (L135)	NA	SmallMolecule	229.885975514	2,3,4,5-tetrachlorophenol	2,3,4,5-Tetrachlorophenol	C6H2Cl4O	RULKYXXCCZZKDZ-UHFFFAOYSA-N	25167-83-3	NA	NA	NA	NA	21013	19766	OC1=CC(Cl)=C(Cl)C(Cl)=C1Cl	Chemical entities	P-chlorophenols	Organic compounds	Benzenoids	Phenols	Aromatic homomonocyclic compounds
153	T3D0178	Exogenous	NA	Internalized radionuclides that emit α-particles are carcinogenic to humans (Group 1) (L2150). Americium-243 undergoes alpha decay.	NA	SmallMolecule	243	americium	Americium	Am	LXQXZNRPTYVCNG-UHFFFAOYSA-N	7440-35-9	NA	NA	NA	NA	23966	22405	[Am]	Chemical entities	Homogeneous actinide compounds	Inorganic compounds	Homogeneous metal compounds	Homogeneous actinide compounds	NA
154	T3D0179	Exogenous	NA	1, carcinogenic to humans. (L135)	NA	SmallMolecule	233.039628196	(\xc2\xb2\xc2\xb3\xc2\xb3U)uranium	Uranium-233	U	JFALSRSLKYAFGM-FTXFMUIASA-N	13968-55-3	NA	NA	NA	NA	61707	55608	[233U]	Chemical entities	Homogeneous actinide compounds	Inorganic compounds	Homogeneous metal compounds	Homogeneous actinide compounds	NA
155	T3D0180	Exogenous	0	No indication of carcinogenicity to humans (not listed by IARC).	NA	SmallMolecule	105.903483087	palladium	Palladium	Pd	KDLHZDBZIXYQEI-UHFFFAOYSA-N	7440-05-03	HMDB13670	NA	NA	NA	23938	22380	[Pd]	Chemical entities	Homogeneous transition metal compounds	Inorganic compounds	Homogeneous metal compounds	Homogeneous transition metal compounds	NA
156	T3D0182	Exogenous	1.46	3, not classifiable as to its carcinogenicity to humans. (L135)	NA	SmallMolecule	94.041864814	phenol	Phenol	C6H6O	ISWSIDIOOBJBQZ-UHFFFAOYSA-N	108-95-2	HMDB00228	DB03255	C00146	24-DICHLOROPHENOL	996	971	OC1=CC=CC=C1	Organic compounds	1-hydroxy-4-unsubstituted benzenoids	Benzenoids	Phenols	1-hydroxy-4-unsubstituted benzenoids	Aromatic homomonocyclic compounds
157	T3D0183	Exogenous	NA	3, not classifiable as to its carcinogenicity to humans. (L135)	NA	SmallMolecule	64.007977867	chloroethane	Chloroethane	C2H5Cl	HRYZWHHZPQKTII-UHFFFAOYSA-N	75-00-3	NA	NA	C18248	CPD-4521	6337	6097	CCCl	Chemical entities	Organochlorides	Organic compounds	Organohalogen compounds	Organochlorides	Aliphatic acyclic compounds
158	T3D0184	Endogenous	-0.24	No indication of carcinogenicity (not listed by IARC). (L135)	NA	SmallMolecule	58.041864814	propan-2-one	Acetone	C3H6O	CSCPPACGZOOCGX-UHFFFAOYSA-N	67-64-1	HMDB01659	NA	C00207	1-ACYL-GLYCERONE-3-PHOSPHATE	180	175	CC(C)=O	NA	NA	NA	NA	NA	NA
159	T3D0185	Exogenous	NA	3, not classifiable as to its carcinogenicity to humans. (L135)	NA	SmallMolecule	106.07825032	1,4-xylene	p-Xylene	C8H10	URLKBWYHVLBVBO-UHFFFAOYSA-N	106-42-3	HMDB59924	DB03463	C06756	CPD-1422	7809	7521	CC1=CC=C(C)C=C1	NA	NA	NA	NA	NA	NA
160	T3D0187	Exogenous	NA	Not listed by IARC. IARC classified aluminum production as carcinogenic to humans (Group 1), but did not implicate aluminum itself as a human carcinogen. (L135) A link between use of aluminum-containing antiperspirants and increased risk of breast cancer has been proposed (A235), but studies have not been able to establish a clear link (A15468).	NA	SmallMolecule	26.981538441	alumane	Aluminum	Al	XAGFODPZIPBFFR-UHFFFAOYSA-N	7429-90-5	HMDB01247	DB01370	C06264	NA	5359268	4514248	[Al]	Chemical entities	Homogeneous post-transition metal compounds	Inorganic compounds	Homogeneous metal compounds	Homogeneous post-transition metal compounds	NA
161	T3D0189	Endogenous	0.83	No indication of carcinogenicity to humans (not listed by IARC).	5000 ppm over 5 minutes for an adult human. (T26)	SmallMolecule	27.994914622	NA	Carbon monoxide	CO	UGFAIRIUMAVXCW-UHFFFAOYSA-N	630-08-0	HMDB01361	NA	C00237	CARBON-MONOXIDE	281	275	[C-]#[O+]	Chemical entities	Homogeneous other non-metal compounds	Inorganic compounds	Homogeneous non-metal compounds	Homogeneous other non-metal compounds	NA
162	T3D0191	Endogenous	NA	No indication of carcinogenicity to humans (not listed by IARC).	NA	SmallMolecule	33.987720754	hydrogen sulfide	Hydrogen sulfide	H2S	RWSOTUBLDIXVET-UHFFFAOYSA-N	7783-06-04	HMDB03276	NA	C00283	HS	402	391	S	Chemical entities	Other non-metal sulfides	Inorganic compounds	Homogeneous non-metal compounds	Other non-metal organides	NA
163	T3D0194	Exogenous	NA	No indication of carcinogenicity to humans (not listed by IARC).	NA	SmallMolecule	236.104859	1-butyl 2-methyl benzene-1,2-dicarboxylate	Bis(2-methoxyethyl) phthalate	C13H16O4	XXFSYINDUHLBIL-UHFFFAOYSA-N	34006-76-3	NA	NA	NA	NA	36655	33674	CCCCOC(=O)C1=CC=CC=C1C(=O)OC	Chemical entities	Benzoic acid esters	Organic compounds	Benzenoids	Benzene and substituted derivatives	Aromatic homomonocyclic compounds
164	T3D0195	Exogenous	NA	3, not classifiable as to its carcinogenicity to humans. (L135)	NA	SmallMolecule	312.136159128	1-benzyl 2-butyl benzene-1,2-dicarboxylate	Benzyl butyl phthalate	C19H20O4	IRIAEXORFWYRCZ-UHFFFAOYSA-N	85-68-7	NA	NA	C14211	CPD0-1263	2347	2257	CCCCOC(=O)C1=CC=CC=C1C(=O)OCC1=CC=CC=C1	Chemical entities	Benzoic acid esters	Organic compounds	Benzenoids	Benzene and substituted derivatives	Aromatic homomonocyclic compounds
165	T3D0196	Endogenous	1.95	No indication of carcinogenicity to humans (not listed by IARC).	NA	SmallMolecule	108.057514878	2-methylphenol	o-Cresol	C7H8O	QWVGKYWNOKOFNN-UHFFFAOYSA-N	95-48-7	HMDB02055	NA	C01542	CPD-109	335	13835772	CC1=CC=CC=C1O	Chemical entities	Ortho cresols	Organic compounds	Benzenoids	Phenols	Aromatic homomonocyclic compounds
166	T3D0198	Exogenous	NA	No indication of carcinogenicity to humans (not listed by IARC).	NA	SmallMolecule	50.942317935	vanadium(3+) ion	Vanadium	V	KOKKJWHERHSKEB-UHFFFAOYSA-N	7440-62-2	HMDB02503	NA	C06267	NA	23990	10659555	[V+3]	Chemical entities	Homogeneous transition metal compounds	Inorganic compounds	Homogeneous metal compounds	Homogeneous transition metal compounds	NA
167	T3D0199	Exogenous	-0.57	2A, probably carcinogenic to humans. (L135)	NA	SmallMolecule	74.048012824	dimethyl(nitroso)amine	N-Nitrosodimethylamine	C2H6N2O	UMFJAHHVKNCGLG-UHFFFAOYSA-N	62-75-9	HMDB31419	NA	C14704	NA	6124	5894	CN(C)N=O	Chemical entities	Organic N-nitroso compounds	Organic compounds	Organic nitrogen compounds	Organonitrogen compounds	Aliphatic acyclic compounds
168	T3D0200	Exogenous	NA	No indication of carcinogenicity to humans (not listed by IARC).	NA	SmallMolecule	179.930033217	1,2,4-trichlorobenzene	1,2,4-Trichlorobenzene	C6H3Cl3	PBKONEOXTCPAFI-UHFFFAOYSA-N	120-82-1	NA	NA	C06594	CPD-1125	13	13862559	ClC1=CC=C(Cl)C(Cl)=C1	Chemical entities	Chlorobenzenes	Organic compounds	Benzenoids	Benzene and substituted derivatives	Aromatic homomonocyclic compounds
169	T3D0207	Exogenous	NA	3, not classifiable as to its carcinogenicity to humans. (L135)	NA	SmallMolecule	303.901625578	4,5,11,12-tetrachloro-8-oxatricyclo[7.4.0.0\xc2\xb2,\xe2\x81\xb7]trideca-1(13),2,4,6,9,11-hexaene	2,3,7,8-Tetrachlorodibenzofuran	C12H4Cl4O	KSMVNVHUTQZITP-UHFFFAOYSA-N	51207-31-9	NA	NA	C18104	NA	39929	36507	ClC1=C(Cl)C=C2C(OC3=CC(Cl)=C(Cl)C=C23)=C1	Chemical entities	Polychlorinated dibenzofurans	Organic compounds	Organoheterocyclic compounds	Benzofurans	Aromatic heteropolycyclic compounds
170	T3D0209	Exogenous	3.06	2B, possibly carcinogenic to humans. (L135)	NA	SmallMolecule	161.963920164	2,4-dichlorophenol	2,4-Dichlorophenol	C6H4Cl2O	HFZWRUODUSTPEG-UHFFFAOYSA-N	120-83-2	HMDB04811	NA	C02625	24-DICHLOROPHENOL	8449	8140	OC1=C(Cl)C=C(Cl)C=C1	Chemical entities	Dichlorobenzenes	Organic compounds	Benzenoids	Benzene and substituted derivatives	Aromatic homomonocyclic compounds
171	T3D0210	Exogenous	NA	2B, possibly carcinogenic to humans. (L135)	470 ppm for an adult human. (A711)	SmallMolecule	88.0524295	1,4-dioxane	1,4-Dioxane	C4H8O2	RYHBNJHYFVUHQT-UHFFFAOYSA-N	123-91-1	NA	DB03316	C14440	NA	31275	29015	C1COCCO1	Organic compounds	1,4-dioxanes	Organoheterocyclic compounds	Dioxanes	1,4-dioxanes	Aliphatic heteromonocyclic compounds
172	T3D0211	Exogenous	NA	Inorganic fluorides used in drinking-water are not classifiable as to their carcinogenicity to humans (Group 3). (L135)	25 ppm over 5 minutes for an adult human. (L138)	SmallMolecule	18.998951785	fluoride	Fluorine	F	KRHYYFGTRYWZRS-UHFFFAOYSA-M	7782-41-4	HMDB00662	NA	C00742	NA	28179	26214	[F-]	Chemical entities	Homogeneous halogens	Inorganic compounds	Homogeneous non-metal compounds	Homogeneous halogens	NA
173	T3D0212	Endogenous	NA	Ingested nitrate or nitrite under conditions that result in endogenous nitrosation is probably carcinogenic to humans (Group 2A). (L135)	10 to 100 mg/kg for an adult human. (L1618)	SmallMolecule	45.993451829	nitrite	Nitrite	NO2	IOVCWXUNBOPUCH-UHFFFAOYSA-M	14797-65-0	HMDB02786	NA	C00088	NITRITE	946	921	[O-]N=O	Chemical entities	Non-metal nitrites	Inorganic compounds	Homogeneous non-metal compounds	Non-metal oxoanionic compounds	NA
174	T3D0213	Exogenous	NA	1, carcinogenic to humans. (L135)	NA	SmallMolecule	136.907083505	(\xc2\xb9\xc2\xb3\xe2\x81\xb7Cs)caesium	Cesium-137	Cs	TVFDJXOCXUVLDH-RNFDNDRNSA-N	10045-97-3	NA	NA	NA	NA	5486527	4588952	[137Cs]	NA	NA	NA	NA	NA	NA
175	T3D0214	Exogenous	NA	Not listed by IARC.	NA	SmallMolecule	106.90454444	silver(1+) ion	Silver	Ag	FOIXSVOLVBLSDH-UHFFFAOYSA-N	7440-22-4	HMDB02659	NA	C06710	AG%2b	104755	94565	[Ag+]	Chemical entities	Homogeneous transition metal compounds	Inorganic compounds	Homogeneous metal compounds	Homogeneous transition metal compounds	NA
176	T3D0215	Exogenous	NA	1, carcinogenic to humans. (L135)	1 to 3 grams for an adult human (hexavalent chromium). (A119)	SmallMolecule	117.935820456	dioxochromiumdiol	Chromic acid	CrH2O4	KRVSOGSZCMJSLX-UHFFFAOYSA-L	7738-94-5	NA	NA	NA	NA	24425	22834	O[Cr](O)(=O)=O	Chemical entities	Miscellaneous chromates	Inorganic compounds	Mixed metal/non-metal compounds	Miscellaneous mixed metal/non-metals	NA
177	T3D0216	Exogenous	NA	Ingested nitrate or nitrite under conditions that result in endogenous nitrosation is probably carcinogenic to humans (Group 2A). (L135)	NA	SmallMolecule	61.988366451	nitrate	Nitrate	NO3	NHNBFGGVMKEFGY-UHFFFAOYSA-N	14797-55-8	HMDB02878	NA	C00244	CPD-144	943	918	[O-]N(=O)=O	Chemical entities	Non-metal nitrates	Inorganic compounds	Homogeneous non-metal compounds	Non-metal oxoanionic compounds	NA
178	T3D0217	Exogenous	NA	Internalized radionuclides that emit β particles are carcinogenic to humans (Group 1) (L2150). Potassium-40 undergoes beta decay.	NA	SmallMolecule	39.963998672	(\xe2\x81\xb4\xe2\x81\xb0K)potassium	Potassium-40	K	ZLMJMSJWJFRBEC-OUBTZVSYSA-N	13966-00-2	NA	NA	NA	NA	6328542	4886606	[40K]	NA	NA	NA	NA	NA	NA
179	T3D0219	Exogenous	NA	No indication of carcinogenicity (not listed by IARC). (L135)	NA	SmallMolecule	120.902172304	antimony(3+) ion	Antimony	Sb	FAWGZAFXDJGWBB-UHFFFAOYSA-N	7440-36-0	HMDB04118	NA	NA	NA	104894	94667	[Sb+3]	Chemical entities	Homogeneous metalloid compounds	Inorganic compounds	Homogeneous metal compounds	Homogeneous metalloid compounds	NA
180	T3D0221	Exogenous	NA	1, carcinogenic to humans. (L135)	NA	SmallMolecule	227.027698859	(\xc2\xb2\xc2\xb2\xe2\x81\xb7Th)thorium	Thorium-227	Th	ZSLUVFAKFWKJRC-FTXFMUIASA-N	15623-47-9	NA	NA	NA	NA	61806	55686	[227Th]	Chemical entities	Homogeneous actinide compounds	Inorganic compounds	Homogeneous metal compounds	Homogeneous actinide compounds	NA
181	T3D0222	Exogenous	NA	2B, possibly carcinogenic to humans. (L135)	NA	SmallMolecule	195.924947839	2,4,5-trichlorophenol	2,4,5-Trichlorophenol	C6H3Cl3O	LHJGJYXLEPZJPM-UHFFFAOYSA-N	95-95-4	NA	NA	C07101	CPD-10489	7271	7001	OC1=CC(Cl)=C(Cl)C=C1Cl	Chemical entities	P-chlorophenols	Organic compounds	Benzenoids	Phenols	Aromatic homomonocyclic compounds
182	T3D0223	Exogenous	NA	1, carcinogenic to humans. (L135)	1, carcinogenic to humans. (L135)	SmallMolecule	141.924730001	arsoric acid	Arsenate	AsH3O4	DJHGAFSJWGLOIV-UHFFFAOYSA-N	15584-04-00	HMDB12190	NA	C01478	ARSENATE	234	229	O[As](O)(O)=O	Chemical entities	Miscellaneous arsenates	Inorganic compounds	Mixed metal/non-metal compounds	Miscellaneous mixed metal/non-metals	NA
183	T3D0224	Exogenous	NA	1, carcinogenic to humans. (L135)	200 mg for an adult human. (T17)	SmallMolecule	197.8279367	bicyclo[1.1.1]diarsoxane	Arsenic trioxide	As2O3	GOLCXWYRSKYTSP-UHFFFAOYSA-N	1327-53-3	HMDB15300	DB01169	NA	CPD-763	518740	452539	O1[As]2O[As]1O2	Chemical entities	Miscellaneous arsenites	Inorganic compounds	Mixed metal/non-metal compounds	Miscellaneous mixed metal/non-metals	NA
184	T3D0225	Exogenous	NA	No indication of carcinogenicity to humans (not listed by IARC).	NA	SmallMolecule	260.01282837	O,O-diethyl {[(ethylsulfanyl)methyl]sulfanyl}phosphonothioate	Phorate	C7H17O2PS3	BULVZWIRKLYCBC-UHFFFAOYSA-N	298-02-2	NA	NA	C18690	NA	4790	4626	CCOP(=S)(OCC)SCSCC	Chemical entities	Dithiophosphate O-esters	Organic compounds	Organic acids and derivatives	Organic dithiophosphoric acids and derivatives	Aliphatic acyclic compounds
185	T3D0226	Exogenous	NA	3, not classifiable as to its carcinogenicity to humans. (L135)	NA	SmallMolecule	252.093900384	pentacyclo[10.6.2.0\xc2\xb2,\xe2\x81\xb7.0\xe2\x81\xb8,\xc2\xb2\xe2\x81\xb0.0\xc2\xb9\xe2\x81\xb5,\xc2\xb9\xe2\x81\xb9]icosa-1(19),2,4,6,8,10,12(20),13,15,17-decaene	Benzo[e]pyrene	C20H12	TXVHTIQJNYSSKO-UHFFFAOYSA-N	192-97-2	NA	NA	C14435	NA	9128	8774	C1=CC=C2C(=C1)C1=CC=CC3=C1C1=C2C=CC=C1C=C3	Chemical entities	Benzopyrenes	Organic compounds	Benzenoids	Pyrenes	Aromatic homopolycyclic compounds
186	T3D0229	Exogenous	NA	Spraying and application of nonarsenical insecticides entail exposures that are probably carcinogenic to humans (Group 2A). (L135)	NA	SmallMolecule	228.999621147	O,O-dimethyl {[(methylcarbamoyl)methyl]sulfanyl}phosphonothioate	Dimethoate	C5H12NO3PS2	MCWXGJITAZMZEV-UHFFFAOYSA-N	60-51-5	NA	NA	C14326	NA	3082	2973	CNC(=O)CSP(=S)(OC)OC	Chemical entities	Dithiophosphate O-esters	Organic compounds	Organic acids and derivatives	Organic dithiophosphoric acids and derivatives	Aliphatic acyclic compounds
187	T3D0230	Exogenous	NA	Internalized radionuclides that emit α or β particles are carcinogenic to humans (Group 1) (L2150). Actinium-227 undergoes alpha and beta decay.	NA	SmallMolecule	227.027746979	(\xc2\xb2\xc2\xb2\xe2\x81\xb7Ac)actinium	Actinium-227	Ac	QQINRWTZWGJFDB-IGMARMGPSA-N	14952-40-0	NA	NA	NA	NA	105152	94864	[227Ac]	Chemical entities	Homogeneous actinide compounds	Inorganic compounds	Homogeneous metal compounds	Homogeneous actinide compounds	NA
188	T3D0232	Exogenous	2.86	1, carcinogenic to humans. (L135)	NA	SmallMolecule	169.089149357	4-phenylaniline	4-Aminobiphenyl	C12H11N	DMVOXQPQNTYEKQ-UHFFFAOYSA-N	92-67-1	HMDB13195	NA	C10998	N-HYDROXY-4-AMINOBIPHENYL	7102	6835	NC1=CC=C(C=C1)C1=CC=CC=C1	Chemical entities	Biphenyls and derivatives	Organic compounds	Benzenoids	Benzene and substituted derivatives	Aromatic homomonocyclic compounds
189	T3D0233	Exogenous	NA	No indication of carcinogenicity to humans (not listed by IARC).	NA	SmallMolecule	372.193674006	2-methyl-4-oxo-3-(penta-2,4-dien-1-yl)cyclopent-2-en-1-yl 3-(3-methoxy-2-methyl-3-oxoprop-1-en-1-yl)-2,2-dimethylcyclopropane-1-carboxylate	Pyrethrum	C22H28O5	VJFUPGQZSXIULQ-VKTMSVCMSA-N	8003-34-7	NA	NA	C14941	NA	6433155	NA	COC(=O)C(C)=CC1C(C(=O)OC2CC(=O)C(CC=CC=C)=C2C)C1(C)C	Chemical entities	Pyrethrins	Organic compounds	Lipids and lipid-like molecules	Fatty Acyls	Aliphatic homomonocyclic compounds
190	T3D0234	Exogenous	NA	1, carcinogenic to humans. (L135)	3 ppm for an adult human.	SmallMolecule	77.945071513	arsane	Arsine	AsH3	RBFQJDQYXXHULB-UHFFFAOYSA-N	7784-42-1	NA	NA	C06269	CPD-763	5359596	NA	[AsH3]	Chemical entities	Trivalent inorganic arsenic compounds	Inorganic compounds	Miscellaneous inorganic compounds	Inorganic arsenic compounds	NA
191	T3D0235	Exogenous	NA	No indication of carcinogenicity to humans (not listed by IARC).	NA	SmallMolecule	377.782575932	1,2-dibromo-2,2-dichloroethyl dimethyl phosphate	(\xc2\xb1)-Naled	C4H7Br2Cl2O4P	BUYMVQAILCEWRR-UHFFFAOYNA-N	300-76-5	HMDB31806	NA	C18749	5-TERT-BUTYLAMINOL-2-HYDROXYPRO-1234-TET	4420	4267	COP(=O)(OC)OC(Br)C(Cl)(Cl)Br	Chemical entities	Trialkyl phosphates	Organic compounds	Organic acids and derivatives	Organic phosphoric acids and derivatives	Aliphatic acyclic compounds
192	T3D0237	Exogenous	NA	No indication of carcinogenicity to humans (not listed by IARC).	NA	SmallMolecule	242.056407744	ethyl bis(propylsulfanyl)phosphinate	Ethoprop	C8H19O2PS2	VJYFKVYYMZPMAB-UHFFFAOYSA-N	13194-48-4	NA	NA	C18687	NA	3289	3173	CCCSP(=O)(OCC)SCCC	Chemical entities	Organothiophosphorus compounds	Organic compounds	Organophosphorus compounds	Organothiophosphorus compounds	Aliphatic acyclic compounds
193	T3D0240	Exogenous	1.43	2B, possibly carcinogenic to humans. (L135)	NA	SmallMolecule	219.945900638	2,2-dichloroethenyl dimethyl phosphate	Dichlorvos	C4H7Cl2O4P	OEBRKCOSUFCWJD-UHFFFAOYSA-N	62-73-7	HMDB33956	NA	C14430	PANTOYL-LACTONE	3039	2931	COP(=O)(OC)OC=C(Cl)Cl	Chemical entities	Dialkyl phosphates	Organic compounds	Organic acids and derivatives	Organic phosphoric acids and derivatives	Aliphatic acyclic compounds
194	T3D0241	Exogenous	NA	1, carcinogenic to humans. (L135)	NA	SmallMolecule	397.690283275	tricalcium diarsorate	Calcium arsenate	As2Ca3O8	RMBBSOLAGVEUSI-UHFFFAOYSA-H	7778-44-1	NA	NA	C18647	NA	24501	22909	[Ca++].[Ca++].[Ca++].[O-][As]([O-])([O-])=O.[O-][As]([O-])([O-])=O	Chemical entities	Alkaline earth metal arsenates	Inorganic compounds	Mixed metal/non-metal compounds	Alkaline earth metal oxoanionic compounds	NA
195	T3D0242	Exogenous	NA	3, not classifiable as to its carcinogenicity to humans. (L135)	1 gram for an adult human (average for inorganic mercurials). (T17)	SmallMolecule	271.908331018	dichloromercury	Mercuric chloride	Cl2Hg	LWJROJCJINYWOX-UHFFFAOYSA-L	7487-94-7	NA	NA	C13377	NA	24085	22517	Cl[Hg]Cl	Chemical entities	Transition metal chlorides	Inorganic compounds	Mixed metal/non-metal compounds	Transition metal salts	NA
196	T3D0243	Exogenous	NA	1, carcinogenic to humans. (L135)	NA	SmallMolecule	129.901195336	(arsorosooxy)sodium	Sodium arsenite	AsNaO2	PTLRDCMBXHILCL-UHFFFAOYSA-M	7784-46-5	NA	NA	C11906	CPD0-1496	443495	22980	[Na]O[As]=O	Chemical entities	Metalloid oxides	Inorganic compounds	Mixed metal/non-metal compounds	Metalloid organides	NA
197	T3D0244	Exogenous	0.35	1, carcinogenic to humans. (L135)	NA	SmallMolecule	30.010564686	formaldehyde	Formaldehyde	CH2O	WSFSSNUMVMOOMR-UHFFFAOYSA-N	50-00-0	HMDB01426	DB03843	C00067	FORMALDEHYDE	712	692	C=O	Organic compounds	Carbonyl compounds	Organic oxygen compounds	Organooxygen compounds	Carbonyl compounds	Aliphatic acyclic compounds
198	T3D0245	Exogenous	NA	No indication of carcinogenicity (not listed by IARC). (L135)	NA	SmallMolecule	128.002892489	2-chlorophenol	2-Chlorophenol	C6H5ClO	ISPYQTSUDJAMAB-UHFFFAOYSA-N	95-57-8	NA	DB03110	C14219	CPD-10866	7245	13837686	OC1=CC=CC=C1Cl	Chemical entities	O-chlorophenols	Organic compounds	Benzenoids	Phenols	Aromatic homomonocyclic compounds
199	T3D0246	Exogenous	NA	3, not classifiable as to its carcinogenicity to humans. (L135)	NA	SmallMolecule	178.07825032	phenanthrene	Phenanthrene	C14H10	YNPNZTXNASCQKK-UHFFFAOYSA-N	85-01-8	NA	DB08381	C11422	CPD-1904	995	970	C1=CC=C2C(C=CC3=CC=CC=C23)=C1	Chemical entities	Phenanthrenes and derivatives	Organic compounds	Benzenoids	Phenanthrenes and derivatives	Aromatic homopolycyclic compounds
200	T3D0247	Exogenous	NA	No indication of carcinogenicity to humans (not listed by IARC).	50 to 250 ppm over 5 minutes (Inhalation) or 1.5 grams (Oral) for an adult human. (T37, A289)	SmallMolecule	20.006228237	hydrogen fluoride	Hydrogen fluoride	FH	KRHYYFGTRYWZRS-UHFFFAOYSA-N	7664-39-3	NA	NA	C16487	NA	14917	14214	F	Chemical entities	Halogen hydrides	Inorganic compounds	Homogeneous non-metal compounds	Halogen organides	NA
201	T3D0248	Exogenous	2.81	2B, possibly carcinogenic to humans. (L135)	80-800 mg/kg (Oral) (A5641)	SmallMolecule	219.969399472	2-(2,4-dichlorophenoxy)acetic acid	2,4-Dichlorophenoxyacetic acid	C8H6Cl2O3	OVSKIKFHRZPJSS-UHFFFAOYSA-N	94-75-7	HMDB41797	NA	C03664	CPD-9009	1486	1441	OC(=O)COC1=C(Cl)C=C(Cl)C=C1	Chemical entities	Chlorophenoxyacetates	Organic compounds	Benzenoids	Benzene and substituted derivatives	Aromatic homomonocyclic compounds
202	T3D0249	Exogenous	NA	3, not classifiable as to its carcinogenicity to humans. (L135)	NA	SmallMolecule	205.813353033	dibromo(chloro)methane	Dibromochloromethane	CHBr2Cl	GATVIKZLVQHOMN-UHFFFAOYSA-N	124-48-1	HMDB59903	NA	C14692	CPD-10560	31296	29036	ClC(Br)Br	Chemical entities	Trihalomethanes	Organic compounds	Organohalogen compounds	Alkyl halides	Aliphatic acyclic compounds
203	T3D0252	Exogenous	-1.01	3, not classifiable as to its carcinogenicity to humans. (L135)	10 grams for an adult human. (T36)	SmallMolecule	73.052763851	N,N-dimethylformamide	N,N-Dimethylformamide	C3H7NO	ZMXDDKWLCZADIW-UHFFFAOYSA-N	1968-12-02	HMDB01888	DB01844	C03134	CPD-581	6228	5993	CN(C)C=O	Chemical entities	Tertiary carboxylic acid amides	Organic compounds	Organic acids and derivatives	Carboxylic acids and derivatives	Aliphatic acyclic compounds
204	T3D0253	Exogenous	4.88	3, not classifiable as to its carcinogenicity to humans. (L135)	NA	SmallMolecule	202.07825032	pyrene	Pyrene	C16H10	BBEAQIROQSPTKN-UHFFFAOYSA-N	129-00-0	HMDB42002	NA	C14335	NA	31423	29153	C1=CC2=C3C(C=CC4=CC=CC(C=C2)=C34)=C1	Chemical entities	Pyrenes	Organic compounds	Benzenoids	Pyrenes	Aromatic homopolycyclic compounds
205	T3D0255	Exogenous	NA	No indication of carcinogenicity to humans (not listed by IARC).	30 mL for an adult human. (T36)	SmallMolecule	74.073164942	ethoxyethane	Ethyl ether	C4H10O	RTZKZFJDLAIYFH-UHFFFAOYSA-N	60-29-7	NA	NA	C13240	CPD-5702	3283	3168	CCOCC	Chemical entities	Dialkyl ethers	Organic compounds	Organic oxygen compounds	Organooxygen compounds	Aliphatic acyclic compounds
206	T3D0257	Exogenous	1.91	No indication of carcinogenicity to humans (not listed by IARC).	NA	SmallMolecule	139.026943031	4-nitrophenol	4-Nitrophenol	C6H5NO3	BTJIUGUIPKRLHP-UHFFFAOYSA-N	100-02-7	HMDB01232	DB04417	C00870	P-NITROPHENOL	980	955	OC1=CC=C(C=C1)N(=O)=O	Organic compounds	Nitrophenols	Benzenoids	Phenols	Nitrophenols	Aromatic homomonocyclic compounds
207	T3D0259	Exogenous	NA	No indication of carcinogenicity to humans (not listed by IARC).	NA	SmallMolecule	33.997236608	phosphane	Phosphine	H3P	XYFCBTPGUUZFHI-UHFFFAOYSA-N	7803-51-2	HMDB34790	NA	NA	CPD-3703	24404	22814	P	Chemical entities	Homogeneous other non-metal compounds	Inorganic compounds	Homogeneous non-metal compounds	Homogeneous other non-metal compounds	NA
208	T3D0261	Exogenous	NA	2B, possibly carcinogenic to humans. (L135)	NA	SmallMolecule	182.03275669	2-methyl-1,3-dinitrobenzene	2,6-Dinitrotoluene	C7H6N2O4	XTRDKALNCIHHNI-UHFFFAOYSA-N	606-20-2	NA	NA	C11008	CPD-1125	11813	11320	CC1=C(C=CC=C1[N+]([O-])=O)[N+]([O-])=O	Chemical entities	Dinitrotoluenes	Organic compounds	Benzenoids	Benzene and substituted derivatives	Aromatic homomonocyclic compounds
209	T3D0264	Exogenous	NA	3, not classifiable as to its carcinogenicity to humans. (L135)	2.1 mg/kg for an adult human. (T15)	SmallMolecule	263.001729637	O,O-dimethyl O-4-nitrophenyl phosphorothioate	Methyl parathion	C8H10NO5PS	RLBIQVVOMOPOHC-UHFFFAOYSA-N	298-00-0	NA	NA	C14228	CPD-3721	4130	NA	COP(=S)(OC)OC1=CC=C(C=C1)[N+]([O-])=O	Chemical entities	Phenyl thiophosphates	Organic compounds	Organic acids and derivatives	Organic thiophosphoric acids and derivatives	Aromatic homomonocyclic compounds
210	T3D0265	Exogenous	NA	No indication of carcinogenicity (not listed by IARC). (L135)	NA	SmallMolecule	316.01387174	3-(nitrooxy)-2,2-bis[(nitrooxy)methyl]propyl nitrate	Pentaerythritol tetranitrate	C5H8N4O12	TZRXHJWUDPFEEY-UHFFFAOYSA-N	1978-11-05	NA	NA	NA	NA	6518	NA	[O-][N+](=O)OCC(CO[N+]([O-])=O)(CO[N+]([O-])=O)CO[N+]([O-])=O	Chemical entities	Alkyl nitrates	Organic compounds	Organic oxygen compounds	Organic oxoanionic compounds	Aliphatic acyclic compounds
211	T3D0271	Exogenous	2.95	2B, possibly carcinogenic to humans. (L135)	NA	SmallMolecule	104.062600256	ethenylbenzene	Styrene	C8H8	PPBRXRYQALVLMV-UHFFFAOYSA-N	100-42-5	HMDB34240	NA	C07083	CPD-1075	7501	7220	C=CC1=CC=CC=C1	Chemical entities	Styrenes	Organic compounds	Benzenoids	Benzene and substituted derivatives	Aromatic homomonocyclic compounds
212	T3D0275	Exogenous	NA	3, not classifiable as to its carcinogenicity to humans. (L135)	NA	SmallMolecule	276.963948417	10-chloro-5,10-dihydrophenarsazinine	Adamsite	C12H9AsClN	PBNSPNYJYOYWTA-UHFFFAOYSA-N	578-94-9	NA	NA	NA	NA	11362	10884	Cl[As]1C2=CC=CC=C2NC2=CC=CC=C12	Chemical entities	Benzarsazines and derivatives	Organic compounds	Organoheterocyclic compounds	Metalloheterocyclic compounds	Aromatic heteropolycyclic compounds
213	T3D0276	Exogenous	NA	1, carcinogenic to humans. (L135)	NA	SmallMolecule	491.518809808	tricyclo[3.3.1.1\xc2\xb3,\xe2\x81\xb7]tetraarsathiane	Arsenic trisulfide	As4S6	OUFDYFBZNDIAPD-UHFFFAOYSA-N	1303-33-9	NA	NA	NA	NA	5359595	NA	S1[As]2S[As]3S[As]1S[As](S2)S3	Chemical entities	Metalloid sulfides	Inorganic compounds	Mixed metal/non-metal compounds	Metalloid organides	NA
214	T3D0277	Exogenous	NA	1, carcinogenic to humans. (L135)	NA	SmallMolecule	107.901492139	sulfanyl-\xce\xbb\xc2\xb9-arsanylidene	Arsenic disulfide	AsHS	VITRXACYEKZEKO-UHFFFAOYSA-N	1303-32-8	NA	NA	NA	NA	6328537	4886601	S[As]	Chemical entities	Metalloid sulfides	Inorganic compounds	Mixed metal/non-metal compounds	Metalloid organides	NA
215	T3D0278	Exogenous	NA	1, carcinogenic to humans. (L135)	NA	SmallMolecule	319.781796604	diarsanylidyne pentasulfane	Arsenic pentasulfide	As2H10S5	KAAFOERRGQGWTK-UHFFFAOYSA-N	1303-34-0	NA	NA	NA	NA	6451221	4953694	S.S.S.S.S.[As].[As]	Chemical entities	Metalloid sulfides	Inorganic compounds	Mixed metal/non-metal compounds	Metalloid organides	NA
216	T3D0279	Exogenous	NA	1, carcinogenic to humans. (L135)	NA	SmallMolecule	179.828154538	trichloroarsane	Arsenic trichloride	AsCl3	OEYOHULQRFXULB-UHFFFAOYSA-N	7784-34-1	NA	NA	NA	NA	24570	22974	Cl[As](Cl)Cl	Chemical entities	Metalloid chlorides	Inorganic compounds	Mixed metal/non-metal compounds	Metalloid salts	NA
217	T3D0282	Exogenous	NA	1, carcinogenic to humans. (L135)	NA	SmallMolecule	125.929815379	arsorous acid	Arsenous acid	AsH3O3	GCPXMJHSNVMWNM-UHFFFAOYSA-N	13464-58-9	NA	DB04456	NA	NA	545	530	O[As](O)O	Chemical entities	Miscellaneous arsenites	Inorganic compounds	Mixed metal/non-metal compounds	Miscellaneous mixed metal/non-metals	NA
218	T3D0285	Exogenous	NA	1, carcinogenic to humans. (L135)	NA	SmallMolecule	175.977828203	diammonium hydrogen arsorate	Ammonium arsenate	AsH9N2O4	XPVHUBFHKQQSDA-UHFFFAOYSA-N	7784-44-3	NA	NA	NA	NA	24574	22978	[NH4+].[NH4+].O[As]([O-])([O-])=O	Chemical entities	Miscellaneous arsenates	Inorganic compounds	Mixed metal/non-metal compounds	Miscellaneous mixed metal/non-metals	NA
219	T3D0286	Exogenous	NA	1, carcinogenic to humans. (L135)	10 to 20 grams for an adult human (copper salts). (T17)	SmallMolecule	186.843766394	copper(2+) ion hydrogen arsorite	Copper(II) arsenite	AsCuHO3	BPQWCZKMOKHAJF-UHFFFAOYSA-N	10290-12-7	NA	NA	NA	NA	25130	23475	[Cu++].O[As]([O-])[O-]	Chemical entities	Transition metal arsenites	Inorganic compounds	Mixed metal/non-metal compounds	Transition metal oxoanionic compounds	NA
220	T3D0287	Exogenous	NA	1, carcinogenic to humans. (L135)	NA	SmallMolecule	143.847177329	gallanylidynearsane	Gallium arsenide	AsGa	JBRZTFJDHDCESZ-UHFFFAOYSA-N	1303-00-0	NA	NA	NA	NA	14770	14087	[Ga]#[As]	Chemical entities	Metalloid salts	Inorganic compounds	Mixed metal/non-metal compounds	Metalloid salts	NA
221	T3D0288	Exogenous	NA	1, carcinogenic to humans. (L135)	10 to 20 grams for an adult human (copper salts). (T17)	SmallMolecule	466.591313047	tricopper(2+) ion diarsorate	Copper arsenate	As2Cu3O8	RKYSWCFUYJGIQA-UHFFFAOYSA-H	10103-61-4	NA	NA	NA	NA	26065	23475	[Cu++].[Cu++].[Cu++].[O-][As]([O-])([O-])=O.[O-][As]([O-])([O-])=O	Chemical entities	Transition metal arsenates	Inorganic compounds	Mixed metal/non-metal compounds	Transition metal oxoanionic compounds	NA
222	T3D0289	Exogenous	NA	1, carcinogenic to humans. (L135)	10 to 20 grams for an adult human (copper salts). (T17)	SmallMolecule	281.763196717	dicopper(2+) ion hydroxide arsorate	Copper arsenate hydroxide	AsCu2HO5	JLVKAXLQCSAERS-UHFFFAOYSA-J	16102-92-4	NA	NA	NA	NA	3080685	2338428	[OH-].[Cu++].[Cu++].[O-][As]([O-])([O-])=O	Chemical entities	Transition metal arsenates	Inorganic compounds	Mixed metal/non-metal compounds	Transition metal oxoanionic compounds	NA
223	T3D0290	Exogenous	NA	1, carcinogenic to humans. (L135)	NA	SmallMolecule	161.870047144	potassium arsorite	Potassium arsenite	AsKO3	GLGWONYXPKJPGO-UHFFFAOYSA-N	10124-50-2	NA	NA	NA	NA	24967	23339	[K+].[O-][As]([O-])[O-]	Chemical entities	Alkali metal arsenites	Inorganic compounds	Mixed metal/non-metal compounds	Alkali metal oxoanionic compounds	NA
224	T3D0292	Exogenous	NA	1, carcinogenic to humans. (L135)	NA	SmallMolecule	229.817765944	diarsooxidane	Arsenic pentoxide	As2O5	COHDHYZHOPQOFD-UHFFFAOYSA-N	1303-28-2	NA	NA	NA	NA	14771	14088	O=[As](=O)O[As](=O)=O	Chemical entities	Metalloid oxides	Inorganic compounds	Mixed metal/non-metal compounds	Metalloid organides	NA
225	T3D0293	Exogenous	NA	1, carcinogenic to humans. (L135)	NA	SmallMolecule	349.757635504	trimagnesium(2+) ion diarsorate	Magnesium arsenate	As2Mg3O8	WFJMDQBZLSODEP-UHFFFAOYSA-H	10103-50-1	NA	NA	NA	NA	24943	23317	[Mg++].[Mg++].[Mg++].[O-][As]([O-])([O-])=O.[O-][As]([O-])([O-])=O	Chemical entities	Alkaline earth metal arsenates	Inorganic compounds	Mixed metal/non-metal compounds	Alkaline earth metal oxoanionic compounds	NA
226	T3D0294	Exogenous	NA	1, carcinogenic to humans. (L135)	NA	SmallMolecule	442.616658718	trimanganese(2+) ion diarsorate	Manganese arsenate	As2Mn3O8	QLXPSYOTOQYFFE-UHFFFAOYSA-H	61136-68-3	NA	NA	NA	NA	3045788	2308474	[Mn++].[Mn++].[Mn++].[O-][As]([O-])([O-])=O.[O-][As]([O-])([O-])=O	Chemical entities	Transition metal arsenates	Inorganic compounds	Mixed metal/non-metal compounds	Transition metal oxoanionic compounds	NA
227	T3D0296	Exogenous	NA	1, carcinogenic to humans. (L135)	NA	SmallMolecule	347.885715787	\xce\xbb\xc2\xb2-lead(2+) ion hydrogen arsorate	Lead arsenate	AsHO4Pb	UWRBYRMOUPAKLM-UHFFFAOYSA-L	7784-40-9	NA	NA	C18648	NA	24572	22976	[Pb++].O[As]([O-])([O-])=O	Chemical entities	Post-transition metal arsenates	Inorganic compounds	Mixed metal/non-metal compounds	Post-transition metal oxoanionic compounds	NA
228	T3D0297	Exogenous	NA	1, carcinogenic to humans. (L135)	NA	SmallMolecule	179.88061183	(potassiooxy)arsonic acid	Potassium arsenate	AsH2KO4	GVPLVOGUVQAPNJ-UHFFFAOYSA-M	7784-41-0	NA	NA	NA	NA	516881	22977	O[As](O)(=O)O[K]	Chemical entities	Alkali metal arsenates	Inorganic compounds	Mixed metal/non-metal compounds	Alkali metal oxoanionic compounds	NA
229	T3D0298	Exogenous	NA	1, carcinogenic to humans. (L135)	NA	SmallMolecule	163.906674644	(sodiooxy)arsonic acid	Sodium arsenate	AsH2NaO4	XCVRTGQHVBWRJB-UHFFFAOYSA-M	7631-89-2	NA	NA	NA	NA	23677060	NA	O[As](O)(=O)O[Na]	Chemical entities	Alkali metal arsenates	Inorganic compounds	Mixed metal/non-metal compounds	Alkali metal oxoanionic compounds	NA
230	T3D0299	Exogenous	NA	1, carcinogenic to humans. (L135)	NA	SmallMolecule	469.589949544	trizinc(2+) ion diarsorate	Zinc arsenate	As2O8Zn3	LHBPLFWXEXNIJU-UHFFFAOYSA-H	13464-44-3	NA	NA	NA	NA	6451222	4953695	[Zn++].[Zn++].[Zn++].[O-][As]([O-])([O-])=O.[O-][As]([O-])([O-])=O	Chemical entities	Transition metal arsenates	Inorganic compounds	Mixed metal/non-metal compounds	Transition metal oxoanionic compounds	NA
231	T3D0300	Exogenous	NA	3, not classifiable as to its carcinogenicity to humans. (L135)	130 mg for an adult human. (T15)	SmallMolecule	216.972014544	(4-aminophenyl)arsonic acid	Arsanilic acid	C6H8AsNO3	XKNKHVGWJDPIRJ-UHFFFAOYSA-N	98-50-0	NA	DB03006	NA	NA	7389	7111	NC1=CC=C(C=C1)[As](O)(O)=O	Chemical entities	Aniline and substituted anilines	Organic compounds	Benzenoids	Benzene and substituted derivatives	Aromatic homomonocyclic compounds
232	T3D0301	Exogenous	NA	3, not classifiable as to its carcinogenicity to humans. (L135)	NA	SmallMolecule	177.997501013	2-(trimethylarsaniumyl)acetate	Arsenobetaine	C5H11AsO2	SPTHHTGLGVZZRH-UHFFFAOYSA-N	64436-13-1	HMDB33206	NA	C19331	NA	47364	43109	C[As+](C)(C)CC([O-])=O	Chemical entities	Tetraorganoarsonium salts	Organic compounds	Organometallic compounds	Organometalloid compounds	Aliphatic acyclic compounds
233	T3D0302	Exogenous	NA	3, not classifiable as to its carcinogenicity to humans. (L135)	NA	SmallMolecule	165.025512907	(2-hydroxyethyl)trimethylarsanium	Arsenocholine	C5H14AsO	ORLOBEXOFQEWFQ-UHFFFAOYSA-N	39895-81-3	HMDB32683	NA	NA	NA	104820	94618	C[As+](C)(C)CCO	Chemical entities	Oxygen-containing organoarsenic compounds	Organic compounds	Organometallic compounds	Organometalloid compounds	Aliphatic acyclic compounds
234	T3D0303	Exogenous	NA	3, not classifiable as to its carcinogenicity to humans. (L135)	NA	SmallMolecule	91.960721577	methylarsane	Methylarsine	CH5As	IDDBICIFODFKQO-UHFFFAOYSA-N	593-52-2	NA	NA	NA	NA	79054	71386	C[AsH2]	Chemical entities	Trivalent organic arsenic compounds	Organic compounds	Organometallic compounds	Organometalloid compounds	Aliphatic acyclic compounds
235	T3D0304	Exogenous	NA	3, not classifiable as to its carcinogenicity to humans. (L135)	NA	SmallMolecule	105.976371641	dimethylarsane	Dimethylarsine	C2H7As	HBNBMOGARBJBHS-UHFFFAOYSA-N	593-57-7	NA	NA	NA	NA	79055	71387	C[AsH]C	Chemical entities	Trivalent organic arsenic compounds	Organic compounds	Organometallic compounds	Organometalloid compounds	Aliphatic acyclic compounds
236	T3D0305	Exogenous	NA	3, not classifiable as to its carcinogenicity to humans. (L135)	NA	SmallMolecule	119.992021705	trimethylarsane	Trimethylarsine	C3H9As	HTDIUWINAKAPER-UHFFFAOYSA-N	593-88-4	NA	NA	NA	CPD-7058	68978	62200	C[As](C)C	Chemical entities	Trialkylarsanes	Organic compounds	Organometallic compounds	Organometalloid compounds	Aliphatic acyclic compounds
237	T3D0308	Exogenous	NA	3, not classifiable as to its carcinogenicity to humans. (L135)	NA	SmallMolecule	185.923907633	disodium methylarsonic acid	Methylarsonic acid, disodium salt	CH5AsNa2O3	SDIXRDNYIMOKSG-UHFFFAOYSA-N	19444-53-2	NA	NA	C07294	METHYLARSONATE	8948	NA	[Na+].[Na+].C[As](O)(O)=O	Chemical entities	Pentaorganoarsanes	Organic compounds	Organometallic compounds	Organometalloid compounds	Aliphatic acyclic compounds
238	T3D0309	Exogenous	NA	3, not classifiable as to its carcinogenicity to humans. (L135)	NA	SmallMolecule	161.927410086	sodium hydrogen methylarsonate	Methylarsonic acid, monosodium salt	CH4AsNaO3	JITOKQVGRJSHHA-UHFFFAOYSA-M	2163-80-6	NA	NA	NA	NA	23664719	15697	C[As](O)(=O)O[Na]	Chemical entities	Pentaorganoarsanes	Organic compounds	Organometallic compounds	Organometalloid compounds	Aliphatic acyclic compounds
239	T3D0310	Exogenous	NA	3, not classifiable as to its carcinogenicity to humans. (L135)	NA	SmallMolecule	201.961115507	phenylarsonic acid	Benzenearsonic acid	C6H7AsO3	LVKZSFMYNWRPJX-UHFFFAOYSA-N	98-05-5	NA	NA	NA	NA	7365	7087	O[As](O)(=O)C1=CC=CC=C1	Chemical entities	Benzene and substituted derivatives	Organic compounds	Benzenoids	Benzene and substituted derivatives	Aromatic homomonocyclic compounds
240	T3D0311	Exogenous	NA	3, not classifiable as to its carcinogenicity to humans. (L135)	NA	SmallMolecule	262.941108346	(4-hydroxy-3-nitrophenyl)arsonic acid	Roxarsone	C6H6AsNO6	XMVJITFPVVRMHC-UHFFFAOYSA-N	121-19-7	HMDB33205	NA	NA	NA	5104	4925	OC1=C(C=C(C=C1)[As](O)(O)=O)N(=O)=O	Chemical entities	Nitrophenols	Organic compounds	Benzenoids	Phenols	Aromatic homomonocyclic compounds
241	T3D0312	Exogenous	NA	3, not classifiable as to its carcinogenicity to humans. (L135)	NA	SmallMolecule	437.88642595	2-amino-4-[2-(3-amino-4-hydroxyphenyl)diarsen-1-yl]phenol dihydrochloride	4,4-Arsenobis(2-aminophenol) dihydrochloride	C12H14As2Cl2N2O2	VLAXZGHHBIJLAD-UHFFFAOYSA-N	139-93-5	NA	NA	C11744	NA	8774	8444	Cl.Cl.NC1=CC(=CC=C1O)[As]=[As]C1=CC=C(O)C(N)=C1	Chemical entities	Aniline and substituted anilines	Organic compounds	Benzenoids	Benzene and substituted derivatives	Aromatic homomonocyclic compounds
242	T3D0313	Exogenous	NA	3, not classifiable as to its carcinogenicity to humans. (L135)	NA	SmallMolecule	259.977828203	[4-(carbamoylamino)phenyl]arsonic acid	[4-(Aminocarbonyl-amino)phenyl] arsonic acid	C7H9AsN2O4	WWXBHTZSYYGCSG-UHFFFAOYSA-N	121-59-5	NA	NA	NA	NA	8480	8167	NC(=O)NC1=CC=C(C=C1)[As](O)(O)=O	Chemical entities	N-phenylureas	Organic compounds	Benzenoids	Benzene and substituted derivatives	Aromatic homomonocyclic compounds
243	T3D0314	Exogenous	NA	3, not classifiable as to its carcinogenicity to humans. (L135)	NA	SmallMolecule	295.97542291	sodium hydrogen {4-[(carbamoylmethyl)amino]phenyl}arsonate	Tryparsamide	C8H10AsN2NaO4	UEYIAABRKWHXJV-UHFFFAOYSA-M	554-72-3	NA	NA	NA	NA	23665572	4938385	[Na+].NC(=O)CNC1=CC=C(C=C1)[As](O)([O-])=O	Chemical entities	Alpha amino acid amides	Organic compounds	Organic acids and derivatives	Carboxylic acids and derivatives	Aromatic homomonocyclic compounds
244	T3D0315	Exogenous	NA	3, not classifiable as to its carcinogenicity to humans. (L135)	NA	SmallMolecule	246.946193724	(4-nitrophenyl)arsonic acid	Nitarsone	C6H6AsNO5	FUUFQLXAIUOWML-UHFFFAOYSA-N	98-72-6	HMDB31822	NA	NA	NA	66826	60190	O[As](O)(=O)C1=CC=C(C=C1)N(=O)=O	Chemical entities	Nitrobenzenes	Organic compounds	Benzenoids	Benzene and substituted derivatives	Aromatic homomonocyclic compounds
245	T3D0316	Exogenous	NA	3, not classifiable as to its carcinogenicity to humans. (L135)	NA	SmallMolecule	238.953959187	sodium hydrogen (4-aminophenyl)arsonate	Sodium arsanilate	C6H7AsNNaO3	OUFRIWNNMFWZTM-UHFFFAOYSA-M	127-85-5	NA	NA	NA	NA	23670523	21669	NC1=CC=C(C=C1)[As](O)(=O)O[Na]	Chemical entities	Aniline and substituted anilines	Organic compounds	Benzenoids	Benzene and substituted derivatives	Aromatic homomonocyclic compounds
246	T3D0317	Exogenous	NA	3, not classifiable as to its carcinogenicity to humans. (L135)	NA	SmallMolecule	159.948145528	sodium dimethylarsinate	Sodium dimethylarsinate	C2H6AsNaO2	IHQKEDIOMGYHEB-UHFFFAOYSA-M	124-65-2	NA	NA	NA	NA	23615615	NA	C[As](C)(=O)O[Na]	Chemical entities	Pentaorganoarsanes	Organic compounds	Organometallic compounds	Organometalloid compounds	Aliphatic acyclic compounds
247	T3D0318	Exogenous	NA	3, not classifiable as to its carcinogenicity to humans. (L135)	NA	SmallMolecule	135.986936327	(dimethylarsoryl)methane	Trimethylarsine oxide	C3H9AsO	JWOWJQPAYGEFFK-UHFFFAOYSA-N	4964-14-1	NA	NA	NA	CPD-7058	104930	94693	C[As](C)(C)=O	Chemical entities	Pentaorganoarsanes	Organic compounds	Organometallic compounds	Organometalloid compounds	Aliphatic acyclic compounds
248	T3D0319	Exogenous	NA	Organic lead compounds are not classifiable as to their carcinogenicity to humans (Group 3). To the extent that organic lead compounds are metabolized in part to ionic lead, they are expected to exert the toxicities associated with inorganic lead (Group 2A, probably carcinogenic to humans). (L135)	10 to 30 grams for and adult human (lead salts). (T17)	SmallMolecule	326.00324453	(2-oxoethoxy)plumbyl acetate	Lead acetate	C4H6O4Pb	FOTVYAJHHREIKV-UHFFFAOYSA-M	301-04-2	NA	NA	NA	ACET	9317	NA	CC(=O)O[Pb]OCC=O	Chemical entities	Acetate salts	Organic compounds	Organic acids and derivatives	Carboxylic acids and derivatives	Aliphatic acyclic compounds
249	T3D0320	Exogenous	NA	1, carcinogenic to humans. (L135)	10 to 30 grams for and adult human (lead salts). (T17)	SmallMolecule	421.799487172	bis(arsorosooxy)plumbane	Lead arsenite	As2O4Pb	JFOKPVUWYKONLQ-UHFFFAOYSA-L	10031-13-7	NA	NA	NA	NA	197119	170712	O=[As]O[Pb]O[As]=O	Chemical entities	Metalloid oxides	Inorganic compounds	Mixed metal/non-metal compounds	Metalloid organides	NA
250	T3D0321	Exogenous	NA	2A, probably carcinogenic to humans. (L135)	10 to 30 grams for and adult human (lead salts). (T17)	SmallMolecule	291.99507988	diazidoplumbane	Lead azide	N6Pb	ISEQAARZRCDNJH-UHFFFAOYSA-N	13424-46-9	NA	NA	NA	NA	61600	55508	[N-]=[N+]=N[Pb]N=[N+]=[N-]	NA	NA	NA	NA	NA	NA
251	T3D0322	Exogenous	NA	2A, probably carcinogenic to humans. (L135)	10 to 30 grams for and adult human (lead salts). (T17)	SmallMolecule	365.813311144	dibromoplumbane	Lead bromide	Br2Pb	ZASWJUOMEGBQCQ-UHFFFAOYSA-L	10031-22-8	NA	NA	NA	NA	24831	23216	Br[Pb]Br	Chemical entities	Post-transition metal bromides	Inorganic compounds	Mixed metal/non-metal compounds	Post-transition metal salts	NA
252	T3D0323	Exogenous	NA	Organic lead compounds are not classifiable as to their carcinogenicity to humans (Group 3). To the extent that organic lead compounds are metabolized in part to ionic lead, they are expected to exert the toxicities associated with inorganic lead (Group 2A, probably carcinogenic to humans). (L135)	10 to 30 grams for and adult human (lead salts). (T17)	SmallMolecule	267.961379716	\xce\xbb\xc2\xb2-lead(2+) ion carbonate	Lead carbonate	CO3Pb	MFEVGQHCNVXMER-UHFFFAOYSA-L	598-63-0	NA	NA	NA	NA	11727	11234	[Pb++].[O-]C([O-])=O	Chemical entities	Organic carbonic acids	Organic compounds	Organic acids and derivatives	Organic carbonic acids and derivatives	Aliphatic acyclic compounds
253	T3D0324	Exogenous	NA	2A, probably carcinogenic to humans. (L135)	10 to 30 grams for and adult human (lead salts). (T17)	SmallMolecule	277.914341264	dichloroplumbane	Lead chloride	Cl2Pb	HWSZZLVAJGOAAY-UHFFFAOYSA-L	7758-95-4	NA	NA	NA	NA	24459	22867	Cl[Pb]Cl	Chemical entities	Post-transition metal chlorides	Inorganic compounds	Mixed metal/non-metal compounds	Post-transition metal salts	NA
254	T3D0325	Exogenous	NA	1, carcinogenic to humans. (L135)	1 to 3 grams for an adult human (hexavalent chromium). (A119)	SmallMolecule	323.896806242	\xce\xbb\xc2\xb2-lead(2+) ion dioxochromiumbis(olate)	Lead chromate	CrO4Pb	MOUPNEIJQCETIW-UHFFFAOYSA-N	7758-97-6	NA	NA	NA	NA	24460	22868	[Pb++].[O-][Cr]([O-])(=O)=O	Chemical entities	Post-transition metal chromates	Inorganic compounds	Mixed metal/non-metal compounds	Post-transition metal oxoanionic compounds	NA
255	T3D0326	Exogenous	NA	2A, probably carcinogenic to humans. (L135)	10 to 30 grams for and adult human (lead salts). (T17)	SmallMolecule	381.982472422	\xce\xbb\xc2\xb2-lead(2+) ion bis(tetrafluoroboranuide)	Lead fluoroborate	B2F8Pb	UQGXAENNKXXYNF-UHFFFAOYSA-N	13814-96-5	NA	NA	NA	NA	21225560	NA	[Pb++].F[B-](F)(F)F.F[B-](F)(F)F	Chemical entities	Metalloid fluorides	Inorganic compounds	Mixed metal/non-metal compounds	Metalloid salts	NA
256	T3D0327	Exogenous	NA	2A, probably carcinogenic to humans. (L135)	10 to 30 grams for and adult human (lead salts). (T17)	SmallMolecule	461.78557269	diiodoplumbane	Lead iodide	I2Pb	RQQRAHKHDFPBMC-UHFFFAOYSA-L	10101-63-0	NA	NA	NA	NA	24931	23305	I[Pb]I	Chemical entities	Post-transition metal iodides	Inorganic compounds	Mixed metal/non-metal compounds	Post-transition metal salts	NA
257	T3D0328	Exogenous	NA	2A, probably carcinogenic to humans. (L135)	1 to 3 grams for an adult human (hexavalent chromium). (A119)	SmallMolecule	891.589172042	dichromium(3+) ion bis(\xce\xbb\xc2\xb2-lead(2+) ion) dimolybdenum undecaoxidandiide	Lead molybdenum chromate	Cr2Mo2O11Pb2	UJSWIHIDDYYLJD-UHFFFAOYSA-N	12709-98-7	NA	NA	NA	NA	166736	145876	[O--].[O--].[O--].[O--].[O--].[O--].[O--].[O--].[O--].[O--].[O--].[Cr+3].[Cr+3].[Mo].[Mo].[Pb++].[Pb++]	Chemical entities	Transition metal oxides	Inorganic compounds	Mixed metal/non-metal compounds	Transition metal organides	NA
258	T3D0329	Exogenous	NA	Ingested nitrate or nitrite under conditions that result in endogenous nitrosation is probably carcinogenic to humans (Group 2A). (L135)	10 to 30 grams for and adult human (lead salts). (T17)	SmallMolecule	331.952271592	(nitrooxy)plumbyl nitrate	Lead nitrate	N2O6Pb	RLJMLMKIBZAXJO-UHFFFAOYSA-N	10099-74-8	NA	NA	C15234	NA	24924	23300	[O-][N+](=O)O[Pb]O[N+]([O-])=O	Chemical entities	Post-transition metal nitrates	Inorganic compounds	Mixed metal/non-metal compounds	Post-transition metal oxoanionic compounds	NA
259	T3D0330	Exogenous	NA	2A, probably carcinogenic to humans. (L135)	10 to 30 grams for and adult human (lead salts). (T17)	SmallMolecule	225.987200536	hydrate plumbane	Lead oxide	H2OPb	DNHVXYDGZKWYNU-UHFFFAOYSA-N	1317-36-8	NA	NA	C17379	NA	14827	14141	O.[Pb]	Chemical entities	Post-transition metal oxides	Inorganic compounds	Mixed metal/non-metal compounds	Post-transition metal organides	NA
260	T3D0331	Exogenous	NA	2A, probably carcinogenic to humans. (L135)	10 to 30 grams for and adult human (lead salts). (T17)	SmallMolecule	239.966465094	plumbanedione	Lead dioxide	O2Pb	YADSGOSSYOOKMP-UHFFFAOYSA-N	1309-60-0	NA	NA	NA	NA	14793	14109	O=[Pb]=O	Chemical entities	Post-transition metal oxides	Inorganic compounds	Mixed metal/non-metal compounds	Post-transition metal organides	NA
261	T3D0332	Exogenous	NA	2A, probably carcinogenic to humans. (L135)	10 to 30 grams for and adult human (lead salts). (T17)	SmallMolecule	223.971550472	plumbanone	Lead tetroxide	OPb	YEXPOXQUZXUXJW-UHFFFAOYSA-N	1314-41-6	NA	NA	NA	CPD-527	14827	14141	O=[Pb]	Chemical entities	Post-transition metal oxides	Inorganic compounds	Mixed metal/non-metal compounds	Post-transition metal organides	NA
262	T3D0333	Exogenous	NA	2A, probably carcinogenic to humans. (L135)	10 to 30 grams for and adult human (lead salts). (T17)	SmallMolecule	813.83674755	tris(\xce\xbb\xc2\xb2-lead(2+) ion) diphosphate	Lead phosphate	O8P2Pb3	HUTDDBSSHVOYJR-UHFFFAOYSA-H	7446-27-7	NA	NA	NA	NA	167506	NA	[Pb++].[Pb++].[Pb++].[O-]P([O-])([O-])=O.[O-]P([O-])([O-])=O	Chemical entities	Post-transition metal phosphates	Inorganic compounds	Mixed metal/non-metal compounds	Post-transition metal oxoanionic compounds	NA
263	T3D0334	Exogenous	NA	Organic lead compounds are not classifiable as to their carcinogenicity to humans (Group 3). To the extent that organic lead compounds are metabolized in part to ionic lead, they are expected to exert the toxicities associated with inorganic lead (Group 2A, probably carcinogenic to humans). (L135)	10 to 30 grams for and adult human (lead salts). (T17)	SmallMolecule	450.952999873	\xce\xbb\xc2\xb2-lead(2+) ion 2,4,6-trinitrobenzene-1,3-bis(olate)	Lead styphnate	C6HN3O8Pb	WETZJIOEDGMBMA-UHFFFAOYSA-L	15245-44-0	NA	NA	NA	NA	61789	55674	[Pb++].[O-]C1=C(C([O-])=C(C=C1[N+]([O-])=O)[N+]([O-])=O)[N+]([O-])=O	Chemical entities	Metal p-nitrophenoxides	Organic compounds	Benzenoids	Phenols	Aromatic homomonocyclic compounds
264	T3D0335	Exogenous	NA	2A, probably carcinogenic to humans. (L135)	10 to 30 grams for and adult human (lead salts). (T17)	SmallMolecule	303.928365028	\xce\xbb\xc2\xb2-lead(2+) ion sulfate	Lead sulfate	O4PbS	KEQXNNJHMWSZHK-UHFFFAOYSA-L	7446-14-2	NA	NA	NA	CPD-530	24008	22441	[Pb++].[O-]S([O-])(=O)=O	Chemical entities	Post-transition metal sulfates	Inorganic compounds	Mixed metal/non-metal compounds	Post-transition metal oxoanionic compounds	NA
265	T3D0336	Exogenous	NA	2A, probably carcinogenic to humans. (L135)	10 to 30 grams for and adult human (lead salts). (T17)	SmallMolecule	239.94870654	plumbanethione	Lead sulfide	PbS	XCAUINMIESBTBL-UHFFFAOYSA-N	1314-87-0	NA	NA	NA	CPD-527	14819	14135	S=[Pb]	Chemical entities	Post-transition metal sulfides	Inorganic compounds	Mixed metal/non-metal compounds	Post-transition metal organides	NA
266	T3D0337	Exogenous	NA	Organic lead compounds are not classifiable as to their carcinogenicity to humans (Group 3). To the extent that organic lead compounds are metabolized in part to ionic lead, they are expected to exert the toxicities associated with inorganic lead (Group 2A, probably carcinogenic to humans). (L135)	NA	SmallMolecule	268.070536234	tetramethylplumbane	Tetramethyl lead	C4H12Pb	XOOGZRUBTYCLHG-UHFFFAOYSA-N	75-74-1	NA	NA	NA	CPD0-1640	6394	6154	C[Pb](C)(C)C	Chemical entities	Tetraorganolead compounds	Organic compounds	Organometallic compounds	Organo-post-transition metal compounds	Aliphatic acyclic compounds
267	T3D0338	Exogenous	NA	Organic lead compounds are not classifiable as to their carcinogenicity to humans (Group 3). To the extent that organic lead compounds are metabolized in part to ionic lead, they are expected to exert the toxicities associated with inorganic lead (Group 2A, probably carcinogenic to humans). (L135)	1 gram for an adult human. (T17)	SmallMolecule	324.13313649	tetraethylplumbane	Tetraethyl lead	C8H20Pb	MRMOZBOQVYRSEM-UHFFFAOYSA-N	78-00-2	NA	NA	NA	NA	6511	6265	CC[Pb](CC)(CC)CC	Chemical entities	Tetraorganolead compounds	Organic compounds	Organometallic compounds	Organo-post-transition metal compounds	Aliphatic acyclic compounds
268	T3D0340	Exogenous	NA	No indication of carcinogenicity (not listed by IARC). (L135)	1 gram for an adult human (average for inorganic mercurials). (T17)	SmallMolecule	285.966602858	{[(oxo-\xce\xbb\xe2\x81\xb5-azanylidyne)methyl]mercurio}formonitrile oxide	Mercury(II) fulminate	C2HgN2O2	MHWLNQBTOIYJJP-UHFFFAOYSA-N	628-86-4	NA	NA	NA	NA	11022444	9197626	[O-][N+]#C[Hg]C#[N+][O-]	Chemical entities	Organic transition metal salts	Organic compounds	Organic salts	Organic metal salts	Aliphatic acyclic compounds
269	T3D0341	Exogenous	NA	3, not classifiable as to its carcinogenicity to humans. (L135)	1 gram for an adult human (average for inorganic mercurials). (T17)	SmallMolecule	233.942696294	sulfanylidenemercury	Mercury(II) sulfide	HgS	QXKXDIKCIPXUPL-UHFFFAOYSA-N	1344-48-5	NA	NA	NA	NA	62402	56188	S=[Hg]	Chemical entities	Transition metal sulfides	Inorganic compounds	Mixed metal/non-metal compounds	Transition metal organides	NA
270	T3D0342	Exogenous	NA	3, not classifiable as to its carcinogenicity to humans. (L135)	1 gram for an adult human (average for inorganic mercurials). (T17)	SmallMolecule	217.965540226	oxomercury	Mercury(II) oxide	HgO	UKWHYYKOEPRTIC-UHFFFAOYSA-N	21908-53-2	NA	NA	NA	NA	30856	28626	O=[Hg]	Chemical entities	Transition metal oxides	Inorganic compounds	Mixed metal/non-metal compounds	Transition metal organides	NA
271	T3D0343	Exogenous	NA	3, not classifiable as to its carcinogenicity to humans. (L135)	1 gram for an adult human (average for inorganic mercurials). (T17)	SmallMolecule	473.878956622	bis(chloromercury)	Mercury(I) chloride	Cl2Hg2	ZOMNIUBKTOKEHS-UHFFFAOYSA-L	10112-91-1	NA	NA	NA	NA	24956	23330	Cl[Hg].Cl[Hg]	Chemical entities	Transition metal chlorides	Inorganic compounds	Mixed metal/non-metal compounds	Transition metal salts	NA
272	T3D0344	Exogenous	NA	No indication of carcinogenicity (not listed by IARC). (L135)	100 mg for an adult human (average for organic mercurials). (T17)	SmallMolecule	338.023055104	phenylmercurio acetate	Phenylmercuric acetate	C8H8HgO2	XEBWQGVWTUSTLN-UHFFFAOYSA-M	62-38-4	NA	NA	C11151	NA	16682730	NA	CC(=O)O[Hg]C1=CC=CC=C1	Chemical entities	Benzene and substituted derivatives	Organic compounds	Benzenoids	Benzene and substituted derivatives	NA
273	T3D0345	Exogenous	NA	3, not classifiable as to its carcinogenicity to humans. (L135)	1 gram for an adult human (average for inorganic mercurials). (T17)	SmallMolecule	281.887147432	mercury(2+) ion selandiide	Mercury selenide	HgSe	PZWRDGVMERHXIK-UHFFFAOYSA-N	20601-83-6	NA	NA	NA	NA	9838575	8014295	[Se--].[Hg++]	Chemical entities	Miscellaneous mixed metal/non-metals	Inorganic compounds	Mixed metal/non-metal compounds	Miscellaneous mixed metal/non-metals	NA
274	T3D0346	Exogenous	NA	3, not classifiable as to its carcinogenicity to humans. (L135)	1 gram for an adult human (average for inorganic mercurials). (T17)	SmallMolecule	331.876848357	tellanylidenemercury	Mercury telluride	HgTe	VCEXCCILEWFFBG-UHFFFAOYSA-N	12068-90-5	NA	NA	NA	NA	82914	74814	[Te]=[Hg]	Chemical entities	Metalloid salts	Inorganic compounds	Mixed metal/non-metal compounds	Metalloid salts	NA
275	T3D0347	Exogenous	NA	1, carcinogenic to humans. (L135)	1 gram for an adult human (average for inorganic mercurials). (T17)	SmallMolecule	445.780206478	(mercurylidene-\xce\xbb\xe2\x81\xb4-tellanyl)cadmium	Mercury cadmium telluride	CdHgTe	MCMSPRNYOJJPIZ-UHFFFAOYSA-N	29870-72-2	NA	NA	NA	NA	94407	85199	[Cd]=[Te]=[Hg]	Chemical entities	Metalloid salts	Inorganic compounds	Mixed metal/non-metal compounds	Metalloid salts	NA
276	T3D0348	Exogenous	NA	No indication of carcinogenicity (not listed by IARC). (L135)	1 gram for an adult human (average for inorganic mercurials). (T17)	SmallMolecule	319.997234284	(acetyloxy)mercurio acetate	Mercury(II) acetate	C4H6HgO4	BRMYZIKAHFEUFJ-UHFFFAOYSA-L	1600-27-7	NA	NA	NA	ACET	15337	14599	CC(=O)O[Hg]OC(C)=O	Chemical entities	Carboxylic acids	Organic compounds	Organic acids and derivatives	Carboxylic acids and derivatives	NA
277	T3D0349	Exogenous	NA	No indication of carcinogenicity (not listed by IARC). (L135)	1 gram for an adult human (average for inorganic mercurials). (T17)	SmallMolecule	260.983929944	mercurio acetate	Mercury(I) acetate	C2H3HgO2	WRYNUJYAXVDTCB-UHFFFAOYSA-M	631-60-7	NA	NA	NA	NA	61181	55127	CC(=O)O[Hg]	Chemical entities	Acetate salts	Organic compounds	Organic acids and derivatives	Carboxylic acids and derivatives	Aliphatic acyclic compounds
278	T3D0350	Exogenous	NA	3, not classifiable as to its carcinogenicity to humans. (L135)	1 gram for an adult human (average for inorganic mercurials). (T17)	SmallMolecule	455.779562444	diiodomercury	Mercury(II) iodide	HgI2	YFDLHELOZYVNJE-UHFFFAOYSA-L	7774-29-0	NA	DB04445	NA	NA	24485	22893	I[Hg]I	Chemical entities	Transition metal iodides	Inorganic compounds	Mixed metal/non-metal compounds	Transition metal salts	NA
279	T3D0351	Exogenous	NA	3, not classifiable as to its carcinogenicity to humans. (L135)	1 gram for an adult human (average for inorganic mercurials). (T17)	SmallMolecule	657.750188048	bis(iodomercury)	Mercury(I) iodide	Hg2I2	NDKKKEPYKOOXLG-UHFFFAOYSA-L	15385-57-6	NA	NA	NA	NA	27243	25356	I[Hg].I[Hg]	Chemical entities	Transition metal iodides	Inorganic compounds	Mixed metal/non-metal compounds	Transition metal salts	NA
280	T3D0352	Exogenous	NA	3, not classifiable as to its carcinogenicity to humans. (L135)	1 gram for an adult human (average for inorganic mercurials). (T17)	SmallMolecule	561.777926502	bis(bromomercury)	Mercury(I) bromide	Br2Hg2	RVARJMCTILSHND-UHFFFAOYSA-L	15385-58-7	NA	NA	NA	NA	24829	23214	Br[Hg].Br[Hg]	Chemical entities	Transition metal bromides	Inorganic compounds	Mixed metal/non-metal compounds	Transition metal salts	NA
281	T3D0353	Exogenous	NA	3, not classifiable as to its carcinogenicity to humans. (L135)	1 gram for an adult human (average for inorganic mercurials). (T17)	SmallMolecule	359.807300898	dibromomercury	Mercury(II) bromide	Br2Hg	NGYIMTKLQULBOO-UHFFFAOYSA-L	7789-47-1	NA	NA	NA	NA	24612	23014	Br[Hg]Br	Chemical entities	Transition metal bromides	Inorganic compounds	Mixed metal/non-metal compounds	Transition metal salts	NA
282	T3D0354	Exogenous	NA	Ingested nitrate or nitrite under conditions that result in endogenous nitrosation is probably carcinogenic to humans (Group 2A). Inorganic mercury compounds are not classifiable as to their carcinogenicity to humans (Group 3). (L135)	1 gram for an adult human (average for inorganic mercurials). (T17)	SmallMolecule	264.966268507	2-hydroxy-1,3-dioxa-2-aza-4-mercurabut-1-en-2-ium-4-ylium	Mercury(II) nitrate	HHgNO3	QTOJKJUNKHDTGB-UHFFFAOYSA-N	10045-94-0	NA	NA	NA	NA	115042	NA	O[N+](=O)O[Hg+]	Chemical entities	Transition metal nitrates	Inorganic compounds	Mixed metal/non-metal compounds	Transition metal oxoanionic compounds	NA
283	T3D0355	Exogenous	NA	Ingested nitrate or nitrite under conditions that result in endogenous nitrosation is probably carcinogenic to humans (Group 2A). Inorganic mercury compounds are not classifiable as to their carcinogenicity to humans (Group 3). (L135)	1 gram for an adult human (average for inorganic mercurials). (T17)	SmallMolecule	264.966268507	2-hydroxy-1,3-dioxa-2-aza-4-mercurabut-1-en-2-ium	Mercury(I) nitrate	HHgNO3	APVFXCODGAREMK-UHFFFAOYSA-N	10415-75-5	NA	NA	NA	NA	115042	NA	O[N+](=O)O[Hg]	Chemical entities	Transition metal nitrates	Inorganic compounds	Mixed metal/non-metal compounds	Transition metal oxoanionic compounds	NA
284	T3D0356	Exogenous	NA	No indication of carcinogenicity (not listed by IARC). (L135)	200 to 300 milligrams for an adult human (cyanide salts). (T86)	SmallMolecule	511.798618106	mercury(2+) ion dipotassium tetrakis(cyanosulfanide)	Mercury(II) thiocyanate	C4HgK2N4S4	HWXOCCNUUYRBKP-UHFFFAOYSA-J	592-85-8	NA	NA	NA	NA	167003	146127	[K+].[K+].[Hg++].[S-]C#N.[S-]C#N.[S-]C#N.[S-]C#N	Chemical entities	Metal thiocyanates	Organic compounds	Organosulfur compounds	Thiocyanates	NA
285	T3D0357	Exogenous	NA	3, not classifiable as to its carcinogenicity to humans. (L135)	1 gram for an adult human (average for inorganic mercurials). (T17)	SmallMolecule	297.922354782	mercury(2+) ion sulfate	Mercury(II) sulfate	HgO4S	DOBUSJIVSSJEDA-UHFFFAOYSA-L	7783-35-9	NA	NA	NA	NA	24544	22950	[Hg++].[O-]S([O-])(=O)=O	Chemical entities	Transition metal sulfates	Inorganic compounds	Mixed metal/non-metal compounds	Transition metal oxoanionic compounds	NA
286	T3D0358	Exogenous	NA	3, not classifiable as to its carcinogenicity to humans. (L135)	1 gram for an adult human (average for inorganic mercurials). (T17)	SmallMolecule	499.892980386	dimercury(1+) ion sulfate	Mercury(I) sulfate	Hg2O4S	MINVSWONZWKMDC-UHFFFAOYSA-L	7783-36-0	NA	NA	NA	NA	24545	NA	[Hg+].[Hg+].[O-]S([O-])(=O)=O	Chemical entities	Transition metal sulfates	Inorganic compounds	Mixed metal/non-metal compounds	Transition metal oxoanionic compounds	NA
287	T3D0360	Exogenous	NA	2B, possibly carcinogenic to humans. (L135)	100 mg for an adult human (average for organic mercurials). (T17)	SmallMolecule	251.962953407	chloro(methyl)mercury	Methylmercuric chloride	CH3ClHg	BABMCXWQNSQAOC-UHFFFAOYSA-M	125-09-3	NA	NA	NA	NA	5466678	NA	C[Hg]Cl	Chemical entities	Organic metal halides	Organic compounds	Organic salts	Organic metal salts	Aliphatic acyclic compounds
288	T3D0361	Exogenous	NA	2B, possibly carcinogenic to humans. (L135)	100 mg for an adult human (average for organic mercurials). (T17)	SmallMolecule	232.017575796	dimethylmercury	Dimethyl mercury	C2H6Hg	ATZBPOVXVPIOMR-UHFFFAOYSA-N	593-74-8	NA	NA	NA	CPD0-1309	11645	11155	C[Hg]C	Chemical entities	Transition metal alkyls	Organic compounds	Organometallic compounds	Metal alkyls	Aliphatic acyclic compounds
289	T3D0362	Exogenous	NA	3, not classifiable as to its carcinogenicity to humans. (L135)	1 gram for an adult human (average for inorganic mercurials). (T17)	SmallMolecule	787.515913006	dipotassium tetraiodomercurydiuide	Mercuric potassium iodide	HgI4K2	OPCMAZHMYZRPID-UHFFFAOYSA-J	7783-33-7	NA	NA	NA	NA	24542	NA	[K+].[K+].I[Hg--](I)(I)I	Chemical entities	Transition metal iodides	Inorganic compounds	Mixed metal/non-metal compounds	Transition metal salts	NA
290	T3D0363	Exogenous	NA	No indication of carcinogenicity to humans (not listed by IARC).	200 to 300 milligrams for an adult human (cyanide salts). (T86)	SmallMolecule	253.976773614	mercurydicarbonitrile	Mercury(II) cyanide	C2HgN2	FQGYCXFLEQVDJQ-UHFFFAOYSA-N	592-04-1	NA	NA	NA	NA	11591	11103	N#C[Hg]C#N	Chemical entities	Transition metal cyanide salts	Organic compounds	Organic salts	Organic metal salts	Aliphatic acyclic compounds
291	T3D0364	Exogenous	NA	1, carcinogenic to humans. (L135)	NA	SmallMolecule	231.929966801	(acetyloxy)cadmio acetate	Cadmium acetate	C4H6CdO4	LHQLJMJLROMYRN-UHFFFAOYSA-L	543-90-8	NA	NA	C00033	ACET	10986	5020634	[Cd++].CC([O-])=O.CC([O-])=O	Chemical entities	Carboxylic acids	Organic compounds	Organic acids and derivatives	Carboxylic acids and derivatives	NA
292	T3D0367	Exogenous	NA	1, carcinogenic to humans. (L135)	NA	SmallMolecule	491.553267197	tricadmarsa-1,3-diene	Cadmium arsenide	As2Cd3	FSIONULHYUVFFA-UHFFFAOYSA-N	12006-15-4	NA	NA	NA	NA	6391215	4907062	[Cd][As]=[Cd][As]=[Cd]	Chemical entities	Metalloid salts	Inorganic compounds	Mixed metal/non-metal compounds	Metalloid salts	NA
293	T3D0368	Exogenous	NA	1, carcinogenic to humans. (L135)	NA	SmallMolecule	367.709521147	cadmium(2+) ion dibromate	Cadmium bromate	Br2CdO6	VECQEXBULIKSDM-UHFFFAOYSA-L	14518-94-6	NA	NA	NA	NA	14598111	NA	[Cd++].[O-][Br](=O)=O.[O-][Br](=O)=O	Chemical entities	Transition metal bromates	Inorganic compounds	Mixed metal/non-metal compounds	Transition metal oxoanionic compounds	NA
294	T3D0369	Exogenous	NA	1, carcinogenic to humans. (L135)	NA	SmallMolecule	271.740033415	dibromocadmium	Cadmium bromide	Br2Cd	KPWJBEFBFLRCLH-UHFFFAOYSA-L	7789-42-6	NA	NA	NA	NA	9816930	NA	Br[Cd]Br	Chemical entities	Transition metal bromides	Inorganic compounds	Mixed metal/non-metal compounds	Transition metal salts	NA
295	T3D0370	Exogenous	NA	1, carcinogenic to humans. (L135)	NA	SmallMolecule	173.888101987	cadmium(2+) ion carbonate	Cadmium carbonate	CCdO3	GKDXQAKPHKQZSC-UHFFFAOYSA-L	513-78-0	NA	NA	NA	NA	10564	10122	[Cd++].[O-]C([O-])=O	Chemical entities	Organic carbonic acids	Organic compounds	Organic acids and derivatives	Organic carbonic acids and derivatives	Aliphatic acyclic compounds
296	T3D0371	Exogenous	NA	1, carcinogenic to humans. (L135)	NA	SmallMolecule	183.841063535	dichlorocadmium	Cadmium chloride	CdCl2	YKYOUMDCQGMQQO-UHFFFAOYSA-L	10108-64-2	NA	NA	C15233	CPD0-1355	24947	NA	Cl[Cd]Cl	Chemical entities	Transition metal chlorides	Inorganic compounds	Mixed metal/non-metal compounds	Transition metal salts	NA
297	T3D0372	Exogenous	NA	1, carcinogenic to humans. (L135)	NA	SmallMolecule	287.909194693	cadmium(2+) ion bis(tetrafluoroboranuide)	Cadmium fluoborate	B2CdF8	NXOFSPIMFJTFSE-UHFFFAOYSA-N	14486-19-2	NA	NA	NA	NA	12886773	13621601	[Cd++].F[B-](F)(F)F.F[B-](F)(F)F	Chemical entities	Metalloid fluorides	Inorganic compounds	Mixed metal/non-metal compounds	Metalloid salts	NA
298	T3D0373	Exogenous	NA	1, carcinogenic to humans. (L135)	NA	SmallMolecule	151.900164531	difluorocadmium	Cadmium fluoride	CdF2	LVEULQCPJDDSLD-UHFFFAOYSA-L	7790-79-6	NA	NA	NA	NA	10130045	NA	F[Cd]F	Chemical entities	Transition metal fluorides	Inorganic compounds	Mixed metal/non-metal compounds	Transition metal salts	NA
299	T3D0374	Exogenous	NA	1, carcinogenic to humans. (L135)	NA	SmallMolecule	255.870703884	silicon(4+) ion cadmium(2+) ion hexafluoride	Cadmium fluosilicate	CdF6Si	IQBPNJJDIXBFNB-UHFFFAOYSA-H	17010-21-8	NA	NA	NA	NA	197153	170739	[F-].[F-].[F-].[F-].[F-].[F-].[Si+4].[Cd++]	Chemical entities	Transition metal fluorides	Inorganic compounds	Mixed metal/non-metal compounds	Transition metal salts	NA
300	T3D0375	Exogenous	NA	1, carcinogenic to humans. (L135)	NA	SmallMolecule	147.908837429	cadmium(2+) ion dihydroxide	Cadmium hydroxide	CdH2O2	PLLZRTNVEXYBNA-UHFFFAOYSA-L	21041-95-2	NA	NA	NA	NA	62749	8488675	[OH-].[OH-].[Cd++]	Chemical entities	Transition metal hydroxides	Inorganic compounds	Mixed metal/non-metal compounds	Transition metal oxoanionic compounds	NA
301	T3D0376	Exogenous	NA	1, carcinogenic to humans. (L135)	NA	SmallMolecule	367.712294961	diiodocadmium	Cadmium iodide	CdI2	OKIIEJOIXGHUKX-UHFFFAOYSA-L	7790-80-9	NA	NA	NA	NA	24635	23037	I[Cd]I	Chemical entities	Transition metal iodides	Inorganic compounds	Mixed metal/non-metal compounds	Transition metal salts	NA
302	T3D0377	Exogenous	NA	1, carcinogenic to humans. (L135)	NA	SmallMolecule	291.951096173	[(2-hydroxypropanoyl)oxy]cadmio 2-hydroxypropanoate	Cadmium lactate	C6H10CdO6	HBWKVDXNTCJIOW-UHFFFAOYSA-L	16039-55-7	NA	NA	NA	NA	159769	140476	CC(O)C(=O)O[Cd]OC(=O)C(C)O	Chemical entities	Carboxylic acid salts	Organic compounds	Organic acids and derivatives	Carboxylic acids and derivatives	NA
303	T3D0378	Exogenous	NA	1, carcinogenic to humans. (L135)	NA	SmallMolecule	237.878993863	(nitrooxy)cadmio nitrate	Cadmium nitrate	CdN2O6	XIEPJMXMMWZAAV-UHFFFAOYSA-N	10325-94-7	NA	NA	NA	NA	25154	23498	[O-][N+](=O)O[Cd]O[N+]([O-])=O	Chemical entities	Transition metal nitrates	Inorganic compounds	Mixed metal/non-metal compounds	Transition metal oxoanionic compounds	NA
304	T3D0380	Exogenous	NA	1, carcinogenic to humans. (L135)	NA	SmallMolecule	129.898272743	oxocadmium	Cadmium oxide fume	CdO	CXKCTMHTOKXKQT-UHFFFAOYSA-N	1306-19-0	NA	NA	NA	NA	14782	14099	O=[Cd]	Chemical entities	Transition metal oxides	Inorganic compounds	Mixed metal/non-metal compounds	Transition metal organides	NA
305	T3D0381	Exogenous	NA	1, carcinogenic to humans. (L135)	NA	SmallMolecule	531.616914363	tricadmium(2+) ion diphosphate	Cadmium phosphate	Cd3O8P2	NRGIRRZWCDKDMV-UHFFFAOYSA-H	13477-17-3	NA	NA	NA	NA	26060	NA	[Cd++].[Cd++].[Cd++].[O-]P([O-])([O-])=O.[O-]P([O-])([O-])=O	Chemical entities	Transition metal phosphates	Inorganic compounds	Mixed metal/non-metal compounds	Transition metal oxoanionic compounds	NA
306	T3D0382	Exogenous	NA	1, carcinogenic to humans. (L135)	NA	SmallMolecule	193.819879949	selanylidenecadmium	Cadmium selenide	CdSe	AQCDIIAORKRFCD-UHFFFAOYSA-N	1306-24-7	NA	NA	NA	NA	14784	14101	[Se]=[Cd]	Chemical entities	Miscellaneous mixed metal/non-metals	Inorganic compounds	Mixed metal/non-metal compounds	Miscellaneous mixed metal/non-metals	NA
307	T3D0383	Exogenous	NA	1, carcinogenic to humans. (L135)	NA	SmallMolecule	229.914865317	\xce\xbb\xc2\xb9-cadmium(1+) ion butanedioate	Cadmium succinate	C4H4CdO4	QVALNNPYACTOHK-UHFFFAOYSA-L	141-00-4	NA	NA	NA	NA	8828	NA	[Cd+].[O-]C(=O)CCC([O-])=O	Chemical entities	Dicarboxylic acids and derivatives	Organic compounds	Organic acids and derivatives	Carboxylic acids and derivatives	Aliphatic acyclic compounds
308	T3D0384	Exogenous	NA	1, carcinogenic to humans. (L135)	NA	SmallMolecule	209.855087299	cadmium(2+) ion sulfate	Cadmium sulfate	CdO4S	QCUOBSQYDGUHHT-UHFFFAOYSA-L	10124-36-4	NA	NA	NA	NA	24962	23335	[Cd++].[O-]S([O-])(=O)=O	Chemical entities	Transition metal sulfates	Inorganic compounds	Mixed metal/non-metal compounds	Transition metal oxoanionic compounds	NA
309	T3D0386	Exogenous	NA	1, carcinogenic to humans. (L135)	NA	SmallMolecule	145.875428811	sulfanylidenecadmium	Cadmium sulphide	CdS	CJOBVZJTOIVNNF-UHFFFAOYSA-N	1306-23-6	NA	NA	NA	NA	14783	14100	S=[Cd]	Chemical entities	Transition metal sulfides	Inorganic compounds	Mixed metal/non-metal compounds	Transition metal organides	NA
310	T3D0387	Exogenous	NA	1, carcinogenic to humans. (L135)	NA	SmallMolecule	243.809580874	tellanylidenecadmium	Cadmium telluride	CdTe	RPPBZEBXAAZZJH-UHFFFAOYSA-N	1306-25-8	NA	NA	NA	NA	91501	82622	[Cd]=[Te]	Chemical entities	Metalloid salts	Inorganic compounds	Mixed metal/non-metal compounds	Metalloid salts	NA
311	T3D0388	Exogenous	NA	1, carcinogenic to humans. (L135)	NA	SmallMolecule	363.849599226	dioxotungstendiol cadmium	Cadmium tungstate	CdH2O4W	QRQLLTWSVBMODD-UHFFFAOYSA-L	7790-85-4	NA	NA	NA	NA	4985693	4165980	[Cd].O[W](O)(=O)=O	Chemical entities	Transition metal tungstates	Inorganic compounds	Mixed metal/non-metal compounds	Transition metal oxoanionic compounds	NA
312	T3D0389	Exogenous	4.01	No indication of carcinogenicity (not listed by IARC). (L135)	NA	SmallMolecule	154.07825032	phenylbenzene	Biphenyl	C12H10	ZUOUZKKEUPVFJK-UHFFFAOYSA-N	92-52-4	HMDB34437	NA	C06588	CPD-945	7095	6828	C1=CC=C(C=C1)C1=CC=CC=C1	Chemical entities	Biphenyls and derivatives	Organic compounds	Benzenoids	Benzene and substituted derivatives	Aromatic homomonocyclic compounds
313	T3D0390	Exogenous	NA	1, carcinogenic to humans. (L135)	NA	SmallMolecule	188.039277995	1-chloro-2-phenylbenzene	2-Chlorobiphenyl	C12H9Cl	LAXBNTIAOJWAOP-UHFFFAOYSA-N	2051-60-7	NA	NA	C14353	CPD-946	249266	218253	ClC1=CC=CC=C1C1=CC=CC=C1	Chemical entities	Chlorinated biphenyls	Organic compounds	Benzenoids	Benzene and substituted derivatives	Aromatic homomonocyclic compounds
314	T3D0391	Exogenous	NA	1, carcinogenic to humans. (L135)	NA	SmallMolecule	188.039277995	1-chloro-3-phenylbenzene	3-Chlorobiphenyl	C12H9Cl	NMWSKOLWZZWHPL-UHFFFAOYSA-N	2051-61-8	NA	NA	NA	CPD-946	16322	15488	ClC1=CC=CC(=C1)C1=CC=CC=C1	Chemical entities	Chlorinated biphenyls	Organic compounds	Benzenoids	Benzene and substituted derivatives	Aromatic homomonocyclic compounds
315	T3D0392	Exogenous	NA	1, carcinogenic to humans. (L135)	NA	SmallMolecule	188.039277995	1-chloro-4-phenylbenzene	4-Chlorobiphenyl	C12H9Cl	FPWNLURCHDRMHC-UHFFFAOYSA-N	2051-62-9	NA	NA	C06584	CPD-946	16323	15489	ClC1=CC=C(C=C1)C1=CC=CC=C1	Chemical entities	Chlorinated biphenyls	Organic compounds	Benzenoids	Benzene and substituted derivatives	Aromatic homomonocyclic compounds
316	T3D0393	Exogenous	NA	1, carcinogenic to humans. (L135)	NA	SmallMolecule	222.00030567	1-chloro-2-(2-chlorophenyl)benzene	b"2,2'-Dichlorobiphenyl"	C12H8Cl2	JAYCNKDKIKZTAF-UHFFFAOYSA-N	13029-08-8	NA	NA	NA	CPD-946	25622	23886	ClC1=CC=CC=C1C1=CC=CC=C1Cl	Chemical entities	Polychlorinated biphenyls	Organic compounds	Benzenoids	Benzene and substituted derivatives	Aromatic homomonocyclic compounds
317	T3D0394	Exogenous	NA	1, carcinogenic to humans. (L135)	NA	SmallMolecule	222.00030567	1,2-dichloro-3-phenylbenzene	2,3-Dichlorobiphenyl	C12H8Cl2	XOMKZKJEJBZBJJ-UHFFFAOYSA-N	16605-91-7	NA	NA	NA	CPD-946	27959	26010	ClC1=CC=CC(=C1Cl)C1=CC=CC=C1	Chemical entities	Polychlorinated biphenyls	Organic compounds	Benzenoids	Benzene and substituted derivatives	Aromatic homomonocyclic compounds
318	T3D0395	Exogenous	NA	1, carcinogenic to humans. (L135)	NA	SmallMolecule	222.00030567	1-chloro-3-(2-chlorophenyl)benzene	b"2,3'-Dichlorobiphenyl"	C12H8Cl2	ZHBBDTRJIVXKEX-UHFFFAOYSA-N	25569-80-6	NA	NA	NA	CPD-946	33100	30600	ClC1=CC=CC(=C1)C1=CC=CC=C1Cl	Chemical entities	Polychlorinated biphenyls	Organic compounds	Benzenoids	Benzene and substituted derivatives	Aromatic homomonocyclic compounds
319	T3D0396	Exogenous	NA	1, carcinogenic to humans. (L135)	NA	SmallMolecule	222.00030567	2,4-dichloro-1-phenylbenzene	2,4-Dichlorobiphenyl	C12H8Cl2	WEJZHZJJXPXXMU-UHFFFAOYSA-N	33284-50-3	NA	NA	NA	CPD-946	36399	33455	ClC1=CC=C(C(Cl)=C1)C1=CC=CC=C1	Chemical entities	Polychlorinated biphenyls	Organic compounds	Benzenoids	Benzene and substituted derivatives	Aromatic homomonocyclic compounds
320	T3D0397	Exogenous	NA	1, carcinogenic to humans. (L135)	NA	SmallMolecule	222.00030567	1-chloro-4-(2-chlorophenyl)benzene	b"2,4'-Dichlorobiphenyl"	C12H8Cl2	UFNIBRDIUNVOMX-UHFFFAOYSA-N	34883-43-7	NA	NA	C14246	CPD-946	36982	33934	ClC1=CC=C(C=C1)C1=CC=CC=C1Cl	Chemical entities	Polychlorinated biphenyls	Organic compounds	Benzenoids	Benzene and substituted derivatives	Aromatic homomonocyclic compounds
321	T3D0398	Exogenous	NA	1, carcinogenic to humans. (L135)	NA	SmallMolecule	222.00030567	1,4-dichloro-2-phenylbenzene	2,5-Dichlorobiphenyl	C12H8Cl2	KKQWHYGECTYFIA-UHFFFAOYSA-N	34883-39-1	NA	NA	C14354	CPD-946	36980	33932	ClC1=CC=C(Cl)C(=C1)C1=CC=CC=C1	Chemical entities	Polychlorinated biphenyls	Organic compounds	Benzenoids	Benzene and substituted derivatives	Aromatic homomonocyclic compounds
322	T3D0399	Exogenous	NA	1, carcinogenic to humans. (L135)	NA	SmallMolecule	222.00030567	1,3-dichloro-2-phenylbenzene	2,6-Dichlorobiphenyl	C12H8Cl2	IYZWUWBAFUBNCH-UHFFFAOYSA-N	33146-45-1	NA	NA	C14355	CPD-946	36342	33421	ClC1=CC=CC(Cl)=C1C1=CC=CC=C1	Chemical entities	Polychlorinated biphenyls	Organic compounds	Benzenoids	Benzene and substituted derivatives	Aromatic homomonocyclic compounds
323	T3D0400	Exogenous	NA	1, carcinogenic to humans. (L135)	NA	SmallMolecule	222.00030567	1-chloro-3-(3-chlorophenyl)benzene	b"3,3'-Dichlorobiphenyl"	C12H8Cl2	KTXUOWUHFLBZPW-UHFFFAOYSA-N	2050-67-1	NA	NA	NA	CPD-946	16307	15473	ClC1=CC(=CC=C1)C1=CC(Cl)=CC=C1	Chemical entities	Polychlorinated biphenyls	Organic compounds	Benzenoids	Benzene and substituted derivatives	Aromatic homomonocyclic compounds
324	T3D0401	Exogenous	NA	1, carcinogenic to humans. (L135)	NA	SmallMolecule	222.00030567	1,2-dichloro-4-phenylbenzene	3,4-Dichlorobiphenyl	C12H8Cl2	ZGHQUYZPMWMLBM-UHFFFAOYSA-N	2974-92-7	NA	NA	NA	CPD-946	18102	17099	ClC1=CC=C(C=C1Cl)C1=CC=CC=C1	Chemical entities	Polychlorinated biphenyls	Organic compounds	Benzenoids	Benzene and substituted derivatives	Aromatic homomonocyclic compounds
325	T3D0402	Exogenous	NA	1, carcinogenic to humans. (L135)	NA	SmallMolecule	222.00030567	1-chloro-4-(3-chlorophenyl)benzene	b"3,4'-Dichlorobiphenyl"	C12H8Cl2	CJDNEKOMKXLSBN-UHFFFAOYSA-N	2974-90-5	NA	NA	NA	CPD-946	18101	17098	ClC1=CC=C(C=C1)C1=CC=CC(Cl)=C1	Chemical entities	Polychlorinated biphenyls	Organic compounds	Benzenoids	Benzene and substituted derivatives	Aromatic homomonocyclic compounds
326	T3D0403	Exogenous	NA	1, carcinogenic to humans. (L135)	NA	SmallMolecule	222.00030567	1,3-dichloro-5-phenylbenzene	3,5-Dichlorobiphenyl	C12H8Cl2	QHZSDTDMQZPUKC-UHFFFAOYSA-N	34883-41-5	NA	NA	C14356	CPD-946	36981	33933	ClC1=CC(=CC(Cl)=C1)C1=CC=CC=C1	Chemical entities	Polychlorinated biphenyls	Organic compounds	Benzenoids	Benzene and substituted derivatives	Aromatic homomonocyclic compounds
327	T3D0404	Exogenous	NA	1, carcinogenic to humans. (L135)	NA	SmallMolecule	222.00030567	1-chloro-4-(4-chlorophenyl)benzene	b"4,4'-Dichlorobiphenyl"	C12H8Cl2	YTBRNEUEFCNVHC-UHFFFAOYSA-N	2050-68-2	NA	NA	C14248	CPD-946	16308	15474	ClC1=CC=C(C=C1)C1=CC=C(Cl)C=C1	Chemical entities	Polychlorinated biphenyls	Organic compounds	Benzenoids	Benzene and substituted derivatives	Aromatic homomonocyclic compounds
328	T3D0405	Exogenous	NA	1, carcinogenic to humans. (L135)	NA	SmallMolecule	255.961333345	1,2-dichloro-3-(2-chlorophenyl)benzene	b"2,2',3-Trichlorobiphenyl"	C12H7Cl3	XVIZMMSINIOIQP-UHFFFAOYSA-N	38444-78-9	NA	NA	NA	CPD-946	38032	34866	ClC1=CC=CC(=C1Cl)C1=CC=CC=C1Cl	Chemical entities	Polychlorinated biphenyls	Organic compounds	Benzenoids	Benzene and substituted derivatives	Aromatic homomonocyclic compounds
329	T3D0406	Exogenous	NA	1, carcinogenic to humans. (L135)	NA	SmallMolecule	255.961333345	2,4-dichloro-1-(2-chlorophenyl)benzene	b"2,2',4-Trichlorobiphenyl"	C12H7Cl3	YKKYCYQDUUXNLN-UHFFFAOYSA-N	37680-66-3	NA	NA	NA	CPD-946	37804	34665	ClC1=CC=C(C(Cl)=C1)C1=CC=CC=C1Cl	Chemical entities	Polychlorinated biphenyls	Organic compounds	Benzenoids	Benzene and substituted derivatives	Aromatic homomonocyclic compounds
330	T3D0407	Exogenous	NA	1, carcinogenic to humans. (L135)	NA	SmallMolecule	255.961333345	1,4-dichloro-2-(2-chlorophenyl)benzene	b"2,2',5-Trichlorobiphenyl"	C12H7Cl3	DCMURXAZTZQAFB-UHFFFAOYSA-N	37680-65-2	NA	NA	NA	CPD-946	37803	34664	ClC1=CC=C(Cl)C(=C1)C1=CC=CC=C1Cl	Chemical entities	Polychlorinated biphenyls	Organic compounds	Benzenoids	Benzene and substituted derivatives	Aromatic homomonocyclic compounds
331	T3D0408	Exogenous	NA	1, carcinogenic to humans. (L135)	NA	SmallMolecule	255.961333345	1,3-dichloro-2-(2-chlorophenyl)benzene	b"2,2',6-Trichlorobiphenyl"	C12H7Cl3	MVXIJRBBCDLNLX-UHFFFAOYSA-N	38444-73-4	NA	NA	NA	CPD-946	38029	34863	ClC1=CC=CC=C1C1=C(Cl)C=CC=C1Cl	Chemical entities	Polychlorinated biphenyls	Organic compounds	Benzenoids	Benzene and substituted derivatives	Aromatic homomonocyclic compounds
332	T3D0409	Exogenous	NA	1, carcinogenic to humans. (L135)	NA	SmallMolecule	255.961333345	1,2-dichloro-3-(3-chlorophenyl)benzene	b"2,3,3'-Trichlorobiphenyl"	C12H7Cl3	SXHLTVKPNQVZGL-UHFFFAOYSA-N	38444-84-7	NA	NA	NA	CPD-946	38034	34868	ClC1=CC=CC(=C1)C1=CC=CC(Cl)=C1Cl	Chemical entities	Polychlorinated biphenyls	Organic compounds	Benzenoids	Benzene and substituted derivatives	Aromatic homomonocyclic compounds
333	T3D0410	Exogenous	NA	1, carcinogenic to humans. (L135)	NA	SmallMolecule	255.961333345	1,2,3-trichloro-4-phenylbenzene	2,3,4-Trichlorobiphenyl	C12H7Cl3	IUYHQGMDSZOPDZ-UHFFFAOYSA-N	55702-46-0	NA	NA	C14357	CPD-946	41541	37905	ClC1=CC=C(C(Cl)=C1Cl)C1=CC=CC=C1	Chemical entities	Polychlorinated biphenyls	Organic compounds	Benzenoids	Benzene and substituted derivatives	Aromatic homomonocyclic compounds
334	T3D0411	Exogenous	NA	1, carcinogenic to humans. (L135)	NA	SmallMolecule	255.961333345	1,2-dichloro-3-(4-chlorophenyl)benzene	b"2,3,4'-Trichlorobiphenyl"	C12H7Cl3	ZMHWQAHZKUPENF-UHFFFAOYSA-N	38444-85-8	NA	NA	NA	CPD-946	38035	34869	ClC1=CC=C(C=C1)C1=CC=CC(Cl)=C1Cl	Chemical entities	Polychlorinated biphenyls	Organic compounds	Benzenoids	Benzene and substituted derivatives	Aromatic homomonocyclic compounds
335	T3D0412	Exogenous	NA	1, carcinogenic to humans. (L135)	NA	SmallMolecule	255.961333345	1,2,5-trichloro-3-phenylbenzene	2,3,5-Trichlorobiphenyl	C12H7Cl3	GBUCDGDROYMOAN-UHFFFAOYSA-N	55720-44-0	NA	NA	NA	DIHYDRO-DIOH-BENZOATE	41555	37918	ClC1=CC(Cl)=C(Cl)C(=C1)C1=CC=CC=C1	Chemical entities	Polychlorinated biphenyls	Organic compounds	Benzenoids	Benzene and substituted derivatives	Aromatic homomonocyclic compounds
336	T3D0413	Exogenous	NA	1, carcinogenic to humans. (L135)	NA	SmallMolecule	255.961333345	1,2,4-trichloro-3-phenylbenzene	2,3,6-Trichlorobiphenyl	C12H7Cl3	LVROLHVSYNLFBE-UHFFFAOYSA-N	55702-45-9	NA	NA	C14359	CPD-946	41540	37904	ClC1=CC=C(Cl)C(=C1Cl)C1=CC=CC=C1	Chemical entities	Polychlorinated biphenyls	Organic compounds	Benzenoids	Benzene and substituted derivatives	Aromatic homomonocyclic compounds
337	T3D0414	Exogenous	NA	1, carcinogenic to humans. (L135)	NA	SmallMolecule	255.961333345	2,4-dichloro-1-(3-chlorophenyl)benzene	b"2,3',4-Trichlorobiphenyl"	C12H7Cl3	XBBZAULFUPBZSP-UHFFFAOYSA-N	55712-37-3	NA	NA	NA	CPD-946	41551	37915	ClC1=CC=C(C(Cl)=C1)C1=CC(Cl)=CC=C1	Chemical entities	Polychlorinated biphenyls	Organic compounds	Benzenoids	Benzene and substituted derivatives	Aromatic homomonocyclic compounds
338	T3D0415	Exogenous	NA	1, carcinogenic to humans. (L135)	NA	SmallMolecule	255.961333345	1,4-dichloro-2-(3-chlorophenyl)benzene	b"2,3',5-Trichlorobiphenyl"	C12H7Cl3	ONNCPBRWFSKDMQ-UHFFFAOYSA-N	38444-81-4	NA	NA	C14358	CPD-946	38033	34867	ClC1=CC=CC(=C1)C1=CC(Cl)=CC=C1Cl	Chemical entities	Polychlorinated biphenyls	Organic compounds	Benzenoids	Benzene and substituted derivatives	Aromatic homomonocyclic compounds
339	T3D0416	Exogenous	NA	1, carcinogenic to humans. (L135)	NA	SmallMolecule	255.961333345	1,3-dichloro-2-(3-chlorophenyl)benzene	b"2,3',6-Trichlorobiphenyl"	C12H7Cl3	VQOFJPFYTCHPTR-UHFFFAOYSA-N	38444-76-7	NA	NA	NA	CPD-946	38030	34864	ClC1=CC=CC(=C1)C1=C(Cl)C=CC=C1Cl	Chemical entities	Polychlorinated biphenyls	Organic compounds	Benzenoids	Benzene and substituted derivatives	Aromatic homomonocyclic compounds
340	T3D0417	Exogenous	NA	1, carcinogenic to humans. (L135)	NA	SmallMolecule	255.961333345	2,4-dichloro-1-(4-chlorophenyl)benzene	b"2,4,4'-Trichlorobiphenyl"	C12H7Cl3	BZTYNSQSZHARAZ-UHFFFAOYSA-N	7012-37-5	NA	NA	NA	CPD-946	23448	21924	ClC1=CC=C(C=C1)C1=CC=C(Cl)C=C1Cl	Chemical entities	Polychlorinated biphenyls	Organic compounds	Benzenoids	Benzene and substituted derivatives	Aromatic homomonocyclic compounds
341	T3D0418	Exogenous	NA	1, carcinogenic to humans. (L135)	NA	SmallMolecule	255.961333345	1,2,4-trichloro-5-phenylbenzene	2,4,5-Trichlorobiphenyl	C12H7Cl3	VGVIKVCCUATMNG-UHFFFAOYSA-N	15862-07-4	NA	NA	NA	CPD-946	27514	25605	ClC1=CC(Cl)=C(C=C1Cl)C1=CC=CC=C1	Chemical entities	Polychlorinated biphenyls	Organic compounds	Benzenoids	Benzene and substituted derivatives	Aromatic homomonocyclic compounds
342	T3D0419	Exogenous	NA	1, carcinogenic to humans. (L135)	NA	SmallMolecule	255.961333345	1,3,5-trichloro-2-phenylbenzene	2,4,6-Trichlorobiphenyl	C12H7Cl3	MTLMVEWEYZFYTH-UHFFFAOYSA-N	35693-92-6	NA	NA	NA	CPD-946	37247	34188	ClC1=CC(Cl)=C(C(Cl)=C1)C1=CC=CC=C1	Chemical entities	Polychlorinated biphenyls	Organic compounds	Benzenoids	Benzene and substituted derivatives	Aromatic homomonocyclic compounds
343	T3D0420	Exogenous	NA	1, carcinogenic to humans. (L135)	NA	SmallMolecule	255.961333345	1,4-dichloro-2-(4-chlorophenyl)benzene	b"2,4',5-Trichlorobiphenyl"	C12H7Cl3	VAHKBZSAUKPEOV-UHFFFAOYSA-N	16606-02-3	NA	NA	NA	CPD-946	27960	26011	ClC1=CC=C(C=C1)C1=CC(Cl)=CC=C1Cl	Chemical entities	Polychlorinated biphenyls	Organic compounds	Benzenoids	Benzene and substituted derivatives	Aromatic homomonocyclic compounds
344	T3D0421	Exogenous	NA	1, carcinogenic to humans. (L135)	NA	SmallMolecule	255.961333345	1,3-dichloro-2-(4-chlorophenyl)benzene	b"2,4',6-Trichlorobiphenyl"	C12H7Cl3	IHIDFKLAWYPTKB-UHFFFAOYSA-N	38444-77-8	NA	NA	NA	CPD-946	38031	34865	ClC1=CC=C(C=C1)C1=C(Cl)C=CC=C1Cl	Chemical entities	Polychlorinated biphenyls	Organic compounds	Benzenoids	Benzene and substituted derivatives	Aromatic homomonocyclic compounds
345	T3D0422	Exogenous	NA	1, carcinogenic to humans. (L135)	NA	SmallMolecule	255.961333345	1,2-dichloro-4-(2-chlorophenyl)benzene	b"2,3',4'-Trichlorobiphenyl"	C12H7Cl3	RIMXLXBUOQMDHV-UHFFFAOYSA-N	38444-86-9	NA	NA	NA	DIHYDRO-DIOH-BENZOATE	38036	34870	ClC1=CC=C(C=C1Cl)C1=CC=CC=C1Cl	Chemical entities	Polychlorinated biphenyls	Organic compounds	Benzenoids	Benzene and substituted derivatives	Aromatic homomonocyclic compounds
346	T3D0423	Exogenous	NA	1, carcinogenic to humans. (L135)	NA	SmallMolecule	255.961333345	1,3-dichloro-5-(2-chlorophenyl)benzene	b"2,3',5'-Trichlorobiphenyl"	C12H7Cl3	GXVMAQACUOSFJF-UHFFFAOYSA-N	37680-68-5	NA	NA	NA	CPD-946	37805	34666	ClC1=CC(=CC(Cl)=C1)C1=CC=CC=C1Cl	Chemical entities	Polychlorinated biphenyls	Organic compounds	Benzenoids	Benzene and substituted derivatives	Aromatic homomonocyclic compounds
347	T3D0424	Exogenous	NA	1, carcinogenic to humans. (L135)	NA	SmallMolecule	255.961333345	1,2-dichloro-4-(3-chlorophenyl)benzene	b"3,3',4-Trichlorobiphenyl"	C12H7Cl3	JHBVPKZLIBDTJR-UHFFFAOYSA-N	37680-69-6	NA	NA	NA	DIHYDRO-DIOH-BENZOATE	37806	34667	ClC1=CC=CC(=C1)C1=CC=C(Cl)C(Cl)=C1	Chemical entities	Polychlorinated biphenyls	Organic compounds	Benzenoids	Benzene and substituted derivatives	Aromatic homomonocyclic compounds
348	T3D0426	Exogenous	NA	1, carcinogenic to humans. (L135)	NA	SmallMolecule	255.961333345	1,2-dichloro-4-(4-chlorophenyl)benzene	b"3,4,4'-Trichlorobiphenyl"	C12H7Cl3	YZANRISAORXTHU-UHFFFAOYSA-N	38444-90-5	NA	NA	NA	CPD-946	38039	34873	ClC1=CC=C(C=C1)C1=CC=C(Cl)C(Cl)=C1	Chemical entities	Polychlorinated biphenyls	Organic compounds	Benzenoids	Benzene and substituted derivatives	Aromatic homomonocyclic compounds
349	T3D0427	Exogenous	NA	1, carcinogenic to humans. (L135)	NA	SmallMolecule	255.961333345	1,2,3-trichloro-5-phenylbenzene	3,4,5-Tricholobiphenyl	C12H7Cl3	BSFZSQRJGZHMMV-UHFFFAOYSA-N	53555-66-1	NA	NA	NA	DIHYDRO-DIOH-BENZOATE	63099	56784	ClC1=CC(=CC(Cl)=C1Cl)C1=CC=CC=C1	Chemical entities	Polychlorinated biphenyls	Organic compounds	Benzenoids	Benzene and substituted derivatives	Aromatic homomonocyclic compounds
350	T3D0428	Exogenous	NA	1, carcinogenic to humans. (L135)	NA	SmallMolecule	255.961333345	1,3-dichloro-5-(4-chlorophenyl)benzene	b"3,4',5-Trichlorobiphenyl"	C12H7Cl3	SYSBNFJJSJLZMM-UHFFFAOYSA-N	38444-88-1	NA	NA	NA	DIHYDRO-DIOH-BENZOATE	38038	34872	ClC1=CC=C(C=C1)C1=CC(Cl)=CC(Cl)=C1	Chemical entities	Polychlorinated biphenyls	Organic compounds	Benzenoids	Benzene and substituted derivatives	Aromatic homomonocyclic compounds
351	T3D0429	Exogenous	NA	1, carcinogenic to humans. (L135)	NA	SmallMolecule	289.92236102	1,2-dichloro-3-(2,3-dichlorophenyl)benzene	b"2,2',3,3'-Tetrachlorobiphenyl"	C12H6Cl4	VTLYHLREPCPDKX-UHFFFAOYSA-N	38444-93-8	NA	NA	NA	CPD-946	38040	34874	ClC1=CC=CC(=C1Cl)C1=CC=CC(Cl)=C1Cl	Chemical entities	Polychlorinated biphenyls	Organic compounds	Benzenoids	Benzene and substituted derivatives	Aromatic homomonocyclic compounds
352	T3D0430	Exogenous	NA	1, carcinogenic to humans. (L135)	NA	SmallMolecule	289.92236102	1,2,3-trichloro-4-(2-chlorophenyl)benzene	b"2,2',3,4-Tetrachlorobiphenyl"	C12H6Cl4	SEWHDNLIHDBVDZ-UHFFFAOYSA-N	52663-59-9	NA	NA	NA	CPD-946	40467	36972	ClC1=CC=C(C(Cl)=C1Cl)C1=CC=CC=C1Cl	Chemical entities	Polychlorinated biphenyls	Organic compounds	Benzenoids	Benzene and substituted derivatives	Aromatic homomonocyclic compounds
353	T3D0431	Exogenous	NA	1, carcinogenic to humans. (L135)	NA	SmallMolecule	289.92236102	2,4-dichloro-1-(2,3-dichlorophenyl)benzene	b"2,2',3,4'-Tetrachlorobiphenyl"	C12H6Cl4	ALFHIHDQSYXSGP-UHFFFAOYSA-N	36559-22-5	NA	NA	NA	NA	63103	56788	ClC1=CC=C(C(Cl)=C1)C1=C(Cl)C(Cl)=CC=C1	Chemical entities	Polychlorinated biphenyls	Organic compounds	Benzenoids	Benzene and substituted derivatives	Aromatic homomonocyclic compounds
354	T3D0432	Exogenous	NA	1, carcinogenic to humans. (L135)	NA	SmallMolecule	289.92236102	1,2,5-trichloro-3-(2-chlorophenyl)benzene	b"2,2',3,5-Tetrachlorobiphenyl"	C12H6Cl4	NRBNBYFPJCCKTO-UHFFFAOYSA-N	70362-46-8	NA	NA	NA	CPD-946	38875	NA	ClC1=CC(Cl)=C(Cl)C(=C1)C1=C(Cl)C=CC=C1	Chemical entities	Polychlorinated biphenyls	Organic compounds	Benzenoids	Benzene and substituted derivatives	Aromatic homomonocyclic compounds
355	T3D0433	Exogenous	NA	1, carcinogenic to humans. (L135)	NA	SmallMolecule	289.92236102	1,4-dichloro-2-(2,3-dichlorophenyl)benzene	b"2,2',3,5'-Tetrachlorobiphenyl"	C12H6Cl4	ALDJIKXAHSDLLB-UHFFFAOYSA-N	41464-39-5	NA	NA	NA	CPD-946	38875	35579	ClC1=CC=C(Cl)C(=C1)C1=CC=CC(Cl)=C1Cl	Chemical entities	Polychlorinated biphenyls	Organic compounds	Benzenoids	Benzene and substituted derivatives	Aromatic homomonocyclic compounds
356	T3D0434	Exogenous	NA	1, carcinogenic to humans. (L135)	NA	SmallMolecule	289.92236102	1,2,4-trichloro-3-(2-chlorophenyl)benzene	b"2,2',3,6-Tetrachlorobiphenyl"	C12H6Cl4	VHGHHZZTMJLTJX-UHFFFAOYSA-N	70362-45-7	NA	NA	NA	DIHYDRO-DIOH-BENZOATE	63108	56793	ClC1=CC=C(Cl)C(=C1Cl)C1=CC=CC=C1Cl	Chemical entities	Polychlorinated biphenyls	Organic compounds	Benzenoids	Benzene and substituted derivatives	Aromatic homomonocyclic compounds
357	T3D0435	Exogenous	NA	1, carcinogenic to humans. (L135)	NA	SmallMolecule	289.92236102	1,2-dichloro-3-(2,6-dichlorophenyl)benzene	b"2,2',3,6'-Tetrachlorobiphenyl"	C12H6Cl4	CUGLICQCTXWQNF-UHFFFAOYSA-N	41464-47-5	NA	NA	NA	NA	NA	NA	ClC1=CC=CC(=C1Cl)C1=C(Cl)C=CC=C1Cl	Chemical entities	Polychlorinated biphenyls	Organic compounds	Benzenoids	Benzene and substituted derivatives	Aromatic homomonocyclic compounds
358	T3D0437	Exogenous	NA	1, carcinogenic to humans. (L135)	NA	SmallMolecule	289.92236102	1,2,4-trichloro-5-(2-chlorophenyl)benzene	b"2,2',4,5-Tetrachlorobiphenyl"	C12H6Cl4	XBTHILIDLBPRPM-UHFFFAOYSA-N	70362-47-9	NA	NA	C14360	NA	51041	46262	ClC1=CC=CC=C1C1=CC(Cl)=C(Cl)C=C1Cl	Chemical entities	Polychlorinated biphenyls	Organic compounds	Benzenoids	Benzene and substituted derivatives	Aromatic homomonocyclic compounds
359	T3D0438	Exogenous	NA	1, carcinogenic to humans. (L135)	NA	SmallMolecule	289.92236102	2,4-dichloro-1-(2,5-dichlorophenyl)benzene	b"2,2',4,5'-Tetrachlorobiphenyl"	C12H6Cl4	ZWPVHELAQPIZHO-UHFFFAOYSA-N	41464-40-8	NA	NA	NA	CPD-946	38876	35580	ClC1=CC=C(C(Cl)=C1)C1=CC(Cl)=CC=C1Cl	Chemical entities	Polychlorinated biphenyls	Organic compounds	Benzenoids	Benzene and substituted derivatives	Aromatic homomonocyclic compounds
360	T3D0439	Exogenous	NA	1, carcinogenic to humans. (L135)	NA	SmallMolecule	289.92236102	1,3,5-trichloro-2-(2-chlorophenyl)benzene	b"2,2',4,6-Tetrachlorobiphenyl"	C12H6Cl4	VLLVVZDKBSYMCG-UHFFFAOYSA-N	62796-65-0	NA	NA	NA	CPD-946	44163	40191	ClC1=CC(Cl)=C(C(Cl)=C1)C1=CC=CC=C1Cl	Chemical entities	Polychlorinated biphenyls	Organic compounds	Benzenoids	Benzene and substituted derivatives	Aromatic homomonocyclic compounds
361	T3D0440	Exogenous	NA	1, carcinogenic to humans. (L135)	NA	SmallMolecule	289.92236102	2,4-dichloro-1-(2,6-dichlorophenyl)benzene	b"2,2',4,6'-Tetrachlorobiphenyl"	C12H6Cl4	WVHNUGRFECMVLQ-UHFFFAOYSA-N	68194-04-7	NA	NA	NA	1-AMINO-PROPAN-2-OL	63106	56791	ClC1=CC=C(C(Cl)=C1)C1=C(Cl)C=CC=C1Cl	Chemical entities	Polychlorinated biphenyls	Organic compounds	Benzenoids	Benzene and substituted derivatives	Aromatic homomonocyclic compounds
362	T3D0441	Exogenous	NA	1, carcinogenic to humans. (L135)	NA	SmallMolecule	289.92236102	1,4-dichloro-2-(2,5-dichlorophenyl)benzene	b"2,2',5,5'-Tetrachlorobiphenyl"	C12H6Cl4	HCWZEPKLWVAEOV-UHFFFAOYSA-N	35693-99-3	NA	NA	C14199	1-AMINO-PROPAN-2-ONE-3-PHOSPHATE	37248	34189	ClC1=CC=C(Cl)C(=C1)C1=CC(Cl)=CC=C1Cl	Chemical entities	Polychlorinated biphenyls	Organic compounds	Benzenoids	Benzene and substituted derivatives	Aromatic homomonocyclic compounds
363	T3D0442	Exogenous	NA	1, carcinogenic to humans. (L135)	NA	SmallMolecule	289.92236102	1,4-dichloro-2-(2,6-dichlorophenyl)benzene	b"2,2',5,6'-Tetrachlorobiphenyl"	C12H6Cl4	SFTUSTXGTCCSHX-UHFFFAOYSA-N	41464-41-9	NA	NA	NA	CPD-946	38877	35581	ClC1=CC=C(Cl)C(=C1)C1=C(Cl)C=CC=C1Cl	Chemical entities	Polychlorinated biphenyls	Organic compounds	Benzenoids	Benzene and substituted derivatives	Aromatic homomonocyclic compounds
364	T3D0443	Exogenous	NA	1, carcinogenic to humans. (L135)	NA	SmallMolecule	289.92236102	1,3-dichloro-2-(2,6-dichlorophenyl)benzene	b"2,2',6,6'-Tetrachlorobiphenyl"	C12H6Cl4	PXAGFNRKXSYIHU-UHFFFAOYSA-N	15968-05-5	NA	NA	NA	CPD-946	27588	25677	ClC1=CC=CC(Cl)=C1C1=C(Cl)C=CC=C1Cl	Chemical entities	Polychlorinated biphenyls	Organic compounds	Benzenoids	Benzene and substituted derivatives	Aromatic homomonocyclic compounds
365	T3D0444	Exogenous	NA	1, carcinogenic to humans. (L135)	NA	SmallMolecule	289.92236102	1,2,3-trichloro-4-(3-chlorophenyl)benzene	b"2,3,3',4-Tetrachlorobiphenyl"	C12H6Cl4	ZKGSEEWIVLAUNH-UHFFFAOYSA-N	74338-24-2	NA	NA	NA	DIHYDRO-DIOH-BENZOATE	63102	56787	ClC1=CC=CC(=C1)C1=CC=C(Cl)C(Cl)=C1Cl	Chemical entities	Polychlorinated biphenyls	Organic compounds	Benzenoids	Benzene and substituted derivatives	Aromatic homomonocyclic compounds
366	T3D0445	Exogenous	NA	1, carcinogenic to humans. (L135)	NA	SmallMolecule	289.92236102	1,2-dichloro-4-(2,3-dichlorophenyl)benzene	b"2,3,3',4'-Tetrachlorobiphenyl"	C12H6Cl4	UNCGJRRROFURDV-UHFFFAOYSA-N	41464-43-1	NA	NA	NA	CPD-946	38879	35583	ClC1=CC=C(C=C1Cl)C1=CC=CC(Cl)=C1Cl	Chemical entities	Polychlorinated biphenyls	Organic compounds	Benzenoids	Benzene and substituted derivatives	Aromatic homomonocyclic compounds
367	T3D0446	Exogenous	NA	1, carcinogenic to humans. (L135)	NA	SmallMolecule	289.92236102	1,2,5-trichloro-3-(3-chlorophenyl)benzene	b"2,3,3',5-Tetrachlorobiphenyl"	C12H6Cl4	DHDBTLFALXRTLB-UHFFFAOYSA-N	70424-67-8	NA	NA	NA	NA	91705	82807	ClC1=CC=CC(=C1)C1=CC(Cl)=CC(Cl)=C1Cl	Chemical entities	Polychlorinated biphenyls	Organic compounds	Benzenoids	Benzene and substituted derivatives	Aromatic homomonocyclic compounds
368	T3D0447	Exogenous	NA	1, carcinogenic to humans. (L135)	NA	SmallMolecule	289.92236102	1,3-dichloro-5-(2,3-dichlorophenyl)benzene	b"2,3,3',5'-Tetrachlorobiphenyl"	C12H6Cl4	IOPBNBSKOPJKEG-UHFFFAOYSA-N	41464-49-7	NA	NA	NA	CPD-946	63109	56794	ClC1=CC(=CC(Cl)=C1)C1=CC=CC(Cl)=C1Cl	Chemical entities	Polychlorinated biphenyls	Organic compounds	Benzenoids	Benzene and substituted derivatives	Aromatic homomonocyclic compounds
369	T3D0448	Exogenous	NA	1, carcinogenic to humans. (L135)	NA	SmallMolecule	289.92236102	1,2,4-trichloro-3-(3-chlorophenyl)benzene	b"2,3,3',6-Tetrachlorobiphenyl"	C12H6Cl4	WZNAMGYIQPAXDH-UHFFFAOYSA-N	74472-33-6	NA	NA	NA	NA	91718	82818	ClC1=CC=CC(=C1)C1=C(Cl)C=CC(Cl)=C1Cl	Chemical entities	Polychlorinated biphenyls	Organic compounds	Benzenoids	Benzene and substituted derivatives	Aromatic homomonocyclic compounds
370	T3D0449	Exogenous	NA	1, carcinogenic to humans. (L135)	NA	SmallMolecule	289.92236102	1,2,3-trichloro-4-(4-chlorophenyl)benzene	b"2,3,4,4'-Tetrachlorobiphenyl"	C12H6Cl4	XLDBTRJKXLKYTC-UHFFFAOYSA-N	33025-41-1	NA	NA	C14361	CPD-946	36304	33386	ClC1=CC=C(C=C1)C1=CC=C(Cl)C(Cl)=C1Cl	Chemical entities	Polychlorinated biphenyls	Organic compounds	Benzenoids	Benzene and substituted derivatives	Aromatic homomonocyclic compounds
371	T3D0450	Exogenous	NA	1, carcinogenic to humans. (L135)	NA	SmallMolecule	289.92236102	1,2,3,4-tetrachloro-5-phenylbenzene	2,3,4,5-Tetrachlorobiphenyl	C12H6Cl4	HLQDGCWIOSOMDP-UHFFFAOYSA-N	33284-53-6	NA	NA	C14362	CPD-946	36401	33457	ClC1=CC(=C(Cl)C(Cl)=C1Cl)C1=CC=CC=C1	Chemical entities	Polychlorinated biphenyls	Organic compounds	Benzenoids	Benzene and substituted derivatives	Aromatic homomonocyclic compounds
372	T3D0451	Exogenous	NA	1, carcinogenic to humans. (L135)	NA	SmallMolecule	289.92236102	1,2,3,5-tetrachloro-4-phenylbenzene	2,3,4,6-Tetrachlorobiphenyl	C12H6Cl4	HOBRTVXSIVSXIA-UHFFFAOYSA-N	54230-22-7	NA	NA	NA	NA	63105	56790	ClC1=CC(Cl)=C(C(Cl)=C1Cl)C1=CC=CC=C1	Chemical entities	Polychlorinated biphenyls	Organic compounds	Benzenoids	Benzene and substituted derivatives	Aromatic homomonocyclic compounds
373	T3D0452	Exogenous	NA	1, carcinogenic to humans. (L135)	NA	SmallMolecule	289.92236102	1,2,5-trichloro-3-(4-chlorophenyl)benzene	b"2,3,4',5-Tetrachlorobiphenyl"	C12H6Cl4	CITMYAMXIZQCJD-UHFFFAOYSA-N	74472-34-7	NA	NA	NA	NA	53035	47912	ClC1=CC=C(C=C1)C1=CC(Cl)=CC(Cl)=C1Cl	Chemical entities	Polychlorinated biphenyls	Organic compounds	Benzenoids	Benzene and substituted derivatives	Aromatic homomonocyclic compounds
374	T3D0453	Exogenous	NA	1, carcinogenic to humans. (L135)	NA	SmallMolecule	289.92236102	1,2,4-trichloro-3-(4-chlorophenyl)benzene	b"2,3,4',6-Tetrachlorobiphenyl"	C12H6Cl4	FXRXQYZZALWWGA-UHFFFAOYSA-N	52663-58-8	NA	NA	NA	CPD-946	63110	56795	ClC1=CC=C(C=C1)C1=C(Cl)C=CC(Cl)=C1Cl	Chemical entities	Polychlorinated biphenyls	Organic compounds	Benzenoids	Benzene and substituted derivatives	Aromatic homomonocyclic compounds
375	T3D0454	Exogenous	NA	1, carcinogenic to humans. (L135)	NA	SmallMolecule	289.92236102	1,2,4,5-tetrachloro-3-phenylbenzene	2,3,5,6-Tetrachlorobiphenyl	C12H6Cl4	BLAYIQLVUNIICD-UHFFFAOYSA-N	33284-54-7	NA	NA	C14363	CPD-946	36402	33458	ClC1=CC(Cl)=C(Cl)C(=C1Cl)C1=CC=CC=C1	Chemical entities	Polychlorinated biphenyls	Organic compounds	Benzenoids	Benzene and substituted derivatives	Aromatic homomonocyclic compounds
376	T3D0455	Exogenous	NA	1, carcinogenic to humans. (L135)	NA	SmallMolecule	289.92236102	2,4-dichloro-1-(3,4-dichlorophenyl)benzene	b"2,3',4,4'-Tetrachlorobiphenyl"	C12H6Cl4	RKLLTEAEZIJBAU-UHFFFAOYSA-N	32598-10-0	NA	NA	NA	CPD-946	36185	33279	ClC1=CC=C(C(Cl)=C1)C1=CC=C(Cl)C(Cl)=C1	Chemical entities	Polychlorinated biphenyls	Organic compounds	Benzenoids	Benzene and substituted derivatives	Aromatic homomonocyclic compounds
377	T3D0456	Exogenous	NA	1, carcinogenic to humans. (L135)	NA	SmallMolecule	289.92236102	1,2,4-trichloro-5-(3-chlorophenyl)benzene	b"2,3',4,5-Tetrachlorobiphenyl"	C12H6Cl4	LQEGJNOKOZHBBZ-UHFFFAOYSA-N	73575-53-8	NA	NA	NA	NA	91717	82817	ClC1=CC=CC(=C1)C1=CC(Cl)=C(Cl)C=C1Cl	Chemical entities	Polychlorinated biphenyls	Organic compounds	Benzenoids	Benzene and substituted derivatives	Aromatic homomonocyclic compounds
378	T3D0457	Exogenous	NA	1, carcinogenic to humans. (L135)	NA	SmallMolecule	289.92236102	2,4-dichloro-1-(3,5-dichlorophenyl)benzene	b"2,3',4,5'-Tetrachlorobiphenyl"	C12H6Cl4	KTTXLLZIBIDUCR-UHFFFAOYSA-N	73575-52-7	NA	NA	NA	NA	51821	46893	ClC1=CC=C(C(Cl)=C1)C1=CC(Cl)=CC(Cl)=C1	Chemical entities	Polychlorinated biphenyls	Organic compounds	Benzenoids	Benzene and substituted derivatives	Aromatic homomonocyclic compounds
379	T3D0458	Exogenous	NA	1, carcinogenic to humans. (L135)	NA	SmallMolecule	289.92236102	1,3,5-trichloro-2-(3-chlorophenyl)benzene	b"2,3',4,6-Tetrachlorobiphenyl"	C12H6Cl4	CKUBKYSLNCKBOI-UHFFFAOYSA-N	60233-24-1	NA	NA	NA	CPD-946	91674	82777	ClC1=CC=CC(=C1)C1=C(Cl)C=C(Cl)C=C1Cl	Chemical entities	Polychlorinated biphenyls	Organic compounds	Benzenoids	Benzene and substituted derivatives	Aromatic homomonocyclic compounds
380	T3D0459	Exogenous	NA	1, carcinogenic to humans. (L135)	NA	SmallMolecule	289.92236102	1,4-dichloro-2-(3,4-dichlorophenyl)benzene	b"2,3',4',5-Tetrachlorobiphenyl"	C12H6Cl4	KENZYIHFBRWMOD-UHFFFAOYSA-N	32598-11-1	NA	NA	NA	CPD-946	36186	33280	ClC1=CC=C(Cl)C(=C1)C1=CC=C(Cl)C(Cl)=C1	Chemical entities	Polychlorinated biphenyls	Organic compounds	Benzenoids	Benzene and substituted derivatives	Aromatic homomonocyclic compounds
381	T3D0460	Exogenous	NA	1, carcinogenic to humans. (L135)	NA	SmallMolecule	289.92236102	1,2-dichloro-4-(2,6-dichlorophenyl)benzene	b"2,3',4',6-Tetrachlorobiphenyl"	C12H6Cl4	WYVBETQIUHPLFO-UHFFFAOYSA-N	41464-46-4	NA	NA	NA	CPD-946	38880	35584	ClC1=CC=C(C=C1Cl)C1=C(Cl)C=CC=C1Cl	Chemical entities	Polychlorinated biphenyls	Organic compounds	Benzenoids	Benzene and substituted derivatives	Aromatic homomonocyclic compounds
382	T3D0461	Exogenous	NA	1, carcinogenic to humans. (L135)	NA	SmallMolecule	289.92236102	1,4-dichloro-2-(3,5-dichlorophenyl)benzene	b"2,3',5,5'-Tetrachlorobiphenyl"	C12H6Cl4	WBTMFEPLVQOWFI-UHFFFAOYSA-N	41464-42-0	NA	NA	NA	CPD-946	38878	35582	ClC1=CC=C(Cl)C(=C1)C1=CC(Cl)=CC(Cl)=C1	Chemical entities	Polychlorinated biphenyls	Organic compounds	Benzenoids	Benzene and substituted derivatives	Aromatic homomonocyclic compounds
383	T3D0462	Exogenous	NA	1, carcinogenic to humans. (L135)	NA	SmallMolecule	289.92236102	1,3-dichloro-5-(2,6-dichlorophenyl)benzene	b"2,3',5',6-Tetrachlorobiphenyl"	C12H6Cl4	HDULUCZRGGWTMZ-UHFFFAOYSA-N	74338-23-1	NA	NA	NA	NA	63100	56785	ClC1=CC(=CC(Cl)=C1)C1=C(Cl)C=CC=C1Cl	Chemical entities	Polychlorinated biphenyls	Organic compounds	Benzenoids	Benzene and substituted derivatives	Aromatic homomonocyclic compounds
384	T3D0463	Exogenous	NA	1, carcinogenic to humans. (L135)	NA	SmallMolecule	289.92236102	1,2,4-trichloro-5-(4-chlorophenyl)benzene	b"2,4,4',5-Tetrachlorobiphenyl"	C12H6Cl4	TULCXSBAPHCWCF-UHFFFAOYSA-N	32690-93-0	NA	NA	NA	CPD-945	36218	33304	ClC1=CC=C(C=C1)C1=CC(Cl)=C(Cl)C=C1Cl	Chemical entities	Polychlorinated biphenyls	Organic compounds	Benzenoids	Benzene and substituted derivatives	Aromatic homomonocyclic compounds
385	T3D0464	Exogenous	NA	1, carcinogenic to humans. (L135)	NA	SmallMolecule	289.92236102	1,3,5-trichloro-2-(4-chlorophenyl)benzene	b"2,4,4',6-Tetrachlorobiphenyl"	C12H6Cl4	RZFZBHKDGHISSH-UHFFFAOYSA-N	32598-12-2	NA	NA	C14364	CPD-946	63107	56792	ClC1=CC=C(C=C1)C1=C(Cl)C=C(Cl)C=C1Cl	Chemical entities	Polychlorinated biphenyls	Organic compounds	Benzenoids	Benzene and substituted derivatives	Aromatic homomonocyclic compounds
386	T3D0465	Exogenous	NA	1, carcinogenic to humans. (L135)	NA	SmallMolecule	289.92236102	1,2,3-trichloro-5-(2-chlorophenyl)benzene	b"2,3',4',5'-Tetrachlorobiphenyl"	C12H6Cl4	QILUYCYPNYWMIL-UHFFFAOYSA-N	70362-48-0	NA	NA	NA	NA	51042	46263	ClC1=CC(=CC(Cl)=C1Cl)C1=CC=CC=C1Cl	Chemical entities	Polychlorinated biphenyls	Organic compounds	Benzenoids	Benzene and substituted derivatives	Aromatic homomonocyclic compounds
387	T3D0466	Exogenous	NA	1, carcinogenic to humans. (L135)	NA	SmallMolecule	289.92236102	1,2-dichloro-4-(3,4-dichlorophenyl)benzene	b"3,3',4,4'-Tetrachlorobiphenyl"	C12H6Cl4	UQMGJOKDKOLIDP-UHFFFAOYSA-N	32598-13-3	NA	NA	C11057	CPD-946	36187	33281	ClC1=CC=C(C=C1Cl)C1=CC=C(Cl)C(Cl)=C1	Chemical entities	Polychlorinated biphenyls	Organic compounds	Benzenoids	Benzene and substituted derivatives	Aromatic homomonocyclic compounds
388	T3D0467	Exogenous	NA	1, carcinogenic to humans. (L135)	NA	SmallMolecule	289.92236102	1,2,3-trichloro-5-(3-chlorophenyl)benzene	b"3,3',4,5-Tetrachlorobiphenyl"	C12H6Cl4	SXFLURRQRFKBNN-UHFFFAOYSA-N	70362-49-1	NA	NA	NA	NA	63101	56786	ClC1=CC=CC(=C1)C1=CC(Cl)=C(Cl)C(Cl)=C1	Chemical entities	Polychlorinated biphenyls	Organic compounds	Benzenoids	Benzene and substituted derivatives	Aromatic homomonocyclic compounds
389	T3D0468	Exogenous	NA	1, carcinogenic to humans. (L135)	NA	SmallMolecule	289.92236102	1,3-dichloro-5-(3,4-dichlorophenyl)benzene	b"3,3',4,5'-Tetrachlorobiphenyl"	C12H6Cl4	QLCTXEMDCZGPCG-UHFFFAOYSA-N	41464-48-6	NA	NA	NA	CPD-946	63104	56789	ClC1=CC(=CC(Cl)=C1)C1=CC=C(Cl)C(Cl)=C1	Chemical entities	Polychlorinated biphenyls	Organic compounds	Benzenoids	Benzene and substituted derivatives	Aromatic homomonocyclic compounds
390	T3D0470	Exogenous	NA	1, carcinogenic to humans. (L135)	NA	SmallMolecule	289.92236102	1,2,3-trichloro-5-(4-chlorophenyl)benzene	b"3,4,4',5-Tetrachlorobiphenyl"	C12H6Cl4	BHWVLZJTVIYLIV-UHFFFAOYSA-N	70362-50-4	NA	NA	C18114	DIHYDRO-DIOH-BENZOATE	51043	46264	ClC1=CC=C(C=C1)C1=CC(Cl)=C(Cl)C(Cl)=C1	Chemical entities	Polychlorinated biphenyls	Organic compounds	Benzenoids	Benzene and substituted derivatives	Aromatic homomonocyclic compounds
391	T3D0472	Exogenous	NA	1, carcinogenic to humans. (L135)	NA	SmallMolecule	323.883388695	1,2,5-trichloro-3-(2,3-dichlorophenyl)benzene	b"2,2',3,3',5-Pentachlorobiphenyl"	C12H5Cl5	SUBRHHYLRGOTHL-UHFFFAOYSA-N	60145-20-2	NA	NA	NA	CPD-946	63093	56778	ClC1=CC(Cl)=C(Cl)C(=C1)C1=CC=CC(Cl)=C1Cl	Chemical entities	Polychlorinated biphenyls	Organic compounds	Benzenoids	Benzene and substituted derivatives	Aromatic homomonocyclic compounds
392	T3D0473	Exogenous	NA	1, carcinogenic to humans. (L135)	NA	SmallMolecule	323.883388695	1,2,4-trichloro-3-(2,3-dichlorophenyl)benzene	b"2,2',3,3',6-Pentachlorobiphenyl"	C12H5Cl5	QVWUJLANSDKRAH-UHFFFAOYSA-N	52663-60-2	NA	NA	NA	CPD-946	40468	36973	ClC1=CC=CC(=C1Cl)C1=C(Cl)C=CC(Cl)=C1Cl	Chemical entities	Polychlorinated biphenyls	Organic compounds	Benzenoids	Benzene and substituted derivatives	Aromatic homomonocyclic compounds
393	T3D0474	Exogenous	NA	1, carcinogenic to humans. (L135)	NA	SmallMolecule	323.883388695	1,2,3-trichloro-4-(2,4-dichlorophenyl)benzene	b"2,2',3,4,4'-Pentachlorobiphenyl"	C12H5Cl5	LACXVZHAJMVESG-UHFFFAOYSA-N	65510-45-4	NA	NA	NA	DIHYDRO-DIOH-BENZOATE	47651	43354	ClC1=CC=C(C(Cl)=C1)C1=CC=C(Cl)C(Cl)=C1Cl	Chemical entities	Polychlorinated biphenyls	Organic compounds	Benzenoids	Benzene and substituted derivatives	Aromatic homomonocyclic compounds
394	T3D0475	Exogenous	NA	1, carcinogenic to humans. (L135)	NA	SmallMolecule	323.883388695	1,2,3,4-tetrachloro-5-(2-chlorophenyl)benzene	b"2,2',3,4,5-Pentachlorobiphenyl"	C12H5Cl5	AIURIRUDHVDRFQ-UHFFFAOYSA-N	55312-69-1	NA	NA	NA	CPD-946	41404	37779	ClC1=CC=CC=C1C1=C(Cl)C(Cl)=C(Cl)C(Cl)=C1	Chemical entities	Polychlorinated biphenyls	Organic compounds	Benzenoids	Benzene and substituted derivatives	Aromatic homomonocyclic compounds
395	T3D0476	Exogenous	NA	1, carcinogenic to humans. (L135)	NA	SmallMolecule	323.883388695	1,2,3-trichloro-4-(2,5-dichlorophenyl)benzene	b"2,2',3,4,5'-Pentachlorobiphenyl"	C12H5Cl5	OPKYDBFRKPQCBS-UHFFFAOYSA-N	38380-02-8	NA	NA	NA	CPD-946	38014	34849	ClC1=CC=C(Cl)C(=C1)C1=CC=C(Cl)C(Cl)=C1Cl	Chemical entities	Polychlorinated biphenyls	Organic compounds	Benzenoids	Benzene and substituted derivatives	Aromatic homomonocyclic compounds
396	T3D0477	Exogenous	NA	1, carcinogenic to humans. (L135)	NA	SmallMolecule	323.883388695	1,2,3,5-tetrachloro-4-(2-chlorophenyl)benzene	b"2,2',3,4,6-Pentachlorobiphenyl"	C12H5Cl5	QGDKRLQRLFUJPP-UHFFFAOYSA-N	55215-17-3	NA	NA	NA	CPD-946	41362	37744	ClC1=CC=CC=C1C1=C(Cl)C=C(Cl)C(Cl)=C1Cl	Chemical entities	Polychlorinated biphenyls	Organic compounds	Benzenoids	Benzene and substituted derivatives	Aromatic homomonocyclic compounds
397	T3D0478	Exogenous	NA	1, carcinogenic to humans. (L135)	NA	SmallMolecule	323.883388695	1,2,3-trichloro-4-(2,6-dichlorophenyl)benzene	b"2,2',3,4,6'-Pentachlorobiphenyl"	C12H5Cl5	GLOOIONSKMZYQZ-UHFFFAOYSA-N	73575-57-2	NA	NA	NA	NA	51822	46894	ClC1=CC=C(C(Cl)=C1Cl)C1=C(Cl)C=CC=C1Cl	Chemical entities	Polychlorinated biphenyls	Organic compounds	Benzenoids	Benzene and substituted derivatives	Aromatic homomonocyclic compounds
398	T3D0479	Exogenous	NA	1, carcinogenic to humans. (L135)	NA	SmallMolecule	323.883388695	1,2,5-trichloro-3-(2,4-dichlorophenyl)benzene	b"2,2',3,4',5-Pentachlorobiphenyl"	C12H5Cl5	SUOAMBOBSWRMNQ-UHFFFAOYSA-N	68194-07-0	NA	NA	NA	NA	50100	45445	ClC1=CC=C(C(Cl)=C1)C1=CC(Cl)=CC(Cl)=C1Cl	Chemical entities	Polychlorinated biphenyls	Organic compounds	Benzenoids	Benzene and substituted derivatives	Aromatic homomonocyclic compounds
399	T3D0480	Exogenous	NA	1, carcinogenic to humans. (L135)	NA	SmallMolecule	323.883388695	1,2,4-trichloro-3-(2,4-dichlorophenyl)benzene	b"2,2',3,4',6-Pentachlorobiphenyl"	C12H5Cl5	CXKIGWXPPVZSQK-UHFFFAOYSA-N	68194-05-8	NA	NA	NA	DIHYDRO-DIOH-BENZOATE	50099	45444	ClC1=CC=C(C(Cl)=C1)C1=C(Cl)C=CC(Cl)=C1Cl	Chemical entities	Polychlorinated biphenyls	Organic compounds	Benzenoids	Benzene and substituted derivatives	Aromatic homomonocyclic compounds
400	T3D0481	Exogenous	NA	1, carcinogenic to humans. (L135)	NA	SmallMolecule	323.883388695	1,2,5-trichloro-3-(2,5-dichlorophenyl)benzene	b"2,2',3,5,5'-Pentachlorobiphenyl"	C12H5Cl5	CRCBRZBVCDKPGA-UHFFFAOYSA-N	52663-61-3	NA	NA	NA	CPD-946	40469	36974	ClC1=CC=C(Cl)C(=C1)C1=CC(Cl)=CC(Cl)=C1Cl	Chemical entities	Polychlorinated biphenyls	Organic compounds	Benzenoids	Benzene and substituted derivatives	Aromatic homomonocyclic compounds
401	T3D0482	Exogenous	NA	1, carcinogenic to humans. (L135)	NA	SmallMolecule	323.883388695	1,2,4,5-tetrachloro-3-(2-chlorophenyl)benzene	b"2,2',3,5,6-Pentachlorobiphenyl"	C12H5Cl5	BMXRLHMJGHJGLR-UHFFFAOYSA-N	73575-56-1	NA	NA	NA	CPD-946	63084	56769	ClC1=CC=CC=C1C1=C(Cl)C(Cl)=CC(Cl)=C1Cl	Chemical entities	Polychlorinated biphenyls	Organic compounds	Benzenoids	Benzene and substituted derivatives	Aromatic homomonocyclic compounds
402	T3D0483	Exogenous	NA	1, carcinogenic to humans. (L135)	NA	SmallMolecule	323.883388695	1,2,5-trichloro-3-(2,6-dichlorophenyl)benzene	b"2,2',3,5,6'-Pentachlorobiphenyl"	C12H5Cl5	FJUVPPYNSDTRQV-UHFFFAOYSA-N	73575-55-0	NA	NA	NA	NA	63095	56780	ClC1=CC(Cl)=C(Cl)C(=C1)C1=C(Cl)C=CC=C1Cl	Chemical entities	Polychlorinated biphenyls	Organic compounds	Benzenoids	Benzene and substituted derivatives	Aromatic homomonocyclic compounds
403	T3D0484	Exogenous	NA	1, carcinogenic to humans. (L135)	NA	SmallMolecule	323.883388695	1,2,4-trichloro-3-(2,5-dichlorophenyl)benzene	b"2,2',3,5',6-Pentachlorobiphenyl"	C12H5Cl5	GXNNLIMMEXHBKV-UHFFFAOYSA-N	38379-99-6	NA	NA	NA	CPD-946	38012	34847	ClC1=CC=C(Cl)C(=C1)C1=C(Cl)C=CC(Cl)=C1Cl	Chemical entities	Polychlorinated biphenyls	Organic compounds	Benzenoids	Benzene and substituted derivatives	Aromatic homomonocyclic compounds
404	T3D0485	Exogenous	NA	1, carcinogenic to humans. (L135)	NA	SmallMolecule	323.883388695	1,2,4-trichloro-3-(2,6-dichlorophenyl)benzene	b"2,2',3,6,6'-Pentachlorobiphenyl"	C12H5Cl5	QQFGAXUIQVKBKU-UHFFFAOYSA-N	73575-54-9	NA	NA	NA	NA	63089	56774	ClC1=CC=C(Cl)C(=C1Cl)C1=C(Cl)C=CC=C1Cl	Chemical entities	Polychlorinated biphenyls	Organic compounds	Benzenoids	Benzene and substituted derivatives	Aromatic homomonocyclic compounds
405	T3D0486	Exogenous	NA	1, carcinogenic to humans. (L135)	NA	SmallMolecule	323.883388695	1,2,4-trichloro-5-(2,3-dichlorophenyl)benzene	b"2,2',3,4',5'-Pentachlorobiphenyl"	C12H5Cl5	JTUSORDQZVOEAZ-UHFFFAOYSA-N	41464-51-1	NA	NA	NA	CPD-946	38881	35585	ClC1=CC=CC(=C1Cl)C1=CC(Cl)=C(Cl)C=C1Cl	Chemical entities	Polychlorinated biphenyls	Organic compounds	Benzenoids	Benzene and substituted derivatives	Aromatic homomonocyclic compounds
406	T3D0487	Exogenous	NA	1, carcinogenic to humans. (L135)	NA	SmallMolecule	323.883388695	1,3,5-trichloro-2-(2,3-dichlorophenyl)benzene	b"2,2',3,4',6'-Pentachlorobiphenyl"	C12H5Cl5	GOFFZTAPOOICFT-UHFFFAOYSA-N	60233-25-2	NA	NA	NA	CPD-946	43238	39406	ClC1=CC(Cl)=C(C(Cl)=C1)C1=CC=CC(Cl)=C1Cl	Chemical entities	Polychlorinated biphenyls	Organic compounds	Benzenoids	Benzene and substituted derivatives	Aromatic homomonocyclic compounds
407	T3D0488	Exogenous	NA	1, carcinogenic to humans. (L135)	NA	SmallMolecule	323.883388695	1,2,4-trichloro-5-(2,4-dichlorophenyl)benzene	b"2,2',4,4',5-Pentachlorobiphenyl"	C12H5Cl5	LMQJBFRGXHMNOX-UHFFFAOYSA-N	38380-01-7	NA	NA	NA	CPD-946	38013	34848	ClC1=CC=C(C(Cl)=C1)C1=CC(Cl)=C(Cl)C=C1Cl	Chemical entities	Polychlorinated biphenyls	Organic compounds	Benzenoids	Benzene and substituted derivatives	Aromatic homomonocyclic compounds
408	T3D0489	Exogenous	NA	1, carcinogenic to humans. (L135)	NA	SmallMolecule	323.883388695	1,3,5-trichloro-2-(2,4-dichlorophenyl)benzene	b"2,2',4,4',6-Pentachlorobiphenyl"	C12H5Cl5	RKUAZJIXKHPFRK-UHFFFAOYSA-N	39485-83-1	NA	NA	NA	CPD-946	38277	35081	ClC1=CC=C(C(Cl)=C1)C1=C(Cl)C=C(Cl)C=C1Cl	Chemical entities	Polychlorinated biphenyls	Organic compounds	Benzenoids	Benzene and substituted derivatives	Aromatic homomonocyclic compounds
409	T3D0490	Exogenous	NA	1, carcinogenic to humans. (L135)	NA	SmallMolecule	323.883388695	1,2,4-trichloro-5-(2,5-dichlorophenyl)benzene	b"2,2',4,5,5'-Pentachlorobiphenyl"	C12H5Cl5	LAHWLEDBADHJGA-UHFFFAOYSA-N	37680-73-2	NA	NA	NA	1-AMINO-PROPAN-2-OL	37807	34668	ClC1=CC=C(Cl)C(=C1)C1=CC(Cl)=C(Cl)C=C1Cl	Chemical entities	Polychlorinated biphenyls	Organic compounds	Benzenoids	Benzene and substituted derivatives	Aromatic homomonocyclic compounds
410	T3D0491	Exogenous	NA	1, carcinogenic to humans. (L135)	NA	SmallMolecule	323.883388695	1,2,4-trichloro-5-(2,6-dichlorophenyl)benzene	b"2,2',4,5,6'-Pentachlorobiphenyl"	C12H5Cl5	BWWVXHRLMPBDCK-UHFFFAOYSA-N	68194-06-9	NA	NA	NA	CPD-946	63096	56781	ClC1=CC(Cl)=C(C=C1Cl)C1=C(Cl)C=CC=C1Cl	Chemical entities	Polychlorinated biphenyls	Organic compounds	Benzenoids	Benzene and substituted derivatives	Aromatic homomonocyclic compounds
411	T3D0492	Exogenous	NA	1, carcinogenic to humans. (L135)	NA	SmallMolecule	323.883388695	1,3,5-trichloro-2-(2,5-dichlorophenyl)benzene	b"2,2',4,5',6-Pentachlorobiphenyl"	C12H5Cl5	PQHZWWBJPCNNGI-UHFFFAOYSA-N	60145-21-3	NA	NA	NA	CPD-946	63086	56771	ClC1=CC=C(Cl)C(=C1)C1=C(Cl)C=C(Cl)C=C1Cl	Chemical entities	Polychlorinated biphenyls	Organic compounds	Benzenoids	Benzene and substituted derivatives	Aromatic homomonocyclic compounds
412	T3D0493	Exogenous	NA	1, carcinogenic to humans. (L135)	NA	SmallMolecule	323.883388695	1,3,5-trichloro-2-(2,6-dichlorophenyl)benzene	b"2,2',4,6,6'-Pentachlorobiphenyl"	C12H5Cl5	MTCPZNVSDFCBBE-UHFFFAOYSA-N	56558-16-8	NA	NA	NA	CPD-946	91662	82765	ClC1=CC(Cl)=C(C(Cl)=C1)C1=C(Cl)C=CC=C1Cl	Chemical entities	Polychlorinated biphenyls	Organic compounds	Benzenoids	Benzene and substituted derivatives	Aromatic homomonocyclic compounds
413	T3D0494	Exogenous	NA	1, carcinogenic to humans. (L135)	NA	SmallMolecule	323.883388695	1,2,3-trichloro-4-(3,4-dichlorophenyl)benzene	b"2,3,3',4,4'-Pentachlorobiphenyl"	C12H5Cl5	WIDHRBRBACOVOY-UHFFFAOYSA-N	32598-14-4	NA	NA	C18116	CPD-946	36188	33282	ClC1=CC=C(C=C1Cl)C1=CC=C(Cl)C(Cl)=C1Cl	Chemical entities	Polychlorinated biphenyls	Organic compounds	Benzenoids	Benzene and substituted derivatives	Aromatic homomonocyclic compounds
414	T3D0495	Exogenous	NA	1, carcinogenic to humans. (L135)	NA	SmallMolecule	323.883388695	1,2,3,4-tetrachloro-5-(3-chlorophenyl)benzene	b"2,3,3',4,5-Pentachlorobiphenyl"	C12H5Cl5	BQENMISTWGTJIJ-UHFFFAOYSA-N	70424-69-0	NA	NA	C14365	NA	51075	46285	ClC1=CC=CC(=C1)C1=CC(Cl)=C(Cl)C(Cl)=C1Cl	Chemical entities	Polychlorinated biphenyls	Organic compounds	Benzenoids	Benzene and substituted derivatives	Aromatic homomonocyclic compounds
415	T3D0496	Exogenous	NA	1, carcinogenic to humans. (L135)	NA	SmallMolecule	323.883388695	1,2,5-trichloro-3-(3,4-dichlorophenyl)benzene	b"2,3,3',4',5-Pentachlorobiphenyl"	C12H5Cl5	PVYBHVJTMRRXLG-UHFFFAOYSA-N	70424-68-9	NA	NA	NA	NA	51074	46284	ClC1=CC(Cl)=C(Cl)C(=C1)C1=CC=C(Cl)C(Cl)=C1	Chemical entities	Polychlorinated biphenyls	Organic compounds	Benzenoids	Benzene and substituted derivatives	Aromatic homomonocyclic compounds
416	T3D0497	Exogenous	NA	1, carcinogenic to humans. (L135)	NA	SmallMolecule	323.883388695	1,2,3-trichloro-4-(3,5-dichlorophenyl)benzene	b"2,3,3',4,5'-Pentachlorobiphenyl"	C12H5Cl5	MPCDNZSLJWJDNW-UHFFFAOYSA-N	70362-41-3	NA	NA	NA	NA	91704	82806	ClC1=CC(=CC(Cl)=C1)C1=CC=C(Cl)C(Cl)=C1Cl	Chemical entities	Polychlorinated biphenyls	Organic compounds	Benzenoids	Benzene and substituted derivatives	Aromatic homomonocyclic compounds
417	T3D0498	Exogenous	NA	1, carcinogenic to humans. (L135)	NA	SmallMolecule	323.883388695	1,2,3,5-tetrachloro-4-(3-chlorophenyl)benzene	b"2,3,3',4,6-Pentachlorobiphenyl"	C12H5Cl5	XGQBSVVYMVILEL-UHFFFAOYSA-N	74472-35-8	NA	NA	NA	CPD-946	93440	84344	ClC1=CC=CC(=C1)C1=C(Cl)C=C(Cl)C(Cl)=C1Cl	Chemical entities	Polychlorinated biphenyls	Organic compounds	Benzenoids	Benzene and substituted derivatives	Aromatic homomonocyclic compounds
418	T3D0499	Exogenous	NA	1, carcinogenic to humans. (L135)	NA	SmallMolecule	323.883388695	1,2,4-trichloro-3-(3,4-dichlorophenyl)benzene	b"2,3,3',4',6-Pentachlorobiphenyl"	C12H5Cl5	ARXHIJMGSIYYRZ-UHFFFAOYSA-N	38380-03-9	NA	NA	NA	CPD-946	38015	34850	ClC1=CC=C(C=C1Cl)C1=C(Cl)C=CC(Cl)=C1Cl	Chemical entities	Polychlorinated biphenyls	Organic compounds	Benzenoids	Benzene and substituted derivatives	Aromatic homomonocyclic compounds
419	T3D0500	Exogenous	NA	1, carcinogenic to humans. (L135)	NA	SmallMolecule	323.883388695	1,2,5-trichloro-3-(3,5-dichlorophenyl)benzene	b"2,3,3',5,5'-Pentachlorobiphenyl"	C12H5Cl5	QMUDLTGWHILKHH-UHFFFAOYSA-N	39635-32-0	NA	NA	NA	NA	63091	56776	ClC1=CC(=CC(Cl)=C1)C1=CC(Cl)=CC(Cl)=C1Cl	Chemical entities	Polychlorinated biphenyls	Organic compounds	Benzenoids	Benzene and substituted derivatives	Aromatic homomonocyclic compounds
420	T3D0501	Exogenous	NA	1, carcinogenic to humans. (L135)	NA	SmallMolecule	323.883388695	1,2,4,5-tetrachloro-3-(3-chlorophenyl)benzene	b"2,3,3',5,6-Pentachlorobiphenyl"	C12H5Cl5	NTKSJAPQYKCFPP-UHFFFAOYSA-N	74472-36-9	NA	NA	NA	NA	91719	82819	ClC1=CC=CC(=C1)C1=C(Cl)C(Cl)=CC(Cl)=C1Cl	Chemical entities	Polychlorinated biphenyls	Organic compounds	Benzenoids	Benzene and substituted derivatives	Aromatic homomonocyclic compounds
421	T3D0502	Exogenous	NA	1, carcinogenic to humans. (L135)	NA	SmallMolecule	323.883388695	1,2,4-trichloro-3-(3,5-dichlorophenyl)benzene	b"2,3,3',5',6-Pentachlorobiphenyl"	C12H5Cl5	YDGFMDPEJCJZEV-UHFFFAOYSA-N	68194-10-5	NA	NA	NA	DIHYDRO-DIOH-BENZOATE	63087	56772	ClC1=CC(=CC(Cl)=C1)C1=C(Cl)C=CC(Cl)=C1Cl	Chemical entities	Polychlorinated biphenyls	Organic compounds	Benzenoids	Benzene and substituted derivatives	Aromatic homomonocyclic compounds
422	T3D0503	Exogenous	NA	1, carcinogenic to humans. (L135)	NA	SmallMolecule	323.883388695	1,2,3,4-tetrachloro-5-(4-chlorophenyl)benzene	b"2,3,4,4',5-Pentachlorobiphenyl"	C12H5Cl5	SXZSFWHOSHAKMN-UHFFFAOYSA-N	74472-37-0	NA	NA	C18117	CPD-946	53036	47913	ClC1=CC=C(C=C1)C1=CC(Cl)=C(Cl)C(Cl)=C1Cl	Chemical entities	Polychlorinated biphenyls	Organic compounds	Benzenoids	Benzene and substituted derivatives	Aromatic homomonocyclic compounds
423	T3D0504	Exogenous	NA	1, carcinogenic to humans. (L135)	NA	SmallMolecule	323.883388695	1,2,3,5-tetrachloro-4-(4-chlorophenyl)benzene	b"2,3,4,4',6-Pentachlorobiphenyl"	C12H5Cl5	IOVARPVVZDOPGQ-UHFFFAOYSA-N	74472-38-1	NA	NA	NA	CPD-946	91720	82820	ClC1=CC=C(C=C1)C1=C(Cl)C=C(Cl)C(Cl)=C1Cl	Chemical entities	Polychlorinated biphenyls	Organic compounds	Benzenoids	Benzene and substituted derivatives	Aromatic homomonocyclic compounds
424	T3D0505	Exogenous	NA	1, carcinogenic to humans. (L135)	NA	SmallMolecule	323.883388695	1,2,3,4,5-pentachloro-6-phenylbenzene	2,3,4,5,6-Pentachlorobiphenyl	C12H5Cl5	GGMPTLAAIUQMIE-UHFFFAOYSA-N	18259-05-7	NA	NA	C14366	CPD-946	17348	16415	ClC1=C(Cl)C(Cl)=C(C(Cl)=C1Cl)C1=CC=CC=C1	Chemical entities	Polychlorinated biphenyls	Organic compounds	Benzenoids	Benzene and substituted derivatives	Aromatic homomonocyclic compounds
425	T3D0506	Exogenous	NA	1, carcinogenic to humans. (L135)	NA	SmallMolecule	323.883388695	1,2,4,5-tetrachloro-3-(4-chlorophenyl)benzene	b"2,3,4',5,6-Pentachlorobiphenyl"	C12H5Cl5	ZDDZPDTVCZLFFC-UHFFFAOYSA-N	68194-11-6	NA	NA	NA	CPD-946	63094	56779	ClC1=CC=C(C=C1)C1=C(Cl)C(Cl)=CC(Cl)=C1Cl	Chemical entities	Polychlorinated biphenyls	Organic compounds	Benzenoids	Benzene and substituted derivatives	Aromatic homomonocyclic compounds
426	T3D0507	Exogenous	NA	1, carcinogenic to humans. (L135)	NA	SmallMolecule	323.883388695	1,2,4-trichloro-5-(3,4-dichlorophenyl)benzene	b"2,3',4,4',5-Pentachlorobiphenyl"	C12H5Cl5	IUTPYMGCWINGEY-UHFFFAOYSA-N	31508-00-6	NA	NA	C18118	CPD-946	35823	32952	ClC1=CC=C(C=C1Cl)C1=CC(Cl)=C(Cl)C=C1Cl	Chemical entities	Polychlorinated biphenyls	Organic compounds	Benzenoids	Benzene and substituted derivatives	Aromatic homomonocyclic compounds
427	T3D0508	Exogenous	NA	1, carcinogenic to humans. (L135)	NA	SmallMolecule	323.883388695	1,3,5-trichloro-2-(3,4-dichlorophenyl)benzene	b"2,3',4,4',6-Pentachlorobiphenyl"	C12H5Cl5	OAEQTHQGPZKTQP-UHFFFAOYSA-N	56558-17-9	NA	NA	NA	CPD-946	63083	56768	ClC1=CC(Cl)=C(C(Cl)=C1)C1=CC=C(Cl)C(Cl)=C1	Chemical entities	Polychlorinated biphenyls	Organic compounds	Benzenoids	Benzene and substituted derivatives	Aromatic homomonocyclic compounds
428	T3D0509	Exogenous	NA	1, carcinogenic to humans. (L135)	NA	SmallMolecule	323.883388695	1,2,4-trichloro-5-(3,5-dichlorophenyl)benzene	b"2,3',4,5,5'-Pentachlorobiphenyl"	C12H5Cl5	ZLGYJAIAVPVCNF-UHFFFAOYSA-N	68194-12-7	NA	NA	NA	CPD-946	50101	45446	ClC1=CC(=CC(Cl)=C1)C1=CC(Cl)=C(Cl)C=C1Cl	Chemical entities	Polychlorinated biphenyls	Organic compounds	Benzenoids	Benzene and substituted derivatives	Aromatic homomonocyclic compounds
429	T3D0510	Exogenous	NA	1, carcinogenic to humans. (L135)	NA	SmallMolecule	323.883388695	1,3,5-trichloro-2-(3,5-dichlorophenyl)benzene	b"2,3',4,5',6-Pentachlorobiphenyl"	C12H5Cl5	XBVSGJGMWSKAKL-UHFFFAOYSA-N	56558-18-0	NA	NA	NA	CPD-946	63092	56777	ClC1=CC(Cl)=C(C(Cl)=C1)C1=CC(Cl)=CC(Cl)=C1	Chemical entities	Polychlorinated biphenyls	Organic compounds	Benzenoids	Benzene and substituted derivatives	Aromatic homomonocyclic compounds
430	T3D0511	Exogenous	NA	1, carcinogenic to humans. (L135)	NA	SmallMolecule	323.883388695	1,2,3-trichloro-5-(2,3-dichlorophenyl)benzene	b"2,3,3',4',5'-Pentachlorobiphenyl"	C12H5Cl5	GWOWBISZHLPYEK-UHFFFAOYSA-N	76842-07-4	NA	NA	NA	NA	91728	82828	ClC1=CC=CC(=C1Cl)C1=CC(Cl)=C(Cl)C(Cl)=C1	Chemical entities	Polychlorinated biphenyls	Organic compounds	Benzenoids	Benzene and substituted derivatives	Aromatic homomonocyclic compounds
431	T3D0512	Exogenous	NA	1, carcinogenic to humans. (L135)	NA	SmallMolecule	323.883388695	1,2,3-trichloro-5-(2,4-dichlorophenyl)benzene	b"2,3',4,4',5'-Pentachlorobiphenyl"	C12H5Cl5	YAHNWSSFXMVPOU-UHFFFAOYSA-N	65510-44-3	NA	NA	C18119	1-AMINO-PROPAN-2-OL	47650	43353	ClC1=CC=C(C(Cl)=C1)C1=CC(Cl)=C(Cl)C(Cl)=C1	Chemical entities	Polychlorinated biphenyls	Organic compounds	Benzenoids	Benzene and substituted derivatives	Aromatic homomonocyclic compounds
432	T3D0513	Exogenous	NA	1, carcinogenic to humans. (L135)	NA	SmallMolecule	323.883388695	1,2,3-trichloro-5-(2,5-dichlorophenyl)benzene	b"2,3',4',5,5'-Pentachlorobiphenyl"	C12H5Cl5	PIVBPZFQXKMHBD-UHFFFAOYSA-N	70424-70-3	NA	NA	NA	CPD-946	63088	56773	ClC1=CC=C(Cl)C(=C1)C1=CC(Cl)=C(Cl)C(Cl)=C1	Chemical entities	Polychlorinated biphenyls	Organic compounds	Benzenoids	Benzene and substituted derivatives	Aromatic homomonocyclic compounds
433	T3D0514	Exogenous	NA	1, carcinogenic to humans. (L135)	NA	SmallMolecule	323.883388695	1,2,3-trichloro-5-(2,6-dichlorophenyl)benzene	b"2,3',4',5',6-Pentachlorobiphenyl"	C12H5Cl5	WAZUWHGJMMZVHH-UHFFFAOYSA-N	74472-39-2	NA	NA	NA	NA	93441	84345	ClC1=CC(=CC(Cl)=C1Cl)C1=C(Cl)C=CC=C1Cl	Chemical entities	Polychlorinated biphenyls	Organic compounds	Benzenoids	Benzene and substituted derivatives	Aromatic homomonocyclic compounds
434	T3D0515	Exogenous	NA	1, carcinogenic to humans. (L135)	NA	SmallMolecule	323.883388695	1,2,3-trichloro-5-(3,4-dichlorophenyl)benzene	b"3,3',4,4',5-Pentachlorobiphenyl"	C12H5Cl5	REHONNLQRWTIFF-UHFFFAOYSA-N	57465-28-8	NA	NA	C14573	DIHYDRO-DIOH-BENZOATE	63090	56775	ClC1=CC(=CC(Cl)=C1Cl)C1=CC(Cl)=C(Cl)C=C1	Chemical entities	Polychlorinated biphenyls	Organic compounds	Benzenoids	Benzene and substituted derivatives	Aromatic homomonocyclic compounds
435	T3D0516	Exogenous	NA	1, carcinogenic to humans. (L135)	NA	SmallMolecule	323.883388695	1,2,3-trichloro-5-(3,5-dichlorophenyl)benzene	b"3,3',4,5,5'-Pentachlorobiphenyl"	C12H5Cl5	MXVAYAXIPRGORY-UHFFFAOYSA-N	39635-33-1	NA	NA	NA	NA	63085	56770	ClC1=CC(=CC(Cl)=C1)C1=CC(Cl)=C(Cl)C(Cl)=C1	Chemical entities	Polychlorinated biphenyls	Organic compounds	Benzenoids	Benzene and substituted derivatives	Aromatic homomonocyclic compounds
436	T3D0518	Exogenous	NA	1, carcinogenic to humans. (L135)	NA	SmallMolecule	357.84441637	1,2,3,4-tetrachloro-5-(2,3-dichlorophenyl)benzene	b"2,2',3,3',4,5-Hexachlorobiphenyl"	C12H4Cl6	VQQKIXKPMJTUMP-UHFFFAOYSA-N	55215-18-4	NA	NA	NA	CPD-946	41363	37745	ClC1=CC=CC(=C1Cl)C1=CC(Cl)=C(Cl)C(Cl)=C1Cl	Chemical entities	Polychlorinated biphenyls	Organic compounds	Benzenoids	Benzene and substituted derivatives	Aromatic homomonocyclic compounds
437	T3D0519	Exogenous	NA	1, carcinogenic to humans. (L135)	NA	SmallMolecule	357.84441637	1,2,5-trichloro-3-(2,3,4-trichlorophenyl)benzene	b"2,2',3,3',4,5'-Hexachlorobiphenyl"	C12H4Cl6	YFSLABAYQDPWPF-UHFFFAOYSA-N	52663-66-8	NA	NA	NA	CPD-946	40473	36978	ClC1=CC(Cl)=C(Cl)C(=C1)C1=CC=C(Cl)C(Cl)=C1Cl	Chemical entities	Polychlorinated biphenyls	Organic compounds	Benzenoids	Benzene and substituted derivatives	Aromatic homomonocyclic compounds
438	T3D0520	Exogenous	NA	1, carcinogenic to humans. (L135)	NA	SmallMolecule	357.84441637	1,2,3,5-tetrachloro-4-(2,3-dichlorophenyl)benzene	b"2,2',3,3',4,6-Hexachlorobiphenyl"	C12H4Cl6	WDLTVNWWEZJMPF-UHFFFAOYSA-N	61798-70-7	NA	NA	NA	CPD-946	91680	82783	ClC1=CC=CC(=C1Cl)C1=C(Cl)C=C(Cl)C(Cl)=C1Cl	Chemical entities	Polychlorinated biphenyls	Organic compounds	Benzenoids	Benzene and substituted derivatives	Aromatic homomonocyclic compounds
439	T3D0521	Exogenous	NA	1, carcinogenic to humans. (L135)	NA	SmallMolecule	357.84441637	1,2,3-trichloro-4-(2,3,6-trichlorophenyl)benzene	b"2,2',3,3',4,6'-Hexachlorobiphenyl"	C12H4Cl6	OKBJVIVEFXPEOU-UHFFFAOYSA-N	38380-05-1	NA	NA	NA	CPD-946	38017	34852	ClC1=CC=C(C(Cl)=C1Cl)C1=C(Cl)C=CC(Cl)=C1Cl	Chemical entities	Polychlorinated biphenyls	Organic compounds	Benzenoids	Benzene and substituted derivatives	Aromatic homomonocyclic compounds
440	T3D0522	Exogenous	NA	1, carcinogenic to humans. (L135)	NA	SmallMolecule	357.84441637	1,2,5-trichloro-3-(2,3,5-trichlorophenyl)benzene	b"2,2',3,3',5,5'-Hexachlorobiphenyl"	C12H4Cl6	AJKLKINFZLWHQE-UHFFFAOYSA-N	35694-04-3	NA	NA	C14367	CPD-946	37249	34190	ClC1=CC(Cl)=C(Cl)C(=C1)C1=CC(Cl)=CC(Cl)=C1Cl	Chemical entities	Polychlorinated biphenyls	Organic compounds	Benzenoids	Benzene and substituted derivatives	Aromatic homomonocyclic compounds
441	T3D0523	Exogenous	NA	1, carcinogenic to humans. (L135)	NA	SmallMolecule	357.84441637	1,2,4,5-tetrachloro-3-(2,3-dichlorophenyl)benzene	b"2,2',3,3',5,6-Hexachlorobiphenyl"	C12H4Cl6	RVWLHPJFOKUPNM-UHFFFAOYSA-N	52704-70-8	NA	NA	NA	DIHYDRO-DIOH-BENZOATE	40496	37000	ClC1=CC=CC(=C1Cl)C1=C(Cl)C(Cl)=CC(Cl)=C1Cl	Chemical entities	Polychlorinated biphenyls	Organic compounds	Benzenoids	Benzene and substituted derivatives	Aromatic homomonocyclic compounds
442	T3D0524	Exogenous	NA	1, carcinogenic to humans. (L135)	NA	SmallMolecule	357.84441637	1,2,5-trichloro-3-(2,3,6-trichlorophenyl)benzene	b"2,2',3,3',5,6'-Hexachlorobiphenyl"	C12H4Cl6	UUTNFLRSJBQQJM-UHFFFAOYSA-N	52744-13-5	NA	NA	NA	CPD-946	40517	37019	ClC1=CC(Cl)=C(Cl)C(=C1)C1=C(Cl)C=CC(Cl)=C1Cl	Chemical entities	Polychlorinated biphenyls	Organic compounds	Benzenoids	Benzene and substituted derivatives	Aromatic homomonocyclic compounds
443	T3D0525	Exogenous	NA	1, carcinogenic to humans. (L135)	NA	SmallMolecule	357.84441637	1,2,4-trichloro-3-(2,3,6-trichlorophenyl)benzene	b"2,2',3,3',6,6'-Hexachlorobiphenyl"	C12H4Cl6	FZFUUSROAHKTTF-UHFFFAOYSA-N	38411-22-2	NA	NA	C14369	CPD-946	38024	34859	ClC1=CC=C(Cl)C(=C1Cl)C1=C(Cl)C=CC(Cl)=C1Cl	Chemical entities	Polychlorinated biphenyls	Organic compounds	Benzenoids	Benzene and substituted derivatives	Aromatic homomonocyclic compounds
444	T3D0526	Exogenous	NA	1, carcinogenic to humans. (L135)	NA	SmallMolecule	357.84441637	1,2,3,4-tetrachloro-5-(2,4-dichlorophenyl)benzene	b"2,2',3,4,4',5-Hexachlorobiphenyl"	C12H4Cl6	CKLLRBPBZLTGDJ-UHFFFAOYSA-N	35694-06-5	NA	NA	NA	CPD-946	37250	34191	ClC1=CC=C(C(Cl)=C1)C1=CC(Cl)=C(Cl)C(Cl)=C1Cl	Chemical entities	Polychlorinated biphenyls	Organic compounds	Benzenoids	Benzene and substituted derivatives	Aromatic homomonocyclic compounds
445	T3D0527	Exogenous	NA	1, carcinogenic to humans. (L135)	NA	SmallMolecule	357.84441637	1,2,3-trichloro-4-(2,4,5-trichlorophenyl)benzene	b"2,2',3,4,4',5'-Hexachlorobiphenyl"	C12H4Cl6	RPUMZMSNLZHIGZ-UHFFFAOYSA-N	35065-28-2	NA	NA	NA	CPD-946	37035	33984	ClC1=CC=C(C(Cl)=C1Cl)C1=CC(Cl)=C(Cl)C=C1Cl	Chemical entities	Polychlorinated biphenyls	Organic compounds	Benzenoids	Benzene and substituted derivatives	Aromatic homomonocyclic compounds
446	T3D0528	Exogenous	NA	1, carcinogenic to humans. (L135)	NA	SmallMolecule	357.84441637	1,2,3,5-tetrachloro-4-(2,4-dichlorophenyl)benzene	b"2,2',3,4,4',6-Hexachlorobiphenyl"	C12H4Cl6	SPOPSCCFZQFGDL-UHFFFAOYSA-N	56030-56-9	NA	NA	NA	CPD-946	63080	56765	ClC1=CC=C(C(Cl)=C1)C1=C(Cl)C=C(Cl)C(Cl)=C1Cl	Chemical entities	Polychlorinated biphenyls	Organic compounds	Benzenoids	Benzene and substituted derivatives	Aromatic homomonocyclic compounds
447	T3D0529	Exogenous	NA	1, carcinogenic to humans. (L135)	NA	SmallMolecule	357.84441637	1,3,5-trichloro-2-(2,3,4-trichlorophenyl)benzene	b"2,2',3,4,4',6'-Hexachlorobiphenyl"	C12H4Cl6	XBBRGUHRZBZMPP-UHFFFAOYSA-N	59291-64-4	NA	NA	NA	NA	43004	39198	ClC1=CC(Cl)=C(C(Cl)=C1)C1=CC=C(Cl)C(Cl)=C1Cl	Chemical entities	Polychlorinated biphenyls	Organic compounds	Benzenoids	Benzene and substituted derivatives	Aromatic homomonocyclic compounds
448	T3D0530	Exogenous	NA	1, carcinogenic to humans. (L135)	NA	SmallMolecule	357.84441637	1,2,3,4-tetrachloro-5-(2,5-dichlorophenyl)benzene	b"2,2',3,4,5,5'-Hexachlorobiphenyl"	C12H4Cl6	UCLKLGIYGBLTSM-UHFFFAOYSA-N	52712-04-6	NA	NA	NA	CPD-946	40234	36771	ClC1=CC=C(Cl)C(=C1)C1=CC(Cl)=C(Cl)C(Cl)=C1Cl	Chemical entities	Polychlorinated biphenyls	Organic compounds	Benzenoids	Benzene and substituted derivatives	Aromatic homomonocyclic compounds
449	T3D0531	Exogenous	NA	1, carcinogenic to humans. (L135)	NA	SmallMolecule	357.84441637	1,2,3,4,5-pentachloro-6-(2-chlorophenyl)benzene	b"2,2',3,4,5,6-Hexachlorobiphenyl"	C12H4Cl6	RUEIBQJFGMERJD-UHFFFAOYSA-N	41411-61-4	NA	NA	NA	NA	91635	82740	ClC1=CC=CC=C1C1=C(Cl)C(Cl)=C(Cl)C(Cl)=C1Cl	Chemical entities	Polychlorinated biphenyls	Organic compounds	Benzenoids	Benzene and substituted derivatives	Aromatic homomonocyclic compounds
450	T3D0532	Exogenous	NA	1, carcinogenic to humans. (L135)	NA	SmallMolecule	357.84441637	1,2,3,4-tetrachloro-5-(2,6-dichlorophenyl)benzene	b"2,2',3,4,5,6'-Hexachlorobiphenyl"	C12H4Cl6	UQPQKLGBEKEZBV-UHFFFAOYSA-N	68194-15-0	NA	NA	NA	CPD-946	63076	56761	ClC1=CC(=C(Cl)C(Cl)=C1Cl)C1=C(Cl)C=CC=C1Cl	Chemical entities	Polychlorinated biphenyls	Organic compounds	Benzenoids	Benzene and substituted derivatives	Aromatic homomonocyclic compounds
451	T3D0533	Exogenous	NA	1, carcinogenic to humans. (L135)	NA	SmallMolecule	357.84441637	1,2,3,5-tetrachloro-4-(2,5-dichlorophenyl)benzene	b"2,2',3,4,5',6-Hexachlorobiphenyl"	C12H4Cl6	CXXRQFOKRZJAJA-UHFFFAOYSA-N	68194-14-9	NA	NA	NA	NA	63071	56756	ClC1=CC=C(Cl)C(=C1)C1=C(Cl)C=C(Cl)C(Cl)=C1Cl	Chemical entities	Polychlorinated biphenyls	Organic compounds	Benzenoids	Benzene and substituted derivatives	Aromatic homomonocyclic compounds
452	T3D0534	Exogenous	NA	1, carcinogenic to humans. (L135)	NA	SmallMolecule	357.84441637	1,2,3,5-tetrachloro-4-(2,6-dichlorophenyl)benzene	b"2,2',3,4,6,6'-Hexachlorobiphenyl"	C12H4Cl6	JZFZCLFEPXCRCA-UHFFFAOYSA-N	74472-40-5	NA	NA	NA	NA	93442	84346	ClC1=CC(Cl)=C(C(Cl)=C1Cl)C1=C(Cl)C=CC=C1Cl	Chemical entities	Polychlorinated biphenyls	Organic compounds	Benzenoids	Benzene and substituted derivatives	Aromatic homomonocyclic compounds
453	T3D0535	Exogenous	NA	1, carcinogenic to humans. (L135)	NA	SmallMolecule	357.84441637	1,2,5-trichloro-3-(2,4,5-trichlorophenyl)benzene	b"2,2',3,4',5,5'-Hexachlorobiphenyl"	C12H4Cl6	BQHCQAQLTCQFJZ-UHFFFAOYSA-N	51908-16-8	NA	NA	NA	CPD-946	40172	36710	ClC1=CC(Cl)=C(Cl)C(=C1)C1=CC(Cl)=C(Cl)C=C1Cl	Chemical entities	Polychlorinated biphenyls	Organic compounds	Benzenoids	Benzene and substituted derivatives	Aromatic homomonocyclic compounds
454	T3D0536	Exogenous	NA	1, carcinogenic to humans. (L135)	NA	SmallMolecule	357.84441637	1,2,4,5-tetrachloro-3-(2,4-dichlorophenyl)benzene	b"2,2',3,4',5,6-Hexachlorobiphenyl"	C12H4Cl6	AQONCPKMJSBHQT-UHFFFAOYSA-N	68194-13-8	NA	NA	NA	DIHYDRO-DIOH-BENZOATE	63081	56766	ClC1=CC=C(C(Cl)=C1)C1=C(Cl)C(Cl)=CC(Cl)=C1Cl	Chemical entities	Polychlorinated biphenyls	Organic compounds	Benzenoids	Benzene and substituted derivatives	Aromatic homomonocyclic compounds
455	T3D0537	Exogenous	NA	1, carcinogenic to humans. (L135)	NA	SmallMolecule	357.84441637	1,3,5-trichloro-2-(2,3,5-trichlorophenyl)benzene	b"2,2',3,4',5,6'-Hexachlorobiphenyl"	C12H4Cl6	CTVRBEKNQHJPLX-UHFFFAOYSA-N	74472-41-6	NA	NA	NA	NA	92391	83413	ClC1=CC(Cl)=C(C(Cl)=C1)C1=CC(Cl)=CC(Cl)=C1Cl	Chemical entities	Polychlorinated biphenyls	Organic compounds	Benzenoids	Benzene and substituted derivatives	Aromatic homomonocyclic compounds
456	T3D0538	Exogenous	NA	1, carcinogenic to humans. (L135)	NA	SmallMolecule	357.84441637	1,2,4-trichloro-5-(2,3,6-trichlorophenyl)benzene	b"2,2',3,4',5',6-Hexachlorobiphenyl"	C12H4Cl6	LKHLFUVHHXCNJH-UHFFFAOYSA-N	38380-04-0	NA	NA	NA	CPD-946	38016	34851	ClC1=CC(Cl)=C(C=C1Cl)C1=C(Cl)C=CC(Cl)=C1Cl	Chemical entities	Polychlorinated biphenyls	Organic compounds	Benzenoids	Benzene and substituted derivatives	Aromatic homomonocyclic compounds
457	T3D0539	Exogenous	NA	1, carcinogenic to humans. (L135)	NA	SmallMolecule	357.84441637	1,3,5-trichloro-2-(2,3,6-trichlorophenyl)benzene	b"2,2',3,4',6,6'-Hexachlorobiphenyl"	C12H4Cl6	RPPNJBZNXQNKNM-UHFFFAOYSA-N	68194-08-1	NA	NA	NA	DIHYDRO-DIOH-BENZOATE	63075	56760	ClC1=CC(Cl)=C(C(Cl)=C1)C1=C(Cl)C=CC(Cl)=C1Cl	Chemical entities	Polychlorinated biphenyls	Organic compounds	Benzenoids	Benzene and substituted derivatives	Aromatic homomonocyclic compounds
458	T3D0540	Exogenous	NA	1, carcinogenic to humans. (L135)	NA	SmallMolecule	357.84441637	1,2,4,5-tetrachloro-3-(2,5-dichlorophenyl)benzene	b"2,2',3,5,5',6-Hexachlorobiphenyl"	C12H4Cl6	UHCLFIWDCYOTOL-UHFFFAOYSA-N	52663-63-5	NA	NA	NA	CPD-946	40471	36976	ClC1=CC=C(Cl)C(=C1)C1=C(Cl)C(Cl)=CC(Cl)=C1Cl	Chemical entities	Polychlorinated biphenyls	Organic compounds	Benzenoids	Benzene and substituted derivatives	Aromatic homomonocyclic compounds
459	T3D0541	Exogenous	NA	1, carcinogenic to humans. (L135)	NA	SmallMolecule	357.84441637	1,2,4,5-tetrachloro-3-(2,6-dichlorophenyl)benzene	b"2,2',3,5,6,6'-Hexachlorobiphenyl"	C12H4Cl6	CLODVDBWNVQLGO-UHFFFAOYSA-N	68194-09-2	NA	NA	NA	NA	63070	56755	ClC1=CC(Cl)=C(Cl)C(=C1Cl)C1=C(Cl)C=CC=C1Cl	Chemical entities	Polychlorinated biphenyls	Organic compounds	Benzenoids	Benzene and substituted derivatives	Aromatic homomonocyclic compounds
460	T3D0542	Exogenous	NA	1, carcinogenic to humans. (L135)	NA	SmallMolecule	357.84441637	1,2,4-trichloro-5-(2,4,5-trichlorophenyl)benzene	b"2,2',4,4',5,5'-Hexachlorobiphenyl"	C12H4Cl6	MVWHGTYKUMDIHL-UHFFFAOYSA-N	35065-27-1	NA	NA	C14201	CPD-946	37034	33983	ClC1=CC(Cl)=C(C=C1Cl)C1=CC(Cl)=C(Cl)C=C1Cl	Chemical entities	Polychlorinated biphenyls	Organic compounds	Benzenoids	Benzene and substituted derivatives	Aromatic homomonocyclic compounds
461	T3D0543	Exogenous	NA	1, carcinogenic to humans. (L135)	NA	SmallMolecule	357.84441637	1,3,5-trichloro-2-(2,4,5-trichlorophenyl)benzene	b"2,2',4,4',5,6'-Hexachlorobiphenyl"	C12H4Cl6	QXZHEJWDLVUFFB-UHFFFAOYSA-N	60145-22-4	NA	NA	NA	CPD-946	63082	56767	ClC1=CC(Cl)=C(C(Cl)=C1)C1=CC(Cl)=C(Cl)C=C1Cl	Chemical entities	Polychlorinated biphenyls	Organic compounds	Benzenoids	Benzene and substituted derivatives	Aromatic homomonocyclic compounds
462	T3D0544	Exogenous	NA	1, carcinogenic to humans. (L135)	NA	SmallMolecule	357.84441637	1,3,5-trichloro-2-(2,4,6-trichlorophenyl)benzene	b"2,2',4,4',6,6'-Hexachlorobiphenyl"	C12H4Cl6	ICOAEPDGFWLUTI-UHFFFAOYSA-N	33979-03-2	NA	NA	C14202	CPD-946	36647	33666	ClC1=CC(Cl)=C(C(Cl)=C1)C1=C(Cl)C=C(Cl)C=C1Cl	Chemical entities	Polychlorinated biphenyls	Organic compounds	Benzenoids	Benzene and substituted derivatives	Aromatic homomonocyclic compounds
463	T3D0545	Exogenous	NA	1, carcinogenic to humans. (L135)	NA	SmallMolecule	357.84441637	1,2,3,4-tetrachloro-5-(3,4-dichlorophenyl)benzene	b"2,3,3',4,4',5-Hexachlorobiphenyl"	C12H4Cl6	LCXMEXLGMKFLQO-UHFFFAOYSA-N	38380-08-4	NA	NA	C18120	CPD-946	38019	34854	ClC1=CC=C(C=C1Cl)C1=CC(Cl)=C(Cl)C(Cl)=C1Cl	Chemical entities	Polychlorinated biphenyls	Organic compounds	Benzenoids	Benzene and substituted derivatives	Aromatic homomonocyclic compounds
464	T3D0546	Exogenous	NA	1, carcinogenic to humans. (L135)	NA	SmallMolecule	357.84441637	1,2,3-trichloro-4-(3,4,5-trichlorophenyl)benzene	b"2,3,3',4,4',5'-Hexachlorobiphenyl"	C12H4Cl6	YTWXDQVNPCIEOX-UHFFFAOYSA-N	69782-90-7	NA	NA	C18121	CPD-946	50891	46136	ClC1=CC=C(C(Cl)=C1Cl)C1=CC(Cl)=C(Cl)C(Cl)=C1	Chemical entities	Polychlorinated biphenyls	Organic compounds	Benzenoids	Benzene and substituted derivatives	Aromatic homomonocyclic compounds
465	T3D0547	Exogenous	NA	1, carcinogenic to humans. (L135)	NA	SmallMolecule	357.84441637	1,2,3,5-tetrachloro-4-(3,4-dichlorophenyl)benzene	b"2,3,3',4,4',6-Hexachlorobiphenyl"	C12H4Cl6	ZQUPQXINXTWCQR-UHFFFAOYSA-N	74472-42-7	NA	NA	NA	NA	63072	56757	ClC1=CC=C(C=C1Cl)C1=C(Cl)C=C(Cl)C(Cl)=C1Cl	Chemical entities	Polychlorinated biphenyls	Organic compounds	Benzenoids	Benzene and substituted derivatives	Aromatic homomonocyclic compounds
466	T3D0548	Exogenous	NA	1, carcinogenic to humans. (L135)	NA	SmallMolecule	357.84441637	1,2,3,4-tetrachloro-5-(3,5-dichlorophenyl)benzene	b"2,3,3',4,5,5'-Hexachlorobiphenyl"	C12H4Cl6	YZKLGRAIIIGOHB-UHFFFAOYSA-N	39635-35-3	NA	NA	NA	NA	91631	82736	ClC1=CC(=CC(Cl)=C1)C1=CC(Cl)=C(Cl)C(Cl)=C1Cl	Chemical entities	Polychlorinated biphenyls	Organic compounds	Benzenoids	Benzene and substituted derivatives	Aromatic homomonocyclic compounds
467	T3D0549	Exogenous	NA	1, carcinogenic to humans. (L135)	NA	SmallMolecule	357.84441637	1,2,3,4,5-pentachloro-6-(3-chlorophenyl)benzene	b"2,3,3',4,5,6-Hexachlorobiphenyl"	C12H4Cl6	JHJMZCXLJXRCHK-UHFFFAOYSA-N	41411-62-5	NA	NA	NA	CPD-946	63079	56764	ClC1=CC=CC(=C1)C1=C(Cl)C(Cl)=C(Cl)C(Cl)=C1Cl	Chemical entities	Polychlorinated biphenyls	Organic compounds	Benzenoids	Benzene and substituted derivatives	Aromatic homomonocyclic compounds
468	T3D0550	Exogenous	NA	1, carcinogenic to humans. (L135)	NA	SmallMolecule	357.84441637	1,2,3,5-tetrachloro-4-(3,5-dichlorophenyl)benzene	b"2,3,3',4,5',6-Hexachlorobiphenyl"	C12H4Cl6	UNPTZXSJGZTGJJ-UHFFFAOYSA-N	74472-43-8	NA	NA	NA	NA	93443	84347	ClC1=CC(=CC(Cl)=C1)C1=C(Cl)C=C(Cl)C(Cl)=C1Cl	Chemical entities	Polychlorinated biphenyls	Organic compounds	Benzenoids	Benzene and substituted derivatives	Aromatic homomonocyclic compounds
469	T3D0551	Exogenous	NA	1, carcinogenic to humans. (L135)	NA	SmallMolecule	357.84441637	1,2,5-trichloro-3-(3,4,5-trichlorophenyl)benzene	b"2,3,3',4',5,5'-Hexachlorobiphenyl"	C12H4Cl6	AHZUOPSGLWYCNF-UHFFFAOYSA-N	39635-34-2	NA	NA	NA	NA	63074	56759	ClC1=CC(Cl)=C(Cl)C(=C1)C1=CC(Cl)=C(Cl)C(Cl)=C1	Chemical entities	Polychlorinated biphenyls	Organic compounds	Benzenoids	Benzene and substituted derivatives	Aromatic homomonocyclic compounds
470	T3D0552	Exogenous	NA	1, carcinogenic to humans. (L135)	NA	SmallMolecule	357.84441637	1,2,4,5-tetrachloro-3-(3,4-dichlorophenyl)benzene	b"2,3,3',4',5,6-Hexachlorobiphenyl"	C12H4Cl6	ZAGRQXMWMRUYRB-UHFFFAOYSA-N	74472-44-9	NA	NA	NA	NA	63079	56764	ClC1=CC=C(C=C1Cl)C1=C(Cl)C(Cl)=CC(Cl)=C1Cl	Chemical entities	Polychlorinated biphenyls	Organic compounds	Benzenoids	Benzene and substituted derivatives	Aromatic homomonocyclic compounds
471	T3D0553	Exogenous	NA	1, carcinogenic to humans. (L135)	NA	SmallMolecule	357.84441637	1,2,4-trichloro-3-(3,4,5-trichlorophenyl)benzene	b"2,3,3',4',5',6-Hexachlorobiphenyl"	C12H4Cl6	HAZQOLYHFUUJJN-UHFFFAOYSA-N	74472-45-0	NA	NA	NA	NA	63073	56758	ClC1=CC=C(Cl)C(=C1Cl)C1=CC(Cl)=C(Cl)C(Cl)=C1	Chemical entities	Polychlorinated biphenyls	Organic compounds	Benzenoids	Benzene and substituted derivatives	Aromatic homomonocyclic compounds
472	T3D0554	Exogenous	NA	1, carcinogenic to humans. (L135)	NA	SmallMolecule	357.84441637	1,2,4,5-tetrachloro-3-(3,5-dichlorophenyl)benzene	b"2,3,3',5,5',6-Hexachlorobiphenyl"	C12H4Cl6	ZEATXTCWXKQPHO-UHFFFAOYSA-N	74472-46-1	NA	NA	NA	NA	53037	47914	ClC1=CC(=CC(Cl)=C1)C1=C(Cl)C(Cl)=CC(Cl)=C1Cl	Chemical entities	Polychlorinated biphenyls	Organic compounds	Benzenoids	Benzene and substituted derivatives	Aromatic homomonocyclic compounds
473	T3D0555	Exogenous	NA	1, carcinogenic to humans. (L135)	NA	SmallMolecule	357.84441637	1,2,3,4,5-pentachloro-6-(4-chlorophenyl)benzene	b"2,3,4,4',5,6-Hexachlorobiphenyl"	C12H4Cl6	BTOCFTAWZMMTNB-UHFFFAOYSA-N	41411-63-6	NA	NA	NA	NA	63077	56762	ClC1=CC=C(C=C1)C1=C(Cl)C(Cl)=C(Cl)C(Cl)=C1Cl	Chemical entities	Polychlorinated biphenyls	Organic compounds	Benzenoids	Benzene and substituted derivatives	Aromatic homomonocyclic compounds
474	T3D0556	Exogenous	NA	1, carcinogenic to humans. (L135)	NA	SmallMolecule	357.84441637	1,2,4-trichloro-5-(3,4,5-trichlorophenyl)benzene	b"2,3',4,4',5,5'-Hexachlorobiphenyl"	C12H4Cl6	AZXHAWRMEPZSSV-UHFFFAOYSA-N	52663-72-6	NA	NA	C18122	CPD-946	40479	36984	ClC1=CC(Cl)=C(C=C1Cl)C1=CC(Cl)=C(Cl)C(Cl)=C1	Chemical entities	Polychlorinated biphenyls	Organic compounds	Benzenoids	Benzene and substituted derivatives	Aromatic homomonocyclic compounds
475	T3D0557	Exogenous	NA	1, carcinogenic to humans. (L135)	NA	SmallMolecule	357.84441637	1,3,5-trichloro-2-(3,4,5-trichlorophenyl)benzene	b"2,3',4,4',5',6-Hexachlorobiphenyl"	C12H4Cl6	PITHIPNORFGJPI-UHFFFAOYSA-N	59291-65-5	NA	NA	NA	NA	63078	56763	ClC1=CC(Cl)=C(C(Cl)=C1)C1=CC(Cl)=C(Cl)C(Cl)=C1	Chemical entities	Polychlorinated biphenyls	Organic compounds	Benzenoids	Benzene and substituted derivatives	Aromatic homomonocyclic compounds
476	T3D0558	Exogenous	NA	1, carcinogenic to humans. (L135)	NA	SmallMolecule	357.84441637	1,2,3-trichloro-5-(3,4,5-trichlorophenyl)benzene	b"3,3',4,4',5,5'-Hexachlorobiphenyl"	C12H4Cl6	ZHLICBPIXDOFFG-UHFFFAOYSA-N	32774-16-6	NA	NA	C18115	CPD-946	36231	33316	ClC1=CC(=CC(Cl)=C1Cl)C1=CC(Cl)=C(Cl)C(Cl)=C1	Chemical entities	Polychlorinated biphenyls	Organic compounds	Benzenoids	Benzene and substituted derivatives	Aromatic homomonocyclic compounds
477	T3D0559	Exogenous	NA	1, carcinogenic to humans. (L135)	NA	SmallMolecule	391.805444045	1,2,3,4-tetrachloro-5-(2,3,4-trichlorophenyl)benzene	b"2,2',3,3',4,4',5-Heptachlorobiphenyl"	C12H3Cl7	RMPWIIKNWPVWNG-UHFFFAOYSA-N	35065-30-6	NA	NA	NA	CPD-946	37037	33986	ClC1=CC=C(C(Cl)=C1Cl)C1=CC(Cl)=C(Cl)C(Cl)=C1Cl	Chemical entities	Polychlorinated biphenyls	Organic compounds	Benzenoids	Benzene and substituted derivatives	Aromatic homomonocyclic compounds
478	T3D0560	Exogenous	NA	1, carcinogenic to humans. (L135)	NA	SmallMolecule	391.805444045	1,2,3,5-tetrachloro-4-(2,3,4-trichlorophenyl)benzene	b"2,2',3,3',4,4',6-Heptachlorobiphenyl"	C12H3Cl7	TZMHVHLTPWKZCI-UHFFFAOYSA-N	52663-71-5	NA	NA	NA	CPD-946	40478	36983	ClC1=CC=C(C(Cl)=C1Cl)C1=C(Cl)C=C(Cl)C(Cl)=C1Cl	Chemical entities	Polychlorinated biphenyls	Organic compounds	Benzenoids	Benzene and substituted derivatives	Aromatic homomonocyclic compounds
479	T3D0561	Exogenous	NA	1, carcinogenic to humans. (L135)	NA	SmallMolecule	391.805444045	1,2,3,4-tetrachloro-5-(2,3,5-trichlorophenyl)benzene	b"2,2',3,3',4,5,5'-Heptachlorobiphenyl"	C12H3Cl7	HOPMUCXYRNOABF-UHFFFAOYSA-N	52663-74-8	NA	NA	NA	CPD-946	40481	36986	ClC1=CC(Cl)=C(Cl)C(=C1)C1=CC(Cl)=C(Cl)C(Cl)=C1Cl	Chemical entities	Polychlorinated biphenyls	Organic compounds	Benzenoids	Benzene and substituted derivatives	Aromatic homomonocyclic compounds
480	T3D0562	Exogenous	NA	1, carcinogenic to humans. (L135)	NA	SmallMolecule	391.805444045	1,2,3,4,5-pentachloro-6-(2,3-dichlorophenyl)benzene	b"2,2',3,3',4,5,6-Heptachlorobiphenyl"	C12H3Cl7	PAYFWJAKKLILIT-UHFFFAOYSA-N	68194-16-1	NA	NA	NA	NA	50102	45447	ClC1=CC=CC(=C1Cl)C1=C(Cl)C(Cl)=C(Cl)C(Cl)=C1Cl	Chemical entities	Polychlorinated biphenyls	Organic compounds	Benzenoids	Benzene and substituted derivatives	Aromatic homomonocyclic compounds
481	T3D0563	Exogenous	NA	1, carcinogenic to humans. (L135)	NA	SmallMolecule	391.805444045	1,2,3,4-tetrachloro-5-(2,3,6-trichlorophenyl)benzene	b"2,2',3,3',4,5,6'-Heptachlorobiphenyl"	C12H3Cl7	ZDLMBNHYTPHDLF-UHFFFAOYSA-N	38411-25-5	NA	NA	NA	CPD-946	38025	34860	ClC1=CC=C(Cl)C(=C1Cl)C1=CC(Cl)=C(Cl)C(Cl)=C1Cl	Chemical entities	Polychlorinated biphenyls	Organic compounds	Benzenoids	Benzene and substituted derivatives	Aromatic homomonocyclic compounds
482	T3D0564	Exogenous	NA	1, carcinogenic to humans. (L135)	NA	SmallMolecule	391.805444045	1,2,3,5-tetrachloro-4-(2,3,5-trichlorophenyl)benzene	b"2,2',3,3',4,5',6-Heptachlorobiphenyl"	C12H3Cl7	KJBDZJFSYQUNJT-UHFFFAOYSA-N	40186-70-7	NA	NA	NA	DIHYDRO-DIOH-BENZOATE	91633	82738	ClC1=CC(Cl)=C(Cl)C(=C1)C1=C(Cl)C=C(Cl)C(Cl)=C1Cl	Chemical entities	Polychlorinated biphenyls	Organic compounds	Benzenoids	Benzene and substituted derivatives	Aromatic homomonocyclic compounds
483	T3D0565	Exogenous	NA	1, carcinogenic to humans. (L135)	NA	SmallMolecule	391.805444045	1,2,3,5-tetrachloro-4-(2,3,6-trichlorophenyl)benzene	b"2,2',3,3',4,6,6'-Heptachlorobiphenyl"	C12H3Cl7	HGMYRFJAJNYBRX-UHFFFAOYSA-N	52663-65-7	NA	NA	NA	CPD-946	63097	56782	ClC1=CC=C(Cl)C(=C1Cl)C1=C(Cl)C=C(Cl)C(Cl)=C1Cl	Chemical entities	Polychlorinated biphenyls	Organic compounds	Benzenoids	Benzene and substituted derivatives	Aromatic homomonocyclic compounds
484	T3D0566	Exogenous	NA	1, carcinogenic to humans. (L135)	NA	SmallMolecule	391.805444045	1,2,4,5-tetrachloro-3-(2,3,4-trichlorophenyl)benzene	b"2,2',3,3',4,5',6'-Heptachlorobiphenyl"	C12H3Cl7	CXOYNJAHPUASHN-UHFFFAOYSA-N	52663-70-4	NA	NA	NA	CPD-946	40477	36982	ClC1=CC=C(C(Cl)=C1Cl)C1=C(Cl)C(Cl)=CC(Cl)=C1Cl	Chemical entities	Polychlorinated biphenyls	Organic compounds	Benzenoids	Benzene and substituted derivatives	Aromatic homomonocyclic compounds
485	T3D0567	Exogenous	NA	1, carcinogenic to humans. (L135)	NA	SmallMolecule	391.805444045	1,2,4,5-tetrachloro-3-(2,3,5-trichlorophenyl)benzene	b"2,2',3,3',5,5',6-Heptachlorobiphenyl"	C12H3Cl7	WCIBKXHMIXUQHK-UHFFFAOYSA-N	52663-67-9	NA	NA	NA	CPD-946	40474	36979	ClC1=CC(Cl)=C(Cl)C(=C1)C1=C(Cl)C(Cl)=CC(Cl)=C1Cl	Chemical entities	Polychlorinated biphenyls	Organic compounds	Benzenoids	Benzene and substituted derivatives	Aromatic homomonocyclic compounds
486	T3D0568	Exogenous	NA	1, carcinogenic to humans. (L135)	NA	SmallMolecule	391.805444045	1,2,4,5-tetrachloro-3-(2,3,6-trichlorophenyl)benzene	b"2,2',3,3',5,6,6'-Heptachlorobiphenyl"	C12H3Cl7	XYHVYEUZLSYHDP-UHFFFAOYSA-N	52663-64-6	NA	NA	NA	CPD-946	40472	36977	ClC1=CC=C(Cl)C(=C1Cl)C1=C(Cl)C(Cl)=CC(Cl)=C1Cl	Chemical entities	Polychlorinated biphenyls	Organic compounds	Benzenoids	Benzene and substituted derivatives	Aromatic homomonocyclic compounds
487	T3D0569	Exogenous	NA	1, carcinogenic to humans. (L135)	NA	SmallMolecule	391.805444045	1,2,3,4-tetrachloro-5-(2,4,5-trichlorophenyl)benzene	b"2,2',3,4,4',5,5'-Heptachlorobiphenyl"	C12H3Cl7	WBHQEUPUMONIKF-UHFFFAOYSA-N	35065-29-3	NA	NA	NA	CPD-946	37036	33985	ClC1=CC(Cl)=C(C=C1Cl)C1=CC(Cl)=C(Cl)C(Cl)=C1Cl	Chemical entities	Polychlorinated biphenyls	Organic compounds	Benzenoids	Benzene and substituted derivatives	Aromatic homomonocyclic compounds
488	T3D0570	Exogenous	NA	1, carcinogenic to humans. (L135)	NA	SmallMolecule	391.805444045	1,2,3,4,5-pentachloro-6-(2,4-dichlorophenyl)benzene	b"2,2',3,4,4',5,6-Heptachlorobiphenyl"	C12H3Cl7	DJEUXBQAKBLKPO-UHFFFAOYSA-N	74472-47-2	NA	NA	NA	CPD-946	53038	47915	ClC1=CC=C(C(Cl)=C1)C1=C(Cl)C(Cl)=C(Cl)C(Cl)=C1Cl	Chemical entities	Polychlorinated biphenyls	Organic compounds	Benzenoids	Benzene and substituted derivatives	Aromatic homomonocyclic compounds
489	T3D0571	Exogenous	NA	1, carcinogenic to humans. (L135)	NA	SmallMolecule	391.805444045	1,2,3,4-tetrachloro-5-(2,4,6-trichlorophenyl)benzene	b"2,2',3,4,4',5,6'-Heptachlorobiphenyl"	C12H3Cl7	RXRLRYZUMSYVLS-UHFFFAOYSA-N	60145-23-5	NA	NA	NA	CPD-946	63098	56783	ClC1=CC(Cl)=C(C(Cl)=C1)C1=CC(Cl)=C(Cl)C(Cl)=C1Cl	Chemical entities	Polychlorinated biphenyls	Organic compounds	Benzenoids	Benzene and substituted derivatives	Aromatic homomonocyclic compounds
490	T3D0572	Exogenous	NA	1, carcinogenic to humans. (L135)	NA	SmallMolecule	391.805444045	1,2,3,5-tetrachloro-4-(2,4,5-trichlorophenyl)benzene	b"2,2',3,4,4',5',6-Heptachlorobiphenyl"	C12H3Cl7	KQBFUDNJKCZEDQ-UHFFFAOYSA-N	52663-69-1	NA	NA	NA	CPD-946	40476	36981	ClC1=CC(Cl)=C(C=C1Cl)C1=C(Cl)C=C(Cl)C(Cl)=C1Cl	Chemical entities	Polychlorinated biphenyls	Organic compounds	Benzenoids	Benzene and substituted derivatives	Aromatic homomonocyclic compounds
491	T3D0573	Exogenous	NA	1, carcinogenic to humans. (L135)	NA	SmallMolecule	391.805444045	1,2,3,5-tetrachloro-4-(2,4,6-trichlorophenyl)benzene	b"2,2',3,4,4',6,6'-Heptachlorobiphenyl"	C12H3Cl7	OBIUJJSQKPGKME-UHFFFAOYSA-N	74472-48-3	NA	NA	NA	NA	92392	83414	ClC1=CC(Cl)=C(C(Cl)=C1)C1=C(Cl)C=C(Cl)C(Cl)=C1Cl	Chemical entities	Polychlorinated biphenyls	Organic compounds	Benzenoids	Benzene and substituted derivatives	Aromatic homomonocyclic compounds
492	T3D0574	Exogenous	NA	1, carcinogenic to humans. (L135)	NA	SmallMolecule	391.805444045	1,2,3,4,5-pentachloro-6-(2,5-dichlorophenyl)benzene	b"2,2',3,4,5,5',6-Heptachlorobiphenyl"	C12H3Cl7	PYZHTHZEHQHHEN-UHFFFAOYSA-N	52712-05-7	NA	NA	NA	CPD-946	40500	37004	ClC1=CC=C(Cl)C(=C1)C1=C(Cl)C(Cl)=C(Cl)C(Cl)=C1Cl	Chemical entities	Polychlorinated biphenyls	Organic compounds	Benzenoids	Benzene and substituted derivatives	Aromatic homomonocyclic compounds
493	T3D0575	Exogenous	NA	1, carcinogenic to humans. (L135)	NA	SmallMolecule	391.805444045	1,2,3,4,5-pentachloro-6-(2,6-dichlorophenyl)benzene	b"2,2',3,4,5,6,6'-Heptachlorobiphenyl"	C12H3Cl7	FGDPOTMRBQHPJK-UHFFFAOYSA-N	74472-49-4	NA	NA	NA	CPD-946	93444	84348	ClC1=CC=CC(Cl)=C1C1=C(Cl)C(Cl)=C(Cl)C(Cl)=C1Cl	Chemical entities	Polychlorinated biphenyls	Organic compounds	Benzenoids	Benzene and substituted derivatives	Aromatic homomonocyclic compounds
494	T3D0576	Exogenous	NA	1, carcinogenic to humans. (L135)	NA	SmallMolecule	391.805444045	1,2,4,5-tetrachloro-3-(2,4,5-trichlorophenyl)benzene	b"2,2',3,4',5,5',6-Heptachlorobiphenyl"	C12H3Cl7	UDMZPLROONOSEF-UHFFFAOYSA-N	52663-68-0	NA	NA	NA	CPD-946	40475	36980	ClC1=CC(Cl)=C(C=C1Cl)C1=C(Cl)C(Cl)=CC(Cl)=C1Cl	Chemical entities	Polychlorinated biphenyls	Organic compounds	Benzenoids	Benzene and substituted derivatives	Aromatic homomonocyclic compounds
495	T3D0577	Exogenous	NA	1, carcinogenic to humans. (L135)	NA	SmallMolecule	391.805444045	1,2,4,5-tetrachloro-3-(2,4,6-trichlorophenyl)benzene	b"2,2',3,4',5,6,6'-Heptachlorobiphenyl"	C12H3Cl7	MMTJWDQKGUNSDK-UHFFFAOYSA-N	74487-85-7	NA	NA	NA	NA	91723	82823	ClC1=CC(Cl)=C(C(Cl)=C1)C1=C(Cl)C(Cl)=CC(Cl)=C1Cl	Chemical entities	Polychlorinated biphenyls	Organic compounds	Benzenoids	Benzene and substituted derivatives	Aromatic homomonocyclic compounds
496	T3D0578	Exogenous	NA	1, carcinogenic to humans. (L135)	NA	SmallMolecule	391.805444045	1,2,3,4-tetrachloro-5-(3,4,5-trichlorophenyl)benzene	b"2,3,3',4,4',5,5'-Heptachlorobiphenyl"	C12H3Cl7	XUAWBXBYHDRROL-UHFFFAOYSA-N	39635-31-9	NA	NA	C18123	CPD-946	38306	35108	ClC1=CC(=CC(Cl)=C1Cl)C1=CC(Cl)=C(Cl)C(Cl)=C1Cl	Chemical entities	Polychlorinated biphenyls	Organic compounds	Benzenoids	Benzene and substituted derivatives	Aromatic homomonocyclic compounds
497	T3D0579	Exogenous	NA	1, carcinogenic to humans. (L135)	NA	SmallMolecule	391.805444045	1,2,3,4,5-pentachloro-6-(3,4-dichlorophenyl)benzene	b"2,3,3',4,4',5,6-Heptachlorobiphenyl"	C12H3Cl7	TYEDCFVCFDKSBK-UHFFFAOYSA-N	41411-64-7	NA	NA	NA	CPD-946	38857	35566	ClC1=CC=C(C=C1Cl)C1=C(Cl)C(Cl)=C(Cl)C(Cl)=C1Cl	Chemical entities	Polychlorinated biphenyls	Organic compounds	Benzenoids	Benzene and substituted derivatives	Aromatic homomonocyclic compounds
498	T3D0580	Exogenous	NA	1, carcinogenic to humans. (L135)	NA	SmallMolecule	391.805444045	1,2,3,5-tetrachloro-4-(3,4,5-trichlorophenyl)benzene	b"2,3,3',4,4',5',6-Heptachlorobiphenyl"	C12H3Cl7	TVFXBXWAXIMLAQ-UHFFFAOYSA-N	74472-50-7	NA	NA	NA	NA	53039	47916	ClC1=CC(Cl)=C(C(Cl)=C1Cl)C1=CC(Cl)=C(Cl)C(Cl)=C1	Chemical entities	Polychlorinated biphenyls	Organic compounds	Benzenoids	Benzene and substituted derivatives	Aromatic homomonocyclic compounds
499	T3D0581	Exogenous	NA	1, carcinogenic to humans. (L135)	NA	SmallMolecule	391.805444045	1,2,3,4,5-pentachloro-6-(3,5-dichlorophenyl)benzene	b"2,3,3',4,5,5',6-Heptachlorobiphenyl"	C12H3Cl7	ZUTDUGMNROUBOX-UHFFFAOYSA-N	74472-51-8	NA	NA	NA	CPD-946	50892	46137	ClC1=CC(=CC(Cl)=C1)C1=C(Cl)C(Cl)=C(Cl)C(Cl)=C1Cl	Chemical entities	Polychlorinated biphenyls	Organic compounds	Benzenoids	Benzene and substituted derivatives	Aromatic homomonocyclic compounds
500	T3D0582	Exogenous	NA	1, carcinogenic to humans. (L135)	NA	SmallMolecule	391.805444045	1,2,4,5-tetrachloro-3-(3,4,5-trichlorophenyl)benzene	b"2,3,3',4',5,5',6-Heptachlorobiphenyl"	C12H3Cl7	SSTJUBQGYXNFFP-UHFFFAOYSA-N	69782-91-8	NA	NA	NA	NA	NA	550258	ClC1=CC(=CC(Cl)=C1Cl)C1=C(Cl)C(Cl)=CC(Cl)=C1Cl	Chemical entities	Polychlorinated biphenyls	Organic compounds	Benzenoids	Benzene and substituted derivatives	Aromatic homomonocyclic compounds
501	T3D0583	Exogenous	NA	1, carcinogenic to humans. (L135)	NA	SmallMolecule	425.76647172	1,2,3,4-tetrachloro-5-(2,3,4,5-tetrachlorophenyl)benzene	b"2,2',3,3',4,4',5,5'-Octachlorobiphenyl"	C12H2Cl8	DTMRKGRREZAYAP-UHFFFAOYSA-N	35694-08-7	NA	NA	NA	CPD-946	37251	34192	ClC1=CC(=C(Cl)C(Cl)=C1Cl)C1=CC(Cl)=C(Cl)C(Cl)=C1Cl	Chemical entities	Polychlorinated biphenyls	Organic compounds	Benzenoids	Benzene and substituted derivatives	Aromatic homomonocyclic compounds
502	T3D0584	Exogenous	NA	1, carcinogenic to humans. (L135)	NA	SmallMolecule	425.76647172	1,2,3,4,5-pentachloro-6-(2,3,4-trichlorophenyl)benzene	b"2,2',3,3',4,4',5,6-Octachlorobiphenyl"	C12H2Cl8	JAHJITLFJSDRCG-UHFFFAOYSA-N	52663-78-2	NA	NA	NA	CPD-946	40485	36990	ClC1=CC=C(C(Cl)=C1Cl)C1=C(Cl)C(Cl)=C(Cl)C(Cl)=C1Cl	Chemical entities	Polychlorinated biphenyls	Organic compounds	Benzenoids	Benzene and substituted derivatives	Aromatic homomonocyclic compounds
503	T3D0585	Exogenous	NA	1, carcinogenic to humans. (L135)	NA	SmallMolecule	425.76647172	1,2,3,5-tetrachloro-4-(2,3,4,5-tetrachlorophenyl)benzene	b"2,2',3,3',4,4',5,6'-Octachlorobiphenyl"	C12H2Cl8	BQFCCUSDZLKBJG-UHFFFAOYSA-N	42740-50-1	NA	NA	NA	CPD-946	39253	35912	ClC1=CC(Cl)=C(C(Cl)=C1Cl)C1=CC(Cl)=C(Cl)C(Cl)=C1Cl	Chemical entities	Polychlorinated biphenyls	Organic compounds	Benzenoids	Benzene and substituted derivatives	Aromatic homomonocyclic compounds
504	T3D0586	Exogenous	NA	1, carcinogenic to humans. (L135)	NA	SmallMolecule	425.76647172	1,2,3,5-tetrachloro-4-(2,3,4,6-tetrachlorophenyl)benzene	b"2,2',3,3',4,4',6,6'-Octachlorobiphenyl"	C12H2Cl8	YPDBBDKYNWRFMF-UHFFFAOYSA-N	33091-17-7	NA	NA	NA	CPD-946	36327	33407	ClC1=CC(Cl)=C(C(Cl)=C1Cl)C1=C(Cl)C=C(Cl)C(Cl)=C1Cl	Chemical entities	Polychlorinated biphenyls	Organic compounds	Benzenoids	Benzene and substituted derivatives	Aromatic homomonocyclic compounds
505	T3D0587	Exogenous	NA	1, carcinogenic to humans. (L135)	NA	SmallMolecule	425.76647172	1,2,3,4,5-pentachloro-6-(2,3,5-trichlorophenyl)benzene	b"2,2',3,3',4,5,5',6-Octachlorobiphenyl"	C12H2Cl8	PJHBSPRZHUOIAS-UHFFFAOYSA-N	68194-17-2	NA	NA	NA	CPD-946	50103	45448	ClC1=CC(Cl)=C(Cl)C(=C1)C1=C(Cl)C(Cl)=C(Cl)C(Cl)=C1Cl	Chemical entities	Polychlorinated biphenyls	Organic compounds	Benzenoids	Benzene and substituted derivatives	Aromatic homomonocyclic compounds
506	T3D0588	Exogenous	NA	1, carcinogenic to humans. (L135)	NA	SmallMolecule	425.76647172	1,2,3,4-tetrachloro-5-(2,3,5,6-tetrachlorophenyl)benzene	b"2,2',3,3',4,5,5',6'-Octachlorobiphenyl"	C12H2Cl8	HJBYDWKNARZTMJ-UHFFFAOYSA-N	52663-75-9	NA	NA	NA	CPD-946	40482	36987	ClC1=CC(=C(Cl)C(Cl)=C1Cl)C1=C(Cl)C(Cl)=CC(Cl)=C1Cl	Chemical entities	Polychlorinated biphenyls	Organic compounds	Benzenoids	Benzene and substituted derivatives	Aromatic homomonocyclic compounds
507	T3D0589	Exogenous	NA	1, carcinogenic to humans. (L135)	NA	SmallMolecule	425.76647172	1,2,3,4,5-pentachloro-6-(2,3,6-trichlorophenyl)benzene	b"2,2',3,3',4,5,6,6'-Octachlorobiphenyl"	C12H2Cl8	HHXNVASVVVNNDG-UHFFFAOYSA-N	52663-73-7	NA	NA	NA	CPD-946	40480	36985	ClC1=CC=C(Cl)C(=C1Cl)C1=C(Cl)C(Cl)=C(Cl)C(Cl)=C1Cl	Chemical entities	Polychlorinated biphenyls	Organic compounds	Benzenoids	Benzene and substituted derivatives	Aromatic homomonocyclic compounds
508	T3D0590	Exogenous	NA	1, carcinogenic to humans. (L135)	NA	SmallMolecule	425.76647172	1,2,3,5-tetrachloro-4-(2,3,5,6-tetrachlorophenyl)benzene	b"2,2',3,3',4,5',6,6'-Octachlorobiphenyl"	C12H2Cl8	LJQOBQLZTUSEJA-UHFFFAOYSA-N	40186-71-8	NA	NA	NA	CPD-946	38410	35205	ClC1=CC(Cl)=C(C(Cl)=C1Cl)C1=C(Cl)C(Cl)=CC(Cl)=C1Cl	Chemical entities	Polychlorinated biphenyls	Organic compounds	Benzenoids	Benzene and substituted derivatives	Aromatic homomonocyclic compounds
509	T3D0591	Exogenous	NA	1, carcinogenic to humans. (L135)	NA	SmallMolecule	425.76647172	1,2,4,5-tetrachloro-3-(2,3,5,6-tetrachlorophenyl)benzene	b"2,2',3,3',5,5',6,6'-Octachlorobiphenyl"	C12H2Cl8	JPOPEORRMSDUIP-UHFFFAOYSA-N	2136-99-4	NA	NA	NA	CPD-946	16495	15637	ClC1=CC(Cl)=C(Cl)C(=C1Cl)C1=C(Cl)C(Cl)=CC(Cl)=C1Cl	Chemical entities	Polychlorinated biphenyls	Organic compounds	Benzenoids	Benzene and substituted derivatives	Aromatic homomonocyclic compounds
510	T3D0592	Exogenous	NA	1, carcinogenic to humans. (L135)	NA	SmallMolecule	425.76647172	1,2,3,4,5-pentachloro-6-(2,4,5-trichlorophenyl)benzene	b"2,2',3,4,4',5,5',6-Octachlorobiphenyl"	C12H2Cl8	DCPDZFRGNJDWPP-UHFFFAOYSA-N	52663-76-0	NA	NA	NA	NA	40483	36988	ClC1=CC(Cl)=C(C=C1Cl)C1=C(Cl)C(Cl)=C(Cl)C(Cl)=C1Cl	Chemical entities	Polychlorinated biphenyls	Organic compounds	Benzenoids	Benzene and substituted derivatives	Aromatic homomonocyclic compounds
511	T3D0593	Exogenous	NA	1, carcinogenic to humans. (L135)	NA	SmallMolecule	425.76647172	1,2,3,4,5-pentachloro-6-(2,4,6-trichlorophenyl)benzene	b"2,2',3,4,4',5,6,6'-Octachlorobiphenyl"	C12H2Cl8	JDZUWXRNKHXZFE-UHFFFAOYSA-N	74472-52-9	NA	NA	NA	CPD-946	91721	82821	ClC1=CC(Cl)=C(C(Cl)=C1)C1=C(Cl)C(Cl)=C(Cl)C(Cl)=C1Cl	Chemical entities	Polychlorinated biphenyls	Organic compounds	Benzenoids	Benzene and substituted derivatives	Aromatic homomonocyclic compounds
512	T3D0594	Exogenous	NA	1, carcinogenic to humans. (L135)	NA	SmallMolecule	425.76647172	1,2,3,4,5-pentachloro-6-(3,4,5-trichlorophenyl)benzene	b"2,3,3',4,4',5,5',6-Octachlorobiphenyl"	C12H2Cl8	VXXBCDUYUQKWCK-UHFFFAOYSA-N	74472-53-0	NA	NA	NA	NA	91722	82822	ClC1=CC(=CC(Cl)=C1Cl)C1=C(Cl)C(Cl)=C(Cl)C(Cl)=C1Cl	Chemical entities	Polychlorinated biphenyls	Organic compounds	Benzenoids	Benzene and substituted derivatives	Aromatic homomonocyclic compounds
513	T3D0595	Exogenous	NA	1, carcinogenic to humans. (L135)	NA	SmallMolecule	459.727499395	1,2,3,4,5-pentachloro-6-(2,3,4,5-tetrachlorophenyl)benzene	b"2,2',3,3',4,4',5,5',6-Nonachlorobiphenyl"	C12HCl9	JFIMDKGRGPNPRQ-UHFFFAOYSA-N	40186-72-9	NA	NA	NA	CPD-946	38411	35206	ClC1=CC(=C(Cl)C(Cl)=C1Cl)C1=C(Cl)C(Cl)=C(Cl)C(Cl)=C1Cl	Chemical entities	Polychlorinated biphenyls	Organic compounds	Benzenoids	Benzene and substituted derivatives	Aromatic homomonocyclic compounds
514	T3D0596	Exogenous	NA	1, carcinogenic to humans. (L135)	NA	SmallMolecule	459.727499395	1,2,3,4,5-pentachloro-6-(2,3,4,6-tetrachlorophenyl)benzene	b"2,2',3,3',4,4',5,6,6'-Nonachlorobiphenyl"	C12HCl9	YGDPIDTZOQGPAX-UHFFFAOYSA-N	52663-79-3	NA	NA	NA	CPD-946	91648	82751	ClC1=CC(Cl)=C(C(Cl)=C1Cl)C1=C(Cl)C(Cl)=C(Cl)C(Cl)=C1Cl	Chemical entities	Polychlorinated biphenyls	Organic compounds	Benzenoids	Benzene and substituted derivatives	Aromatic homomonocyclic compounds
515	T3D0597	Exogenous	NA	1, carcinogenic to humans. (L135)	NA	SmallMolecule	459.727499395	1,2,3,4,5-pentachloro-6-(2,3,5,6-tetrachlorophenyl)benzene	b"2,2',3,3',4,5,5',6,6'-Nonachlorobiphenyl"	C12HCl9	XIFFTDRFWYFAPO-UHFFFAOYSA-N	52663-77-1	NA	NA	NA	CPD-946	40484	36989	ClC1=CC(Cl)=C(Cl)C(=C1Cl)C1=C(Cl)C(Cl)=C(Cl)C(Cl)=C1Cl	Chemical entities	Polychlorinated biphenyls	Organic compounds	Benzenoids	Benzene and substituted derivatives	Aromatic homomonocyclic compounds
516	T3D0598	Exogenous	NA	1, carcinogenic to humans. (L135)	NA	SmallMolecule	493.68852707	1,2,3,4,5-pentachloro-6-(pentachlorophenyl)benzene	Decachlorobiphenyl	C12Cl10	ONXPZLFXDMAPRO-UHFFFAOYSA-N	2051-24-3	NA	NA	C14368	NA	16318	15484	ClC1=C(Cl)C(Cl)=C(C(Cl)=C1Cl)C1=C(Cl)C(Cl)=C(Cl)C(Cl)=C1Cl	Chemical entities	Polychlorinated biphenyls	Organic compounds	Benzenoids	Benzene and substituted derivatives	Aromatic homomonocyclic compounds
517	T3D0616	Exogenous	NA	No indication of carcinogenicity to humans (not listed by IARC).	NA	SmallMolecule	375.968074981	1-(methylsulfanyl)-4-{2,2,2-trichloro-1-[4-(methylsulfanyl)phenyl]ethyl}benzene	Methiochlor	C16H15Cl3S2	LBWJWHHOEQICIL-UHFFFAOYSA-N	19679-38-0	NA	NA	NA	NA	29738	27634	CSC1=CC=C(C=C1)C(C1=CC=C(SC)C=C1)C(Cl)(Cl)Cl	Chemical entities	Diphenylmethanes	Organic compounds	Benzenoids	Benzene and substituted derivatives	Aromatic homomonocyclic compounds
518	T3D0617	Exogenous	NA	3, not classifiable as to its carcinogenicity to humans. (L135)	NA	SmallMolecule	324.031999728	ethyl 2,2-bis(4-chlorophenyl)-2-hydroxyacetate	Chlorbenzylate	C16H14Cl2O3	RAPBNVDSDCTNRC-UHFFFAOYSA-N	510-15-6	NA	NA	C14574	NA	10522	10085	CCOC(=O)C(O)(C1=CC=C(Cl)C=C1)C1=CC=C(Cl)C=C1	Chemical entities	Diphenylmethanes	Organic compounds	Benzenoids	Benzene and substituted derivatives	Aromatic homomonocyclic compounds
519	T3D0618	Exogenous	NA	Acenaphthylene is found in creosotes, which are probably carcinogenic to humans (Group 2A). (L135)	NA	SmallMolecule	152.062600256	acenaphthylene	Acenaphthylene	C12H8	HXGDTGSAIMULJN-UHFFFAOYSA-N	208-96-8	NA	NA	NA	--TRANS-ACENAPHTHENE-12-DIOL	9161	8807	C1=CC2=C3C1=CC=CC3=CC=C2	Chemical entities	Acenaphthylenes	Organic compounds	Benzenoids	Acenaphthylenes	Aromatic homopolycyclic compounds
520	T3D0619	Exogenous	NA	3, not classifiable as to its carcinogenicity to humans. (L135)	NA	SmallMolecule	178.07825032	anthracene	Anthracene	C14H10	MWPLVEDNUUSJAV-UHFFFAOYSA-N	120-12-7	NA	DB07372	C14315	CPD-9546	8418	8111	C1=CC2=CC3=CC=CC=C3C=C2C=C1	Chemical entities	Anthracenes	Organic compounds	Benzenoids	Anthracenes	Aromatic homopolycyclic compounds
521	T3D0621	Exogenous	NA	3, not classifiable as to its carcinogenicity to humans. (L135)	NA	SmallMolecule	276.093900384	hexacyclo[12.8.0.0\xc2\xb2,\xc2\xb9\xc2\xb9.0\xc2\xb3,\xe2\x81\xb8.0\xe2\x81\xb4,\xc2\xb2\xc2\xb9.0\xc2\xb9\xe2\x81\xb7,\xc2\xb2\xc2\xb2]docosa-1(14),2(11),3(8),4,6,9,12,15,17(22),18,20-undecaene	Benzo[ghi]perylene	C22H12	GYFAGKUZYNFMBN-UHFFFAOYSA-N	191-24-2	NA	NA	C14318	NA	9117	8763	C1=CC2=C3C(=C1)C1=CC=CC4=C1C1=C(C=C4)C=CC(C=C2)=C31	Chemical entities	Benzopyrenes	Organic compounds	Benzenoids	Pyrenes	Aromatic homopolycyclic compounds
522	T3D0622	Exogenous	NA	2B, possibly carcinogenic to humans. (L135)	NA	SmallMolecule	252.093900384	pentacyclo[10.7.1.0\xc2\xb2,\xc2\xb9\xc2\xb9.0\xc2\xb3,\xe2\x81\xb8.0\xc2\xb9\xe2\x81\xb6,\xc2\xb2\xe2\x81\xb0]icosa-1(19),2(11),3,5,7,9,12(20),13,15,17-decaene	Benzo[j]fluoranthene	C20H12	KHNYNFUTFKJLDD-UHFFFAOYSA-N	205-82-3	NA	NA	C19196	NA	9152	8798	C1=CC=C2C3=C(C=CC2=C1)C1=C2C3=CC=CC2=CC=C1	Chemical entities	Naphthalenes	Organic compounds	Benzenoids	Naphthalenes	Aromatic homopolycyclic compounds
523	T3D0624	Exogenous	NA	3, not classifiable as to its carcinogenicity to humans. (L135)	NA	SmallMolecule	300.093900384	coronene	Coronene	C24H12	VPUGDVKSAQVFFS-UHFFFAOYSA-N	191-07-1	NA	NA	C19375	NA	9115	8761	C1=CC2=C3C4=C1C=CC1=C4C4=C(C=C1)C=CC1=C4C3=C(C=C2)C=C1	Chemical entities	Benzopyrenes	Organic compounds	Benzenoids	Pyrenes	Aromatic homopolycyclic compounds
524	T3D0625	Exogenous	NA	3, not classifiable as to its carcinogenicity to humans. (L135)	NA	SmallMolecule	166.07825032	9H-fluorene	Fluorene	C13H10	NIHNNTQXNPWCJQ-UHFFFAOYSA-N	86-73-7	NA	NA	C07715	3-4DH3-4DHFLUORENE	6853	6592	C1C2=CC=CC=C2C2=CC=CC=C12	Chemical entities	Fluorenes	Organic compounds	Benzenoids	Fluorenes	Aromatic homopolycyclic compounds
525	T3D0627	Exogenous	NA	Not listed by IARC. IARC has evaluated related PAHs (L2154).	NA	SmallMolecule	228.093900384	tetracene	Tetracene	C18H12	IFLREYGFSNHWGE-UHFFFAOYSA-N	92-24-0	NA	NA	NA	NA	7080	6813	C1=CC2=CC3=CC4=CC=CC=C4C=C3C=C2C=C1	Chemical entities	Naphthacenes	Organic compounds	Benzenoids	Naphthacenes	Aromatic homopolycyclic compounds
526	T3D0628	Exogenous	3.87	No indication of carcinogenicity (not listed by IARC). (L135)	NA	SmallMolecule	142.07825032	1-methylnaphthalene	1-Methylnaphthalene	C11H10	QPUYECUOLPXSFR-UHFFFAOYSA-N	90-12-0	HMDB32860	NA	C14082	ALPHA-NAPHTHALENEACETAMIDE	7002	6736	CC1=CC=CC2=CC=CC=C12	Chemical entities	Naphthalenes	Organic compounds	Benzenoids	Naphthalenes	Aromatic homopolycyclic compounds
527	T3D0629	Exogenous	NA	Not listed by IARC. IARC has evaluated other PAHs (L2154).	NA	SmallMolecule	278.109550448	pentacene	Pentacene	C22H14	SLIUAWYAILUBJU-UHFFFAOYSA-N	135-48-8	NA	NA	NA	NA	8671	8347	C1=CC2=CC3=CC4=CC5=CC=CC=C5C=C4C=C3C=C2C=C1	Chemical entities	Pentacenes	Organic compounds	Benzenoids	Pentacenes	Aromatic homopolycyclic compounds
528	T3D0630	Exogenous	NA	3, not classifiable as to its carcinogenicity to humans. (L135)	NA	SmallMolecule	228.093900384	triphenylene	Triphenylene	C18H12	SLGBZMMZGDRARJ-UHFFFAOYSA-N	217-59-4	NA	NA	C19541	NA	9170	8816	C1=CC=C2C(=C1)C1=CC=CC=C1C1=CC=CC=C21	Chemical entities	Triphenylenes	Organic compounds	Benzenoids	Phenanthrenes and derivatives	Aromatic homopolycyclic compounds
529	T3D0631	Exogenous	NA	Not listed by IARC. IARC has evaluated other PAHs (L2154).	NA	SmallMolecule	398.109550448	ovalene	Ovalene	C32H14	LSQODMMMSXHVCN-UHFFFAOYSA-N	190-26-1	NA	NA	NA	NA	67446	60771	C1=CC2=C3C4=C5C6=C(C=CC7=C6C6=C(C=CC8=CC9=C(C3=C(C=C2)C=C9)C5=C68)C=C7)C=C14	Chemical entities	Benzopyrenes	Organic compounds	Benzenoids	Pyrenes	Aromatic homopolycyclic compounds
530	T3D0632	Exogenous	NA	3, not classifiable as to its carcinogenicity to humans. (L135)	NA	SmallMolecule	276.093900384	hexacyclo[11.7.1.1\xe2\x81\xb4,\xc2\xb2\xe2\x81\xb0.0\xc2\xb2,\xc2\xb9\xc2\xb9.0\xc2\xb3,\xe2\x81\xb8.0\xc2\xb9\xe2\x81\xb7,\xc2\xb2\xc2\xb9]docosa-1(20),2,4(22),5,7,9,11,13,15,17(21),18-undecaene	Anthanthrene	C22H12	YFIJJNAKSZUOLT-UHFFFAOYSA-N	191-26-4	NA	NA	C19327	NA	9118	8764	C1=CC2=CC3=C4C5=C(C=CC=C5C=C5C=CC(=C1)C2=C45)C=C3	Chemical entities	Benzopyrenes	Organic compounds	Benzenoids	Pyrenes	Aromatic homopolycyclic compounds
531	T3D0633	Exogenous	NA	Not listed by IARC. IARC has evaluated related PAHs (L2154).	NA	SmallMolecule	179.073499293	acridine	Acridine	C13H9N	DZBUGLKDJFMEHC-UHFFFAOYSA-N	260-94-6	NA	NA	C20141	CPD-10887	9215	8860	C1=CC2=CC3=CC=CC=C3N=C2C=C1	Chemical entities	Acridines	Organic compounds	Organoheterocyclic compounds	Quinolines and derivatives	Aromatic heteropolycyclic compounds
532	T3D0634	Exogenous	2.03	Not listed by IARC. IARC has evaluated related PAHs (L2154).	NA	SmallMolecule	129.057849229	quinoline	Quinoline	C9H7N	SMWDFEZZVXVKRB-UHFFFAOYSA-N	91-22-5	HMDB33731	NA	C06413	RS-TETRAHYDROBENZYLISOQUINOLINE	7047	6780	C1=CC=C2N=CC=CC2=C1	Chemical entities	Quinolines and derivatives	Organic compounds	Organoheterocyclic compounds	Quinolines and derivatives	Aromatic heteropolycyclic compounds
533	T3D0635	Exogenous	NA	Not listed by IARC.	NA	SmallMolecule	128.062600256	azulene	Azulene	C10H8	CUFNKYGDVFVPHO-UHFFFAOYSA-N	275-51-4	NA	NA	C13392	NA	9231	8876	C1=CC2=CC=CC=CC2=C1	Chemical entities	Azulenes	Organic compounds	Hydrocarbons	Unsaturated hydrocarbons	Aromatic homopolycyclic compounds
534	T3D0636	Exogenous	NA	3, not classifiable as to its carcinogenicity to humans. (L135)	NA	SmallMolecule	278.109550448	picene	Picene	C22H14	GBROPGWFBFCKAG-UHFFFAOYSA-N	213-46-7	NA	NA	C19500	NA	9162	8808	C1=CC=C2C(C=CC3=C2C=CC2=C3C=CC3=CC=CC=C23)=C1	Chemical entities	Chrysenes	Organic compounds	Benzenoids	Phenanthrenes and derivatives	Aromatic homopolycyclic compounds
535	T3D0637	Exogenous	3.32	No indication of carcinogenicity to humans (not listed by IARC).	NA	SmallMolecule	228.115029756	4-[2-(4-hydroxyphenyl)propan-2-yl]phenol	Bisphenol A	C15H16O2	IISBACLAFKSPIT-UHFFFAOYSA-N	1980-05-07	HMDB32133	DB06973	C13624	CPD-10489	6623	6371	CC(C)(C1=CC=C(O)C=C1)C1=CC=C(O)C=C1	Chemical entities	Bisphenols	Organic compounds	Benzenoids	Benzene and substituted derivatives	Aromatic homomonocyclic compounds
536	T3D0638	Exogenous	NA	1, carcinogenic to humans. (L135)	NA	SmallMolecule	406.123469202	tetraberyllium(2+) ion hexaacetate oxidandiide	Basic beryllium acetate	C12H18Be4O13	RKARILOACIIVIJ-UHFFFAOYSA-H	19049-40-2	NA	NA	NA	NA	3035396	2299653	[Be++].[Be++].[Be++].[Be++].[O--].CC([O-])=O.CC([O-])=O.CC([O-])=O.CC([O-])=O.CC([O-])=O.CC([O-])=O	Chemical entities	Acetate salts	Organic compounds	Organic acids and derivatives	Carboxylic acids and derivatives	NA
537	T3D0639	Exogenous	NA	1, carcinogenic to humans. (L135)	NA	SmallMolecule	127.038790815	(acetyloxy)beryllio acetate	Beryllium acetate	C4H6BeO4	YUOUKRIPFJKDJY-UHFFFAOYSA-L	543-81-7	NA	NA	NA	NA	10981	10516	CC(=O)O[Be]OC(C)=O	Chemical entities	Carboxylic acids	Organic compounds	Organic acids and derivatives	Carboxylic acids and derivatives	NA
538	T3D0640	Exogenous	NA	1, carcinogenic to humans. (L135)	NA	SmallMolecule	166.848857429	dibromoberyllium	Beryllium bromide	BeBr2	PBKYCFJFZMEFRS-UHFFFAOYSA-L	7787-46-4	NA	NA	NA	NA	82230	74208	Br[Be]Br	Chemical entities	Alkaline earth metal bromides	Inorganic compounds	Mixed metal/non-metal compounds	Alkaline earth metal salts	NA
539	T3D0641	Exogenous	NA	1, carcinogenic to humans. (L135)	NA	SmallMolecule	71.011478905	beryllium(2+) ion carbonic acid	Beryllium carbonate	CH2BeO3	ZBUQRSWEONVBES-UHFFFAOYSA-N	13106-47-3	NA	NA	NA	NA	54606123	NA	[Be++].OC(O)=O	Chemical entities	Organic carbonic acids	Organic compounds	Organic acids and derivatives	Organic carbonic acids and derivatives	Aliphatic acyclic compounds
540	T3D0642	Exogenous	NA	1, carcinogenic to humans. (L135)	NA	SmallMolecule	78.949887549	dichloroberyllium	Beryllium chloride	BeCl2	LWBPNIJBHRISSS-UHFFFAOYSA-L	7787-47-5	NA	NA	NA	NA	24588	22991	Cl[Be]Cl	Chemical entities	Alkaline earth metal chlorides	Inorganic compounds	Mixed metal/non-metal compounds	Alkaline earth metal salts	NA
541	T3D0643	Exogenous	NA	1, carcinogenic to humans. (L135)	10 to 20 grams for an adult human (copper salts). (T17)	SmallMolecule	71.941783214	beryllium copper	Beryllium copper	BeCu	DMFGNRRURHSENX-UHFFFAOYSA-N	11133-98-5	NA	NA	NA	NA	21871507	NA	[Be].[Cu]	NA	NA	NA	NA	NA	NA
542	T3D0644	Exogenous	NA	1, carcinogenic to humans. (L135)	NA	SmallMolecule	47.008988545	difluoroberyllium	Beryllium fluoride	BeF2	JZKFIPKXQBZXMW-UHFFFAOYSA-L	7787-49-7	NA	NA	NA	NA	24589	22992	F[Be]F	Chemical entities	Alkaline earth metal fluorides	Inorganic compounds	Mixed metal/non-metal compounds	Alkaline earth metal salts	NA
543	T3D0645	Exogenous	NA	1, carcinogenic to humans. (L135)	NA	SmallMolecule	11.027832199	beryllium dihydride	Beryllium hydride	BeH2	RWASOQSEFLDYLC-UHFFFAOYSA-N	7787-52-2	NA	NA	NA	NA	139073	17215712	[BeH2]	Chemical entities	Miscellaneous mixed metal/non-metals	Inorganic compounds	Mixed metal/non-metal compounds	Miscellaneous mixed metal/non-metals	NA
544	T3D0646	Exogenous	NA	1, carcinogenic to humans. (L135)	NA	SmallMolecule	43.017661443	beryllium(2+) ion dihydroxide	Beryllium hydroxide	BeH2O2	WPJWIROQQFWMMK-UHFFFAOYSA-L	13327-32-7	NA	NA	NA	NA	25879	NA	[Be++].[OH-].[OH-]	Chemical entities	Alkaline earth metal hydroxides	Inorganic compounds	Mixed metal/non-metal compounds	Alkaline earth metal oxoanionic compounds	NA
545	T3D0647	Exogenous	NA	1, carcinogenic to humans. (L135)	NA	SmallMolecule	262.821118975	diiodoberyllium	Beryllium iodide	BeI2	JUCWKFHIHJQTFR-UHFFFAOYSA-L	7787-53-3	NA	NA	NA	NA	82231	74209	I[Be]I	Chemical entities	Alkaline earth metal iodides	Inorganic compounds	Mixed metal/non-metal compounds	Alkaline earth metal salts	NA
546	T3D0648	Exogenous	NA	1, carcinogenic to humans. (L135)	NA	SmallMolecule	25.007096757	oxoberyllium	Beryllium oxide	BeO	LTPBRCUWZOMYOC-UHFFFAOYSA-N	1304-56-9	NA	NA	NA	NA	14775	14092	[Be]=O	Chemical entities	Alkaline earth metal oxides	Inorganic compounds	Mixed metal/non-metal compounds	Alkaline earth metal organides	NA
547	T3D0649	Exogenous	NA	1, carcinogenic to humans. (L135)	NA	SmallMolecule	138.918404888	tellanylideneberyllium	Beryllium telluride	BeTe	PUZSUGPVBHGJRE-UHFFFAOYSA-N	12232-27-8	NA	NA	NA	NA	82991	74876	[Be]=[Te]	Chemical entities	Metalloid salts	Inorganic compounds	Mixed metal/non-metal compounds	Metalloid salts	NA
548	T3D0650	Exogenous	NA	1, carcinogenic to humans. (L135)	NA	SmallMolecule	104.973427167	beryllium(2+) ion hydrogen phosphate	Beryllium phosphate	BeHO4P	XUYHBCPJXPJTCK-UHFFFAOYSA-L	13598-15-7	NA	NA	NA	NA	26127	24338	[Be++].OP([O-])([O-])=O	Chemical entities	Alkaline earth metal phosphates	Inorganic compounds	Mixed metal/non-metal compounds	Alkaline earth metal oxoanionic compounds	NA
549	T3D0651	Exogenous	NA	1, carcinogenic to humans. (L135)	NA	SmallMolecule	132.987817877	(nitrooxy)beryllio nitrate	Beryllium nitrate	BeN2O6	RFVVBBUVWAIIBT-UHFFFAOYSA-N	13597-99-4	NA	NA	NA	NA	26126	24337	[O-][N+](=O)O[Be]O[N+]([O-])=O	Chemical entities	Alkaline earth metal nitrates	Inorganic compounds	Mixed metal/non-metal compounds	Alkaline earth metal oxoanionic compounds	NA
550	T3D0652	Exogenous	NA	1, carcinogenic to humans. (L135)	NA	SmallMolecule	104.963911313	beryllium(2+) ion sulfate	Beryllium sulfate	BeO4S	KQHXBDOEECKORE-UHFFFAOYSA-L	13510-49-1	NA	NA	NA	NA	26077	24291	[Be++].[O-]S([O-])(=O)=O	Chemical entities	Alkaline earth metal sulfates	Inorganic compounds	Mixed metal/non-metal compounds	Alkaline earth metal oxoanionic compounds	NA
551	T3D0653	Exogenous	NA	2B, possibly carcinogenic to humans. (L135)	NA	SmallMolecule	176.959808874	\xce\xbb\xc2\xb2-cobalt(2+) ion diacetate	Cobalt(II) acetate	C4H6CoO4	QAHREYKOYSIQPH-UHFFFAOYSA-L	71-48-7	NA	NA	NA	NA	6277	6041	[Co++].CC([O-])=O.CC([O-])=O	Chemical entities	Acetate salts	Organic compounds	Organic acids and derivatives	Carboxylic acids and derivatives	NA
552	T3D0654	Exogenous	NA	2B, possibly carcinogenic to humans. (L135)	NA	SmallMolecule	235.973113214	cobalt(3+) ion triacetate	Cobalt(III) acetate	C6H9CoO6	ZUKDFIXDKRLHRB-UHFFFAOYSA-K	917-69-1	NA	NA	NA	NA	61231	55173	[Co+3].CC([O-])=O.CC([O-])=O.CC([O-])=O	Chemical entities	Carboxylic acids	Organic compounds	Organic acids and derivatives	Carboxylic acids and derivatives	NA
553	T3D0655	Exogenous	NA	2B, possibly carcinogenic to humans. (L135)	NA	SmallMolecule	118.91794406	\xce\xbb\xc2\xb2-cobalt(2+) ion carbonate	Cobalt(II) carbonate	CCoO3	ZOTKGJBKKKVBJZ-UHFFFAOYSA-L	513-79-10	NA	NA	NA	NA	10565	10123	[Co++].[O-]C([O-])=O	Chemical entities	Organic carbonic acids	Organic compounds	Organic acids and derivatives	Organic carbonic acids and derivatives	Aliphatic acyclic compounds
554	T3D0658	Exogenous	NA	2B, possibly carcinogenic to humans. (L135)	NA	SmallMolecule	216.769875488	dibromocobalt	Cobalt(II) bromide	Br2Co	BZRRQSJJPUGBAA-UHFFFAOYSA-L	7789-43-7	NA	NA	NA	NA	24610	23012	Br[Co]Br	Chemical entities	Transition metal bromides	Inorganic compounds	Mixed metal/non-metal compounds	Transition metal salts	NA
555	T3D0659	Exogenous	NA	2B, possibly carcinogenic to humans. (L135)	NA	SmallMolecule	128.870905608	\xce\xbb\xc2\xb2-cobalt(2+) ion dichloride	Cobaltous chloride	Cl2Co	GVPFVAHMJGGAJG-UHFFFAOYSA-L	7646-79-9	HMDB35661	NA	NA	CPD0-1695	24288	22708	[Cl-].[Cl-].[Co++]	Chemical entities	Transition metal chlorides	Inorganic compounds	Mixed metal/non-metal compounds	Transition metal salts	NA
556	T3D0660	Exogenous	NA	2B, possibly carcinogenic to humans. (L135)	NA	SmallMolecule	96.930006604	difluorocobalt	Cobalt(II) fluoride	CoF2	YCYBZKSMUPTWEE-UHFFFAOYSA-L	10026-17-2	NA	NA	NA	NA	24820	23205	F[Co]F	Chemical entities	Transition metal fluorides	Inorganic compounds	Mixed metal/non-metal compounds	Transition metal salts	NA
557	T3D0661	Exogenous	NA	2B, possibly carcinogenic to humans. (L135)	NA	SmallMolecule	312.742137034	diiodocobalt	Cobalt(II) iodide	CoI2	AVWLPUQJODERGA-UHFFFAOYSA-L	15238-00-3	NA	NA	NA	NA	419951	NA	I[Co]I	Chemical entities	Transition metal iodides	Inorganic compounds	Mixed metal/non-metal compounds	Transition metal salts	NA
558	T3D0662	Exogenous	NA	2B, possibly carcinogenic to humans. (L135)	NA	SmallMolecule	92.938679502	\xce\xbb\xc2\xb2-cobalt(2+) ion dihydroxide	Cobalt(II) hydroxide	CoH2O2	ASKVAEGIVYSGNY-UHFFFAOYSA-L	21041-93-0	NA	NA	NA	NA	62748	8305419	[OH-].[OH-].[Co++]	Chemical entities	Transition metal hydroxides	Inorganic compounds	Mixed metal/non-metal compounds	Transition metal oxoanionic compounds	NA
559	T3D0663	Exogenous	NA	2B, possibly carcinogenic to humans. (L135)	NA	SmallMolecule	401.02240913	(naphthalene-2-carbonyloxy)cobaltio naphthalene-2-carboxylate	Cobalt(II) naphthenate	C22H14CoO4	IFSWBZCGMGEHLE-UHFFFAOYSA-L	61789-51-3	NA	NA	NA	NA	14048876	21241700	O=C(O[Co]OC(=O)C1=CC=C2C=CC=CC2=C1)C1=CC=C2C=CC=CC2=C1	Chemical entities	Naphthalenecarboxylic acids	Organic compounds	Benzenoids	Naphthalenes	NA
560	T3D0664	Exogenous	NA	2B, possibly carcinogenic to humans. (L135)	NA	SmallMolecule	623.206855854	\xce\xbb\xc2\xb2-cobalt(2+) ion 10-(2-carboxyethyl)-14-(2-carboxylatoethyl)-5,20-diethyl-4,9,15,19-tetramethyl-21,22,23,24-tetraazapentacyclo[16.2.1.1\xc2\xb3,\xe2\x81\xb6.1\xe2\x81\xb8,\xc2\xb9\xc2\xb9.1\xc2\xb9\xc2\xb3,\xc2\xb9\xe2\x81\xb6]tetracosa-1,3,5,7,9,11(23),12,14,16(22),17,19-undecaen-21-ide	Cobalt(II) mesoporphyrin	C34H36CoN4O4	GAOAFKCXYKOYCK-RGGAHWMASA-L	21158-51-0	NA	NA	NA	NA	161350	141732	[Co++].CCC1=C2NC(\C=C3/[N-]\C(=C/C4=N/C(=C\C5=N\C(=C/2)\C(C)=C5CCC(O)=O)/C(CCC([O-])=O)=C4C)C(C)=C3CC)=C1C	NA	NA	NA	NA	NA	NA
561	T3D0665	Exogenous	NA	Ingested nitrate or nitrite under conditions that result in endogenous nitrosation is probably carcinogenic to humans (Group 2A). Soluble cobalt(II) salts are possibly carcinogenic to humans (Group 2B).	NA	SmallMolecule	182.908835936	\xce\xbb\xc2\xb2-cobalt(2+) ion dinitrate	Cobalt(II) nitrate	CoN2O6	UFMZWBIQTDUYBN-UHFFFAOYSA-N	10141-05-6	NA	NA	NA	NA	25000	23369	[Co++].[O-]N(=O)=O.[O-]N(=O)=O	Chemical entities	Transition metal nitrates	Inorganic compounds	Mixed metal/non-metal compounds	Transition metal oxoanionic compounds	NA
562	T3D0666	Exogenous	NA	2B, possibly carcinogenic to humans. (L135)	NA	SmallMolecule	74.928114816	oxocobalt	Cobalt(II) oxide	CoO	IVMYJDGYRUAWML-UHFFFAOYSA-N	1307-96-6	NA	NA	NA	NA	14786	14103	O=[Co]	Chemical entities	Transition metal oxides	Inorganic compounds	Mixed metal/non-metal compounds	Transition metal organides	NA
563	T3D0667	Exogenous	NA	2B, possibly carcinogenic to humans. (L135)	NA	SmallMolecule	165.851144254	dicobalt(3+) ion trioxidandiide	Cobalt(III) oxide	Co2O3	KAGOZRSGIYZEKW-UHFFFAOYSA-N	1308-04-9	NA	NA	NA	NA	10176285	8351790	[O--].[O--].[O--].[Co+3].[Co+3]	Chemical entities	Miscellaneous mixed metal/non-metals	Inorganic compounds	Mixed metal/non-metal compounds	Miscellaneous mixed metal/non-metals	NA
564	T3D0668	Exogenous	NA	2B, possibly carcinogenic to humans. (L135)	NA	SmallMolecule	240.77925907	dicobalt(3+) ion \xce\xbb\xc2\xb2-cobalt(2+) ion tetraoxidandiide	Cobalt(II, III) oxide	Co3O4	UBEWDCMIDFGDOO-UHFFFAOYSA-N	1308-06-1	NA	NA	NA	NA	6432046	4937306	[O--].[O--].[O--].[O--].[Co++].[Co+3].[Co+3]	Chemical entities	Transition metal oxides	Inorganic compounds	Mixed metal/non-metal compounds	Transition metal organides	NA
565	T3D0669	Exogenous	NA	2B, possibly carcinogenic to humans. (L135)	NA	SmallMolecule	154.884929372	\xce\xbb\xc2\xb2-cobalt(2+) ion sulfate	Cobalt sulfate	CoO4S	KTVIXTQDYHMGHF-UHFFFAOYSA-L	10124-43-3	HMDB35000	NA	C17383	NA	24965	23338	[Co++].[O-]S([O-])(=O)=O	Chemical entities	Transition metal sulfates	Inorganic compounds	Mixed metal/non-metal compounds	Transition metal oxoanionic compounds	NA
566	T3D0670	Exogenous	NA	2B, possibly carcinogenic to humans. (L135)	NA	SmallMolecule	115.928409809	trifluorocobalt	Cobalt(III) fluoride	CoF3	WZJQNLGQTOCWDS-UHFFFAOYSA-K	10026-18-3	NA	NA	NA	NA	66208	59593	F[Co](F)F	Chemical entities	Transition metal fluorides	Inorganic compounds	Mixed metal/non-metal compounds	Transition metal salts	NA
567	T3D0671	Exogenous	NA	2B, possibly carcinogenic to humans. (L135)	NA	SmallMolecule	189.011450514	bis(cyclopenta-2,4-dien-1-yl)cobalt	Cobaltocene	C10H10Co	PXFGMRZPRDJDEK-UHFFFAOYSA-N	1277-43-6	NA	NA	NA	NA	92884	NA	[Co](C1C=CC=C1)C1C=CC=C1	Chemical entities	Metalloheterocyclic compounds	Organic compounds	Organoheterocyclic compounds	Metalloheterocyclic compounds	Aliphatic heteropolycyclic compounds
568	T3D0672	Endogenous	NA	2B, possibly carcinogenic to humans. (L135)	NA	SmallMolecule	1578.65834557	(10S,12R,13S,17R,23R,24R,25R,30S,35S,36S,40S,41S,42R,46R)-1-{[(2S,3S,4R,5R)-5-(6-amino-9H-purin-9-yl)-3,4-dihydroxyoxolan-2-yl]methyl}-30,35,40-tris(2-carbamoylethyl)-24,36,41-tris(carbamoylmethyl)-46-hydroxy-12-(hydroxymethyl)-5,6,17,23,28,31,31,36,38,41,42-undecamethyl-15,20-dioxo-11,14,16-trioxa-2\xce\xbb\xe2\x81\xb5,9,19,26,43\xce\xbb\xe2\x81\xb5,44\xce\xbb\xe2\x81\xb5,45\xce\xbb\xe2\x81\xb5-…	Adenosylcobalamin	C72H100CoN18O17P	ZIHHMGTYZOSFRC-OUCXYWSSSA-L	13870-90-1	HMDB02086	NA	C00194	ADENOSYLCOBALAMIN-5-P	6436143	NA	[C@H]1(C[Co-3]2345[N+]6=C7C(C)=C8N2[C@]([H])([C@H](CC(=O)N)[C@]8(CCC(=O)NC[C@@H](C)OP([O-])(=O)O[C@@H]2[C@@H](CO)O[C@H](N8C=[N+]3C3=CC(C)=C(C)C=C83)[C@@H]2O)C)[C@@]2(C)[C@@](CC(=O)N)([C@H](CCC(=O)N)C(C(C)=C3[N+]4=C(C=C6C([C@@H]7CCC(=O)N)(C)C)[C@@H](CCC(=O)N)[C@@]3(CC(=O)N)C)=[N+]52)C)O[C@@H](N2C3=NC=NC(=C3N=C2)N)[C@H](O)[C@@H]1O	Chemical entities	Cobalamin derivatives	Organic compounds	Organoheterocyclic compounds	Tetrapyrroles and derivatives	Aromatic heteropolycyclic compounds
569	T3D0673	Endogenous	NA	2B, possibly carcinogenic to humans. (L135)	NA	SmallMolecule	1354.5674053	(10S,12R,13S,17R,23R,24R,25R,30S,35S,36S,40S,41S,42R,46R)-30,35,40-tris(2-carbamoylethyl)-24,36,41-tris(carbamoylmethyl)-1-cyano-46-hydroxy-12-(hydroxymethyl)-5,6,17,23,28,31,31,36,38,41,42-undecamethyl-15,20-dioxo-11,14,16-trioxa-2\xce\xbb\xe2\x81\xb5,9,19,26,43\xce\xbb\xe2\x81\xb5,44\xce\xbb\xe2\x81\xb5,45\xce\xbb\xe2\x81\xb5-heptaaza-15\xce\xbb\xe2\x81\xb5-phospha-1-cobaltadodecacyclo[27.14.1.…	Cyanocobalamin	C63H88CoN14O14P	RMRCNWBMXRMIRW-WZHZPDAFSA-L	68-19-9	HMDB00607	DB00115	C02823	CPD-315	44176380	4575342	[C@H]1([C@@H]2[C@H]([C@@H](N3C4=CC(=C(C)C=C4[N+]([Co-3]456(N7C8=C(C9=[N+]4C(C([C@@H]9CCC(N)=O)(C)C)=CC4=[N+]5C(=C(C5=[N+]6[C@@]([C@]7([C@@H]([C@@]8(C)CCC(=O)NC[C@@]([H])(C)OP([O-])(=O)O2)CC(N)=O)[H])([C@@]([C@@H]5CCC(N)=O)(C)CC(N)=O)C)C)[C@@]([C@@H]4CCC(N)=O)(C)CC(N)=O)C)C#N)=C3)C)O1)O)CO	Chemical entities	Cobalamin derivatives	Organic compounds	Organoheterocyclic compounds	Tetrapyrroles and derivatives	Aromatic heteropolycyclic compounds
570	T3D0674	Exogenous	NA	2B, possibly carcinogenic to humans. (L135)	NA	SmallMolecule	405.925765758	bis(\xce\xbb\xc2\xb2-cobalt(2+) ion) 2-({2-[bis(carboxylatomethyl)amino]ethyl}(carboxylatomethyl)amino)acetate	Dicobalt edetate	C10H12Co2N2O8	TWAWHTJKASJPEK-UHFFFAOYSA-J	36499-65-7	NA	NA	NA	NA	71942	64951	[Co++].[Co++].[O-]C(=O)CN(CCN(CC([O-])=O)CC([O-])=O)CC([O-])=O	Chemical entities	Tetracarboxylic acids and derivatives	Organic compounds	Organic acids and derivatives	Carboxylic acids and derivatives	Aliphatic acyclic compounds
571	T3D0675	Exogenous	NA	2B, possibly carcinogenic to humans. (L135)	NA	SmallMolecule	341.825717364	octakis(methanidylidyneoxidanium) dicobalt	Dicobalt octacarbonyl	C8Co2O8	NFWSABSVGZVHCA-UHFFFAOYSA-N	10210-68-1	NA	NA	NA	NA	25049	8125522	[Co].[Co].[C-]#[O+].[C-]#[O+].[C-]#[O+].[C-]#[O+].[C-]#[O+].[C-]#[O+].[C-]#[O+].[C-]#[O+]	Chemical entities	Miscellaneous mixed metal/non-metals	Inorganic compounds	Mixed metal/non-metal compounds	Miscellaneous mixed metal/non-metals	NA
572	T3D0676	Exogenous	NA	2B, possibly carcinogenic to humans. (L135)	NA	SmallMolecule	265.999052921	cobalt(3+) ion hexaamine trichloride	Hexamminecobalt(III) chloride	Cl3CoH18N6	JXBGZYGSWFSYFI-UHFFFAOYSA-K	10534-89-1	NA	NA	NA	NA	159295	140101	N.N.N.N.N.N.[Cl-].[Cl-].[Cl-].[Co+3]	Chemical entities	Transition metal chlorides	Inorganic compounds	Mixed metal/non-metal compounds	Transition metal salts	NA
573	T3D0677	Endogenous	NA	2B, possibly carcinogenic to humans. (L135)	NA	SmallMolecule	1345.567070949	hydroxy[(1R,2R,3S,4S,8S,9S,14S,18R,19R)-4,9,14-tris(2-carbamoylethyl)-3,8,19-tris(carbamoylmethyl)-18-(2-{[(2R)-2-{[(2R,3S,4R,5S)-5-(5,6-dimethyl-1H-1,3-benzodiazol-1-yl)-4-hydroxy-2-(hydroxymethyl)oxolan-3-yl phosphonato]oxy}propyl]carbamoyl}ethyl)-2,3,6,8,13,13,16,18-octamethyl-20,21,22,23-tetraazapentacyclo[15.2.1.1\xc2\xb2,\xe2\x81\xb5.1\xe2\x81\xb7,\xc2\xb9\xe2\x81\xb0.1\xc2\xb9\xc2\xb2,\xc2…	Hydroxocobalamin	C62H89CoN13O15P	YOZNUFWCRFCGIH-WZHZPDAFSA-K	13422-51-0	HMDB14345	DB00200	C08230	CPD0-1256	44475014	21403074	O.[Co+3].[H][C@@](C)(CN=C(O)CC[C@@]1(C)C2=N[C@]([H])([C@]1([H])CC([O-])=N)[C@]1(C)NC(=C(C)C3=NC(=CC4=NC(=C2C)[C@@]([H])(CCC([O-])=N)C4(C)C)[C@@]([H])(CCC([O-])=N)[C@]3(C)CC(O)=N)[C@@]([H])(CCC([O-])=N)[C@]1(C)CC(O)=N)OP(O)(=O)O[C@]1([H])[C@@]([H])(CO)O[C@]([H])([N+]2=CNC3=C2C=C(C)C(C)=C3)[C@]1([H])O	Chemical entities	Cobalamin derivatives	Organic compounds	Organoheterocyclic compounds	Tetrapyrroles and derivatives	Aromatic heteropolycyclic compounds
574	T3D0678	Exogenous	NA	2B, possibly carcinogenic to humans. (L135)	NA	SmallMolecule	97.939033487	lithium(1+) ion cobaltoylolate	Lithium cobalt oxide	CoLiO2	BFZPBUKRYWOWDV-UHFFFAOYSA-N	12190-79-3	NA	NA	NA	NA	24867970	26373548	[Li+].[O-][Co]=O	Chemical entities	Transition metal oxides	Inorganic compounds	Mixed metal/non-metal compounds	Transition metal organides	NA
575	T3D0679	Endogenous	NA	2B, possibly carcinogenic to humans. (L135)	NA	SmallMolecule	1343.587806391	(10S,12R,13S,17R,23R,24R,25R,30S,35S,36S,40S,41S,42R,46R)-30,35,40-tris(2-carbamoylethyl)-24,36,41-tris(carbamoylmethyl)-46-hydroxy-12-(hydroxymethyl)-1,5,6,17,23,28,31,31,36,38,41,42-dodecamethyl-15,20-dioxo-11,14,16-trioxa-2\xce\xbb\xe2\x81\xb5,9,19,26,43\xce\xbb\xe2\x81\xb5,44\xce\xbb\xe2\x81\xb5,45\xce\xbb\xe2\x81\xb5-heptaaza-15\xce\xbb\xe2\x81\xb5-phospha-1-cobaltadodecacyclo[27.14.1.1\xc2\…	Methylcobalamin	C63H91CoN13O14P	JEWJRMKHSMTXPP-WZHZPDAFSA-L	13422-55-4	HMDB02274	DB03614	C06453	CPD-9037	6436232	4940882	C1(CC[C@@]2([C@@H](CC(N)=O)[C@@]3([C@@]4([N+]5=C([C@H]([C@@]4(CC(N)=O)C)CCC(N)=O)C(C)=C4[N+]6=C(C=C7[N+]8=C([C@H](C7(C)C)CCC(N)=O)C(C)=C2N3[Co-3]568([N+]2=CN([C@H]3O[C@@H]([C@@H](OP(O[C@@H](CN1)C)([O-])=O)[C@H]3O)CO)C1=CC(C)=C(C=C21)C)C)[C@H]([C@@]4(CC(N)=O)C)CCC(N)=O)C)[H])C)=O	Chemical entities	Cobalamin derivatives	Organic compounds	Organoheterocyclic compounds	Tetrapyrroles and derivatives	Aromatic heteropolycyclic compounds
576	T3D0680	Exogenous	NA	2B, possibly carcinogenic to humans. (L135)	NA	SmallMolecule	327.05437796	(6Z)-6-({[2-({[(1Z)-6-oxocyclohexa-2,4-dien-1-ylidene]methyl}amino)ethyl]amino}methylidene)cyclohexa-2,4-dien-1-one cobalt	Salcomine	C16H16CoN2O2	FIONSUNUNBIGCA-MJBGKLQRSA-N	14167-18-1	NA	NA	NA	NA	11012797	NA	[Co].O=C1C=CC=C\C1=C\NCCN\C=C1\C=CC=CC1=O	Chemical entities	O-quinomethanes	Organic compounds	Organic oxygen compounds	Organooxygen compounds	Aliphatic homomonocyclic compounds
577	T3D0681	Exogenous	NA	Ingested nitrate or nitrite under conditions that result in endogenous nitrosation is probably carcinogenic to humans (Group 2A). Cobalt compounds are possibly carcinogenic to humans (Group 2B).	10 to 100 mg/kg for an adult human. (L1618)	SmallMolecule	409.906878905	cobalt(3+) ion trisodium hexakis(nitrous acid)	Sodium cobaltinitrite	CoH6N6Na3O12	ZEBNDJQGEZXBCR-UHFFFAOYSA-N	13600-98-1	NA	NA	NA	NA	16211641	NA	[Na+].[Na+].[Na+].[Co+3].ON=O.ON=O.ON=O.ON=O.ON=O.ON=O	Chemical entities	Transition metal nitrites	Inorganic compounds	Mixed metal/non-metal compounds	Transition metal oxoanionic compounds	NA
578	T3D0682	Exogenous	NA	2B, possibly carcinogenic to humans. (L135)	NA	SmallMolecule	344.046003113	cobalt(3+) ion tris(ethane-1,2-diamine) trichloride	Tris(ethylenediamine)cobalt(III) chloride	C6H24Cl3CoN6	NFUAZJFARNNNFB-UHFFFAOYSA-K	207802-43-5	NA	NA	NA	NA	499980	147079	[Cl-].[Cl-].[Cl-].[Co+3].NCCN.NCCN.NCCN	Chemical entities	Organic metal halides	Organic compounds	Organic salts	Organic metal salts	NA
579	T3D0683	Exogenous	NA	1, carcinogenic to humans. (L135)	NA	SmallMolecule	274.12314869	bis((1Z,5Z)-cycloocta-1,5-diene) nickel	Bis(cyclooctadiene)nickel(0)	C16H24Ni	JRTIUDXYIUKIIE-KZUMESAESA-N	1295-35-8	NA	NA	NA	CPD0-1696	6433264	4938439	[Ni].C1C\C=C/CC\C=C/1.C1C\C=C/CC\C=C/1	Chemical entities	Cycloalkenes	Organic compounds	Hydrocarbons	Unsaturated hydrocarbons	NA
580	T3D0684	Exogenous	NA	1, carcinogenic to humans. (L135)	NA	SmallMolecule	248.004215346	(acetyloxy)nickelio acetate tetrahydrate	Nickel acetate	C4H14NiO8	OINIXPNQKAZCRL-UHFFFAOYSA-L	373-02-4	NA	NA	NA	NA	9756	56360	O.O.O.O.[Ni++].CC([O-])=O.CC([O-])=O	Chemical entities	Carboxylic acids	Organic compounds	Organic acids and derivatives	Carboxylic acids and derivatives	NA
581	T3D0685	Exogenous	NA	1, carcinogenic to humans. (L135)	NA	SmallMolecule	285.907554544	nickel(2+) ion sulfuric acid diamine sulfate	Nickel ammonium sulfate hexahydrate	H8N2NiO8S2	DAPUDVOJPZKTSI-UHFFFAOYSA-L	15699-18-0	NA	NA	NA	NA	27455	25549	N.N.[Ni++].OS(O)(=O)=O.[O-]S([O-])(=O)=O	Chemical entities	Transition metal sulfates	Inorganic compounds	Mixed metal/non-metal compounds	Transition metal oxoanionic compounds	NA
582	T3D0686	Exogenous	NA	1, carcinogenic to humans. (L135)	NA	SmallMolecule	117.920091788	nickel(2+) ion carbonate	Nickel carbonate	CNiO3	ZULUUIKRFGGGTL-UHFFFAOYSA-L	3333-67-3	NA	NA	NA	NA	18746	17701	[Ni++].[O-]C([O-])=O	Chemical entities	Organic carbonic acids	Organic compounds	Organic acids and derivatives	Organic carbonic acids and derivatives	Aliphatic acyclic compounds
583	T3D0687	Exogenous	NA	1, carcinogenic to humans. (L135)	NA	SmallMolecule	127.873053336	dichloronickel	Nickel chloride	Cl2Ni	QMMRZOWCJAIUJA-UHFFFAOYSA-L	7718-54-9	NA	NA	C14711	NA	24385	22796	Cl[Ni]Cl	Chemical entities	Transition metal chlorides	Inorganic compounds	Mixed metal/non-metal compounds	Transition metal salts	NA
584	T3D0688	Exogenous	NA	1, carcinogenic to humans. (L135)	NA	SmallMolecule	179.902468506	nickel(2+) ion chromium dihydrate dihydroxide	Nickel chromate	CrH6NiO4	GCDQTDHAVFZYMC-UHFFFAOYSA-L	14721-18-7	NA	NA	NA	NA	61767	55656	O.O.[OH-].[OH-].[Cr].[Ni++]	Chemical entities	Transition metal hydroxides	Inorganic compounds	Mixed metal/non-metal compounds	Transition metal oxoanionic compounds	NA
585	T3D0689	Exogenous	NA	1, carcinogenic to humans. (L135)	200 to 300 milligrams for an adult human (cyanide salts). (T86)	SmallMolecule	109.941495932	nickeldicarbonitrile	Nickel cyanide	C2N2Ni	QDPIEWGNCSWLRC-UHFFFAOYSA-N	557-19-7	NA	NA	NA	NA	11184	19953573	N#C[Ni]C#N	Chemical entities	Organic transition metal salts	Organic compounds	Organic salts	Organic metal salts	NA
586	T3D0690	Exogenous	NA	1, carcinogenic to humans. (L135)	30 ppm for an adult human. (L508)	SmallMolecule	169.91500641	tetrakis(methanidylidyneoxidanium) nickel	Nickel tetracarbonyl	C4NiO4	AWDHUGLHGCVIEG-UHFFFAOYSA-N	13463-39-3	NA	NA	NA	NA	26039	24253	[Ni].[C-]#[O+].[C-]#[O+].[C-]#[O+].[C-]#[O+]	Chemical entities	Miscellaneous mixed metal/non-metals	Inorganic compounds	Mixed metal/non-metal compounds	Miscellaneous mixed metal/non-metals	NA
587	T3D0691	Exogenous	NA	1, carcinogenic to humans. (L135)	NA	SmallMolecule	215.772023216	dibromonickel	Nickel bromide	Br2Ni	IPLJNQFXJUCRNH-UHFFFAOYSA-L	13462-88-9	NA	NA	NA	NA	278492	NA	Br[Ni]Br	Chemical entities	Transition metal bromides	Inorganic compounds	Mixed metal/non-metal compounds	Transition metal salts	NA
588	T3D0692	Exogenous	NA	1, carcinogenic to humans. (L135)	NA	SmallMolecule	95.932154332	difluoronickel	Nickel fluoride	F2Ni	DBJLJFTWODWSOF-UHFFFAOYSA-L	10028-18-9	NA	NA	NA	NA	24825	23210	F[Ni]F	Chemical entities	Transition metal fluorides	Inorganic compounds	Mixed metal/non-metal compounds	Transition metal salts	NA
589	T3D0693	Exogenous	NA	1, carcinogenic to humans. (L135)	NA	SmallMolecule	91.94082723	nickeldiol	Nickel hydroxide	H2NiO2	BFDHFSHZJLFAMC-UHFFFAOYSA-L	12054-48-7	NA	NA	NA	NA	61534	55452	O[Ni]O	Chemical entities	Transition metal hydroxides	Inorganic compounds	Mixed metal/non-metal compounds	Transition metal oxoanionic compounds	NA
590	T3D0694	Exogenous	NA	1, carcinogenic to humans. (L135)	NA	SmallMolecule	311.744284762	diiodonickel	Nickel iodide	I2Ni	BFSQJYRFLQUZKX-UHFFFAOYSA-L	13462-90-3	NA	NA	NA	NA	26038	24252	I[Ni]I	Chemical entities	Transition metal iodides	Inorganic compounds	Mixed metal/non-metal compounds	Transition metal salts	NA
591	T3D0695	Exogenous	NA	1, carcinogenic to humans. (L135)	NA	SmallMolecule	181.910983664	nickel(2+) ion dinitrate	Nickel nitrate	N2NiO6	KBJMLQFLOWQJNF-UHFFFAOYSA-N	13138-45-9	NA	NA	NA	NA	25736	23976	[Ni++].[O-][N+]([O-])=O.[O-][N+]([O-])=O	Chemical entities	Transition metal nitrates	Inorganic compounds	Mixed metal/non-metal compounds	Transition metal oxoanionic compounds	NA
592	T3D0696	Exogenous	NA	1, carcinogenic to humans. (L135)	NA	SmallMolecule	75.945912608	hydrate nickel	Nickel oxide	H2NiO	SPIFDSWFDKNERT-UHFFFAOYSA-N	1313-99-1	NA	NA	NA	NA	14805	14121	O.[Ni]	Chemical entities	Transition metal oxides	Inorganic compounds	Mixed metal/non-metal compounds	Transition metal organides	NA
593	T3D0697	Exogenous	NA	1, carcinogenic to humans. (L135)	NA	SmallMolecule	153.8870771	nickel(2+) ion sulfate	Nickel sulfate	NiO4S	LGQLOGILCSXPEA-UHFFFAOYSA-L	7786-81-4	NA	NA	NA	NA	24586	22989	[Ni++].[O-]S([O-])(=O)=O	Chemical entities	Transition metal sulfates	Inorganic compounds	Mixed metal/non-metal compounds	Transition metal oxoanionic compounds	NA
594	T3D0698	Exogenous	NA	1, carcinogenic to humans. (L135)	NA	SmallMolecule	237.750185146	disulfanylidenetrinickel	Nickel subsulfide	Ni3S2	YGHCWPXPAHSSNA-UHFFFAOYSA-N	12035-72-2	NA	NA	NA	NA	4251231	3459252	S=[Ni][Ni][Ni]=S	Chemical entities	Transition metal sulfides	Inorganic compounds	Mixed metal/non-metal compounds	Transition metal organides	NA
595	T3D0699	Exogenous	NA	1, carcinogenic to humans. (L135)	1 to 3 grams for an adult human (hexavalent chromium). (A119)	SmallMolecule	249.886425172	(sulfamoyloxy)nickelio sulfamate	Nickel sulfamate	H4N2NiO6S2	KERTUBUCQCSNJU-UHFFFAOYSA-L	13770-89-3	NA	NA	NA	NA	83720	75542	NS(=O)(=O)O[Ni]OS(N)(=O)=O	Chemical entities	Transition metal oxides	Inorganic compounds	Mixed metal/non-metal compounds	Transition metal organides	NA
596	T3D0700	Exogenous	NA	1, carcinogenic to humans. (L135)	1 to 3 grams for an adult human (hexavalent chromium). (A119)	SmallMolecule	251.914174428	diammonium [(oxidodioxochromio)oxy]chromiumoylolate	Ammonium dichromate	Cr2H8N2O7	JOSWYUNQBRPBDN-UHFFFAOYSA-P	7789-09-5	NA	NA	NA	NA	24600	23002	[NH4+].[NH4+].[O-][Cr](=O)(=O)O[Cr]([O-])(=O)=O	Chemical entities	Miscellaneous chromates	Inorganic compounds	Mixed metal/non-metal compounds	Miscellaneous mixed metal/non-metals	NA
597	T3D0701	Exogenous	NA	1, carcinogenic to humans. (L135)	1 to 15 grams for an adult human (barium salts). (T48)	SmallMolecule	259.872361857	barium(2+) ion chromium dihydrate dihydroxide	Barium chromate	BaCrH6O4	TZGRXKSQDISXRW-UHFFFAOYSA-L	10294-40-3	NA	NA	NA	NA	25136	23481	O.O.[OH-].[OH-].[Cr].[Ba++]	Chemical entities	Alkaline earth metal hydroxides	Inorganic compounds	Mixed metal/non-metal compounds	Alkaline earth metal oxoanionic compounds	NA
598	T3D0702	Exogenous	NA	1, carcinogenic to humans. (L135)	1 to 3 grams for an adult human (hexavalent chromium). (A119)	SmallMolecule	381.731064132	dioxo-2,4-dioxa-3-chroma-1,5-dicaesapentane	Cesium chromate	CrCs2O4	CWWDABUSZAUGBC-UHFFFAOYSA-N	56320-90-2	NA	NA	NA	NA	61613	21170906	[Cs]O[Cr](=O)(=O)O[Cs]	Chemical entities	Miscellaneous chromates	Inorganic compounds	Mixed metal/non-metal compounds	Miscellaneous mixed metal/non-metals	NA
599	T3D0703	Exogenous	NA	1, carcinogenic to humans. (L135)	1 to 3 grams for an adult human (hexavalent chromium). (A119)	SmallMolecule	191.903890919	calcium dioxochromiumbis(olate) dihydrate	Calcium chromate dihydrate	CaCrH4O6	BCFSVSISUGYRMF-UHFFFAOYSA-N	10060-08-9	NA	NA	NA	NA	165806	145308	O.O.[Ca++].[O-][Cr]([O-])(=O)=O	Chemical entities	Alkaline earth metal chromates	Inorganic compounds	Mixed metal/non-metal compounds	Alkaline earth metal oxoanionic compounds	NA
600	T3D0704	Exogenous	NA	1, carcinogenic to humans. (L135)	1 to 3 grams for an adult human (hexavalent chromium). (A119)	SmallMolecule	406.718928405	3-[(hydroxydioxochromio)oxy]-1,1,5,5-tetraoxo-2,4-dioxa-3-ferra-1,5-dichromapentane-1,5-diol	Iron(III) chromate	Cr3FeH3O12	OFWAYCCPTKFNBP-UHFFFAOYSA-K	10294-52-7	NA	NA	NA	NA	25021681	NA	O[Cr](=O)(=O)O[Fe](O[Cr](O)(=O)=O)O[Cr](O)(=O)=O	Chemical entities	Transition metal chromates	Inorganic compounds	Mixed metal/non-metal compounds	Transition metal oxoanionic compounds	NA
601	T3D0705	Exogenous	NA	1, carcinogenic to humans. (L135)	1 to 3 grams for an adult human (hexavalent chromium). (A119)	SmallMolecule	193.847584114	dioxo-2,4-dioxa-3-chroma-1,5-dipotassapentane	Potassium chromate	CrK2O4	FICHTBNFNNLKNB-UHFFFAOYSA-N	7789-00-6	NA	NA	NA	NA	24597	NA	[K]O[Cr](=O)(=O)O[K]	Chemical entities	Miscellaneous chromates	Inorganic compounds	Mixed metal/non-metal compounds	Miscellaneous mixed metal/non-metals	NA
602	T3D0706	Exogenous	NA	1, carcinogenic to humans. (L135)	1 to 3 grams for an adult human (hexavalent chromium). (A119)	SmallMolecule	293.772839884	tetraoxo-2,4,6-trioxa-3,5-dichroma-1,7-dipotassaheptane	Potassium dichromate	Cr2K2O7	ACIGPAAGFWOCTL-UHFFFAOYSA-N	7778-50-9	NA	NA	C15227	NA	24502	21607767	[K]O[Cr](=O)(=O)O[Cr](=O)(=O)O[K]	Chemical entities	Miscellaneous chromates	Inorganic compounds	Mixed metal/non-metal compounds	Miscellaneous mixed metal/non-metals	NA
603	T3D0707	Exogenous	NA	1, carcinogenic to humans. (L135)	1 to 3 grams for an adult human (hexavalent chromium). (A119)	SmallMolecule	214.944132674	pyridin-1-ium chlorochromiumoylolate	Pyridinium chlorochromate	C5H6ClCrNO3	LEHBURLTIWGHEM-UHFFFAOYSA-N	26299-14-9	NA	NA	NA	NA	160123	140751	[O-][Cr](Cl)(=O)=O.C1=CC=[NH+]C=C1	Chemical entities	Pyridinium derivatives	Organic compounds	Organoheterocyclic compounds	Pyridines and derivatives	Aromatic heteromonocyclic compounds
604	T3D0708	Exogenous	NA	1, carcinogenic to humans. (L135)	1 to 3 grams for an adult human (hexavalent chromium). (A119)	SmallMolecule	375.945474556	[(hydroxydioxochromio)oxy]chromiumoylol; bis(pyridine)	Pyridinium dichromate	C10H12Cr2N2O7	RCBVKBFIWMOMHF-UHFFFAOYSA-L	20039-37-6	NA	NA	NA	NA	159879	140565	C1=CC=NC=C1.C1=CC=NC=C1.O[Cr](=O)(=O)O[Cr](O)(=O)=O	Chemical entities	Organic dichromates	Organic compounds	Organic oxygen compounds	Organic oxoanionic compounds	NA
605	T3D0709	Exogenous	NA	1, carcinogenic to humans. (L135)	1 to 3 grams for an adult human (hexavalent chromium). (A119)	SmallMolecule	329.730356432	dioxo-2,4-dioxa-1,5-diargenta-3-chromapentane	Silver chromate	Ag2CrO4	GWVVXXOAOVGAEF-UHFFFAOYSA-N	7784-01-2	NA	NA	NA	NA	62666	NA	[Ag]O[Cr](=O)(=O)O[Ag]	Chemical entities	Transition metal chromates	Inorganic compounds	Mixed metal/non-metal compounds	Transition metal oxoanionic compounds	NA
606	T3D0710	Exogenous	NA	1, carcinogenic to humans. (L135)	1 to 3 grams for an adult human (hexavalent chromium). (A119)	SmallMolecule	161.899709742	dioxo-2,4-dioxa-3-chroma-1,5-disodapentane	Sodium chromate	CrNa2O4	NAPTYIRIHYDYBN-UHFFFAOYSA-N	7775-11-3	NA	NA	NA	NA	24488	NA	[Na]O[Cr](=O)(=O)O[Na]	Chemical entities	Miscellaneous chromates	Inorganic compounds	Mixed metal/non-metal compounds	Miscellaneous mixed metal/non-metals	NA
607	T3D0711	Exogenous	NA	1, carcinogenic to humans. (L135)	1 to 3 grams for an adult human (hexavalent chromium). (A119)	SmallMolecule	261.824965512	tetraoxo-2,4,6-trioxa-3,5-dichroma-1,7-disodaheptane	Sodium dichromate	Cr2Na2O7	YBJWUIFZOKTQNG-UHFFFAOYSA-N	10588-01-9	NA	NA	NA	NA	25408	21539159	[Na]O[Cr](=O)(=O)O[Cr](=O)(=O)O[Na]	Chemical entities	Miscellaneous chromates	Inorganic compounds	Mixed metal/non-metal compounds	Miscellaneous mixed metal/non-metals	NA
608	T3D0712	Exogenous	NA	1, carcinogenic to humans. (L135)	1 to 3 grams for an adult human (hexavalent chromium). (A119)	SmallMolecule	203.825784731	strontium(2+) ion dioxochromiumbis(olate)	Strontium chromate	CrO4Sr	NVKTUNLPFJHLCG-UHFFFAOYSA-N	7789-06-2	NA	NA	NA	NA	24599	23001	[Sr++].[O-][Cr]([O-])(=O)=O	Chemical entities	Alkaline earth metal chromates	Inorganic compounds	Mixed metal/non-metal compounds	Alkaline earth metal oxoanionic compounds	NA
609	T3D0713	Exogenous	NA	1, carcinogenic to humans. (L135)	1 to 3 grams for an adult human (hexavalent chromium). (A119)	SmallMolecule	185.896267162	zinc(2+) ion chromium dihydrate dihydroxide	Zinc chromate	CrH6O4Zn	LFMDYAPVRKGSEN-UHFFFAOYSA-L	13530-65-9	NA	NA	NA	NA	26089	24301	O.O.[OH-].[OH-].[Cr].[Zn++]	Chemical entities	Transition metal hydroxides	Inorganic compounds	Mixed metal/non-metal compounds	Transition metal oxoanionic compounds	NA
610	T3D0714	Exogenous	NA	1, carcinogenic to humans. (L135)	1 to 3 grams for an adult human (hexavalent chromium). (A119)	SmallMolecule	151.988918658	diammonium dioxochromiumbis(olate)	Ammonium chromate	CrH8N2O4	MFFLHUNPSHBKRG-UHFFFAOYSA-P	7788-98-9	NA	NA	NA	NA	24595	22997	[NH4+].[NH4+].[O-][Cr]([O-])(=O)=O	Chemical entities	Miscellaneous chromates	Inorganic compounds	Mixed metal/non-metal compounds	Miscellaneous mixed metal/non-metals	NA
611	T3D0715	Exogenous	NA	1, carcinogenic to humans. (L135)	1 to 3 grams for an adult human (hexavalent chromium). (A119)	SmallMolecule	129.95217849	dioxo-2,4-dioxa-3-chroma-1,5-dilithapentane	Lithium chromate	CrLi2O4	KWSSTSOPGWNPQY-UHFFFAOYSA-N	14307-35-8	NA	NA	NA	NA	26627	23942180	[Li]O[Cr](=O)(=O)O[Li]	Chemical entities	Miscellaneous chromates	Inorganic compounds	Mixed metal/non-metal compounds	Miscellaneous mixed metal/non-metals	NA
612	T3D0716	Exogenous	NA	1, carcinogenic to humans. (L135)	1 to 3 grams for an adult human (hexavalent chromium). (A119)	SmallMolecule	279.77457274	zinc(2+) ion [(oxidodioxochromio)oxy]chromiumoylolate	Zinc dichromate	Cr2O7Zn	KHADWTWCQJVOQO-UHFFFAOYSA-N	14018-95-2	NA	NA	NA	NA	26399	24594	[Zn++].[O-][Cr](=O)(=O)O[Cr]([O-])(=O)=O	Chemical entities	Transition metal chromates	Inorganic compounds	Mixed metal/non-metal compounds	Transition metal oxoanionic compounds	NA
613	T3D0717	Exogenous	NA	1, carcinogenic to humans. (L135)	1 to 3 grams for an adult human (hexavalent chromium). (A119)	SmallMolecule	547.868356714	\xce\xbb\xc2\xb2-lead(2+) ion dioxochromiumbis(olate) plumbanone	Lead chromate oxide	CrO5Pb2	BXVHGCHMBBNRBU-UHFFFAOYSA-N	18454-12-1	NA	NA	NA	NA	29078	27052	[Pb++].O=[Pb].[O-][Cr]([O-])(=O)=O	Chemical entities	Post-transition metal chromates	Inorganic compounds	Mixed metal/non-metal compounds	Post-transition metal oxoanionic compounds	NA
614	T3D0718	Exogenous	NA	1, carcinogenic to humans. (L135)	1 to 3 grams for an adult human (hexavalent chromium). (A119)	SmallMolecule	415.665080455	dizinc(2+) ion potassium bis(dioxochromiumbis(olate)) hydroxide	Potassium zinc chromate hydroxide	Cr2HKO9Zn2	GQKCRUJOPUHISR-UHFFFAOYSA-M	11103-86-9	NA	NA	NA	NA	25466	23351080	[OH-].[K+].[Zn++].[Zn++].[O-][Cr]([O-])(=O)=O.[O-][Cr]([O-])(=O)=O	Chemical entities	Miscellaneous chromates	Inorganic compounds	Mixed metal/non-metal compounds	Miscellaneous mixed metal/non-metals	NA
615	T3D0719	Exogenous	NA	1, carcinogenic to humans. (L135)	1 to 3 grams for an adult human (hexavalent chromium). (A119)	SmallMolecule	221.917396534	zinc(2+) ion chromium tetrahydrate dihydroxide	Zinc chromate hydroxide	CrH10O6Zn	DEUWWIYZMXRDRV-UHFFFAOYSA-L	15930-94-6	NA	NA	NA	NA	179932	156596	O.O.O.O.[OH-].[OH-].[Cr].[Zn++]	Chemical entities	Transition metal hydroxides	Inorganic compounds	Mixed metal/non-metal compounds	Transition metal oxoanionic compounds	NA
616	T3D0720	Exogenous	-0.17	No indication of carcinogenicity to humans (not listed by IARC).	NA	SmallMolecule	181.955755258	zinc(2+) ion diacetate	Zinc acetate	C4H6O4Zn	DJWUNCQRNNEAKC-UHFFFAOYSA-L	557-34-6	HMDB36495	NA	C00033	ACET	11192	10719	[Zn++].CC([O-])=O.CC([O-])=O	Organic compounds	Acetate salts	Organic acids and derivatives	Carboxylic acids and derivatives	Carboxylic acid derivatives	NA
617	T3D0721	Exogenous	NA	No indication of carcinogenicity (not listed by IARC). (L135)	NA	SmallMolecule	187.856439718	stibane zinc	Zinc antimonide	H3SbZn	MQYGPMPHXNHXLZ-UHFFFAOYSA-N	12039-35-9	NA	NA	NA	NA	6336886	4891879	[Zn].[SbH3]	Chemical entities	Inorganic antimony salts	Inorganic compounds	Inorganic salts	Inorganic antimony salts	NA
618	T3D0722	Exogenous	NA	1, carcinogenic to humans. (L135)	NA	SmallMolecule	341.630632568	trizincarsa-1,4-diene	Zinc arsenide	As2Zn3	RHKSESDHCKYTHI-UHFFFAOYSA-N	12006-40-5	NA	NA	NA	NA	25147458	21242020	[Zn]=[As][Zn][As]=[Zn]	Chemical entities	Metalloid salts	Inorganic compounds	Mixed metal/non-metal compounds	Metalloid salts	NA
619	T3D0723	Exogenous	NA	No indication of carcinogenicity to humans (not listed by IARC).	NA	SmallMolecule	221.765821872	dibromozinc	Zinc bromide	Br2Zn	VNDYJBBGRKZCSX-UHFFFAOYSA-L	7699-45-8	NA	NA	NA	NA	24375	22790	Br[Zn]Br	Chemical entities	Transition metal bromides	Inorganic compounds	Mixed metal/non-metal compounds	Transition metal salts	NA
620	T3D0724	Exogenous	NA	No indication of carcinogenicity to humans (not listed by IARC).	NA	SmallMolecule	229.836339724	(chloryloxy)zincio chlorate	Zinc chlorate	Cl2O6Zn	GTQFPPIXGLYKCZ-UHFFFAOYSA-L	10361-95-2	NA	NA	NA	NA	25206	23542	O=[Cl](=O)O[Zn]O[Cl](=O)=O	Chemical entities	Transition metal chlorates	Inorganic compounds	Mixed metal/non-metal compounds	Transition metal oxoanionic compounds	NA
621	T3D0725	Exogenous	NA	No indication of carcinogenicity to humans (not listed by IARC).	NA	SmallMolecule	123.913890444	zinc(2+) ion carbonate	Zinc carbonate	CO3Zn	FMRLDPWIRHBCCC-UHFFFAOYSA-L	3486-35-9	HMDB34905	NA	NA	NA	19005	17943	[Zn++].[O-]C([O-])=O	Chemical entities	Organic carbonic acids	Organic compounds	Organic acids and derivatives	Organic carbonic acids and derivatives	Aliphatic acyclic compounds
622	T3D0726	Exogenous	NA	No indication of carcinogenicity to humans (not listed by IARC).	NA	SmallMolecule	133.866851992	zinc(2+) ion dichloride	Zinc chloride	Cl2Zn	JIAARYAFYJHUJI-UHFFFAOYSA-L	7646-85-7	HMDB34904	NA	NA	NA	5727	5525	[Cl-].[Cl-].[Zn++]	Chemical entities	Transition metal chlorides	Inorganic compounds	Mixed metal/non-metal compounds	Transition metal salts	NA
623	T3D0727	Exogenous	NA	No indication of carcinogenicity to humans (not listed by IARC).	200 to 300 milligrams for an adult human (cyanide salts). (T86)	SmallMolecule	115.935294588	zincdicarbonitrile	Zinc cyanide	C2N2Zn	VJHHEOJUJAQMPF-UHFFFAOYSA-N	557-21-1	NA	NA	NA	NA	11186	11365800	N#C[Zn]C#N	Chemical entities	Organic transition metal salts	Organic compounds	Organic salts	Organic metal salts	NA
624	T3D0728	Exogenous	NA	No indication of carcinogenicity to humans (not listed by IARC).	NA	SmallMolecule	101.925952988	difluorozinc	Zinc fluoride	F2Zn	BHHYHSUAOQUXJK-UHFFFAOYSA-L	7783-49-5	NA	NA	NA	NA	24551	22957	F[Zn]F	Chemical entities	Transition metal fluorides	Inorganic compounds	Mixed metal/non-metal compounds	Transition metal salts	NA
625	T3D0729	Exogenous	NA	No indication of carcinogenicity to humans (not listed by IARC).	NA	SmallMolecule	454.03010199	zinc(2+) ion bis(2,3,4,5,6-pentahydroxyhexanoate)	Zinc(II) gluconate	C12H22O14Zn	WHMDKBIGKVEYHS-UHFFFAOYNA-L	4468-02-04	HMDB32810	NA	NA	NA	158040	139049	[Zn++].OCC(O)C(O)C(O)C(O)C([O-])=O.OCC(O)C(O)C(O)C(O)C([O-])=O	Chemical entities	Medium-chain hydroxy acids and derivatives	Organic compounds	Organic acids and derivatives	Hydroxy acids and derivatives	NA
626	T3D0730	Exogenous	NA	No indication of carcinogenicity to humans (not listed by IARC).	NA	SmallMolecule	65.944796642	zinc(2+) ion dihydride	Zinc hydride	H2Zn	BSDVKYDHDPXIIG-UHFFFAOYSA-N	14018-82-7	NA	NA	NA	NA	22056524	10806557	[H-].[H-].[Zn++]	Chemical entities	Miscellaneous mixed metal/non-metals	Inorganic compounds	Mixed metal/non-metal compounds	Miscellaneous mixed metal/non-metals	NA
627	T3D0731	Exogenous	NA	No indication of carcinogenicity to humans (not listed by IARC).	NA	SmallMolecule	97.934625886	zinc(2+) ion dihydroxide	Zinc hydroxide	H2O2Zn	UGZADUVQMDAIAO-UHFFFAOYSA-L	20427-58-1	NA	NA	NA	NA	9812759	7988510	[OH-].[OH-].[Zn++]	Chemical entities	Transition metal hydroxides	Inorganic compounds	Mixed metal/non-metal compounds	Transition metal oxoanionic compounds	NA
628	T3D0732	Exogenous	NA	No indication of carcinogenicity to humans (not listed by IARC).	NA	SmallMolecule	191.852946446	zinc(2+) ion sulfinatosulfinate	Zinc dithionite	O4S2Zn	PENRVBJTRIYHOA-UHFFFAOYSA-L	7779-86-4	HMDB34906	NA	NA	NA	24517	22925	[Zn++].[O-]S(=O)S([O-])=O	Chemical entities	Transition metal dithionites	Inorganic compounds	Mixed metal/non-metal compounds	Transition metal oxoanionic compounds	NA
629	T3D0733	Exogenous	NA	No indication of carcinogenicity to humans (not listed by IARC).	NA	SmallMolecule	317.738083418	diiodozinc	Zinc iodide	I2Zn	UAYWVJHJZHQCIE-UHFFFAOYSA-L	10139-47-6	NA	NA	NA	NA	66278	59657	I[Zn]I	Chemical entities	Transition metal iodides	Inorganic compounds	Mixed metal/non-metal compounds	Transition metal salts	NA
630	T3D0734	Exogenous	NA	No indication of carcinogenicity to humans (not listed by IARC).	NA	SmallMolecule	231.861163104	zinc(2+) ion dihydrate molybdenum dihydroxide	Zinc molybdate	H6MoO4Zn	DCMCZXKWIFCESR-UHFFFAOYSA-L	13767-32-3	NA	NA	NA	NA	16213780	10626120	O.O.[OH-].[OH-].[Zn++].[Mo]	Chemical entities	Transition metal hydroxides	Inorganic compounds	Mixed metal/non-metal compounds	Transition metal oxoanionic compounds	NA
631	T3D0735	Exogenous	NA	Ingested nitrate or nitrite under conditions that result in endogenous nitrosation is probably carcinogenic to humans (Group 2A). (L135)	NA	SmallMolecule	187.90478232	zinc(2+) ion dinitrate	Zinc nitrate	N2O6Zn	ONDPHDOFVYQSGI-UHFFFAOYSA-N	7779-88-6	NA	NA	NA	NA	24518	22926	[Zn++].[O-]N(=O)=O.[O-]N(=O)=O	Chemical entities	Transition metal nitrates	Inorganic compounds	Mixed metal/non-metal compounds	Transition metal oxoanionic compounds	NA
632	T3D0736	Exogenous	NA	No indication of carcinogenicity to humans (not listed by IARC).	NA	SmallMolecule	79.9240612	oxozinc	Zinc oxide	OZn	XLOMVQKBTHCTTD-UHFFFAOYSA-N	1314-13-2	HMDB34908	NA	C12570	NA	3007857	2277402	O=[Zn]	Chemical entities	Transition metal oxides	Inorganic compounds	Mixed metal/non-metal compounds	Transition metal organides	NA
633	T3D0737	Exogenous	NA	No indication of carcinogenicity to humans (not listed by IARC).	NA	SmallMolecule	97.934625886	peroxol zinc	Zinc peroxide	H2O2Zn	DLINORNFHVEIFE-UHFFFAOYSA-N	1314-22-3	NA	NA	NA	NA	14809	14125	[Zn].OO	Chemical entities	Miscellaneous mixed metal/non-metals	Inorganic compounds	Mixed metal/non-metal compounds	Miscellaneous mixed metal/non-metals	NA
634	T3D0738	Exogenous	NA	No indication of carcinogenicity to humans (not listed by IARC).	NA	SmallMolecule	381.694279734	trizinc(2+) ion diphosphate	Zinc phosphate	O8P2Zn3	LRXTYHSAJDENHV-UHFFFAOYSA-H	7779-90-0	NA	NA	NA	NA	24519	22927	[Zn++].[Zn++].[Zn++].[O-]P([O-])([O-])=O.[O-]P([O-])([O-])=O	Chemical entities	Transition metal phosphates	Inorganic compounds	Mixed metal/non-metal compounds	Transition metal oxoanionic compounds	NA
635	T3D0739	Exogenous	NA	No indication of carcinogenicity to humans (not listed by IARC).	NA	SmallMolecule	253.734962758	trizinc(2+) ion diphosphanetriide	Zinc phosphide	P2Zn3	IGSZOEHCOKSBEI-UHFFFAOYSA-N	1314-84-7	NA	NA	NA	NA	25113606	21241504	[P-3].[P-3].[Zn++].[Zn++].[Zn++]	Chemical entities	Miscellaneous mixed metal/non-metals	Inorganic compounds	Mixed metal/non-metal compounds	Miscellaneous mixed metal/non-metals	NA
636	T3D0740	Exogenous	NA	No indication of carcinogenicity to humans (not listed by IARC).	NA	SmallMolecule	315.931865468	bis[(1-oxidopyridin-1-ium-2-yl)sulfanyl]zinc	Zinc pyrithione	C10H8N2O2S2Zn	OTPSWLRZXRHDNX-UHFFFAOYSA-L	13463-41-7	NA	NA	C13427	NA	26041	24255	[O-][N+]1=CC=CC=C1S[Zn]SC1=CC=CC=[N+]1[O-]	Chemical entities	Pyridinium derivatives	Organic compounds	Organoheterocyclic compounds	Pyridines and derivatives	Aromatic heteromonocyclic compounds
637	T3D0741	Exogenous	NA	No indication of carcinogenicity to humans (not listed by IARC).	NA	SmallMolecule	301.770218534	dizinc(2+) ion (phosphonatooxy)phosphonate	Zinc pyrophosphate	O7P2Zn2	OMSYGYSPFZQFFP-UHFFFAOYSA-J	7446-26-6	NA	NA	NA	NA	62641	56393	[Zn++].[Zn++].[O-]P([O-])(=O)OP([O-])([O-])=O	Chemical entities	Transition metal pyrophosphates	Inorganic compounds	Mixed metal/non-metal compounds	Transition metal oxoanionic compounds	NA
638	T3D0742	Exogenous	NA	3, not classifiable as to its carcinogenicity to humans. (L135)	NA	SmallMolecule	143.845668406	selanylidenezinc	Zinc selenide	SeZn	SBIBMFFZSBJNJF-UHFFFAOYSA-N	1315-09-9	NA	NA	NA	NA	4298215	3504161	[Zn]=[Se]	Chemical entities	Miscellaneous mixed metal/non-metals	Inorganic compounds	Mixed metal/non-metal compounds	Miscellaneous mixed metal/non-metals	NA
639	T3D0743	Exogenous	NA	No indication of carcinogenicity to humans (not listed by IARC).	NA	SmallMolecule	630.492942812	zinc(2+) ion nonadecanoate octadecan-1-olate	Zinc stearate	C37H74O3Zn	DRTRXJNQNGOVCT-UHFFFAOYSA-M	557-05-1	NA	NA	NA	NA	11178	30780121	[Zn++].CCCCCCCCCCCCCCCCCC[O-].CCCCCCCCCCCCCCCCCCC([O-])=O	Chemical entities	Long-chain fatty acids	Organic compounds	Lipids and lipid-like molecules	Fatty Acyls	NA
640	T3D0744	Exogenous	NA	No indication of carcinogenicity to humans (not listed by IARC).	10 to 30 grams for and adult human. (T8)	SmallMolecule	159.880875756	zinc(2+) ion sulfate	Zinc sulfate	O4SZn	NWONKYPBYAMBJT-UHFFFAOYSA-L	7733-02-0	HMDB34907	NA	NA	NA	24424	22833	[Zn++].[O-]S([O-])(=O)=O	Chemical entities	Transition metal sulfates	Inorganic compounds	Mixed metal/non-metal compounds	Transition metal oxoanionic compounds	NA
641	T3D0745	Exogenous	NA	No indication of carcinogenicity to humans (not listed by IARC).	NA	SmallMolecule	95.901217268	sulfanylidenezinc	Zinc sulfide	SZn	WGPCGCOKHWGKJJ-UHFFFAOYSA-N	1314-98-3	NA	NA	NA	NA	14821	14137	S=[Zn]	Chemical entities	Transition metal sulfides	Inorganic compounds	Mixed metal/non-metal compounds	Transition metal organides	NA
642	T3D0746	Exogenous	NA	No indication of carcinogenicity to humans (not listed by IARC).	NA	SmallMolecule	193.835369331	tellanylidenezinc	Zinc telluride	TeZn	NSRBDSZKIKAZHT-UHFFFAOYSA-N	1315-11-3	NA	NA	NA	NA	3362486	2608340	[Zn]=[Te]	Chemical entities	Metalloid salts	Inorganic compounds	Mixed metal/non-metal compounds	Metalloid salts	NA
643	T3D0747	Exogenous	NA	No indication of carcinogenicity to humans (not listed by IARC).	NA	SmallMolecule	205.896492341	difluorozinc; tetrafluorosilane	Zinc silicofluoride	F6SiZn	WHTCETABRQYYES-UHFFFAOYSA-L	16871-71-9	NA	NA	NA	NA	28116	21171229	F[Zn]F.F[Si](F)(F)F	Chemical entities	Metalloid fluorides	Inorganic compounds	Mixed metal/non-metal compounds	Metalloid salts	NA
644	T3D0748	Exogenous	NA	No indication of carcinogenicity to humans (not listed by IARC).	NA	SmallMolecule	122.007396898	diethylzinc	Diethylzinc	C4H10Zn	HQWPLXHWEZZGKY-UHFFFAOYSA-N	557-20-0	NA	NA	NA	NA	11185	10413128	CC[Zn]CC	Chemical entities	Hydrocarbon derivatives	Organic compounds	Hydrocarbon derivatives	NA	NA
645	T3D0749	Exogenous	NA	No indication of carcinogenicity to humans (not listed by IARC).	NA	SmallMolecule	93.97609677	dimethylzinc	Dimethylzinc	C2H6Zn	AXAZMDOAUQTMOW-UHFFFAOYSA-N	544-97-8	NA	NA	NA	NA	11010	10254473	C[Zn]C	Chemical entities	Dialkylzincs	Organic compounds	Organometallic compounds	Organotransition metal compounds	Aliphatic acyclic compounds
646	T3D0753	Exogenous	NA	No indication of carcinogenicity to humans (not listed by IARC).	200 to 300 milligrams for an adult human (cyanide salts). (T86)	SmallMolecule	88.932675084	coppercarbonitrile	Copper(I) cyanide	CCuN	DULSAGLWMRMKCQ-UHFFFAOYSA-N	544-92-3	NA	NA	NA	NA	2724144	11541466	[Cu]C#N	Chemical entities	Organic transition metal salts	Organic compounds	Organic salts	Organic metal salts	Aliphatic acyclic compounds
647	T3D0754	Exogenous	NA	No indication of carcinogenicity to humans (not listed by IARC).	200 to 300 milligrams for an adult human (cyanide salts). (T86)	SmallMolecule	52.00614801	carbononitridic cyanide	Cyanogen	C2N2	JMANVNJQNLATNU-UHFFFAOYSA-N	460-19-5	NA	NA	NA	NA	9999	9605	N#CC#N	Chemical entities	Cyanogens	Organic compounds	Organic nitrogen compounds	Organonitrogen compounds	Aliphatic acyclic compounds
648	T3D0755	Exogenous	NA	No indication of carcinogenicity to humans (not listed by IARC).	200 to 300 milligrams for an adult human (cyanide salts). (T86)	SmallMolecule	104.921411652	carbononitridic bromide	Cyanogen bromide	CBrN	ATDGTVJJHBUTRL-UHFFFAOYSA-N	506-68-3	NA	NA	NA	NA	10476	10044	BrC#N	Chemical entities	Cyanogens	Organic compounds	Organic nitrogen compounds	Organonitrogen compounds	Aliphatic acyclic compounds
649	T3D0756	Exogenous	NA	No indication of carcinogenicity to humans (not listed by IARC).	200 to 300 milligrams for an adult human (cyanide salts). (T86)	SmallMolecule	60.971926712	carbononitridic chloride	Cyanogen chloride	CClN	QPJDMGCKMHUXFD-UHFFFAOYSA-N	506-77-4	NA	NA	NA	NA	10477	10045	ClC#N	Chemical entities	Cyanogens	Organic compounds	Organic nitrogen compounds	Organonitrogen compounds	Aliphatic acyclic compounds
650	T3D0758	Exogenous	NA	No indication of carcinogenicity to humans (not listed by IARC).	200 to 300 milligrams for an adult human (cyanide salts). (T86)	SmallMolecule	152.907542425	carbononitridic iodide	Cyanogen iodide	CIN	WPBXOELOQKLBDF-UHFFFAOYSA-N	506-78-5	NA	NA	NA	NA	10478	10046	IC#N	Chemical entities	Cyanogens	Organic compounds	Organic nitrogen compounds	Organonitrogen compounds	Aliphatic acyclic compounds
651	T3D0759	Exogenous	NA	No indication of carcinogenicity to humans (not listed by IARC).	200 to 300 milligrams for an adult human (cyanide salts). (T86)	SmallMolecule	91.968739165	calciumdicarbonitrile	Calcium cyanide	C2CaN2	OEYMAKISKGNYAV-UHFFFAOYSA-N	592-01-8	NA	NA	NA	NA	11590	21246939	N#C[Ca]C#N	Chemical entities	Organonitrogen compounds	Organic compounds	Organic nitrogen compounds	Organonitrogen compounds	NA
652	T3D0760	Exogenous	NA	No indication of carcinogenicity to humans (not listed by IARC).	200 to 300 milligrams for an adult human (cyanide salts). (T86)	SmallMolecule	76.009518828	ammonium cyanosulfanide	Ammonium thiocyanate	CH4N2S	SOIFLUNRINLCBN-UHFFFAOYSA-N	1762-95-4	NA	NA	NA	NA	15666	14901	[NH4+].[S-]C#N	Chemical entities	Thiocyanates	Organic compounds	Organosulfur compounds	Thiocyanates	Aliphatic acyclic compounds
653	T3D0761	Exogenous	NA	No indication of carcinogenicity to humans (not listed by IARC).	200 to 300 milligrams for an adult human (cyanide salts). (T86)	SmallMolecule	64.966780866	potassiumcarbonitrile	Potassium cyanide	CKN	YUZRZFQHUCKACF-UHFFFAOYSA-N	151-50-8	NA	NA	NA	CPD-7082	9032	18934793	[K]C#N	Chemical entities	Organic alkali metal salts	Organic compounds	Organic salts	Organic metal salts	Aliphatic acyclic compounds
654	T3D0762	Exogenous	NA	No indication of carcinogenicity to humans (not listed by IARC).	200 to 300 milligrams for an adult human (cyanide salts). (T86)	SmallMolecule	328.844506746	iron(3+) ion tripotassium hexakis(iminomethanide)	Potassium ferricyanide	C6FeK3N6	BYGOPQKDHGXNCD-UHFFFAOYSA-N	13746-66-2	NA	NA	NA	NA	26250	24458	[K+].[K+].[K+].[Fe+3].[C-]#N.[C-]#N.[C-]#N.[C-]#N.[C-]#N.[C-]#N	Chemical entities	Transition metal nitrides	Inorganic compounds	Mixed metal/non-metal compounds	Transition metal organides	NA
655	T3D0763	Exogenous	NA	No indication of carcinogenicity to humans (not listed by IARC).	200 to 300 milligrams for an adult human (cyanide salts). (T86)	SmallMolecule	367.806019287	\xce\xbb\xe2\x81\xb6-iron(6+) ion tetrapotassium hexakis(iminomethanide)	Potassium ferrocyanide	C6FeK4N6	AWDBHOZBRXWRKS-UHFFFAOYSA-N	13943-58-3	NA	NA	NA	NA	11963580	10137748	[K+].[K+].[K+].[K+].[Fe+6].[C-]#N.[C-]#N.[C-]#N.[C-]#N.[C-]#N.[C-]#N	Chemical entities	Transition metal nitrides	Inorganic compounds	Mixed metal/non-metal compounds	Transition metal organides	NA
656	T3D0764	Exogenous	NA	No indication of carcinogenicity to humans (not listed by IARC).	200 to 300 milligrams for an adult human (cyanide salts). (T86)	SmallMolecule	130.932237994	argoncarbonitrile; potassiumcarbonitrile	Potassium silver cyanide	C2ArKN2	LGSAQQPCFCHYSE-UHFFFAOYSA-N	506-61-6	NA	NA	NA	NA	10474	NA	[Ar]C#N.[K]C#N	Chemical entities	Organic alkali metal salts	Organic compounds	Organic salts	Organic metal salts	NA
657	T3D0765	Exogenous	NA	No indication of carcinogenicity to humans (not listed by IARC).	200 to 300 milligrams for an adult human (cyanide salts). (T86)	SmallMolecule	132.908167025	silver(1+) ion iminomethanide	Silver cyanide	CAgN	LFAGQMCIGQNPJG-UHFFFAOYSA-N	506-64-9	NA	NA	NA	NA	2724003	18984171	[Ag+].[C-]#N	Chemical entities	Transition metal nitrides	Inorganic compounds	Mixed metal/non-metal compounds	Transition metal organides	NA
658	T3D0766	Exogenous	NA	No indication of carcinogenicity to humans (not listed by IARC).	200 to 300 milligrams for an adult human (cyanide salts). (T86)	SmallMolecule	48.99284368	sodiumcarbonitrile	Sodium cyanide	CNNa	RTVFYQXEHKQMKO-UHFFFAOYSA-N	143-33-9	NA	NA	NA	CPD0-1610	8929	11677276	[Na]C#N	Chemical entities	Organic alkali metal salts	Organic compounds	Organic salts	Organic metal salts	Aliphatic acyclic compounds
659	T3D0767	Exogenous	NA	No indication of carcinogenicity to humans (not listed by IARC).	200 to 300 milligrams for an adult human (cyanide salts). (T86)	SmallMolecule	303.912464863	\xce\xbb\xc2\xb2-iron(2+) ion tetrasodium hexakis(iminomethanide)	Sodium ferrocyanide	C6FeN6Na4	GTSHREYGKSITGK-UHFFFAOYSA-N	13601-19-9	NA	NA	NA	NA	26129	24340	[Na+].[Na+].[Na+].[Na+].[Fe++].[C-]#N.[C-]#N.[C-]#N.[C-]#N.[C-]#N.[C-]#N	Chemical entities	Transition metal nitrides	Inorganic compounds	Mixed metal/non-metal compounds	Transition metal organides	NA
660	T3D0768	Exogenous	NA	No indication of carcinogenicity to humans (not listed by IARC).	200 to 300 milligrams for an adult human (cyanide salts). (T86)	SmallMolecule	261.927840135	\xce\xbb\xe2\x81\xb4-iron(4+) ion disodium pentakis(iminomethanide) oxoazanide	Sodium nitroprusside	C5FeN6Na2O	PECOKVKJVPMJBN-UHFFFAOYSA-N	14402-89-2	NA	DB00325	NA	NA	11963579	10137747	[Na+].[Na+].[Fe+4].[N-]=O.[C-]#N.[C-]#N.[C-]#N.[C-]#N.[C-]#N	Chemical entities	Transition metal nitrides	Inorganic compounds	Mixed metal/non-metal compounds	Transition metal organides	NA
661	T3D0769	Exogenous	NA	No indication of carcinogenicity to humans (not listed by IARC).	200 to 300 milligrams for an adult human (cyanide salts). (T86)	SmallMolecule	99.050425826	trimethylsilanecarbonitrile	Trimethylsilyl cyanide	C4H9NSi	LEIMLDGFXIOXMT-UHFFFAOYSA-N	7677-24-9	NA	NA	NA	NA	82115	74110	C[Si](C)(C)C#N	Chemical entities	Trialkylsilanes	Organic compounds	Organometallic compounds	Organometalloid compounds	Aliphatic acyclic compounds
662	T3D0770	Endogenous	-0.31	Ethanol in alcoholic beverages is carcinogenic to humans (Group 1). (L135)	The fatal dose of ethanol is 300-400 mL of pure ethanol (600-800 mL of 50% spirits), for the average adult if consumed in less than one hour. More specifically, the lethal dose of alcohol is 5-8g/kg (3g/kg for children).	SmallMolecule	46.041864814	ethanol	Ethanol	C2H6O	LFQSCWFLJHTTHZ-UHFFFAOYSA-N	64-17-5	HMDB00108	DB00898	C00469	ETOH	702	682	CCO	Organic compounds	Primary alcohols	Organic oxygen compounds	Organooxygen compounds	Alcohols and polyols	Aliphatic acyclic compounds
663	T3D0771	Endogenous	-0.77	No indication of carcinogenicity to humans (not listed by IARC).	NA	SmallMolecule	32.02621475	methanol	Methanol	CH4O	OKKJLVBELUTLKV-UHFFFAOYSA-N	67-56-1	HMDB01875	NA	C00132	3-OH-BENZYL-ALCOHOL	887	864	CO	Organic compounds	Primary alcohols	Organic oxygen compounds	Organooxygen compounds	Alcohols and polyols	Aliphatic acyclic compounds
664	T3D0772	Exogenous	NA	No indication of carcinogenicity to humans (not listed by IARC).	NA	SmallMolecule	62.036779436	ethane-1,2-diol	Ethylene glycol	C2H6O2	LYCAIKOWRPUZTN-UHFFFAOYSA-N	107-21-1	NA	NA	C01380	CPD-347	174	NA	OCCO	Chemical entities	1,2-diols	Organic compounds	Organic oxygen compounds	Organooxygen compounds	Aliphatic acyclic compounds
665	T3D0776	Exogenous	NA	No indication of carcinogenicity to humans (not listed by IARC).	200 to 300 milligrams for an adult human (cyanide salts). (T86)	SmallMolecule	80.961695488	potassium cyanate	Potassium cyanate	CKNO	GKKCIDNWFBPDBW-UHFFFAOYSA-M	590-28-3	NA	NA	C19067	NA	11378442	11053	[K]OC#N	Chemical entities	Metal cyanates	Organic compounds	Organic oxygen compounds	Organic oxoanionic compounds	Aliphatic acyclic compounds
666	T3D0777	Exogenous	NA	No indication of carcinogenicity to humans (not listed by IARC).	200 to 300 milligrams for an adult human (cyanide salts). (T86)	SmallMolecule	43.005813659	carboximidoyloxidane	Isocyanic acid	CHNO	OWIKHYCFFJSOEH-UHFFFAOYSA-N	75-13-8	NA	NA	NA	NA	6347	6107	N=C=O	Chemical entities	Organooxygen compounds	Organic compounds	Organic oxygen compounds	Organooxygen compounds	Aliphatic acyclic compounds
667	T3D0778	Exogenous	NA	3, not classifiable as to its carcinogenicity to humans. (L135)	200 to 300 milligrams for an adult human (cyanide salts). (T86)	SmallMolecule	99.014269855	3-isothiocyanatoprop-1-ene	Allyl isothiocyanate	C4H5NS	ZOJBYZNEUISWFT-UHFFFAOYSA-N	57-06-7	HMDB05843	NA	C19317	NA	5971	21105854	C=CCN=C=S	NA	NA	NA	NA	NA	NA
668	T3D0780	Exogenous	0.94	No indication of carcinogenicity to humans (not listed by IARC).	200 to 300 milligrams for an adult human (cyanide salts). (T86)	SmallMolecule	72.998619791	isothiocyanatomethane	Methyl isothiocyanate	C2H3NS	LGDSHSYDSCRFAB-UHFFFAOYSA-N	556-61-6	HMDB34106	NA	C18587	CPD-10560	11167	10694	CN=C=S	Chemical entities	Isothiocyanates	Organic compounds	Organosulfur compounds	Isothiocyanates	Aliphatic acyclic compounds
669	T3D0781	Exogenous	NA	No indication of carcinogenicity to humans (not listed by IARC).	200 to 300 milligrams for an adult human (cyanide salts). (T86)	SmallMolecule	135.014269855	isothiocyanatobenzene	Phenyl isothiocyanate	C7H5NS	QKFJKGMPGYROCL-UHFFFAOYSA-N	103-72-0	NA	NA	NA	CPD-1125	7673	7390	S=C=NC1=CC=CC=C1	Chemical entities	Benzene and substituted derivatives	Organic compounds	Benzenoids	Benzene and substituted derivatives	Aromatic homomonocyclic compounds
670	T3D0782	Exogenous	NA	No indication of carcinogenicity (not listed by IARC). (L135)	NA	SmallMolecule	198.0389047	4,6-dinitrobenzene-1,3-diamine	1,3-Dinitrobenzene	C6H6N4O4	DFBUFGZWPXQRJV-UHFFFAOYSA-N	99-65-0	NA	NA	NA	NA	291796	257460	NC1=CC(N)=C(C=C1[N+]([O-])=O)[N+]([O-])=O	Chemical entities	Dinitroanilines	Organic compounds	Benzenoids	Benzene and substituted derivatives	Aromatic homomonocyclic compounds
671	T3D0784	Exogenous	NA	No indication of carcinogenicity to humans (not listed by IARC).	NA	SmallMolecule	179.930033217	1,3,5-trichlorobenzene	1,3,5-Trichlorobenzene	C6H3Cl3	XKEFYDZQGKAQCN-UHFFFAOYSA-N	108-70-3	NA	DB03836	NA	DIHYDRO-DIOH-BENZOATE	7950	7662	ClC1=CC(Cl)=CC(Cl)=C1	Chemical entities	Chlorobenzenes	Organic compounds	Benzenoids	Benzene and substituted derivatives	Aromatic homomonocyclic compounds
672	T3D0786	Exogenous	NA	Organic lead compounds are not classifiable as to their carcinogenicity to humans (Group 3). To the extent that organic lead compounds are metabolized in part to ionic lead, they are expected to exert the toxicities associated with inorganic lead (Group 2A, probably carcinogenic to humans). (L135)	200 to 300 milligrams for an adult human (cyanide salts). (T86)	SmallMolecule	323.92692524	bis(cyanosulfanyl)plumbane	Lead thiocyanate	C2N2PbS2	VRNINGUKUJWZTH-UHFFFAOYSA-L	592-87-0	NA	NA	NA	NA	11616	11127	N#CS[Pb]SC#N	Chemical entities	Metal thiocyanates	Organic compounds	Organosulfur compounds	Thiocyanates	NA
673	T3D0791	Exogenous	NA	1, carcinogenic to humans. (L135)	NA	SmallMolecule	238.050782583	(\xc2\xb2\xc2\xb3\xe2\x81\xb8U)uranium	Uranium-238	U	JFALSRSLKYAFGM-IGMARMGPSA-N	7440-61-1	NA	NA	NA	NA	23989	NA	[238U]	Chemical entities	Homogeneous actinide compounds	Inorganic compounds	Homogeneous metal compounds	Homogeneous actinide compounds	NA
674	T3D0792	Exogenous	NA	1, carcinogenic to humans. (L224)	NA	Crystal	275.894510486	NA	Crocidolite Asbestos	(Na, K)<sub>0-1</sub>Na<sub>2</sub>Fe<sup>3+</sup><sub>2</sub>Mg<sub>3</sub>Si<sub>8</sub>O<sub>22</sub>(OH)<sub>2</sub>	CWBIFDGMOSWLRQ-UHFFFAOYSA-N	12001-28-4	NA	NA	NA	NA	25477	23777	O.[Mg++].[Mg++].[Mg++].O[Si]([O-])([O-])[O-].O[Si]([O-])([O-])[O-]	NA	NA	NA	NA	NA	NA
675	T3D0793	Exogenous	NA	1, carcinogenic to humans. (L224)	NA	Crystal	NA	NA	Tremolite Asbestos	(Na, K)<sub>0-1</sub>Ca<sub>2</sub>Mg<sub>5</sub>Si<sub>8</sub>O<sub>22</sub>(OH)<sub>2</sub>	NA	77536-68-6	NA	NA	NA	NA	NA	NA	NA	NA	NA	NA	NA	NA	NA
676	T3D0794	Exogenous	NA	1, carcinogenic to humans. (L224)	NA	Crystal	NA	NA	Actinolite Asbestos	(Na, K)<sub>0-1</sub>Ca<sub>2</sub>(Mg, Fe)<sub>5</sub>Si<sub>8</sub>O<sub>22</sub>(OH)<sub>2</sub>	NA	77536-66-4	NA	NA	NA	NA	NA	NA	NA	NA	NA	NA	NA	NA	NA
677	T3D0795	Exogenous	NA	1, carcinogenic to humans. (L224)	NA	Crystal	NA	NA	Anthophyllite Asbestos	(Na, K)<sub>0-1</sub>Mg<sub>2</sub>(Mg, Fe)<sub>5</sub>Si<sub>8</sub>O<sub>22</sub>(OH)<sub>2</sub>, Mg/(Mg + Fe) > 0.6	NA	77536-67-5	NA	NA	NA	NA	NA	NA	NA	NA	NA	NA	NA	NA	NA
678	T3D0796	Exogenous	NA	No indication of carcinogenicity to humans (not listed by IARC).	NA	SmallMolecule	119.900002251	tin(4+) ion	Tin	Sn	SYRHIZPPCHMRIT-UHFFFAOYSA-N	7440-31-5	HMDB01960	NA	NA	CPD-8961	NA	10620886	[Sn+4]	Chemical entities	Homogeneous post-transition metal compounds	Inorganic compounds	Homogeneous metal compounds	Homogeneous post-transition metal compounds	NA
679	T3D0797	Exogenous	NA	No indication of carcinogenicity to humans (not listed by IARC).	NA	SmallMolecule	255.052302296	2-chloro-5-{[2-(nitroamino)-4,5-dihydro-1H-imidazol-1-yl]methyl}pyridine	Imidacloprid	C9H10ClN5O2	YWTYJOPNNQFBPC-UHFFFAOYSA-N	105827-78-9	HMDB40292	NA	C11110	NA	86418	77934	ClC1=NC=C(CN2CCN=C2NN(=O)=O)C=C1	Chemical entities	Nitroguanidines	Organic compounds	Organic nitrogen compounds	Organonitrogen compounds	Aromatic heteromonocyclic compounds
680	T3D0798	Exogenous	NA	No indication of carcinogenicity to humans (not listed by IARC).	NA	SmallMolecule	435.938706104	5-amino-1-[2,6-dichloro-4-(trifluoromethyl)phenyl]-4-trifluoromethanesulfinyl-1H-pyrazole-3-carbonitrile	Fipronil	C12H4Cl2F6N4OS	ZOCSXAVNDGMNBV-UHFFFAOYSA-N	120068-37-3	NA	NA	C11099	NA	3352	3235	NC1=C(C(=NN1C1=C(Cl)C=C(C=C1Cl)C(F)(F)F)C#N)S(=O)C(F)(F)F	Chemical entities	Phenylpyrazoles	Organic compounds	Organoheterocyclic compounds	Azoles	Aromatic heteromonocyclic compounds
681	T3D0799	Exogenous	1.17	No indication of carcinogenicity to humans (not listed by IARC).	40 to 60 mg (<1 mg/kg) for an adult human. (T36)	SmallMolecule	162.115698458	3-(1-methylpyrrolidin-2-yl)pyridine	Nicotine	C10H14N2	SNICXCGAKADSCV-UHFFFAOYNA-N	54-11-5	HMDB14330	DB00184	C00745	NICOTINE	942	917	CN1CCCC1C1=CN=CC=C1	NA	NA	NA	NA	NA	NA
682	T3D0800	Exogenous	4.1	No indication of carcinogenicity to humans (not listed by IARC).	NA	SmallMolecule	354.110338308	(1S,13S)-16,17-dimethoxy-2,7,20-trioxapentacyclo[11.8.0.0\xc2\xb3,\xc2\xb9\xc2\xb9.0\xe2\x81\xb4,\xe2\x81\xb8.0\xc2\xb9\xe2\x81\xb4,\xc2\xb9\xe2\x81\xb9]henicosa-3(11),4(8),9,14,16,18-hexaen-12-one	Rotenone	C20H18O6	NZVPMEQJVQAGNB-MSOLQXFVSA-N	83-79-4	HMDB34436	NA	C07593	CPD-5741	6758	6500	[H][C@@]12COC3=CC(OC)=C(OC)C=C3[C@]1([H])C(=O)C1=C(O2)C2=C(OCC2)C=C1	Chemical entities	Rotenones	Organic compounds	Phenylpropanoids and polyketides	Isoflavonoids	Aromatic heteropolycyclic compounds
683	T3D0801	Exogenous	NA	2B, possibly carcinogenic to humans. (L135)	NA	SmallMolecule	233.985049536	2-(2,4-dichlorophenoxy)propanoic acid	Dichlorprop	C9H8Cl2O3	MZHCENGPTKEIGP-UHFFFAOYSA-N	120-36-5	NA	NA	C11020	CPD-7275	8427	8120	CC(OC1=CC=C(Cl)C=C1Cl)C(O)=O	Chemical entities	2-phenoxypropionic acids	Organic compounds	Benzenoids	Benzene and substituted derivatives	Aromatic homomonocyclic compounds
684	T3D0802	Exogenous	NA	2B, possibly carcinogenic to humans. (L135)	NA	SmallMolecule	248.0006996	4-(2,4-dichlorophenoxy)butanoic acid	2,4-Dichlorophenoxybutyric acid	C10H10Cl2O3	YIVXMZJTEQBPQO-UHFFFAOYSA-N	94-82-6	NA	NA	C14404	CPD-335	1489	1444	OC(=O)CCCOC1=CC=C(Cl)C=C1Cl	Chemical entities	Dichlorobenzenes	Organic compounds	Benzenoids	Benzene and substituted derivatives	Aromatic homomonocyclic compounds
685	T3D0803	Exogenous	NA	2B, possibly carcinogenic to humans. (L135)	NA	SmallMolecule	253.930427147	2-(2,4,5-trichlorophenoxy)acetic acid	2,4,5-Trichlorophenoxyacetic acid	C8H5Cl3O3	SMYMJHWAQXWPDB-UHFFFAOYSA-N	93-76-5	NA	NA	C07100	CPD-121	1480	1435	OC(=O)COC1=CC(Cl)=C(Cl)C=C1Cl	Chemical entities	Chlorophenoxyacetates	Organic compounds	Benzenoids	Benzene and substituted derivatives	Aromatic homomonocyclic compounds
686	T3D0804	Exogenous	NA	2B, possibly carcinogenic to humans. (L135)	NA	SmallMolecule	200.024021861	2-(4-chloro-2-methylphenoxy)acetic acid	2-Methyl-4-chlorophenoxyacetic acid	C9H9ClO3	WHKUVVPPKQRRBV-UHFFFAOYSA-N	94-74-6	NA	NA	C18528	NA	7204	6935	CC1=CC(Cl)=CC=C1OCC(O)=O	Chemical entities	Chlorophenoxyacetates	Organic compounds	Benzenoids	Benzene and substituted derivatives	Aromatic homomonocyclic compounds
687	T3D0805	Exogenous	NA	No indication of carcinogenicity to humans (not listed by IARC).	NA	SmallMolecule	228.055321989	4-(4-chloro-2-methylphenoxy)butanoic acid	4-(4-Chloro-2-methylphenoxy)butanoic acid	C11H13ClO3	LLWADFLAOKUBDR-UHFFFAOYSA-N	94-81-5	NA	NA	C18529	NA	7207	6938	CC1=CC(Cl)=CC=C1OCCCC(O)=O	Chemical entities	Phenol ethers	Organic compounds	Benzenoids	Phenol ethers	Aromatic homomonocyclic compounds
688	T3D0806	Exogenous	NA	2B, possibly carcinogenic to humans. (L135)	NA	SmallMolecule	214.039671925	2-(4-chloro-2-methylphenoxy)propanoic acid	Methylchlorophenoxypropionic acid	C10H11ClO3	WNTGYJSOUMFZEP-UHFFFAOYSA-N	93-65-2	NA	NA	C18742	CPD0-1524	7153	6886	CC(OC1=CC=C(Cl)C=C1C)C(O)=O	Chemical entities	2-phenoxypropionic acids	Organic compounds	Benzenoids	Benzene and substituted derivatives	Aromatic homomonocyclic compounds
689	T3D0807	Exogenous	NA	No indication of carcinogenicity to humans (not listed by IARC).	NA	SmallMolecule	219.969399472	3,6-dichloro-2-methoxybenzoic acid	Dicamba	C8H6Cl2O3	IWEDIXLBFLAXBO-UHFFFAOYSA-N	1918-00-9	NA	NA	NA	NA	NA	NA	COC1=C(Cl)C=CC(Cl)=C1C(O)=O	Chemical entities	O-methoxybenzoic acids and derivatives	Organic compounds	Benzenoids	Benzene and substituted derivatives	Aromatic homomonocyclic compounds
690	T3D0808	Exogenous	-4.5	No indication of carcinogenicity to humans (not listed by IARC).	35 mg/kg	SmallMolecule	256.053403872	1-methyl-4-(1-methylpyridin-1-ium-4-yl)pyridin-1-ium dichloride	Paraquat dichloride	C12H14Cl2N2	FIKAKWIAUPDISJ-UHFFFAOYSA-L	1910-42-5	HMDB33121	NA	C00225	NA	15938	15146	[Cl-].[Cl-].C[N+]1=CC=C(C=C1)C1=CC=[N+](C)C=C1	Chemical entities	Bipyridines and oligopyridines	Organic compounds	Organoheterocyclic compounds	Pyridines and derivatives	Aromatic heteromonocyclic compounds
691	T3D0810	Exogenous	3.52	No indication of carcinogenicity to humans (not listed by IARC).	NA	SmallMolecule	269.118256596	2-chloro-N-(2,6-diethylphenyl)-N-(methoxymethyl)acetamide	Alachlor	C14H20ClNO2	XCSGPAVHZFQHGE-UHFFFAOYSA-N	15972-60-8	HMDB31766	NA	C10928	NA	2078	1994	CCC1=CC=CC(CC)=C1N(COC)C(=O)CCl	Chemical entities	Anilides	Organic compounds	Benzenoids	Benzene and substituted derivatives	Aromatic homomonocyclic compounds
692	T3D0811	Exogenous	NA	No indication of carcinogenicity to humans (not listed by IARC).	NA	SmallMolecule	269.118256596	2-chloro-N-(ethoxymethyl)-N-(2-ethyl-6-methylphenyl)acetamide	Acetochlor	C14H20ClNO2	VTNQPKFIQCLBDU-UHFFFAOYSA-N	34256-82-1	NA	NA	C10925	ALPHA-NAPHTHALENEACETAMIDE	1988	1911	CCOCN(C(=O)CCl)C1=C(C)C=CC=C1CC	Chemical entities	Anilides	Organic compounds	Benzenoids	Benzene and substituted derivatives	Aromatic homomonocyclic compounds
693	T3D0812	Exogenous	NA	No indication of carcinogenicity to humans (not listed by IARC).	NA	SmallMolecule	181.050394389	2-amino-4-[hydroxy(methyl)phosphoryl]butanoic acid	Glufosinate	C5H12NO4P	IAJOBQBIJHVGMQ-UHFFFAOYSA-N	51276-47-2	NA	DB02663	C05042	NA	4794	4630	CP(O)(=O)CCC(N)C(O)=O	Chemical entities	Alpha amino acids	Organic compounds	Organic acids and derivatives	Carboxylic acids and derivatives	Aliphatic acyclic compounds
694	T3D0813	Exogenous	NA	No indication of carcinogenicity to humans (not listed by IARC).	NA	SmallMolecule	457.158410711	2-phenyl-2-{[(2R,3R,4S,5S,6R)-3,4,5-trihydroxy-6-({[(2R,3R,4S,5S,6R)-3,4,5-trihydroxy-6-(hydroxymethyl)oxan-2-yl]oxy}methyl)oxan-2-yl]oxy}acetonitrile	Amygdalin	C20H27NO11	XUCIJNAGGSZNQT-SWRVSKMJSA-N	29883-15-6	HMDB35030	NA	C08325	NA	2180	2095	[H]C(O[C@]1([H])O[C@]([H])(CO[C@]2([H])O[C@]([H])(CO)[C@@]([H])(O)[C@]([H])(O)[C@@]2([H])O)[C@@]([H])(O)[C@]([H])(O)[C@@]1([H])O)(C#N)C1=CC=CC=C1	Chemical entities	Cyanogenic glycosides	Organic compounds	Organic oxygen compounds	Organooxygen compounds	Aromatic heteromonocyclic compounds
695	T3D0815	Exogenous	2.08	Angelicin plus ultraviolet A radiation is not classifiable as to its carcinogenicity to humans (Group 3). (L135)	NA	SmallMolecule	186.031694058	2H-furo[2,3-h]chromen-2-one	Angelicin	C11H6O3	XDROKJSWHURZGO-UHFFFAOYSA-N	523-50-2	HMDB33930	NA	C09060	NA	10658	10208	O=C1OC2=C(C=CC3=C2C=CO3)C=C1	Chemical entities	Angular furanocoumarins	Organic compounds	Phenylpropanoids and polyketides	Coumarins and derivatives	Aromatic heteropolycyclic compounds
696	T3D0816	Exogenous	NA	Not listed by IARC. IARC has assessed other furocoumarins, classifying 8-methoxypsoralen as carcinogenic to humans (Group 1), 5-methoxypsoralen as possibly carcinogenic to humans (Group 2A), and certain other furocoumarins as not being classifiable as to their carcinogenicity to humans (Group 3). (L135)	NA	SmallMolecule	216.042258744	5-methoxy-2H-furo[2,3-h]chromen-2-one	Isobergapten	C12H8O4	AJSPSRWWZBBIOR-UHFFFAOYSA-N	482-48-4	NA	NA	C18082	NA	68082	61394	COC1=CC2=C(C=CO2)C2=C1C=CC(=O)O2	Chemical entities	Angular furanocoumarins	Organic compounds	Phenylpropanoids and polyketides	Coumarins and derivatives	Aromatic heteropolycyclic compounds
697	T3D0819	Exogenous	NA	Not listed by IARC. IARC has assessed other furocoumarins, classifying 8-methoxypsoralen as carcinogenic to humans (Group 1), 5-methoxypsoralen as possibly carcinogenic to humans (Group 2A), and certain other furocoumarins as not being classifiable as to their carcinogenicity to humans (Group 3). (L135)	NA	SmallMolecule	216.042258744	6-methoxy-2H-furo[2,3-h]chromen-2-one	Sphondin	C12H8O4	DLCJNIBLOSKIQW-UHFFFAOYSA-N	483-66-9	NA	NA	C18081	NA	108104	97199	COC1=CC2=C(OC(=O)C=C2)C2=C1OC=C2	Chemical entities	Angular furanocoumarins	Organic compounds	Phenylpropanoids and polyketides	Coumarins and derivatives	Aromatic heteropolycyclic compounds
698	T3D0821	Exogenous	NA	Not listed by IARC. IARC has assessed other furocoumarins, classifying 8-methoxypsoralen as carcinogenic to humans (Group 1), 5-methoxypsoralen as possibly carcinogenic to humans (Group 2A), and certain other furocoumarins as not being classifiable as to their carcinogenicity to humans (Group 3). (L135)	NA	SmallMolecule	270.089208936	6-[(3-methylbut-2-en-1-yl)oxy]-2H-furo[2,3-h]chromen-2-one	Heratomin	C16H14O4	DSDJMMMGDPDPIX-UHFFFAOYSA-N	61265-06-3	NA	NA	NA	NA	181312	157738	CC(C)=CCOC1=CC2=C(OC(=O)C=C2)C2=C1OC=C2	Chemical entities	Angular furanocoumarins	Organic compounds	Phenylpropanoids and polyketides	Coumarins and derivatives	Aromatic heteropolycyclic compounds
699	T3D0822	Exogenous	NA	Not listed by IARC. IARC has assessed other furocoumarins, classifying 8-methoxypsoralen as carcinogenic to humans (Group 1), 5-methoxypsoralen as possibly carcinogenic to humans (Group 2A), and certain other furocoumarins as not being classifiable as to their carcinogenicity to humans (Group 3). (L135)	NA	SmallMolecule	246.05282343	5,6-dimethoxy-2H-furo[2,3-h]chromen-2-one	Pimpinellin	C13H10O5	BQPRWZCEKZLBHL-UHFFFAOYSA-N	131-12-4	NA	NA	C09285	NA	4825	4659	COC1=C(OC)C2=C(OC(=O)C=C2)C2=C1OC=C2	Chemical entities	Angular furanocoumarins	Organic compounds	Phenylpropanoids and polyketides	Coumarins and derivatives	Aromatic heteropolycyclic compounds
700	T3D0825	Exogenous	1.67	Not listed by IARC. IARC has assessed other furocoumarins, classifying 8-methoxypsoralen as carcinogenic to humans (Group 1), 5-methoxypsoralen as possibly carcinogenic to humans (Group 2A), and certain other furocoumarins as not being classifiable as to their carcinogenicity to humans (Group 3). (L135)	NA	SmallMolecule	186.031694058	7H-furo[3,2-g]chromen-7-one	Psoralen	C11H6O3	ZCCUUQDIBDJBTK-UHFFFAOYSA-N	66-97-7	HMDB34272	NA	C09305	PHYTOALEXIN-CMPD	6199	5964	O=C1OC2=C(C=C1)C=C1C=COC1=C2	Chemical entities	Psoralens	Organic compounds	Phenylpropanoids and polyketides	Coumarins and derivatives	Aromatic heteropolycyclic compounds
701	T3D0831	Exogenous	NA	Not listed by IARC. IARC has assessed other furocoumarins, classifying 8-methoxypsoralen as carcinogenic to humans (Group 1), 5-methoxypsoralen as possibly carcinogenic to humans (Group 2A), and certain other furocoumarins as not being classifiable as to their carcinogenicity to humans (Group 3). (L135)	NA	SmallMolecule	270.089208936	4-[(3-methylbut-2-en-1-yl)oxy]-7H-furo[3,2-g]chromen-7-one	Isoimperatorin	C16H14O4	IGWDEVSBEKYORK-UHFFFAOYSA-N	482-45-1	NA	NA	C16976	PHYTOALEXIN-CMPD	68081	61393	CC(C)=CCOC1=C2C=CC(=O)OC2=CC2=C1C=CO2	Chemical entities	Psoralens	Organic compounds	Phenylpropanoids and polyketides	Coumarins and derivatives	Aromatic heteropolycyclic compounds
702	T3D0834	Exogenous	NA	Not listed by IARC. IARC has assessed other furocoumarins, classifying 8-methoxypsoralen as carcinogenic to humans (Group 1), 5-methoxypsoralen as possibly carcinogenic to humans (Group 2A), and certain other furocoumarins as not being classifiable as to their carcinogenicity to humans (Group 3). (L135)	NA	SmallMolecule	338.151809192	4-{[(2E)-3,7-dimethylocta-2,6-dien-1-yl]oxy}-7H-furo[3,2-g]chromen-7-one	Bergamottin	C21H22O4	DBMJZOMNXBSRED-OQLLNIDSSA-N	7380-40-7	HMDB33782	NA	NA	NA	7251175	5584831	[H]\C(COC1=C2C=COC2=CC2=C1C=CC(=O)O2)=C(\C)CCC=C(C)C	Chemical entities	Terpene lactones	Organic compounds	Lipids and lipid-like molecules	Prenol lipids	Aromatic heteropolycyclic compounds
703	T3D0836	Exogenous	1.7	Methoxsalen plus UVA radiation is carcinogenic to humans (Group 1). (L135)	NA	SmallMolecule	216.042258744	9-methoxy-7H-furo[3,2-g]chromen-7-one	Methoxsalen	C12H8O4	QXKHYNVANLEOEG-UHFFFAOYSA-N	298-81-7	HMDB14693	DB00553	C01864	8-METHOXYFURANOCOUMARIN	4114	3971	COC1=C2OC(=O)C=CC2=CC2=C1OC=C2	Chemical entities	8-methoxypsoralens	Organic compounds	Phenylpropanoids and polyketides	Coumarins and derivatives	Aromatic heteropolycyclic compounds
704	T3D0838	Exogenous	NA	Not listed by IARC. IARC has assessed other furocoumarins, classifying 8-methoxypsoralen as carcinogenic to humans (Group 1), 5-methoxypsoralen as possibly carcinogenic to humans (Group 2A), and certain other furocoumarins as not being classifiable as to their carcinogenicity to humans (Group 3). (L135)	NA	SmallMolecule	270.089208936	9-[(3-methylbut-2-en-1-yl)oxy]-7H-furo[3,2-g]chromen-7-one	Imperatorin	C16H14O4	OLOOJGVNMBJLLR-UHFFFAOYSA-N	482-44-0	HMDB34376	NA	C09269	PHYTOALEXIN-CMPD	10212	9797	CC(C)=CCOC1=C2OC(=O)C=CC2=CC2=C1OC=C2	Chemical entities	Psoralens	Organic compounds	Phenylpropanoids and polyketides	Coumarins and derivatives	Aromatic heteropolycyclic compounds
705	T3D0842	Exogenous	NA	Not listed by IARC. IARC has assessed other furocoumarins, classifying 8-methoxypsoralen as carcinogenic to humans (Group 1), 5-methoxypsoralen as possibly carcinogenic to humans (Group 2A), and certain other furocoumarins as not being classifiable as to their carcinogenicity to humans (Group 3). (L135)	NA	SmallMolecule	384.193674006	5-{[(2E)-6-hydroxy-3,7,7-trimethyloct-2-en-1-yl]oxy}-2H,8H-pyrano[3,2-g]chromen-2-one	6,7-Dihydroxybergamottin	C23H28O5	VDZZXXJFQJNSPL-RVDMUPIBSA-N	145414-76-2	NA	NA	NA	NA	NA	21467726	C\C(CCC(O)C(C)(C)C)=C/COC1=C2C=CC(=O)OC2=CC2=C1C=CCO2	Chemical entities	Linear pyranocoumarins	Organic compounds	Phenylpropanoids and polyketides	Coumarins and derivatives	Aromatic heteropolycyclic compounds
706	T3D0843	Exogenous	NA	Not listed by IARC. IARC has assessed other furocoumarins, classifying 8-methoxypsoralen as carcinogenic to humans (Group 1), 5-methoxypsoralen as possibly carcinogenic to humans (Group 2A), and certain other furocoumarins as not being classifiable as to their carcinogenicity to humans (Group 3). (L135)	NA	SmallMolecule	246.05282343	4,9-dimethoxy-7H-furo[3,2-g]chromen-7-one	Isopimpinellin	C13H10O5	DFMAXQKDIGCMTL-UHFFFAOYSA-N	482-27-9	HMDB34312	NA	C02162	PHYTOALEXIN-CMPD	68079	61391	COC1=C2OC(=O)C=CC2=C(OC)C2=C1OC=C2	Chemical entities	8-methoxypsoralens	Organic compounds	Phenylpropanoids and polyketides	Coumarins and derivatives	Aromatic heteropolycyclic compounds
707	T3D0845	Exogenous	NA	Not listed by IARC. IARC has assessed other furocoumarins, classifying 8-methoxypsoralen as carcinogenic to humans (Group 1), 5-methoxypsoralen as possibly carcinogenic to humans (Group 2A), and certain other furocoumarins as not being classifiable as to their carcinogenicity to humans (Group 3). (L135)	NA	SmallMolecule	232.037173366	9-hydroxy-4-methoxy-7H-furo[3,2-g]chromen-7-one	9-Hydroxy-4-methoxypsoralen	C12H8O5	MVJHUMZXIJPVHV-UHFFFAOYSA-N	1603-47-0	HMDB36628	NA	NA	NA	3083726	2340886	COC1=C2C=CC(=O)OC2=C(O)C2=C1C=CO2	Chemical entities	5-methoxypsoralens	Organic compounds	Phenylpropanoids and polyketides	Coumarins and derivatives	Aromatic heteropolycyclic compounds
708	T3D0846	Exogenous	NA	Not listed by IARC. IARC has assessed other furocoumarins, classifying 8-methoxypsoralen as carcinogenic to humans (Group 1), 5-methoxypsoralen as possibly carcinogenic to humans (Group 2A), and certain other furocoumarins as not being classifiable as to their carcinogenicity to humans (Group 3). (L135)	NA	SmallMolecule	300.099773622	4-methoxy-9-[(3-methylbut-2-en-1-yl)oxy]-7H-furo[3,2-g]chromen-7-one	Phellopterin	C17H16O5	BMLZFLQMBMYVHG-UHFFFAOYSA-N	2543-94-4	NA	NA	C17047	NA	98608	89052	COC1=C2C=CC(=O)OC2=C(OCC=C(C)C)C2=C1C=CO2	Chemical entities	5-methoxypsoralens	Organic compounds	Phenylpropanoids and polyketides	Coumarins and derivatives	Aromatic heteropolycyclic compounds
709	T3D0855	Exogenous	NA	2B, possibly carcinogenic to humans. (L135)	NA	SmallMolecule	539.626232484	dodecachloropentacyclo[5.3.0.0\xc2\xb2,\xe2\x81\xb6.0\xc2\xb3,\xe2\x81\xb9.0\xe2\x81\xb4,\xe2\x81\xb8]decane	Mirex	C10Cl12	GVYLCNUFSHDAAW-UHFFFAOYSA-N	2385-85-5	HMDB59573	NA	C14184	DIHYDRO-DIOH-BENZOATE	16945	16054	ClC12C3(Cl)C4(Cl)C5(Cl)C(Cl)(C1(Cl)C4(Cl)Cl)C2(Cl)C(Cl)(Cl)C35Cl	Chemical entities	Monoterpenoids	Organic compounds	Lipids and lipid-like molecules	Prenol lipids	Aliphatic homopolycyclic compounds
710	T3D0856	Endogenous	NA	No indication of carcinogenicity (not listed by IARC). (L135)	Oral LDLo (lowest published lethal dose) of 600 mg/kg. It has been reported that the lethal oral dose is 15 to 30 grams.	SmallMolecule	89.995308552	oxalic acid	Oxalic acid	C2H2O4	MUBZPKHOEPUJKR-UHFFFAOYSA-N	144-62-7	HMDB02329	DB03902	C00209	CUPRIZONE	971	946	OC(=O)C(O)=O	Organic compounds	Dicarboxylic acids and derivatives	Organic acids and derivatives	Carboxylic acids and derivatives	Dicarboxylic acids and derivatives	Aliphatic acyclic compounds
711	T3D0859	Exogenous	NA	No indication of carcinogenicity to humans (not listed by IARC).	NA	SmallMolecule	247.105587281	2-methyl-2-{[(2S,3R,4S,5S,6R)-3,4,5-trihydroxy-6-(hydroxymethyl)oxan-2-yl]oxy}propanenitrile	Linamarin	C10H17NO6	QLTCHMYAEJEXBT-ZEBDFXRSSA-N	554-35-8	HMDB33699	NA	C01594	NA	11128	10657	[H][C@]1(O)[C@]([H])(O)[C@@]([H])(CO)O[C@@]([H])(OC(C)(C)C#N)[C@]1([H])O	Chemical entities	Cyanogenic glycosides	Organic compounds	Organic oxygen compounds	Organooxygen compounds	Aliphatic heteromonocyclic compounds
712	T3D0860	Exogenous	NA	No indication of carcinogenicity to humans (not listed by IARC).	NA	SmallMolecule	261.121237345	(2R)-2-methyl-2-{[(2S,3R,4S,5S,6R)-3,4,5-trihydroxy-6-(hydroxymethyl)oxan-2-yl]oxy}butanenitrile	Lotaustralin	C11H19NO6	WEWBWVMTOYUPHH-QHAQEBJBSA-N	534-67-8	HMDB33865	NA	C08334	NA	4626626	3817241	[H][C@]1(O)[C@]([H])(O)[C@@]([H])(CO)O[C@@]([H])(O[C@](C)(CC)C#N)[C@]1([H])O	Chemical entities	Cyanogenic glycosides	Organic compounds	Organic oxygen compounds	Organooxygen compounds	Aliphatic heteromonocyclic compounds
713	T3D0864	Exogenous	NA	3, not classifiable as to its carcinogenicity to humans. (L135)	NA	SmallMolecule	106.07825032	1,2-xylene	o-Xylene	C8H10	CTQNGGLPUBDAKN-UHFFFAOYSA-N	95-47-6	HMDB59851	DB03029	C07212	NA	7237	6967	CC1=CC=CC=C1C	NA	NA	NA	NA	NA	NA
714	T3D0868	Exogenous	NA	No indication of carcinogenicity (not listed by IARC). (L135)	NA	SmallMolecule	128.002892489	4-chlorophenol	4-Chlorophenol	C6H5ClO	WXNZTHHGJRFXKQ-UHFFFAOYSA-N	106-48-9	NA	NA	NA	NA	NA	NA	OC1=CC=C(Cl)C=C1	Chemical entities	P-chlorophenols	Organic compounds	Benzenoids	Phenols	Aromatic homomonocyclic compounds
715	T3D0870	Exogenous	NA	Not directly listed by IARC, but related polychlorophenols are discussed, and combined exposures to polychlorophenols or to their sodium salts are classified as possibly carcinogenic to humans (Group 2B). (L135)	NA	SmallMolecule	229.885975514	2,3,5,6-tetrachlorophenol	2,3,5,6-Tetrachlorophenol	C6H2Cl4O	KEWNKZNZRIAIAK-UHFFFAOYSA-N	935-95-5	NA	NA	C15505	DIHYDRO-DIOH-BENZOATE	13636	13047	OC1=C(Cl)C(Cl)=CC(Cl)=C1Cl	Chemical entities	O-chlorophenols	Organic compounds	Benzenoids	Phenols	Aromatic homomonocyclic compounds
716	T3D0871	Exogenous	NA	No indication of carcinogenicity (not listed by IARC). (L135)	NA	SmallMolecule	572.255622334	(5R,6Z,8E,10E,13S,14S,15R,16Z)-13,15-dihydroxy-5-methoxy-28-(methoxymethoxy)-14,16-dimethyl-22-thia-2,25-diazatricyclo[18.7.1.0\xc2\xb2\xc2\xb9,\xc2\xb2\xe2\x81\xb6]octacosa-1(28),6,8,10,16,20,26-heptaene-3,24-dione	Antimony pentasulfide	C30H40N2O7S	OEIXRVAJAKPPBU-ALFHTMLSSA-N	1315-04-4	NA	NA	NA	NA	10897096	30780122	COCOC1=C2NC(=O)C[C@@H](OC)\C=C/C=C/C=C/C[C@H](O)[C@H](C)[C@@H](O)\C(C)=C/CCC1=C1SCC(=O)NC1=C2	Chemical entities	Macrolactams	Organic compounds	Phenylpropanoids and polyketides	Macrolactams	Aromatic heteropolycyclic compounds
717	T3D0872	Exogenous	NA	No indication of carcinogenicity (not listed by IARC). (L135)	NA	SmallMolecule	321.782209198	[(dioxostibanyl)oxy]stibanedione	Antimony pentoxide	O5Sb2	LJCFOYOSGPHIOO-UHFFFAOYSA-N	1314-60-9	NA	NA	NA	NA	14813	14129	O=[Sb](=O)O[Sb](=O)=O	Chemical entities	Miscellaneous antimonates	Inorganic compounds	Mixed metal/non-metal compounds	Miscellaneous mixed metal/non-metals	NA
718	T3D0873	Exogenous	NA	No indication of carcinogenicity (not listed by IARC). (L135)	NA	SmallMolecule	665.73701946	dipotassium 3,6,10,13-tetraoxo-2,7,9,14,15,16,17,18-octaoxa-1,8-distibapentacyclo[10.2.1.1\xc2\xb9,\xe2\x81\xb4.1\xe2\x81\xb5,\xe2\x81\xb8.1\xe2\x81\xb8,\xc2\xb9\xc2\xb9]octadecane-1,8-diuide trihydrate	Antimony potassium tartrate	C8H10K2O15Sb2	WBTCZEPSIIFINA-UHFFFAOYSA-J	28300-74-5	NA	NA	C11340	NA	16682940	17214979	O.O.O.[K+].[K+].[O-]C(=O)C1O[Sb]2OC(C(O[Sb]3OC1C(=O)O3)C([O-])=O)C(=O)O2	Chemical entities	Tetracarboxylic acids and derivatives	Organic compounds	Organic acids and derivatives	Carboxylic acids and derivatives	Aliphatic heteropolycyclic compounds
719	T3D0874	Exogenous	NA	No indication of carcinogenicity (not listed by IARC). (L135)	NA	SmallMolecule	225.810376165	trichlorostibane	Antimony trichloride	Cl3Sb	FAPDDOBMIUGHIN-UHFFFAOYSA-K	10025-91-9	NA	NA	NA	NA	NA	NA	Cl[Sb](Cl)Cl	Chemical entities	Metalloid chlorides	Inorganic compounds	Mixed metal/non-metal compounds	Metalloid salts	NA
720	T3D0875	Exogenous	NA	2B, possibly carcinogenic to humans. (L135)	NA	SmallMolecule	289.792379954	oxostibanyl stibinate	Antimony trioxide	O3Sb2	ADCOVFLJGNWWNZ-UHFFFAOYSA-N	1309-64-4	NA	NA	NA	NA	27652	25727	O=[Sb]O[Sb]=O	Chemical entities	Metalloid oxides	Inorganic compounds	Mixed metal/non-metal compounds	Metalloid organides	NA
721	T3D0876	Exogenous	NA	3, not classifiable as to its carcinogenicity to humans. (L135)	NA	SmallMolecule	337.723848158	[(sulfanylidenestibanyl)sulfanyl]stibanethione	Antimony trisulfide	S3Sb2	IHBMMJGTJFPEQY-UHFFFAOYSA-N	1345-04-6	NA	NA	NA	NA	16685273	17617518	S=[Sb]S[Sb]=S	Chemical entities	Metalloid sulfides	Inorganic compounds	Mixed metal/non-metal compounds	Metalloid organides	NA
722	T3D0877	Exogenous	NA	No indication of carcinogenicity (not listed by IARC). (L135)	NA	SmallMolecule	123.92729314	stibane	Stibine	H3Sb	OUULRIDHGPHMNQ-UHFFFAOYSA-N	7803-52-3	NA	NA	NA	NA	NA	NA	[SbH3]	Chemical entities	Inorganic antimony salts	Inorganic compounds	Inorganic salts	Inorganic antimony salts	NA
723	T3D0878	Exogenous	NA	No indication of carcinogenicity (not listed by IARC). (L135)	NA	SmallMolecule	295.748081579	pentachlorostibane	Antimony pentachloride	Cl5Sb	VMPVEPPRYRXYNP-UHFFFAOYSA-I	7647-18-9	NA	NA	NA	NA	24294	22714	Cl[Sb](Cl)(Cl)(Cl)Cl	Chemical entities	Metalloid chlorides	Inorganic compounds	Mixed metal/non-metal compounds	Metalloid salts	NA
724	T3D0890	Exogenous	NA	No indication of carcinogenicity to humans (not listed by IARC).	NA	SmallMolecule	281.137556111	3,4-dimethyl-2,6-dinitro-N-(pentan-3-yl)aniline	Pendimethalin	C13H19N3O4	CHIFOSRWCNZCFN-UHFFFAOYSA-N	40487-42-1	NA	NA	C11019	NA	38479	35265	CCC(CC)NC1=C(C=C(C)C(C)=C1[N+]([O-])=O)[N+]([O-])=O	Chemical entities	Dinitroanilines	Organic compounds	Benzenoids	Benzene and substituted derivatives	Aromatic homomonocyclic compounds
725	T3D0893	Exogenous	NA	No indication of carcinogenicity to humans (not listed by IARC).	NA	SmallMolecule	193.110278729	2,3,5-trimethylphenyl N-methylcarbamate	2,3,5-Trimethylphenyl methylcarbamate	C11H15NO2	NYOKZHDTNBDPOB-UHFFFAOYSA-N	2655-15-4	NA	NA	C18957	CPD-10489	25550	23827	CNC(=O)OC1=CC(C)=CC(C)=C1C	Chemical entities	Phenyl methylcarbamates	Organic compounds	Benzenoids	Benzene and substituted derivatives	Aromatic homomonocyclic compounds
726	T3D0894	Exogenous	NA	No indication of carcinogenicity to humans (not listed by IARC).	NA	SmallMolecule	233.001033951	N-methyl[(2,3-dichlorophenyl)methoxy]carboximidic acid	2,3-Dichlorobenzyl methylcarbamate	C9H9Cl2NO2	SESJCOBCXSACPH-UHFFFAOYSA-N	62046-37-1	NA	NA	NA	NA	43882	39949	CN=C(O)OCC1=C(Cl)C(Cl)=CC=C1	Chemical entities	Benzyloxycarbonyls	Organic compounds	Benzenoids	Benzene and substituted derivatives	Aromatic homomonocyclic compounds
727	T3D0895	Exogenous	NA	No indication of carcinogenicity to humans (not listed by IARC).	NA	SmallMolecule	234.049669082	[(2,4-dimethyl-1,3-dithiolan-2-yl)methylidene]amino N-methylcarbamate	2,4-Dimethyl-1,3-dithiolane-2-carboxaldehyde O-(methylcarbamoyl)oxime	C8H14N2O2S2	GHFMMRFMDHDOBP-BJMVGYQFSA-N	26419-73-8	NA	NA	NA	NA	33507	NA	CNC(=O)ON=CC1(C)SCC(C)S1	Chemical entities	Dithioketals	Organic compounds	Organosulfur compounds	Thioacetals	Aliphatic heteromonocyclic compounds
728	T3D0896	Exogenous	NA	No indication of carcinogenicity to humans (not listed by IARC).	NA	SmallMolecule	229.050570962	2-chloro-4,5-dimethylphenyl N-(hydroxymethyl)carbamate	2-Chloro-4,5-xylyl N-hydroxy-N-methylcarbamate	C10H12ClNO3	GVRRJRCKWLTTPL-UHFFFAOYSA-N	14357-82-5	NA	NA	NA	NA	26645	24821	CC1=CC(Cl)=C(OC(=O)NCO)C=C1C	Chemical entities	Phenoxy compounds	Organic compounds	Benzenoids	Benzene and substituted derivatives	Aromatic homomonocyclic compounds
729	T3D0897	Exogenous	NA	No indication of carcinogenicity to humans (not listed by IARC).	NA	SmallMolecule	219.125928793	2-cyclopentylphenyl N-methylcarbamate	2-Cyclopentylphenyl methylcarbamate	C13H17NO2	LQQCVZUWEMLEGT-UHFFFAOYSA-N	3282-00-6	NA	NA	NA	NA	18666	17626	CNC(=O)OC1=CC=CC=C1C1CCCC1	Chemical entities	Phenyl methylcarbamates	Organic compounds	Benzenoids	Benzene and substituted derivatives	Aromatic homomonocyclic compounds
730	T3D0898	Exogenous	NA	No indication of carcinogenicity to humans (not listed by IARC).	NA	SmallMolecule	167.058243159	2-hydroxyphenyl N-methylcarbamate	2-Hydroxyphenyl methylcarbamate	C8H9NO3	CEHPRGMPLPBMLL-UHFFFAOYSA-N	10309-97-4	NA	NA	NA	NA	82537	74488	CNC(=O)OC1=CC=CC=C1O	Chemical entities	Phenyl methylcarbamates	Organic compounds	Benzenoids	Benzene and substituted derivatives	Aromatic homomonocyclic compounds
731	T3D0900	Exogenous	NA	No indication of carcinogenicity to humans (not listed by IARC).	NA	SmallMolecule	233.001033951	(3,4-dichlorophenyl)methyl N-methylcarbamate	3,4-Dichlorobenzyl methylcarbamate	C9H9Cl2NO2	DSVOTYIOPGIVPP-UHFFFAOYSA-N	2328-31-6	NA	NA	NA	NA	NA	NA	CNC(=O)OCC1=CC=C(Cl)C(Cl)=C1	Chemical entities	Benzyloxycarbonyls	Organic compounds	Benzenoids	Benzene and substituted derivatives	Aromatic homomonocyclic compounds
732	T3D0901	Exogenous	NA	No indication of carcinogenicity to humans (not listed by IARC).	NA	SmallMolecule	235.157228921	3,5-bis(propan-2-yl)phenyl N-methylcarbamate	3,5-Diisopropylphenyl methylcarbamate	C14H21NO2	CUTUCYVZTGGYDL-UHFFFAOYSA-N	330-64-3	NA	NA	C01571	NA	9503	9131	CNC(=O)OC1=CC(=CC(=C1)C(C)C)C(C)C	Chemical entities	Phenyl methylcarbamates	Organic compounds	Benzenoids	Benzene and substituted derivatives	Aromatic homomonocyclic compounds
733	T3D0902	Exogenous	2.23	No indication of carcinogenicity to humans (not listed by IARC).	NA	SmallMolecule	179.094628665	1-3,5-dimethylphenoxy-N-methylmethanimidic acid	3,5-Dimethylphenyl methylcarbamate	C10H13NO2	CVQODEWAPZVVBU-UHFFFAOYSA-N	2655-14-3	HMDB31811	NA	C18771	CPD-10489	17563	16606	CN=C(O)OC1=CC(C)=CC(C)=C1	Chemical entities	Phenyl methylcarbamates	Organic compounds	Benzenoids	Benzene and substituted derivatives	Aromatic homomonocyclic compounds
734	T3D0903	Exogenous	NA	No indication of carcinogenicity to humans (not listed by IARC).	NA	SmallMolecule	237.100107973	1-[(3-hydroxy-2,2-dimethyl-2,3-dihydro-1-benzofuran-7-yl)oxy]-N-methylmethanimidic acid	3-Hydroxy-carbofuran	C12H15NO4	RHSUJRQZTQNSLL-UHFFFAOYNA-N	16655-82-6	HMDB32775	NA	NA	NA	27975	26024	CN=C(O)OC1=CC=CC2=C1OC(C)(C)C2O	Chemical entities	Coumarans	Organic compounds	Organoheterocyclic compounds	Coumarans	Aromatic heteropolycyclic compounds
735	T3D0904	Exogenous	NA	No indication of carcinogenicity to humans (not listed by IARC).	NA	SmallMolecule	280.991272053	3-iodoprop-2-yn-1-yl N-butylcarbamate	3-Iodo-2-propynyl butyl carbamate	C8H12INO2	WYVVKGNFXHOCQV-UHFFFAOYSA-N	55406-53-6	NA	NA	NA	NA	62097	55933	CCCCNC(=O)OCC#CI	Chemical entities	Carboximidic acids and derivatives	Organic compounds	Organic acids and derivatives	Carboximidic acids and derivatives	Aliphatic acyclic compounds
736	T3D0905	Exogenous	NA	No indication of carcinogenicity to humans (not listed by IARC).	NA	SmallMolecule	235.084457909	1-[(2,2-dimethyl-3-oxo-2,3-dihydro-1-benzofuran-7-yl)oxy]-N-methylmethanimidic acid	3-Oxo-carbofuran	C12H13NO4	WXNZYYXXILQTKX-UHFFFAOYSA-N	16709-30-1	HMDB32776	NA	NA	NA	27999	26043	CN=C(O)OC1=CC=CC2=C1OC(C)(C)C2=O	Chemical entities	Benzofurans	Organic compounds	Organoheterocyclic compounds	Benzofurans	Aromatic heteropolycyclic compounds
737	T3D0906	Exogenous	NA	No indication of carcinogenicity to humans (not listed by IARC).	NA	SmallMolecule	249.172878985	3-tert-butylphenyl N-(butan-2-yl)carbamate	3-tert-Butylphenyl sec-butylcarbamate	C15H23NO2	CLBKYQXZXVDEPG-UHFFFAOYSA-N	97508-29-7	NA	NA	NA	NA	124542	110912	CCC(C)NC(=O)OC1=CC=CC(=C1)C(C)(C)C	Chemical entities	Phenylpropanes	Organic compounds	Benzenoids	Benzene and substituted derivatives	Aromatic homomonocyclic compounds
738	T3D0907	Exogenous	NA	No indication of carcinogenicity to humans (not listed by IARC).	NA	SmallMolecule	208.121177766	3,5-dimethyl-4-(methylamino)phenyl N-methylcarbamate	4-(Methylamino)-3,5-xylyl methylcarbamate	C11H16N2O2	IDDUHPDQEBAKFA-UHFFFAOYSA-N	10389-50-1	NA	NA	NA	NA	25221	23556	CNC(=O)OC1=CC(C)=C(NC)C(C)=C1	Chemical entities	Phenyl methylcarbamates	Organic compounds	Benzenoids	Benzene and substituted derivatives	Aromatic homomonocyclic compounds
739	T3D0908	Exogenous	NA	No indication of carcinogenicity to humans (not listed by IARC).	NA	SmallMolecule	211.066699355	3-methyl-4-(methylsulfanyl)phenyl N-methylcarbamate	4-(Methylthio)-m-tolyl methylcarbamate	C10H13NO2S	SLZKSCPVPMUGAP-UHFFFAOYSA-N	3566-00-5	NA	NA	NA	NA	19106	18033	CNC(=O)OC1=CC=C(SC)C(C)=C1	Chemical entities	Phenyl methylcarbamates	Organic compounds	Benzenoids	Benzene and substituted derivatives	Aromatic homomonocyclic compounds
740	T3D0909	Exogenous	NA	No indication of carcinogenicity to humans (not listed by IARC).	NA	SmallMolecule	194.105527702	4-amino-3,5-dimethylphenyl N-methylcarbamate	4-Amino-3,5-xylyl methylcarbamate	C10H14N2O2	WUCVFDPUWPSAKL-UHFFFAOYSA-N	831-76-5	NA	NA	NA	NA	13252	12694	CNC(=O)OC1=CC(C)=C(N)C(C)=C1	Chemical entities	Phenyl methylcarbamates	Organic compounds	Benzenoids	Benzene and substituted derivatives	Aromatic homomonocyclic compounds
741	T3D0910	Exogenous	NA	No indication of carcinogenicity to humans (not listed by IARC).	NA	SmallMolecule	185.024356212	4-chlorophenyl N-methylcarbamate	4-Chlorophenyl-N-methylcarbamate	C8H8ClNO2	WMMQJAQJAPXWDO-UHFFFAOYSA-N	2620-53-3	NA	NA	NA	NA	17491	16540	CNC(=O)OC1=CC=C(Cl)C=C1	Chemical entities	Phenyl methylcarbamates	Organic compounds	Benzenoids	Benzene and substituted derivatives	Aromatic homomonocyclic compounds
742	T3D0911	Exogenous	NA	No indication of carcinogenicity to humans (not listed by IARC).	NA	SmallMolecule	211.066699355	4-(ethylsulfanyl)phenyl N-methylcarbamate	4-Ethylthiophenyl methylcarbamate	C10H13NO2S	OZJCQBUSEOVJOW-UHFFFAOYSA-N	18809-57-9	NA	NA	NA	NA	167753	146746	CCSC1=CC=C(OC(=O)NC)C=C1	Chemical entities	Phenyl methylcarbamates	Organic compounds	Benzenoids	Benzene and substituted derivatives	Aromatic homomonocyclic compounds
743	T3D0912	Exogenous	NA	No indication of carcinogenicity to humans (not listed by IARC).	NA	SmallMolecule	236.116092388	3,5-dimethyl-4-(N-methylformamido)phenyl N-methylcarbamate	4-Methylformamido-3,5-xylyl methylcarbamate	C12H16N2O3	YZLKSROUDATCQE-UHFFFAOYSA-N	10233-94-0	NA	NA	NA	NA	25069	23429	CNC(=O)OC1=CC(C)=C(N(C)C=O)C(C)=C1	Chemical entities	Phenyl methylcarbamates	Organic compounds	Benzenoids	Benzene and substituted derivatives	Aromatic homomonocyclic compounds
744	T3D0913	Exogenous	NA	No indication of carcinogenicity to humans (not listed by IARC).	NA	SmallMolecule	205.110278729	5,6,7,8-tetrahydronaphthalen-1-yl N-methylcarbamate	5,6,7,8-Tetrahydro-1-naphthyl methylcarbamate	C12H15NO2	FDHRBCMXYSGNPA-UHFFFAOYSA-N	1136-84-1	NA	NA	NA	NA	14344	13705	CNC(=O)OC1=CC=CC2=C1CCCC2	Chemical entities	Tetralins	Organic compounds	Benzenoids	Tetralins	Aromatic homopolycyclic compounds
745	T3D0914	Exogenous	NA	No indication of carcinogenicity to humans (not listed by IARC).	NA	SmallMolecule	213.05565634	1-2-chloro-4,5-dimethylphenoxy-N-methylmethanimidic acid	6-Chloro-3,4-xylyl methylcarbamate	C10H12ClNO2	QRTXZGIQTYDABO-UHFFFAOYSA-N	8063-85-2	NA	NA	NA	NA	522251	455564	CN=C(O)OC1=C(Cl)C=C(C)C(C)=C1	Chemical entities	Phenyl methylcarbamates	Organic compounds	Benzenoids	Benzene and substituted derivatives	Aromatic homomonocyclic compounds
746	T3D0915	Exogenous	NA	No indication of carcinogenicity to humans (not listed by IARC).	NA	SmallMolecule	223.132076803	6-methyl-2-propylpyrimidin-4-yl N,N-dimethylcarbamate	6-Methyl-2-propyl-4-pyrimidinyl dimethylcarbamate	C11H17N3O2	CQRUIYKYVFQBRT-UHFFFAOYSA-N	2532-49-2	NA	NA	NA	NA	17325	16395	CCCC1=NC(C)=CC(OC(=O)N(C)C)=N1	Chemical entities	Pyrimidines and pyrimidine derivatives	Organic compounds	Organoheterocyclic compounds	Diazines	Aromatic heteromonocyclic compounds
747	T3D0916	Exogenous	NA	No indication of carcinogenicity to humans (not listed by IARC).	NA	SmallMolecule	399.128647683	ethyl 3-{benzyl[(3-methyl-6-oxo-5-oxa-2-thia-4,7-diazaoct-3-en-7-yl)sulfanyl]amino}propanoate	Alanycar	C17H25N3O4S2	GMAUQNJOSOMMHI-JXAWBTAJSA-N	83130-01-2	NA	NA	NA	NA	9576091	NA	CCOC(=O)CCN(CC1=CC=CC=C1)SN(C)C(=O)ON=C(C)SC	Chemical entities	Benzene and substituted derivatives	Organic compounds	Benzenoids	Benzene and substituted derivatives	Aromatic homomonocyclic compounds
748	T3D0918	Exogenous	NA	No indication of carcinogenicity to humans (not listed by IARC).	NA	SmallMolecule	206.072513014	(E)-(2-methanesulfinyl-2-methylpropylidene)amino N-methylcarbamate	Aldicarb sulfoxide	C7H14N2O3S	BXPMAGSOWXBZHS-WEVVVXLNSA-N	1646-87-3	NA	NA	NA	NA	9568700	7843407	CNC(=O)O\N=C\C(C)(C)S(C)=O	Chemical entities	Oxime carbamates	Organic compounds	Organic nitrogen compounds	Organonitrogen compounds	Aliphatic acyclic compounds
749	T3D0919	Exogenous	NA	3, not classifiable as to its carcinogenicity to humans. (L135)	NA	SmallMolecule	190.077598392	(E)-[2-methyl-2-(methylsulfanyl)propylidene]amino N-methylcarbamate	Aldicar	C7H14N2O2S	QGLZXHRNAYXIBU-WEVVVXLNSA-N	116-06-3	NA	NA	C11015	NA	9570071	NA	CNC(=O)O\N=C\C(C)(C)SC	Chemical entities	Carboximidic acids and derivatives	Organic compounds	Organic acids and derivatives	Carboximidic acids and derivatives	Aliphatic acyclic compounds
750	T3D0920	Exogenous	NA	No indication of carcinogenicity to humans (not listed by IARC).	NA	SmallMolecule	222.067427636	(E)-(2-methanesulfonyl-2-methylpropylidene)amino N-methylcarbamate	Aldoxycar	C7H14N2O4S	YRRKLBAKDXSTNC-WEVVVXLNSA-N	1646-88-4	NA	NA	NA	NA	9570093	NA	CNC(=O)O\N=C\C(C)(C)S(C)(=O)=O	Chemical entities	Sulfones	Organic compounds	Organosulfur compounds	Sulfonyls	Aliphatic acyclic compounds
751	T3D0921	Exogenous	NA	No indication of carcinogenicity to humans (not listed by IARC).	NA	SmallMolecule	274.168127958	4-[bis(prop-2-en-1-yl)amino]-3,5-dimethylphenyl N-methylcarbamate	Allyxycar	C16H22N2O2	FBEHFRAORPEGFH-UHFFFAOYSA-N	6392-46-7	NA	NA	NA	NA	22890	NA	CNC(=O)OC1=CC(C)=C(N(CC=C)CC=C)C(C)=C1	Chemical entities	Phenyl methylcarbamates	Organic compounds	Benzenoids	Benzene and substituted derivatives	Aromatic homomonocyclic compounds
752	T3D0922	Exogenous	NA	No indication of carcinogenicity to humans (not listed by IARC).	NA	SmallMolecule	208.121177766	4-(dimethylamino)-3-methylphenyl N-methylcarbamate	Aminocar	C11H16N2O2	IMIDOCRTMDIQIJ-UHFFFAOYSA-N	2032-59-9	NA	NA	C11071	2-AMINO-3-3-OXOPROP-2-ENYL-BUT-2-ENEDI	16247	15416	CNC(=O)OC1=CC=C(N(C)C)C(C)=C1	Chemical entities	Phenoxy compounds	Organic compounds	Benzenoids	Benzene and substituted derivatives	Aromatic homomonocyclic compounds
753	T3D0923	Exogenous	NA	No indication of carcinogenicity to humans (not listed by IARC).	NA	SmallMolecule	230.036127508	methyl N-(4-aminobenzenesulfonyl)carbamate	Asulam	C8H10N2O4S	VGPYEHKOIGNJKV-UHFFFAOYSA-N	3337-71-1	NA	NA	NA	NA	18752	NA	COC(=O)NS(=O)(=O)C1=CC=C(N)C=C1	Chemical entities	Aminobenzenesulfonamides	Organic compounds	Benzenoids	Benzene and substituted derivatives	Aromatic homomonocyclic compounds
754	T3D0924	Exogenous	NA	No indication of carcinogenicity to humans (not listed by IARC).	NA	SmallMolecule	253.025897183	sodium methyl N-(4-aminobenzenesulfonyl)carbamate	Asulam, sodium salt	C8H10N2NaO4S	PEXLHWBDBQUUOG-UHFFFAOYSA-N	2302-17-2	NA	NA	NA	NA	61292	55231	[Na+].COC(=O)NS(=O)(=O)C1=CC=C(N)C=C1	Chemical entities	Aminobenzenesulfonamides	Organic compounds	Benzenoids	Benzene and substituted derivatives	Aromatic homomonocyclic compounds
755	T3D0925	Exogenous	NA	No indication of carcinogenicity to humans (not listed by IARC).	NA	SmallMolecule	257.001033951	4-chlorobut-2-yn-1-yl N-(3-chlorophenyl)carbamate	Barban	C11H9Cl2NO2	MCOQHIWZJUDQIC-UHFFFAOYSA-N	101-27-9	NA	NA	C19059	NA	7551	7270	ClCC#CCOC(=O)NC1=CC=CC(Cl)=C1	Chemical entities	Phenylcarbamic acid esters	Organic compounds	Benzenoids	Benzene and substituted derivatives	Aromatic homomonocyclic compounds
756	T3D0926	Exogenous	NA	No indication of carcinogenicity to humans (not listed by IARC).	NA	SmallMolecule	223.084457909	2,2-dimethyl-2H-1,3-benzodioxol-4-yl N-methylcarbamate	Bendiocar	C11H13NO4	XEGGRYVFLWGFHI-UHFFFAOYSA-N	22781-23-3	NA	NA	C14433	NA	2314	NA	CNC(=O)OC1=CC=CC2=C1OC(C)(C)O2	Chemical entities	Benzodioxoles	Organic compounds	Organoheterocyclic compounds	Benzodioxoles	Aromatic heteropolycyclic compounds
757	T3D0927	Exogenous	NA	No indication of carcinogenicity to humans (not listed by IARC).	NA	SmallMolecule	410.18754277	ethyl 3-{[({[(2,2-dimethyl-2,3-dihydro-1-benzofuran-7-yl)oxy]carbonyl}(methyl)amino)sulfanyl](propan-2-yl)amino}propanoate	Benfuracar	C20H30N2O5S	FYZBOYWSHKHDMT-UHFFFAOYSA-N	82560-54-1	NA	NA	C11073	NA	54886	NA	CCOC(=O)CCN(SN(C)C(=O)OC1=CC=CC2=C1OC(C)(C)C2)C(C)C	Chemical entities	Coumarans	Organic compounds	Organoheterocyclic compounds	Coumarans	Aromatic heteropolycyclic compounds
758	T3D0928	Exogenous	2.12	No indication of carcinogenicity to humans (not listed by IARC).	NA	SmallMolecule	290.137890462	N-butyl-2-{[hydroxy(methoxy)methylidene]amino}-1H-1,3-benzodiazole-1-carboximidic acid	Benomyl	C14H18N4O3	RIOXQFHNBCKOKP-UHFFFAOYSA-N	17804-35-2	HMDB31767	NA	C10896	NA	28780	26771	CCCCN=C(O)N1C(N=C(O)OC)=NC2=CC=CC=C12	Chemical entities	2-benzimidazolylcarbamic acid esters	Organic compounds	Organoheterocyclic compounds	Benzimidazoles	Aromatic heteropolycyclic compounds
759	T3D0929	Exogenous	NA	No indication of carcinogenicity to humans (not listed by IARC).	NA	SmallMolecule	339.105290352	(1-{[1-(6-fluoro-1,3-benzothiazol-2-yl)ethyl]carbamoyl}-2-methylpropyl)carbamic acid	Benthiavalicar	C15H18FN3O3S	VVSLYIKSEBPRSN-UHFFFAOYSA-N	413615-35-7	NA	NA	NA	NA	11664554	NA	CC(C)C(NC(O)=O)C(=O)NC(C)C1=NC2=CC=C(F)C=C2S1	Chemical entities	Valine and derivatives	Organic compounds	Organic acids and derivatives	Carboxylic acids and derivatives	Aromatic heteropolycyclic compounds
760	T3D0930	Exogenous	NA	No indication of carcinogenicity to humans (not listed by IARC).	NA	SmallMolecule	381.152240544	propan-2-yl N-(1-{[1-(6-fluoro-1,3-benzothiazol-2-yl)ethyl]carbamoyl}-2-methylpropyl)carbamate	Benthiavalicarb-isopropyl	C18H24FN3O3S	USRKFGIXLGKMKU-UHFFFAOYSA-N	177406-68-7	NA	NA	NA	NA	11700560	NA	CC(C)OC(=O)NC(C(C)C)C(=O)NC(C)C1=NC2=CC=C(F)C=C2S1	Chemical entities	Valine and derivatives	Organic compounds	Organic acids and derivatives	Carboxylic acids and derivatives	Aromatic heteropolycyclic compounds
761	T3D0932	Exogenous	NA	No indication of carcinogenicity to humans (not listed by IARC).	NA	SmallMolecule	504.138878018	2,2-dimethyl-2,3-dihydro-1-benzofuran-7-yl N-[({[(2,2-dimethyl-2,3-dihydro-1-benzofuran-5-yl)oxy]carbonyl}(methyl)amino)disulfanyl]-N-methylcarbamate	b"Biscarbofuran N,N'-disulfide"	C24H28N2O6S2	RNNGCAGZVZIHNF-UHFFFAOYSA-N	39995-74-9	NA	NA	NA	NA	114958	102895	CN(SSN(C)C(=O)OC1=CC=CC2=C1OC(C)(C)C2)C(=O)OC1=CC=C2OC(C)(C)CC2=C1	Chemical entities	Coumarans	Organic compounds	Organoheterocyclic compounds	Coumarans	Aromatic heteropolycyclic compounds
762	T3D0934	Exogenous	NA	No indication of carcinogenicity to humans (not listed by IARC).	NA	SmallMolecule	221.141578857	N-methyl-1-3-(pentan-2-yl)phenoxymethanimidic acid	3-(1-Methylbutyl)phenyl N-methylcarbamate	C13H19NO2	LHTOXQCYXYXXEZ-UHFFFAOYNA-N	2282-34-0	NA	NA	NA	NA	16787	15912	CCCC(C)C1=CC(OC(O)=NC)=CC=C1	Chemical entities	Phenyl methylcarbamates	Organic compounds	Benzenoids	Benzene and substituted derivatives	Aromatic homomonocyclic compounds
763	T3D0935	Exogenous	NA	No indication of carcinogenicity to humans (not listed by IARC).	NA	SmallMolecule	221.141578857	N-methyl-1-3-(pentan-3-yl)phenoxymethanimidic acid	3-(1-Ethylpropyl)phenyl methylcarbamate	C13H19NO2	SMSFWBAOKCZZBF-UHFFFAOYSA-N	672-04-8	NA	NA	NA	NA	12643	12122	CCC(CC)C1=CC(OC(O)=NC)=CC=C1	Chemical entities	Phenyl methylcarbamates	Organic compounds	Benzenoids	Benzene and substituted derivatives	Aromatic homomonocyclic compounds
764	T3D0936	Exogenous	NA	No indication of carcinogenicity to humans (not listed by IARC).	NA	SmallMolecule	263.188529049	3,5-di-tert-butylphenyl N-methylcarbamate	Butacar	C16H25NO2	SLZWBCGZQRRUNG-UHFFFAOYSA-N	2655-19-8	NA	NA	NA	NA	17564	NA	CNC(=O)OC1=CC(=CC(=C1)C(C)(C)C)C(C)(C)C	Chemical entities	Phenyl methylcarbamates	Organic compounds	Benzenoids	Benzene and substituted derivatives	Aromatic homomonocyclic compounds
765	T3D0937	Exogenous	NA	No indication of carcinogenicity to humans (not listed by IARC).	NA	SmallMolecule	190.077598392	[3-(methylsulfanyl)butan-2-ylidene]amino N-methylcarbamate	Butocarboxim	C7H14N2O2S	SFNPDDSJBGRXLW-WEVVVXLNSA-N	34681-10-2	NA	NA	NA	CPD-10353	5368008	NA	CNC(=O)ON=C(C)C(C)SC	Chemical entities	Oxime carbamates	Organic compounds	Organic nitrogen compounds	Organonitrogen compounds	Aliphatic acyclic compounds
766	T3D0938	Exogenous	NA	No indication of carcinogenicity to humans (not listed by IARC).	NA	SmallMolecule	222.067427636	(3-methanesulfonylbutan-2-ylidene)amino N-methylcarbamate	Butoxycarboxim	C7H14N2O4S	CTJBHIROCMPUKL-WEVVVXLNSA-N	34681-23-7	NA	NA	NA	NA	9571009	NA	CNC(=O)ON=C(C)C(C)S(C)(=O)=O	Chemical entities	Sulfones	Organic compounds	Organosulfur compounds	Sulfonyls	Aliphatic acyclic compounds
767	T3D0939	Exogenous	NA	No indication of carcinogenicity to humans (not listed by IARC).	NA	SmallMolecule	213.05565634	2-chloro-3,4-dimethylphenyl N-methylcarbamate	Carbanolate	C10H12ClNO2	FNAAOMSRAVKQGQ-UHFFFAOYSA-N	671-04-5	NA	NA	NA	NA	12636	NA	CNC(=O)OC1=CC=C(C)C(C)=C1Cl	Chemical entities	Phenyl methylcarbamates	Organic compounds	Benzenoids	Benzene and substituted derivatives	Aromatic homomonocyclic compounds
768	T3D0940	Exogenous	NA	3, not classifiable as to its carcinogenicity to humans. (L135)	NA	SmallMolecule	201.078978601	naphthalen-1-yl N-methylcarbamate	Carbaril	C12H11NO2	CVXBEEMKQHEXEN-UHFFFAOYSA-N	63-25-2	NA	NA	C07491	NA	6129	5899	CNC(=O)OC1=C2C=CC=CC2=CC=C1	Chemical entities	Naphthalenes	Organic compounds	Benzenoids	Naphthalenes	Aromatic homopolycyclic compounds
769	T3D0941	Exogenous	NA	No indication of carcinogenicity to humans (not listed by IARC).	NA	SmallMolecule	288.041606816	methyl N-{4-[(methoxycarbonyl)amino]benzenesulfonyl}carbamate	Carbasulam	C10H12N2O6S	ZTFLDKYLDUZSMN-UHFFFAOYSA-N	1773-37-1	NA	NA	NA	NA	15679	14914	COC(=O)NC1=CC=C(C=C1)S(=O)(=O)NC(=O)OC	Chemical entities	Phenylcarbamic acid esters	Organic compounds	Benzenoids	Benzene and substituted derivatives	Aromatic homomonocyclic compounds
770	T3D0942	Exogenous	1.52	No indication of carcinogenicity to humans (not listed by IARC).	NA	SmallMolecule	191.069476547	methyl N-(1H-1,3-benzodiazol-2-yl)carbamate	Carbendazim	C9H9N3O2	TWFZGCMQGLPBSX-UHFFFAOYSA-N	10605-21-7	HMDB31769	NA	C10897	NA	25429	23741	COC(O)=NC1=NC2=CC=CC=C2N1	Chemical entities	2-benzimidazolylcarbamic acid esters	Organic compounds	Organoheterocyclic compounds	Benzimidazoles	Aromatic heteropolycyclic compounds
771	T3D0943	Exogenous	NA	No indication of carcinogenicity to humans (not listed by IARC).	NA	SmallMolecule	236.116092388	1-(ethylcarbamoyl)ethyl N-phenylcarbamate	Carbetamide	C12H16N2O3	AMRQXHFXNZFDCH-UHFFFAOYSA-N	16118-49-3	NA	NA	C11075	NA	443067	NA	CCNC(=O)C(C)OC(=O)NC1=CC=CC=C1	Chemical entities	Phenylcarbamic acid esters	Organic compounds	Benzenoids	Benzene and substituted derivatives	Aromatic homomonocyclic compounds
772	T3D0944	Exogenous	2.32	No indication of carcinogenicity to humans (not listed by IARC).	NA	SmallMolecule	221.105193351	1-[(2,2-dimethyl-2,3-dihydro-1-benzofuran-7-yl)oxy]-N-methylmethanimidic acid	Carbofuran	C12H15NO3	DUEPRVBVGDRKAG-UHFFFAOYSA-N	1563-66-2	HMDB31770	NA	C14291	NA	2566	2468	CN=C(O)OC1=CC=CC2=C1OC(C)(C)C2	Chemical entities	Coumarans	Organic compounds	Organoheterocyclic compounds	Coumarans	Aromatic heteropolycyclic compounds
773	T3D0945	Exogenous	NA	No indication of carcinogenicity to humans (not listed by IARC).	NA	SmallMolecule	380.21336359	2,2-dimethyl-2,3-dihydro-1-benzofuran-7-yl N-[(dibutylamino)sulfanyl]-N-methylcarbamate	Carbosulfan	C20H32N2O3S	JLQUFIHWVLZVTJ-UHFFFAOYSA-N	55285-14-8	NA	NA	NA	CPD-6967	41384	NA	CCCCN(CCCC)SN(C)C(=O)OC1=CC=CC2=C1OC(C)(C)C2	Chemical entities	Coumarans	Organic compounds	Organoheterocyclic compounds	Coumarans	Aromatic heteropolycyclic compounds
774	T3D0946	Exogenous	NA	No indication of carcinogenicity to humans (not listed by IARC).	NA	SmallMolecule	198.100442324	methyl N-(5-tert-butyl-1,2-oxazol-3-yl)carbamate	Carboxazole	C9H14N2O3	ZGUYPJJFHYFLBV-UHFFFAOYSA-N	55808-13-4	NA	NA	NA	NA	13309592	13805166	COC(=O)NC1=NOC(=C1)C(C)(C)C	Chemical entities	Imidolactams	Organic compounds	Organoheterocyclic compounds	Imidolactams	Aromatic heteromonocyclic compounds
775	T3D0947	Exogenous	NA	No indication of carcinogenicity to humans (not listed by IARC).	NA	SmallMolecule	223.040006276	but-3-yn-2-yl N-(3-chlorophenyl)carbamate	Chlorbufam	C11H10ClNO2	ULBXWWGWDPVHAO-UHFFFAOYSA-N	1967-16-4	NA	NA	NA	NA	16073	NA	CC(OC(=O)NC1=CC=CC(Cl)=C1)C#C	Chemical entities	Chlorobenzenes	Organic compounds	Benzenoids	Benzene and substituted derivatives	Aromatic homomonocyclic compounds
776	T3D0948	Exogenous	NA	No indication of carcinogenicity to humans (not listed by IARC).	NA	SmallMolecule	266.126657074	methyl N-{3-[(butylcarbamoyl)oxy]phenyl}carbamate	Chlorprocar	C13H18N2O4	JGNLKFYGXRGIMJ-UHFFFAOYSA-N	23121-99-5	NA	NA	NA	NA	26183	24394	CCCCNC(=O)OC1=CC=CC(NC(=O)OC)=C1	Chemical entities	Phenylcarbamic acid esters	Organic compounds	Benzenoids	Benzene and substituted derivatives	Aromatic homomonocyclic compounds
777	T3D0949	Exogenous	NA	3, not classifiable as to its carcinogenicity to humans. (L135)	NA	SmallMolecule	213.05565634	propan-2-yl N-(3-chlorophenyl)carbamate	Chlorpropham	C10H12ClNO2	CWJSHJJYOPWUGX-UHFFFAOYSA-N	101-21-3	NA	NA	C14506	NA	2728	2627	CC(C)OC(=O)NC1=CC=CC(Cl)=C1	Chemical entities	Phenylcarbamic acid esters	Organic compounds	Benzenoids	Benzene and substituted derivatives	Aromatic homomonocyclic compounds
778	T3D0950	Exogenous	NA	No indication of carcinogenicity to humans (not listed by IARC).	NA	SmallMolecule	259.061135648	2-(2-chloro-1-methoxyethoxy)phenyl N-methylcarbamate	Cloethocar	C11H14ClNO4	PITWUHDDNUVBPT-UHFFFAOYSA-N	51487-69-5	NA	NA	NA	NA	40032	NA	CNC(=O)OC1=CC=CC=C1OC(CCl)OC	Chemical entities	Phenyl methylcarbamates	Organic compounds	Benzenoids	Benzene and substituted derivatives	Aromatic homomonocyclic compounds
779	T3D0951	Exogenous	NA	No indication of carcinogenicity to humans (not listed by IARC).	NA	SmallMolecule	215.134384989	N-cyclohexyl-N-ethyl(ethylsulfanyl)formamide	Cycloate	C11H21NOS	DFCAFRGABIXSDS-UHFFFAOYSA-N	1134-23-2	NA	NA	C18780	NA	14337	13698	CCSC(=O)N(CC)C1CCCCC1	Chemical entities	Thiocarbamic acid derivatives	Organic compounds	Organosulfur compounds	Thiocarbonyl compounds	Aliphatic homomonocyclic compounds
780	T3D0952	Exogenous	NA	No indication of carcinogenicity to humans (not listed by IARC).	NA	SmallMolecule	329.148789499	methyl N-{1-[(5-cyanopentyl)carbamoyl]-1H-1,3-benzodiazol-2-yl}carbamate	Cypendazole	C16H19N5O3	MKZGVGOBXZJKGV-UHFFFAOYSA-N	28559-00-4	NA	NA	NA	NA	34280	NA	COC(=O)NC1=NC2=CC=CC=C2N1C(=O)NCCCCCC#N	Chemical entities	Benzimidazoles	Organic compounds	Organoheterocyclic compounds	Benzimidazoles	Aromatic heteropolycyclic compounds
781	T3D0953	Exogenous	NA	No indication of carcinogenicity to humans (not listed by IARC).	NA	SmallMolecule	293.137556111	2-(2-ethoxyethoxy)ethyl N-(1H-1,3-benzodiazol-2-yl)carbamate	Debacar	C14H19N3O4	DNBMPXLFKQCOBV-UHFFFAOYSA-N	62732-91-6	NA	NA	NA	NA	62208	56021	CCOCCOCCOC(=O)NC1=NC2=CC=CC=C2N1	Chemical entities	2-benzimidazolylcarbamic acid esters	Organic compounds	Organoheterocyclic compounds	Benzimidazoles	Aromatic heteropolycyclic compounds
782	T3D0954	Exogenous	NA	No indication of carcinogenicity to humans (not listed by IARC).	NA	SmallMolecule	207.089543287	2-methyl-2,3-dihydro-1-benzofuran-7-yl N-methylcarbamate	Decarbofuran	C11H13NO3	JTBBRGSSVACAJM-UHFFFAOYSA-N	1563-67-3	NA	NA	NA	NA	15279	14544	CNC(=O)OC1=CC=CC2=C1OC(C)C2	Chemical entities	Coumarans	Organic compounds	Organoheterocyclic compounds	Coumarans	Aromatic heteropolycyclic compounds
783	T3D0955	Exogenous	NA	No indication of carcinogenicity to humans (not listed by IARC).	NA	SmallMolecule	300.11100701	1-3-{[ethoxy(hydroxy)methylidene]amino}phenoxy-N-phenylmethanimidic acid	Desmedipham	C16H16N2O4	WZJZMXBKUWKXTQ-UHFFFAOYSA-N	13684-56-5	NA	NA	C18417	NA	24743	23133	CCOC(O)=NC1=CC(OC(O)=NC2=CC=CC=C2)=CC=C1	Chemical entities	Phenylcarbamic acid esters	Organic compounds	Benzenoids	Benzene and substituted derivatives	Aromatic homomonocyclic compounds
784	T3D0956	Exogenous	NA	3, not classifiable as to its carcinogenicity to humans. (L135)	NA	SmallMolecule	269.040790275	N,N-bis(propan-2-yl){[(2Z)-2,3-dichloroprop-2-en-1-yl]sulfanyl}formamide	Di-allate	C10H17Cl2NOS	SPANOECCGNXGNR-UITAMQMPSA-N	2303-16-4	NA	NA	C19094	CPD-9439	5284376	4447452	CC(C)N(C(C)C)C(=O)SC\C(Cl)=C\Cl	Chemical entities	Thiocarbamic acid derivatives	Organic compounds	Organosulfur compounds	Thiocarbonyl compounds	Aliphatic acyclic compounds
785	T3D0957	Exogenous	NA	No indication of carcinogenicity to humans (not listed by IARC).	NA	SmallMolecule	233.001033951	(3,4-dichlorophenyl)methyl N-methylcarbamate	Dichlormate	C9H9Cl2NO2	DSVOTYIOPGIVPP-UHFFFAOYSA-N	1966-58-1	NA	NA	NA	NA	16072	15260	CNC(=O)OCC1=CC=C(Cl)C(Cl)=C1	Chemical entities	Benzyloxycarbonyls	Organic compounds	Benzenoids	Benzene and substituted derivatives	Aromatic homomonocyclic compounds
786	T3D0959	Exogenous	NA	No indication of carcinogenicity to humans (not listed by IARC).	NA	SmallMolecule	267.147058165	propan-2-yl N-(3,4-diethoxyphenyl)carbamate	Diethofencar	C14H21NO4	LNJNFVJKDJYTEU-UHFFFAOYSA-N	87130-20-9	NA	NA	C11077	NA	91742	82840	CCOC1=CC=C(NC(=O)OC(C)C)C=C1OCC	Chemical entities	Phenylcarbamic acid esters	Organic compounds	Benzenoids	Benzene and substituted derivatives	Aromatic homomonocyclic compounds
787	T3D0960	Exogenous	NA	No indication of carcinogenicity to humans (not listed by IARC).	NA	SmallMolecule	211.120843415	5,5-dimethyl-3-oxocyclohex-1-en-1-yl N,N-dimethylcarbamate	Dimetan	C11H17NO3	ITEQSCBLCCNACE-UHFFFAOYSA-N	122-15-6	NA	NA	NA	NA	31201	28942	CN(C)C(=O)OC1=CC(=O)CC(C)(C)C1	Chemical entities	Cyclohexenones	Organic compounds	Organic oxygen compounds	Organooxygen compounds	Aliphatic homomonocyclic compounds
788	T3D0961	Exogenous	NA	No indication of carcinogenicity to humans (not listed by IARC).	NA	SmallMolecule	240.122240398	1-(dimethylcarbamoyl)-5-methyl-1H-pyrazol-3-yl N,N-dimethylcarbamate	Dimetilan	C10H16N4O3	RDBIYWSVMRVKSG-UHFFFAOYSA-N	644-64-4	NA	NA	NA	NA	12572	12052	CN(C)C(=O)OC1=NN(C(=O)N(C)C)C(C)=C1	Chemical entities	Pyrazoles	Organic compounds	Organoheterocyclic compounds	Azoles	Aromatic heteromonocyclic compounds
789	T3D0962	Exogenous	NA	No indication of carcinogenicity to humans (not listed by IARC).	NA	SmallMolecule	223.084457909	2-(1,3-dioxolan-2-yl)phenyl N-methylcarbamate	Dioxacar	C11H13NO4	SDKQRNRRDYRQKY-UHFFFAOYSA-N	6988-21-2	NA	NA	NA	CPD-10489	23421	NA	CNC(=O)OC1=CC=CC=C1C1OCCO1	Chemical entities	Phenoxy compounds	Organic compounds	Benzenoids	Benzene and substituted derivatives	Aromatic heteromonocyclic compounds
790	T3D0963	Exogenous	NA	No indication of carcinogenicity to humans (not listed by IARC).	NA	SmallMolecule	189.118734925	N,N-dipropyl(ethylsulfanyl)formamide	Dipropylcarbamothioic acid S-ethyl ester	C9H19NOS	GUVLYNGULCJVDO-UHFFFAOYSA-N	759-94-4	NA	NA	C11081	NA	12968	12428	CCCN(CCC)C(=O)SCC	Chemical entities	Thiocarbamic acid derivatives	Organic compounds	Organosulfur compounds	Thiocarbonyl compounds	Aliphatic acyclic compounds
791	T3D0964	Exogenous	2.04	No indication of carcinogenicity to humans (not listed by IARC).	NA	SmallMolecule	225.082349419	1-2-[(ethylsulfanyl)methyl]phenoxy-N-methylmethanimidic acid	Ethiofencar	C11H15NO2S	HEZNVIYQEUHLNI-UHFFFAOYSA-N	29973-13-5	HMDB31782	NA	C18649	NA	34766	31991	CCSCC1=CC=CC=C1OC(O)=NC	Chemical entities	Phenyl methylcarbamates	Organic compounds	Benzenoids	Benzene and substituted derivatives	Aromatic homomonocyclic compounds
792	T3D0966	Exogenous	NA	No indication of carcinogenicity to humans (not listed by IARC).	NA	SmallMolecule	412.049584683	methyl N-{4-[2-(4-chloro-2-methylphenoxy)acetamido]benzenesulfonyl}carbamate	Fenasulam	C17H17ClN2O6S	LFDDUUFFHPNIPZ-UHFFFAOYSA-N	78357-48-9	NA	NA	NA	NA	12923188	16738627	COC(=O)NS(=O)(=O)C1=CC=C(NC(=O)COC2=CC=C(Cl)C=C2C)C=C1	Chemical entities	Benzenesulfonamides	Organic compounds	Benzenoids	Benzene and substituted derivatives	Aromatic homomonocyclic compounds
793	T3D0967	Exogenous	NA	No indication of carcinogenicity to humans (not listed by IARC).	NA	SmallMolecule	207.125928793	3,5-diethylphenyl N-methylcarbamate	Fenethacar	C12H17NO2	HUNDISMVCBSIKO-UHFFFAOYSA-N	30087-47-9	NA	NA	NA	NA	34810	32033	CCC1=CC(OC(=O)NC)=CC(CC)=C1	Chemical entities	Phenyl methylcarbamates	Organic compounds	Benzenoids	Benzene and substituted derivatives	Aromatic homomonocyclic compounds
794	T3D0968	Exogenous	NA	No indication of carcinogenicity to humans (not listed by IARC).	NA	SmallMolecule	207.125928793	2-(butan-2-yl)phenyl N-methylcarbamate	Fenobucar	C12H17NO2	DIRFUJHNVNOBMY-UHFFFAOYSA-N	3766-81-2	NA	NA	C14425	CPD-10489	19588	NA	CCC(C)C1=CC=CC=C1OC(=O)NC	Chemical entities	Phenyl methylcarbamates	Organic compounds	Benzenoids	Benzene and substituted derivatives	Aromatic homomonocyclic compounds
795	T3D0969	Exogenous	NA	Spraying and application of nonarsenical insecticides entail exposures that are probably carcinogenic to humans (Group 2A). (L135)	NA	SmallMolecule	301.131408101	ethyl N-[2-(4-phenoxyphenoxy)ethyl]carbamate	Fenoxycar	C17H19NO4	HJUFTIJOISQSKQ-UHFFFAOYSA-N	72490-01-8	NA	NA	C11078	NA	51605	NA	CCOC(=O)NCCOC1=CC=C(OC2=CC=CC=C2)C=C1	Chemical entities	Diphenylethers	Organic compounds	Benzenoids	Benzene and substituted derivatives	Aromatic homomonocyclic compounds
796	T3D0970	Exogenous	NA	No indication of carcinogenicity to humans (not listed by IARC).	NA	SmallMolecule	221.116426739	3-{[(dimethylamino)methylidene]amino}phenyl N-methylcarbamate	Formetanate	C11H15N3O2	RMFNNCGOSPBBAD-MDWZMJQESA-N	22259-30-9	NA	NA	C18668	NA	31099	28856	CNC(=O)OC1=CC=CC(=C1)N=CN(C)C	Chemical entities	Phenyl methylcarbamates	Organic compounds	Benzenoids	Benzene and substituted derivatives	Aromatic homomonocyclic compounds
797	T3D0971	Exogenous	NA	No indication of carcinogenicity to humans (not listed by IARC).	NA	SmallMolecule	257.093104478	3-{[(dimethylamino)methylidene]amino}phenyl N-methylcarbamate hydrochloride	Formetanate hydrochloride	C11H16ClN3O2	MYPKGPZHHQEODQ-FNXZNAJJSA-N	23422-53-9	NA	NA	NA	NA	31899	29581	Cl.CNC(=O)OC1=CC=CC(=C1)N=CN(C)C	Chemical entities	Phenyl methylcarbamates	Organic compounds	Benzenoids	Benzene and substituted derivatives	Aromatic homomonocyclic compounds
798	T3D0972	Exogenous	NA	No indication of carcinogenicity to humans (not listed by IARC).	NA	SmallMolecule	271.108754542	dimethyl[({2-methyl-4-[(methylcarbamoyl)oxy]phenyl}imino)methyl]azanium chloride	Formparanate	C12H18ClN3O2	SDIUYIZASVDZKT-XHIXCECLSA-N	17702-57-7	NA	NA	NA	NA	37148	34090	[Cl-].CNC(=O)OC1=CC=C(N=C[NH+](C)C)C(C)=C1	Chemical entities	Phenyl methylcarbamates	Organic compounds	Benzenoids	Benzene and substituted derivatives	Aromatic homomonocyclic compounds
799	T3D0973	Exogenous	NA	No indication of carcinogenicity to humans (not listed by IARC).	NA	SmallMolecule	153.019094261	carbamoyl(ethoxy)phosphinic acid	Fosamine	C3H8NO4P	UCHDFLNGIZUADY-UHFFFAOYSA-N	59682-52-9	NA	NA	C18789	NA	33257	30725	CCOP(O)(=O)C(N)=O	Chemical entities	Organic phosphonic acids	Organic compounds	Organic acids and derivatives	Organic phosphonic acids and derivatives	Aliphatic acyclic compounds
800	T3D0974	Exogenous	NA	No indication of carcinogenicity to humans (not listed by IARC).	NA	SmallMolecule	382.156242642	butyl N-[({[(2,2-dimethyl-2,3-dihydro-1-benzofuran-7-yl)oxy]carbonyl}(methyl)amino)sulfanyl]-N-methylcarbamate	Furathiocar	C18H26N2O5S	HAWJXYBZNNRMNO-UHFFFAOYSA-N	65907-30-4	NA	NA	NA	NA	47759	NA	CCCCOC(=O)N(C)SN(C)C(=O)OC1=CC=CC2=C1OC(C)(C)C2	Chemical entities	Coumarans	Organic compounds	Organoheterocyclic compounds	Coumarans	Aromatic heteropolycyclic compounds
801	T3D0975	Exogenous	NA	No indication of carcinogenicity to humans (not listed by IARC).	NA	SmallMolecule	234.13682783	2-methyl-5,6,7,8-tetrahydroquinolin-4-yl N,N-dimethylcarbamate	Hyquincar	C13H18N2O2	UGDSMVBQVGFJGW-UHFFFAOYSA-N	56716-21-3	NA	NA	NA	NA	12798249	15319824	CN(C)C(=O)OC1=CC(C)=NC2=C1CCCC2	Chemical entities	Hydroquinolines	Organic compounds	Organoheterocyclic compounds	Quinolines and derivatives	Aromatic heteropolycyclic compounds
802	T3D0976	Exogenous	NA	No indication of carcinogenicity to humans (not listed by IARC).	NA	SmallMolecule	211.132076803	3-methyl-1-(propan-2-yl)-1H-pyrazol-5-yl N,N-dimethylcarbamate	Isolan	C10H17N3O2	RNNBHZYEKNHLKT-UHFFFAOYSA-N	119-38-0	NA	NA	NA	NA	8393	8087	CC(C)N1N=C(C)C=C1OC(=O)N(C)C	Chemical entities	Pyrazoles	Organic compounds	Organoheterocyclic compounds	Azoles	Aromatic heteromonocyclic compounds
803	T3D0977	Exogenous	2.31	No indication of carcinogenicity to humans (not listed by IARC).	NA	SmallMolecule	193.110278729	N-methyl-1-2-(propan-2-yl)phenoxymethanimidic acid	2-Isopropylphenyl methylcarbamate	C11H15NO2	QBSJMKIUCUGGNG-UHFFFAOYSA-N	2631-40-5	HMDB31797	NA	C18418	CPD-10489	17517	16564	CN=C(O)OC1=CC=CC=C1C(C)C	Chemical entities	Cumenes	Organic compounds	Benzenoids	Benzene and substituted derivatives	Aromatic homomonocyclic compounds
804	T3D0978	Exogenous	NA	No indication of carcinogenicity to humans (not listed by IARC).	NA	SmallMolecule	279.158291553	3-[(dimethylcarbamoyl)amino]phenyl N-tert-butylcarbamate	Karbutilate	C14H21N3O3	OWNAXTAAAQTBSP-UHFFFAOYSA-N	4849-32-5	NA	NA	NA	NA	312440	276300	CN(C)C(=O)NC1=CC=CC(OC(=O)NC(C)(C)C)=C1	Chemical entities	N-phenylureas	Organic compounds	Benzenoids	Benzene and substituted derivatives	Aromatic homomonocyclic compounds
805	T3D0979	Exogenous	NA	No indication of carcinogenicity to humans (not listed by IARC).	NA	SmallMolecule	193.110278729	3-(propan-2-yl)phenyl N-methylcarbamate	m-Cumenyl methylcarbamate	C11H15NO2	GYKXQTKSWLAUIT-UHFFFAOYSA-N	64-00-6	NA	NA	NA	NA	6143	5913	CNC(=O)OC1=CC=CC(=C1)C(C)C	Chemical entities	Phenyl methylcarbamates	Organic compounds	Benzenoids	Benzene and substituted derivatives	Aromatic homomonocyclic compounds
806	T3D0980	Exogenous	NA	No indication of carcinogenicity to humans (not listed by IARC).	NA	SmallMolecule	308.094311088	2-{[hydroxy(methoxy)methylidene]amino}-N-[2-(methylsulfanyl)ethyl]-1H-1,3-benzodiazole-1-carboximidic acid	Mecarbinzid	C13H16N4O3S	ZCAHBOURBFRXOT-UHFFFAOYSA-N	27386-64-7	NA	NA	C18942	NA	20055210	16736373	COC(O)=NC1=NC2=CC=CC=C2N1C(O)=NCCSC	Chemical entities	Benzimidazoles	Organic compounds	Organoheterocyclic compounds	Benzimidazoles	Aromatic heteropolycyclic compounds
807	T3D0981	Exogenous	NA	No indication of carcinogenicity to humans (not listed by IARC).	NA	SmallMolecule	225.082349419	3,5-dimethyl-4-(methylsulfanyl)phenyl N-methylcarbamate	Methiocar	C11H15NO2S	YFBPRJGDJKVWAH-UHFFFAOYSA-N	2032-65-7	NA	NA	C18651	NA	16248	15417	CNC(=O)OC1=CC(C)=C(SC)C(C)=C1	Chemical entities	Phenoxy compounds	Organic compounds	Benzenoids	Benzene and substituted derivatives	Aromatic homomonocyclic compounds
808	T3D0982	Exogenous	NA	No indication of carcinogenicity to humans (not listed by IARC).	NA	SmallMolecule	257.072178663	4-methanesulfonyl-3,5-dimethylphenyl N-methylcarbamate	Methiocarb sulfone	C11H15NO4S	RJBJMKAMQIOAML-UHFFFAOYSA-N	2179-25-1	NA	NA	NA	NA	16589	15729	CNC(=O)OC1=CC(C)=C(C(C)=C1)S(C)(=O)=O	Chemical entities	Phenyl methylcarbamates	Organic compounds	Benzenoids	Benzene and substituted derivatives	Aromatic homomonocyclic compounds
809	T3D0983	Exogenous	NA	No indication of carcinogenicity to humans (not listed by IARC).	NA	SmallMolecule	241.077264041	4-methanesulfinyl-3,5-dimethylphenyl N-methylcarbamate	Methiocarb sulfoxide	C11H15NO3S	FNCMBMZOZQAWJA-UHFFFAOYSA-N	2635-10-1	NA	NA	NA	NA	17521	16568	CNC(=O)OC1=CC(C)=C(C(C)=C1)S(C)=O	Chemical entities	Phenyl methylcarbamates	Organic compounds	Benzenoids	Benzene and substituted derivatives	Aromatic homomonocyclic compounds
810	T3D0984	Exogenous	0.6	No indication of carcinogenicity to humans (not listed by IARC).	NA	SmallMolecule	162.046298264	(E)-[(methyl-C-hydroxycarbonimidoyl)oxy][1-(methylsulfanyl)ethylidene]amine	Methomyl	C5H10N2O2S	UHXUZOCRWCRNSJ-QPJJXVBHSA-N	16752-77-5	HMDB31804	NA	C11196	NA	5353758	4510206	CS\C(C)=N\OC(O)=NC	Chemical entities	Carboximidic acids and derivatives	Organic compounds	Organic acids and derivatives	Carboximidic acids and derivatives	Aliphatic acyclic compounds
811	T3D0985	Exogenous	NA	No indication of carcinogenicity to humans (not listed by IARC).	NA	SmallMolecule	165.078978601	3-methylphenyl N-methylcarbamate	Metolcar	C9H11NO2	VOEYXMAFNDNNED-UHFFFAOYSA-N	1129-41-5	NA	NA	C18747	CPD-6967	14322	13684	CNC(=O)OC1=CC=CC(C)=C1	Organic compounds	Toluenes	Benzenoids	Benzene and substituted derivatives	Toluenes	Aromatic homomonocyclic compounds
812	T3D0986	Exogenous	NA	3, not classifiable as to its carcinogenicity to humans. (L135)	NA	SmallMolecule	222.13682783	4-(dimethylamino)-3,5-dimethylphenyl N-methylcarbamate	Mexacarbate	C12H18N2O2	YNEVBPNZHBAYOA-UHFFFAOYSA-N	315-18-4	NA	NA	NA	NA	9414	NA	CNC(=O)OC1=CC(C)=C(N(C)C)C(C)=C1	Chemical entities	Phenyl methylcarbamates	Organic compounds	Benzenoids	Benzene and substituted derivatives	Aromatic homomonocyclic compounds
813	T3D0987	Exogenous	NA	No indication of carcinogenicity to humans (not listed by IARC).	NA	SmallMolecule	207.035399227	1-benzothiophen-4-yl N-methylcarbamate	Mobam	C10H9NO2S	BOTUVXISJHKZKJ-UHFFFAOYSA-N	1079-33-0	NA	NA	NA	NA	14119	13496	CNC(=O)OC1=C2C=CSC2=CC=C1	Chemical entities	1-benzothiophenes	Organic compounds	Organoheterocyclic compounds	Benzothiophenes	Aromatic heteropolycyclic compounds
814	T3D0988	Exogenous	NA	No indication of carcinogenicity to humans (not listed by IARC).	NA	SmallMolecule	187.103084861	azepan-1-yl(ethylsulfanyl)methanone	Molinate	C9H17NOS	DEDOPGXGGQYYMW-UHFFFAOYSA-N	2212-67-1	NA	NA	C11086	NA	16653	15790	CCSC(=O)N1CCCCCC1	Chemical entities	Azepanes	Organic compounds	Organoheterocyclic compounds	Azepanes	Aliphatic heteromonocyclic compounds
815	T3D0989	Exogenous	NA	No indication of carcinogenicity to humans (not listed by IARC).	NA	SmallMolecule	197.116426739	(E)-(4-cyano-2,2-dimethylbutylidene)amino N-methylcarbamate	Nitrilacar	C9H15N3O2	FWISWWONCDDGEX-KPKJPENVSA-N	29672-19-3	NA	NA	NA	NA	9570637	NA	CNC(=O)O\N=C\C(C)(C)CCC#N	Chemical entities	Carboximidic acids and derivatives	Organic compounds	Organic acids and derivatives	Carboximidic acids and derivatives	Aliphatic acyclic compounds
816	T3D0990	Exogenous	NA	No indication of carcinogenicity to humans (not listed by IARC).	NA	SmallMolecule	205.073893223	2-(prop-2-yn-1-yloxy)phenyl N-methylcarbamate	o-(2-Propynyloxy)phenyl methylcarbamate	C11H11NO3	LQLIPNNDDMXSGM-UHFFFAOYSA-N	3279-46-7	NA	NA	NA	NA	18662	17622	CNC(=O)OC1=CC=CC=C1OCC#C	Chemical entities	Phenyl methylcarbamates	Organic compounds	Benzenoids	Benzene and substituted derivatives	Aromatic homomonocyclic compounds
817	T3D0991	Exogenous	NA	No indication of carcinogenicity to humans (not listed by IARC).	NA	SmallMolecule	227.071306404	2-chloro-3-(propan-2-yl)phenyl N-methylcarbamate	Oms 22	C11H14ClNO2	OYQYZTQPLCFOSQ-UHFFFAOYSA-N	3566-09-4	NA	NA	NA	NA	19107	18034	CNC(=O)OC1=CC=CC(C(C)C)=C1Cl	Chemical entities	Phenyl methylcarbamates	Organic compounds	Benzenoids	Benzene and substituted derivatives	Aromatic homomonocyclic compounds
818	T3D0992	Exogenous	NA	No indication of carcinogenicity to humans (not listed by IARC).	NA	SmallMolecule	219.067761987	(Z)-[(dimethylcarbamoyl)(methylsulfanyl)methylidene]amino N-methylcarbamate	Oxamyl	C7H13N3O3S	KZAUOCCYDRDERY-UITAMQMPSA-N	23135-22-0	NA	NA	NA	NA	9595287	NA	CNC(=O)O\N=C(/SC)C(=O)N(C)C	Chemical entities	Tertiary carboxylic acid amides	Organic compounds	Organic acids and derivatives	Carboxylic acids and derivatives	Aliphatic acyclic compounds
819	T3D0993	Exogenous	NA	No indication of carcinogenicity to humans (not listed by IARC).	NA	SmallMolecule	203.134384989	N-butyl-N-ethyl(propylsulfanyl)formamide	Pebulate	C10H21NOS	SGEJQUSYQTVSIU-UHFFFAOYSA-N	1114-71-2	NA	NA	C18755	NA	14215	13579	CCCCN(CC)C(=O)SCCC	Chemical entities	Thiocarbamic acid derivatives	Organic compounds	Organosulfur compounds	Thiocarbonyl compounds	Aliphatic acyclic compounds
820	T3D0994	Exogenous	NA	No indication of carcinogenicity to humans (not listed by IARC).	NA	SmallMolecule	300.11100701	1-3-{[hydroxy(methoxy)methylidene]amino}phenoxy-N-(3-methylphenyl)methanimidic acid	Phenmedipham	C16H16N2O4	IDOWTHOLJBTAFI-UHFFFAOYSA-N	13684-63-4	NA	NA	C18420	CPD-6967	24744	23134	COC(O)=NC1=CC(OC(O)=NC2=CC=CC(C)=C2)=CC=C1	Chemical entities	Phenylcarbamic acid esters	Organic compounds	Benzenoids	Benzene and substituted derivatives	Aromatic homomonocyclic compounds
821	T3D0995	Exogenous	NA	No indication of carcinogenicity to humans (not listed by IARC).	NA	SmallMolecule	238.14297584	2-(dimethylamino)-5,6-dimethylpyrimidin-4-yl N,N-dimethylcarbamate	Pirimicar	C11H18N4O2	YFGYUFNIOHWBOB-UHFFFAOYSA-N	23103-98-2	NA	NA	C11079	NA	31645	NA	CN(C)C(=O)OC1=NC(=NC(C)=C1C)N(C)C	Chemical entities	Dialkylarylamines	Organic compounds	Organic nitrogen compounds	Organonitrogen compounds	Aromatic heteromonocyclic compounds
822	T3D0996	Exogenous	NA	No indication of carcinogenicity to humans (not listed by IARC).	NA	SmallMolecule	267.992009337	4-{[(Z)-[methoxy(potassiooxy)methylidene]amino]sulfonyl}aniline	Potassium asulam	C8H9KN2O4S	WKJOGZIRDGAEFO-UHFFFAOYSA-M	14089-43-1	NA	NA	NA	NA	23675790	7844754	CO\C(O[K])=N\S(=O)(=O)C1=CC=C(N)C=C1	Chemical entities	Benzenesulfonamides	Organic compounds	Benzenoids	Benzene and substituted derivatives	Aromatic homomonocyclic compounds
823	T3D0998	Exogenous	NA	No indication of carcinogenicity to humans (not listed by IARC).	NA	SmallMolecule	277.167793607	3-methyl-5-(propan-2-yl)phenyl N-(2-oxopentyl)carbamate	Promacyl	C16H23NO3	GGRLUNQHANDPSC-UHFFFAOYSA-N	34264-24-9	NA	NA	NA	NA	36733	NA	CCCC(=O)CNC(=O)OC1=CC(C)=CC(=C1)C(C)C	Chemical entities	Cumenes	Organic compounds	Benzenoids	Benzene and substituted derivatives	Aromatic homomonocyclic compounds
824	T3D0999	Exogenous	NA	No indication of carcinogenicity to humans (not listed by IARC).	NA	SmallMolecule	207.125928793	3-methyl-5-(propan-2-yl)phenyl N-methylcarbamate	Promecar	C12H17NO2	DTAPQAJKAFRNJB-UHFFFAOYSA-N	2631-37-0	NA	NA	C18956	CPD-10489	17516	16563	CNC(=O)OC1=CC(C)=CC(=C1)C(C)C	Chemical entities	Phenyl methylcarbamates	Organic compounds	Benzenoids	Benzene and substituted derivatives	Aromatic homomonocyclic compounds
825	T3D1000	Exogenous	NA	No indication of carcinogenicity to humans (not listed by IARC).	NA	SmallMolecule	224.129155633	propyl N-[3-(dimethylamino)propyl]carbamate hydrochloride	Propamocarb hydrochloride	C9H21ClN2O2	MKIMSXGUTQTKJU-UHFFFAOYSA-N	25606-41-1	NA	NA	NA	NA	15575641	NA	Cl.CCCOC(=O)NCCCN(C)C	Chemical entities	Trialkylamines	Organic compounds	Organic nitrogen compounds	Organonitrogen compounds	Aliphatic acyclic compounds
826	T3D1001	Exogenous	NA	No indication of carcinogenicity to humans (not listed by IARC).	NA	SmallMolecule	188.152477894	propyl N-[3-(dimethylamino)propyl]carbamate	Propamocar	C9H20N2O2	WZZLDXDUQPOXNW-UHFFFAOYSA-N	24579-73-5	NA	NA	C18885	NA	32490	30114	CCCOC(=O)NCCCN(C)C	Chemical entities	Carbamate esters	Organic compounds	Organic acids and derivatives	Carboxylic acids and derivatives	Aliphatic acyclic compounds
827	T3D1002	Exogenous	NA	3, not classifiable as to its carcinogenicity to humans. (L135)	NA	SmallMolecule	179.094628665	propan-2-yl N-phenylcarbamate	Propham	C10H13NO2	VXPLXMJHHKHSOA-UHFFFAOYSA-N	122-42-9	NA	NA	C18887	CPD-6967	24685	23083	CC(C)OC(=O)NC1=CC=CC=C1	Chemical entities	Phenylcarbamic acid esters	Organic compounds	Benzenoids	Benzene and substituted derivatives	Aromatic homomonocyclic compounds
828	T3D1003	Exogenous	NA	No indication of carcinogenicity to humans (not listed by IARC).	NA	SmallMolecule	209.105193351	2-(propan-2-yloxy)phenyl N-methylcarbamate	Propoxur	C11H15NO3	ISRUGXGCCGIOQO-UHFFFAOYSA-N	114-26-1	NA	NA	C14334	CPD-10489	4944	NA	CNC(=O)OC1=CC=CC=C1OC(C)C	Chemical entities	Phenol ethers	Organic compounds	Benzenoids	Phenol ethers	Aromatic homomonocyclic compounds
829	T3D1004	Exogenous	NA	No indication of carcinogenicity to humans (not listed by IARC).	NA	SmallMolecule	192.089877638	(propan-2-ylidene)amino N-phenylcarbamate	Proximphan	C10H12N2O2	LATYTXGNKNKTDS-UHFFFAOYSA-N	2828-42-4	NA	NA	NA	NA	17808	16828	CC(C)=NOC(=O)NC1=CC=CC=C1	Chemical entities	Oxime carbamates	Organic compounds	Organic nitrogen compounds	Organonitrogen compounds	Aromatic homomonocyclic compounds
830	T3D1005	Exogenous	NA	No indication of carcinogenicity to humans (not listed by IARC).	NA	SmallMolecule	245.116426739	3-methyl-1-phenyl-1H-pyrazol-5-yl N,N-dimethylcarbamate	Pyrolan	C13H15N3O2	GEDIWDLJKRKBFT-UHFFFAOYSA-N	87-47-8	NA	NA	NA	CPD-6967	6888	6623	CN(C)C(=O)OC1=CC(C)=NN1C1=CC=CC=C1	Chemical entities	Phenylpyrazoles	Organic compounds	Organoheterocyclic compounds	Azoles	Aromatic heteromonocyclic compounds
831	T3D1006	Exogenous	NA	2B, possibly carcinogenic to humans. (L135)	NA	SmallMolecule	223.02561854	N,N-diethyl[(2-chloroprop-2-en-1-yl)sulfanyl]carbothioamide	Sulfallate	C8H14ClNS2	XJCLWVXTCRQIDI-UHFFFAOYSA-N	95-06-7	NA	NA	C19096	NA	7216	6946	CCN(CC)C(=S)SCC(Cl)=C	Chemical entities	Dithiocarbamic acid esters	Organic compounds	Organic acids and derivatives	Dithiocarbamic acids and derivatives	Aliphatic acyclic compounds
832	T3D1007	Exogenous	NA	No indication of carcinogenicity to humans (not listed by IARC).	NA	SmallMolecule	210.979540607	[(1,1-dioxo-1\xce\xbb\xe2\x81\xb6-thiolan-3-yl)amino]methanedithioic acid	Sulfocarbathione	C5H9NO2S3	UEKOYEYXLALUCZ-UHFFFAOYSA-N	114654-31-8	NA	NA	NA	NA	2770187	2050680	SC(=S)NC1CCS(=O)(=O)C1	Chemical entities	Thiolanes	Organic compounds	Organoheterocyclic compounds	Thiolanes	Aliphatic heteromonocyclic compounds
833	T3D1008	Exogenous	NA	No indication of carcinogenicity to humans (not listed by IARC).	NA	SmallMolecule	218.985383887	methyl N-(3,4-dichlorophenyl)carbamate	Swep	C8H7Cl2NO2	WOZQBERUBLYCEG-UHFFFAOYSA-N	1918-18-9	NA	NA	NA	NA	15969	NA	COC(=O)NC1=CC=C(Cl)C(Cl)=C1	Chemical entities	Phenylcarbamic acid esters	Organic compounds	Benzenoids	Benzene and substituted derivatives	Aromatic homomonocyclic compounds
834	T3D1009	Exogenous	NA	No indication of carcinogenicity to humans (not listed by IARC).	NA	SmallMolecule	231.067761987	(3,5,5-trimethyl-4-oxo-1,3-thiazolidin-2-ylidene)amino N-methylcarbamate	Tazimcar	C8H13N3O3S	NPYQHCFKDKPILU-UXBLZVDNSA-N	40085-57-2	NA	NA	NA	NA	20055217	NA	CNC(=O)ON=C1SC(C)(C)C(=O)N1C	Chemical entities	Thiazolidines	Organic compounds	Organoheterocyclic compounds	Azolidines	Aliphatic heteromonocyclic compounds
835	T3D1010	Exogenous	NA	No indication of carcinogenicity to humans (not listed by IARC).	NA	SmallMolecule	277.204179113	2,6-di-tert-butyl-4-methylphenyl N-methylcarbamate	Terbucar	C17H27NO2	PNRAZZZISDRWMV-UHFFFAOYSA-N	1918-11-2	NA	NA	NA	NA	15967	NA	CNC(=O)OC1=C(C=C(C)C=C1C(C)(C)C)C(C)(C)C	Chemical entities	Phenyl methylcarbamates	Organic compounds	Benzenoids	Benzene and substituted derivatives	Aromatic homomonocyclic compounds
836	T3D1011	Exogenous	NA	No indication of carcinogenicity to humans (not listed by IARC).	NA	SmallMolecule	257.064112536	N,N-diethyl{[(4-chlorophenyl)methyl]sulfanyl}formamide	Thiobencar	C12H16ClNOS	QHTQREMOGMZHJV-UHFFFAOYSA-N	28249-77-6	NA	NA	C14428	NA	34192	31512	CCN(CC)C(=O)SCC1=CC=C(Cl)C=C1	Chemical entities	Chlorobenzenes	Organic compounds	Benzenoids	Benzene and substituted derivatives	Aromatic homomonocyclic compounds
837	T3D1012	Exogenous	NA	No indication of carcinogenicity to humans (not listed by IARC).	NA	SmallMolecule	201.057197301	{1-[(2-cyanoethyl)sulfanyl]ethylidene}amino N-methylcarbamate	Thiocarboxime	C7H11N3O2S	IWRFWZPCCDGEFJ-UXBLZVDNSA-N	25171-63-5	NA	NA	NA	NA	34476	NA	CNC(=O)ON=C(C)SCCC#N	Chemical entities	Organic carbonic acids and derivatives	Organic compounds	Organic acids and derivatives	Organic carbonic acids and derivatives	Aliphatic acyclic compounds
838	T3D1013	Exogenous	NA	No indication of carcinogenicity to humans (not listed by IARC).	NA	SmallMolecule	354.049017154	[1-(methylsulfanyl)ethylidene]amino N-methyl-N-[(3-methyl-6-oxo-5-oxa-2-thia-4,7-diazaoct-3-en-7-yl)sulfanyl]carbamate	Thiodicar	C10H18N4O4S3	XDOTVMNBCQVZKG-MKICQXMISA-N	59669-26-0	NA	NA	NA	NA	9601227	7875353	CSC(C)=NOC(=O)N(C)SN(C)C(=O)ON=C(C)SC	Chemical entities	Organic carbonic acids and derivatives	Organic compounds	Organic acids and derivatives	Organic carbonic acids and derivatives	Aliphatic acyclic compounds
839	T3D1014	Exogenous	NA	No indication of carcinogenicity to humans (not listed by IARC).	NA	SmallMolecule	218.10889852	[3,3-dimethyl-1-(methylsulfanyl)butan-2-ylidene]amino N-methylcarbamate	Thiofanox	C9H18N2O2S	FZSVSABTBYGOQH-XFFZJAGNSA-N	39196-18-4	NA	NA	NA	NA	5364932	4517040	CNC(=O)ON=C(CSC)C(C)(C)C	Chemical entities	Carboximidic acids and derivatives	Organic compounds	Organic acids and derivatives	Carboximidic acids and derivatives	Aliphatic acyclic compounds
840	T3D1015	Exogenous	NA	No indication of carcinogenicity to humans (not listed by IARC).	NA	SmallMolecule	219.129299611	N-butyl-N-ethyl-1-(propane-1-sulfinyl)formamide	Tillam sulfoxide	C10H21NO2S	CLVBKBBNAPWYIO-UHFFFAOYSA-N	51892-60-5	NA	NA	NA	NA	191211	166050	CCCCN(CC)C(=O)S(=O)CCC	Chemical entities	Organic carbonic acids and derivatives	Organic compounds	Organic acids and derivatives	Organic carbonic acids and derivatives	Aliphatic acyclic compounds
841	T3D1016	Exogenous	NA	No indication of carcinogenicity to humans (not listed by IARC).	NA	SmallMolecule	279.165685117	N,N-bis(butan-2-yl)(benzylsulfanyl)formamide	Tiocarbazil	C16H25NOS	PHSUVQBHRAWOQD-UHFFFAOYSA-N	36756-79-3	NA	NA	C18898	NA	37523	34422	CCC(C)N(C(C)CC)C(=O)SCC1=CC=CC=C1	Chemical entities	Benzene and substituted derivatives	Organic compounds	Benzenoids	Benzene and substituted derivatives	Aromatic homomonocyclic compounds
842	T3D1017	Exogenous	NA	Not listed by IARC. Sulfallate, a metabolite of triallate, is classified by IARC as possibly carcinogenic to humans (Group 2B). Diallate, another metabolite, is not classifiable as to its carcinogenicity to humans (Group 3). (L135)	NA	SmallMolecule	303.00181795	N,N-bis(propan-2-yl)[(2,3,3-trichloroprop-2-en-1-yl)sulfanyl]formamide	Triallate	C10H16Cl3NOS	MWBPRDONLNQCFV-UHFFFAOYSA-N	2303-17-5	NA	NA	C18813	NA	5543	5342	CC(C)N(C(C)C)C(=O)SCC(Cl)=C(Cl)Cl	Chemical entities	Thiocarbamic acid derivatives	Organic compounds	Organosulfur compounds	Thiocarbonyl compounds	Aliphatic acyclic compounds
843	T3D1018	Exogenous	NA	No indication of carcinogenicity to humans (not listed by IARC).	NA	SmallMolecule	193.110278729	3,4,5-trimethylphenyl N-methylcarbamate	Trimethacar	C11H15NO2	AUQAUAIUNJIIEP-UHFFFAOYSA-N	2686-99-9	NA	NA	NA	CPD-10489	17592	16632	CNC(=O)OC1=CC(C)=C(C)C(C)=C1	Chemical entities	Phenoxy compounds	Organic compounds	Benzenoids	Benzene and substituted derivatives	Aromatic homomonocyclic compounds
844	T3D1020	Exogenous	NA	No indication of carcinogenicity to humans (not listed by IARC).	NA	SmallMolecule	203.134384989	N,N-dipropyl(propylsulfanyl)formamide	Vernolate	C10H21NOS	OKUGPJPKMAEJOE-UHFFFAOYSA-N	1929-77-7	NA	NA	C19097	NA	16003	15204	CCCSC(=O)N(CCC)CCC	Chemical entities	Thiocarbamic acid derivatives	Organic compounds	Organosulfur compounds	Thiocarbonyl compounds	Aliphatic acyclic compounds
845	T3D1021	Exogenous	NA	No indication of carcinogenicity to humans (not listed by IARC).	NA	SmallMolecule	179.094628665	3,4-dimethylphenyl N-methylcarbamate	Xylylcar	C10H13NO2	WCJYTPVNMWIZCG-UHFFFAOYSA-N	2425-10-7	NA	NA	C14579	NA	17040	NA	CNC(=O)OC1=CC=C(C)C(C)=C1	Chemical entities	Phenoxy compounds	Organic compounds	Benzenoids	Benzene and substituted derivatives	Aromatic homomonocyclic compounds
846	T3D1022	Exogenous	NA	No indication of carcinogenicity (not listed by IARC). (L135)	NA	SmallMolecule	407.777036406	1,3,5,7,8,9,10,10-octachloro-4-oxatricyclo[5.2.1.0\xc2\xb2,\xe2\x81\xb6]dec-8-ene	Telodrin	C9H4Cl8O	LRWHHSXTGZSMSN-UHFFFAOYSA-N	297-78-9	NA	NA	C18960	NA	9271	8914	ClC1OC(Cl)C2C1C1(Cl)C(Cl)=C(Cl)C2(Cl)C1(Cl)Cl	Chemical entities	Tetrahydrofurans	Organic compounds	Organoheterocyclic compounds	Tetrahydrofurans	Aliphatic heteropolycyclic compounds
847	T3D1023	Exogenous	NA	No indication of carcinogenicity (not listed by IARC). (L135)	NA	SmallMolecule	361.875716498	1,8,9,10,11,11-hexachlorotetracyclo[6.2.1.1\xc2\xb3,\xe2\x81\xb6.0\xc2\xb2,\xe2\x81\xb7]dodeca-4,9-diene	Isodrin	C12H8Cl6	QBYJBZPUGVGKQQ-UHFFFAOYSA-N	465-73-6	NA	NA	NA	NA	222548	NA	ClC1=C(Cl)C2(Cl)C3C4CC(C=C4)C3C1(Cl)C2(Cl)Cl	Chemical entities	Vinyl chlorides	Organic compounds	Organohalogen compounds	Vinyl halides	Aliphatic homopolycyclic compounds
848	T3D1024	Exogenous	NA	Not listed by IARC.	NA	SmallMolecule	302.188194698	2-methyl-4-oxo-3-(prop-2-en-1-yl)cyclopent-2-en-1-yl 2,2-dimethyl-3-(2-methylprop-1-en-1-yl)cyclopropane-1-carboxylate	Allethrin	C19H26O3	ZCVAOQKBXKSDMS-UHFFFAOYSA-N	584-79-2	NA	NA	C14337	NA	11442	10958	CC(C)=CC1C(C(=O)OC2CC(=O)C(CC=C)=C2C)C1(C)C	Chemical entities	Pyrethroids	Organic compounds	Lipids and lipid-like molecules	Fatty Acyls	Aliphatic homomonocyclic compounds
849	T3D1025	Exogenous	NA	No indication of carcinogenicity to humans (not listed by IARC).	NA	SmallMolecule	338.188194698	(5-benzylfuran-2-yl)methyl 2,2-dimethyl-3-(2-methylprop-1-en-1-yl)cyclopropane-1-carboxylate	Cismethrin	C22H26O3	SSUJIHXQXFBEJN-UHFFFAOYSA-N	35764-59-1	NA	NA	NA	NA	37261	NA	CC(C)=CC1C(C(=O)OCC2=CC=C(CC3=CC=CC=C3)O2)C1(C)C	Chemical entities	Pyrethroids	Organic compounds	Lipids and lipid-like molecules	Fatty Acyls	Aromatic heteromonocyclic compounds
850	T3D1026	Exogenous	NA	No indication of carcinogenicity to humans (not listed by IARC).	NA	SmallMolecule	350.188194698	(3-phenoxyphenyl)methyl 2,2-dimethyl-3-(2-methylprop-1-en-1-yl)cyclopropane-1-carboxylate	Phenothrin	C23H26O3	SBNFWQZLDJGRLK-UHFFFAOYSA-N	26002-80-2	NA	NA	C14387	NA	4767	4603	CC(C)=CC1C(C(=O)OCC2=CC=CC(OC3=CC=CC=C3)=C2)C1(C)C	Chemical entities	Pyrethroids	Organic compounds	Lipids and lipid-like molecules	Fatty Acyls	Aromatic homomonocyclic compounds
851	T3D1027	Exogenous	NA	No indication of carcinogenicity to humans (not listed by IARC).	NA	SmallMolecule	338.188194698	(5-benzylfuran-3-yl)methyl 2,2-dimethyl-3-(2-methylprop-1-en-1-yl)cyclopropane-1-carboxylate	Resmethrin	C22H26O3	VEMKTZHHVJILDY-UHFFFAOYSA-N	10453-86-8	NA	NA	C10991	NA	5053	4877	CC(C)=CC1C(C(=O)OCC2=COC(CC3=CC=CC=C3)=C2)C1(C)C	Chemical entities	Aromatic monoterpenoids	Organic compounds	Lipids and lipid-like molecules	Prenol lipids	Aromatic heteromonocyclic compounds
852	T3D1028	Exogenous	NA	No indication of carcinogenicity to humans (not listed by IARC).	NA	SmallMolecule	331.178358293	(1,3-dioxo-2,3,4,5,6,7-hexahydro-1H-isoindol-2-yl)methyl 2,2-dimethyl-3-(2-methylprop-1-en-1-yl)cyclopropane-1-carboxylate	Tetramethrin	C19H25NO4	CXBMCYHAMVGWJQ-UHFFFAOYSA-N	7696-12-0	NA	NA	C18373	NA	83975	75773	CC(C)=CC1C(C(=O)OCN2C(=O)C3=C(CCCC3)C2=O)C1(C)C	Chemical entities	Isoindolones	Organic compounds	Organoheterocyclic compounds	Isoindoles and derivatives	Aliphatic heteropolycyclic compounds
853	T3D1029	Exogenous	NA	No indication of carcinogenicity to humans (not listed by IARC).	NA	SmallMolecule	541.132392017	(S)-cyano(3-phenoxyphenyl)methyl (1R,3S)-3-[(1Z)-3-[(1,1,1,3,3,3-hexafluoropropan-2-yl)oxy]-3-oxoprop-1-en-1-yl]-2,2-dimethylcyclopropane-1-carboxylate	Acrinathrin	C26H21F6NO5	YLFSVIMMRPNPFK-WEQBUNFVSA-N	101007-06-1	NA	NA	C18408	NA	6436606	4941233	N#C[C@@H](OC(=O)[C@H]1C(C)(C)[C@H]1\C=C/C(=O)OC(C(F)(F)F)C(F)(F)F)C1=CC=CC(OC2=CC=CC=C2)=C1	Chemical entities	Pyrethroids	Organic compounds	Lipids and lipid-like molecules	Fatty Acyls	Aromatic homomonocyclic compounds
854	T3D1030	Exogenous	NA	No indication of carcinogenicity to humans (not listed by IARC).	NA	SmallMolecule	437.058548829	cyano(3-phenoxyphenyl)methyl 2,2-dichloro-1-phenylcyclopropane-1-carboxylate	Cycloprothrin	C24H17Cl2NO3	LSFUGNKKPMBOMG-UHFFFAOYSA-N	63935-38-6	NA	NA	NA	NA	16722131	17625704	ClC1(Cl)CC1(C(=O)OC(C#N)C1=CC=CC(OC2=CC=CC=C2)=C1)C1=CC=CC=C1	Chemical entities	Diphenylethers	Organic compounds	Benzenoids	Benzene and substituted derivatives	Aromatic homomonocyclic compounds
855	T3D1031	Exogenous	NA	No indication of carcinogenicity to humans (not listed by IARC).	NA	SmallMolecule	433.064777066	cyano(4-fluoro-3-phenoxyphenyl)methyl 3-(2,2-dichloroethenyl)-2,2-dimethylcyclopropane-1-carboxylate	Cyfluthrin	C22H18Cl2FNO3	QQODLKZGRKWIFG-UHFFFAOYSA-N	68359-37-5	NA	NA	C10982	NA	104926	94690	CC1(C)C(C=C(Cl)Cl)C1C(=O)OC(C#N)C1=CC=C(F)C(OC2=CC=CC=C2)=C1	Chemical entities	Pyrethroids	Organic compounds	Lipids and lipid-like molecules	Fatty Acyls	Aromatic homomonocyclic compounds
856	T3D1032	Exogenous	NA	No indication of carcinogenicity to humans (not listed by IARC).	NA	SmallMolecule	449.100555801	cyano(3-phenoxyphenyl)methyl 3-(2-chloro-3,3,3-trifluoroprop-1-en-1-yl)-2,2-dimethylcyclopropane-1-carboxylate	Cyhalothrin	C23H19ClF3NO3	ZXQYGBMAQZUVMI-UNOMPAQXSA-N	68085-85-8	NA	NA	C10983	NA	5281873	4445166	CC1(C)C(C=C(Cl)C(F)(F)F)C1C(=O)OC(C#N)C1=CC=CC(OC2=CC=CC=C2)=C1	Chemical entities	Pyrethroids	Organic compounds	Lipids and lipid-like molecules	Fatty Acyls	Aromatic homomonocyclic compounds
857	T3D1033	Exogenous	NA	No indication of carcinogenicity to humans (not listed by IARC).	NA	SmallMolecule	375.183443671	cyano(3-phenoxyphenyl)methyl 2,2-dimethyl-3-(2-methylprop-1-en-1-yl)cyclopropane-1-carboxylate	Cyphenothrin	C24H25NO3	FJDPATXIBIBRIM-UHFFFAOYSA-N	39515-40-7	NA	NA	C12962	NA	38283	35087	CC(C)=CC1C(C(=O)OC(C#N)C2=CC=CC(OC3=CC=CC=C3)=C2)C1(C)C	Chemical entities	Pyrethroids	Organic compounds	Lipids and lipid-like molecules	Fatty Acyls	Aromatic homomonocyclic compounds
858	T3D1034	Exogenous	NA	Spraying and application of nonarsenical insecticides entail exposures that are probably carcinogenic to humans (Group 2A). (L135)	NA	SmallMolecule	415.074198893	cyano(3-phenoxyphenyl)methyl 3-(2,2-dichloroethenyl)-2,2-dimethylcyclopropane-1-carboxylate	Cypermethrin	C22H19Cl2NO3	KAATUXNTWXVJKI-UHFFFAOYSA-N	52315-07-8	NA	NA	C10984	CPD-68	2912	2809	CC1(C)C(C=C(Cl)Cl)C1C(=O)OC(C#N)C1=CC=CC(OC2=CC=CC=C2)=C1	Chemical entities	Pyrethroids	Organic compounds	Lipids and lipid-like molecules	Fatty Acyls	Aromatic homomonocyclic compounds
859	T3D1035	Exogenous	6.2	3, not classifiable as to its carcinogenicity to humans. (L135)	NA	SmallMolecule	502.973168773	(S)-cyano(3-phenoxyphenyl)methyl (1R,3R)-3-(2,2-dibromoethenyl)-2,2-dimethylcyclopropane-1-carboxylate	Deltamethrin	C22H19Br2NO3	OWZREIFADZCYQD-NSHGMRRFSA-N	52918-63-5	HMDB41866	NA	C10985	NA	40585	37079	[H][C@@](OC(=O)[C@]1([H])[C@]([H])(C=C(Br)Br)C1(C)C)(C#N)C1=CC(OC2=CC=CC=C2)=CC=C1	Chemical entities	Pyrethroids	Organic compounds	Lipids and lipid-like molecules	Fatty Acyls	Aromatic homomonocyclic compounds
860	T3D1036	Exogenous	NA	No indication of carcinogenicity to humans (not listed by IARC).	NA	SmallMolecule	419.128821282	(R)-cyano(3-phenoxyphenyl)methyl (2R)-2-(4-chlorophenyl)-3-methylbutanoate	Esfenvalerate	C25H22ClNO3	NYPJDWWKZLNGGM-BJKOFHAPSA-N	66230-04-4	NA	NA	NA	4-HYDROXYPHENYLACETATE	5361514	4514754	[H][C@](OC(=O)[C@]([H])(C(C)C)C1=CC=C(Cl)C=C1)(C#N)C1=CC(OC2=CC=CC=C2)=CC=C1	Chemical entities	Pyrethroids	Organic compounds	Lipids and lipid-like molecules	Fatty Acyls	Aromatic homomonocyclic compounds
861	T3D1037	Exogenous	6.2	3, not classifiable as to its carcinogenicity to humans. (L135)	NA	SmallMolecule	419.128821282	cyano(3-phenoxyphenyl)methyl 2-(4-chlorophenyl)-3-methylbutanoate	Fenvalerate	C25H22ClNO3	NYPJDWWKZLNGGM-UHFFFAOYNA-N	51630-58-1	HMDB31791	NA	C10988	4-HYDROXYPHENYLACETATE	3347	3230	CC(C)C(C(=O)OC(C#N)C1=CC(OC2=CC=CC=C2)=CC=C1)C1=CC=C(Cl)C=C1	Chemical entities	Pyrethroids	Organic compounds	Lipids and lipid-like molecules	Fatty Acyls	Aromatic homomonocyclic compounds
862	T3D1039	Exogenous	NA	Spraying and application of nonarsenical insecticides entail exposures that are probably carcinogenic to humans (Group 2A). (L135)	NA	SmallMolecule	502.127104902	cyano(3-phenoxyphenyl)methyl 2-{[2-chloro-4-(trifluoromethyl)phenyl]amino}-3-methylbutanoate	Fluvalinate	C26H22ClF3N2O3	INISTDXBRIBGOC-UHFFFAOYSA-N	69409-94-5	NA	NA	C10989	NA	50516	45805	CC(C)C(NC1=CC=C(C=C1Cl)C(F)(F)F)C(=O)OC(C#N)C1=CC=CC(OC2=CC=CC=C2)=C1	Chemical entities	Diphenylethers	Organic compounds	Benzenoids	Benzene and substituted derivatives	Aromatic homomonocyclic compounds
863	T3D1041	Exogenous	NA	Not listed by IARC.	NA	SmallMolecule	872.492207012	b"6-(butan-2-yl)-21',24'-dihydroxy-12'-({5-[(5-hydroxy-4-methoxy-6-methyloxan-2-yl)oxy]-4-methoxy-6-methyloxan-2-yl}oxy)-5,11',13',22'-tetramethyl-5,6-dihydro-3',7',19'-trioxaspiro[pyran-2,6'-tetracyclo[15.6.1.1\xe2\x81\xb4,\xe2\x81\xb8.0\xc2\xb2\xe2\x81\xb0,\xc2\xb2\xe2\x81\xb4]pentacosane]-10',14',16',22'-tetraen-2'-one"	Avermectin B1a	C48H72O14	RRZXIRBKKLTSOM-IQQVKNEDSA-N	65195-55-3	NA	NA	C11983	NA	6434889	NA	CCC(C)C1OC2(CC3CC(CC=C(C)C(OC4CC(OC)C(OC5CC(OC)C(O)C(C)O5)C(C)O4)C(C)C=CC=C4COC5C(O)C(C)=CC(C(=O)O3)C45O)O2)C=CC1C	Chemical entities	Macrolides and analogues	Organic compounds	Phenylpropanoids and polyketides	Macrolides and analogues	Aliphatic heteropolycyclic compounds
864	T3D1042	Exogenous	NA	Not listed by IARC.	NA	SmallMolecule	858.476556948	b"21',24'-dihydroxy-12'-({5-[(5-hydroxy-4-methoxy-6-methyloxan-2-yl)oxy]-4-methoxy-6-methyloxan-2-yl}oxy)-5,11',13',22'-tetramethyl-6-(propan-2-yl)-5,6-dihydro-3',7',19'-trioxaspiro[pyran-2,6'-tetracyclo[15.6.1.1\xe2\x81\xb4,\xe2\x81\xb8.0\xc2\xb2\xe2\x81\xb0,\xc2\xb2\xe2\x81\xb4]pentacosane]-10',14',16',22'-tetraen-2'-one"	Avermectin B1	C47H70O14	ZFUKERYTFURFGA-VOPGCZCJSA-N	65195-56-4	NA	NA	C11967	NA	6858005	NA	COC1CC(OC2C(C)OC(CC2OC)OC2C(C)C=CC=C3COC4C(O)C(C)=CC(C(=O)OC5CC(CC=C2C)OC2(C5)OC(C(C)C)C(C)C=C2)C34O)OC(C)C1O	Chemical entities	Macrolides and analogues	Organic compounds	Phenylpropanoids and polyketides	Macrolides and analogues	Aliphatic heteropolycyclic compounds
865	T3D1043	Exogenous	NA	Not listed by IARC.	NA	SmallMolecule	885.523841491	b"(1'R,2S,4'S,5S,6R,8'R,10'E,12'S,13'S,14'E,16'E,20'R,21'R,24'S)-6-[(2S)-butan-2-yl]-21',24'-dihydroxy-12'-{[(2R,4S,5S,6S)-4-methoxy-5-{[(2S,4S,5S,6S)-4-methoxy-6-methyl-5-(methylamino)oxan-2-yl]oxy}-6-methyloxan-2-yl]oxy}-5,11',13',22'-tetramethyl-5,6-dihydro-3',7',19'-trioxaspiro[pyran-2,6'-tetracyclo[15.6.1.1\xe2\x81\xb4,\xe2\x81\xb8.0\xc2\xb2\xe2\x81\xb0,\xc2\xb2\xe2\x81\xb4]pentacosane]-10',…	Emamectin B1a	C49H75NO13	CXEGAUYXQAKHKJ-NSBHKLITSA-N	121124-29-6	NA	NA	NA	NA	11549937	16738622	CC[C@H](C)[C@H]1O[C@@]2(C[C@@H]3C[C@@H](C\C=C(C)\[C@@H](O[C@H]4C[C@H](OC)[C@@H](O[C@H]5C[C@H](OC)[C@@H](NC)[C@H](C)O5)[C@H](C)O4)[C@@H](C)\C=C\C=C4/CO[C@@H]5[C@H](O)C(C)=C[C@@H](C(=O)O3)[C@]45O)O2)C=C[C@@H]1C	Chemical entities	Aminoglycosides	Organic compounds	Organic oxygen compounds	Organooxygen compounds	Aliphatic heteropolycyclic compounds
866	T3D1044	Exogenous	NA	Not listed by IARC.	NA	SmallMolecule	871.508191427	b"(1'R,2S,4'S,5S,6R,8'R,10'E,12'S,13'S,14'E,16'E,20'R,21'R,24'S)-21',24'-dihydroxy-12'-{[(2R,4S,5S,6S)-4-methoxy-5-{[(2S,4S,5S,6S)-4-methoxy-6-methyl-5-(methylamino)oxan-2-yl]oxy}-6-methyloxan-2-yl]oxy}-5,11',13',22'-tetramethyl-6-(propan-2-yl)-5,6-dihydro-3',7',19'-trioxaspiro[pyran-2,6'-tetracyclo[15.6.1.1\xe2\x81\xb4,\xe2\x81\xb8.0\xc2\xb2\xe2\x81\xb0,\xc2\xb2\xe2\x81\xb4]pentacosane]-10',14',…	Emamectin B1	C48H73NO13	DXIOOXFZLKCVHK-UTAOKEBVSA-N	121424-52-0	NA	NA	NA	NA	16722138	16738623	CN[C@H]1[C@H](C)O[C@H](C[C@@H]1OC)O[C@H]1[C@H](C)O[C@H](C[C@@H]1OC)O[C@H]1[C@@H](C)\C=C\C=C2/CO[C@@H]3[C@H](O)C(C)=C[C@@H](C(=O)O[C@H]4C[C@@H](C\C=C1/C)O[C@@]1(C=C[C@H](C)[C@@H](C(C)C)O1)C4)[C@]23O	Chemical entities	Aminoglycosides	Organic compounds	Organic oxygen compounds	Organooxygen compounds	Aliphatic heteropolycyclic compounds
867	T3D1045	Exogenous	NA	No indication of carcinogenicity to humans (not listed by IARC).	NA	SmallMolecule	167.069476547	2-[(2E)-2-(nitromethylidene)pyrrolidin-1-yl]acetonitrile	2-[(2E)-2-(Nitromethylidene)pyrrolidin-1-yl]acetonitrile	C7H9N3O2	UUBCVVUIZRGQQU-VOTSOKGWSA-N	1164504-23-7	NA	NA	NA	NA	2247080	1681490	[H]\C(=C1\CCCN1CC#N)N(=O)=O	Chemical entities	N-alkylpyrrolidines	Organic compounds	Organoheterocyclic compounds	Pyrrolidines	Aliphatic heteromonocyclic compounds
868	T3D1046	Exogenous	NA	No indication of carcinogenicity to humans (not listed by IARC).	NA	SmallMolecule	129.053826483	2-(nitromethylidene)imidazolidine	2-(Nitromethylene)imidazolidine	C4H7N3O2	OHXNZFJZRFHBLX-UHFFFAOYSA-N	13623-98-8	NA	NA	NA	NA	3014763	2283059	[O-][N+](=O)C=C1NCCN1	Chemical entities	Imidazolidines	Organic compounds	Organoheterocyclic compounds	Azolidines	Aliphatic heteromonocyclic compounds
869	T3D1047	Exogenous	NA	No indication of carcinogenicity to humans (not listed by IARC).	NA	SmallMolecule	142.074227574	(2Z)-1-methyl-2-(nitromethylidene)pyrrolidine	(2Z)-1-Methyl-2-(nitromethylidene)pyrrolidine	C6H10N2O2	BJFPEODODUCJLP-WAYWQWQTSA-N	26171-05-1	NA	NA	NA	NA	1714738	1363414	CN1CCC\C1=C\[N+]([O-])=O	Chemical entities	N-alkylpyrrolidines	Organic compounds	Organoheterocyclic compounds	Pyrrolidines	Aliphatic heteromonocyclic compounds
870	T3D1048	Exogenous	NA	No indication of carcinogenicity to humans (not listed by IARC).	NA	SmallMolecule	156.089877638	(2Z)-2-(nitromethylidene)azepane	2-Nitromethylene-azepane	C7H12N2O2	VVTVZDUKYJWIDH-SREVYHEPSA-N	61018-99-3	NA	NA	NA	NA	1858356	1440962	[O-][N+](=O)\C=C1\CCCCCN1	Chemical entities	Azepanes	Organic compounds	Organoheterocyclic compounds	Azepanes	Aliphatic heteromonocyclic compounds
871	T3D1049	Exogenous	NA	No indication of carcinogenicity to humans (not listed by IARC).	NA	SmallMolecule	142.074227574	(2Z)-2-(nitromethylidene)piperidine	2-Nitromethylene-piperidine	C6H10N2O2	SKKTZJVNTSSCLS-WAYWQWQTSA-N	50902-03-9	NA	NA	NA	NA	3103355	2358009	[O-][N+](=O)\C=C1\CCCCN1	Chemical entities	Piperidines	Organic compounds	Organoheterocyclic compounds	Piperidines	Aliphatic heteromonocyclic compounds
872	T3D1050	Exogenous	NA	No indication of carcinogenicity to humans (not listed by IARC).	NA	SmallMolecule	127.063328537	(nitromethylidene)cyclopentane	Nitro-methylene-cyclopentane	C6H9NO2	FCFLHKHBKPPQQY-UHFFFAOYSA-N	27861-40-1	NA	NA	NA	NA	520353	453891	[O-][N+](=O)C=C1CCCC1	Chemical entities	C-nitro compounds	Organic compounds	Organic 1,3-dipolar compounds	Allyl-type 1,3-dipolar organic compounds	Aliphatic homomonocyclic compounds
873	T3D1051	Exogenous	NA	No indication of carcinogenicity to humans (not listed by IARC).	NA	SmallMolecule	236.061948328	3-benzyl-2-(nitromethylidene)-1,3-thiazolidine	(2E)-3-Benzyl-2-(nitromethylidene)-1,3-thiazolidine	C11H12N2O2S	TULKOBWQIRTXSH-LUAWRHEFSA-N	94776-91-7	NA	NA	NA	NA	6366557	NA	[O-][N+](=O)C=C1SCCN1CC1=CC=CC=C1	Chemical entities	Benzylamines	Organic compounds	Benzenoids	Benzene and substituted derivatives	Aromatic heteromonocyclic compounds
874	T3D1052	Exogenous	NA	No indication of carcinogenicity to humans (not listed by IARC).	NA	SmallMolecule	141.078978601	(nitromethylidene)cyclohexane	Nitromethylidenecyclohexane	C7H11NO2	JVQOIOZEAYCROA-UHFFFAOYSA-N	27861-39-8	NA	NA	NA	CPD-8232	293636	259184	[O-][N+](=O)C=C1CCCCC1	Chemical entities	C-nitro compounds	Organic compounds	Organic 1,3-dipolar compounds	Allyl-type 1,3-dipolar organic compounds	Aliphatic homomonocyclic compounds
875	T3D1053	Exogenous	NA	No indication of carcinogenicity to humans (not listed by IARC).	NA	SmallMolecule	146.014998136	(2E)-2-(nitromethylidene)-1,3-thiazolidine	Thiazolidine, 2-(nitromethylene)	C4H6N2O2S	IDEZECZCLMOIJN-ONEGZZNKSA-N	94662-61-0	NA	NA	NA	NA	6455311	4957581	[H]\C(=C1\NCCS1)N(=O)=O	Chemical entities	Thiazolidines	Organic compounds	Organoheterocyclic compounds	Azolidines	Aliphatic heteromonocyclic compounds
876	T3D1054	Exogenous	NA	No indication of carcinogenicity to humans (not listed by IARC).	NA	SmallMolecule	204.089877638	2-(nitromethylidene)-2,3,4,5-tetrahydro-1H-3-benzazepine	(4E)-4-(Nitromethylidene)-1,2,3,5-tetrahydro-3-benzazepine	C11H12N2O2	WBGHUVVRWWHCDW-FLIBITNWSA-N	58350-08-6	NA	NA	NA	NA	3045196	NA	[O-][N+](=O)C=C1CC2=CC=CC=C2CCN1	Chemical entities	Benzazepines	Organic compounds	Organoheterocyclic compounds	Benzazepines	Aromatic heteropolycyclic compounds
877	T3D1055	Exogenous	NA	No indication of carcinogenicity to humans (not listed by IARC).	NA	SmallMolecule	160.0306482	2-(nitromethylidene)-1,3-thiazinane	(2E)-2-(Nitromethylidene)-1,3-thiazinane	C5H8N2O2S	LZTIMERBDGGAJD-PLNGDYQASA-N	58842-20-9	NA	NA	NA	NA	3033155	NA	[O-][N+](=O)C=C1NCCCS1	Chemical entities	Thiazinanes	Organic compounds	Organoheterocyclic compounds	Thiazinanes	Aliphatic heteromonocyclic compounds
878	T3D1056	Exogenous	NA	No indication of carcinogenicity to humans (not listed by IARC).	NA	SmallMolecule	146.014998136	2-(nitromethylidene)-1,3-thiazolidine	2-(Nitromethylidene)-1,3-thiazolidine	C4H6N2O2S	IDEZECZCLMOIJN-ARJAWSKDSA-N	94662-60-9	NA	NA	NA	NA	3835583	NA	[O-][N+](=O)C=C1NCCS1	Chemical entities	Thiazolidines	Organic compounds	Organoheterocyclic compounds	Azolidines	Aliphatic heteromonocyclic compounds
879	T3D1058	Exogenous	NA	No indication of carcinogenicity to humans (not listed by IARC).	NA	SmallMolecule	156.089877638	(2Z)-1-ethyl-2-(nitromethylidene)pyrrolidine	(2Z)-1-Ethyl-2-(nitromethylidene)pyrrolidine	C7H12N2O2	MSXAUUYIGJZVTR-SREVYHEPSA-N	26171-04-0	NA	NA	NA	NA	1712702	1362015	CCN1CCC\C1=C\[N+]([O-])=O	Chemical entities	N-alkylpyrrolidines	Organic compounds	Organoheterocyclic compounds	Pyrrolidines	Aliphatic heteromonocyclic compounds
880	T3D1059	Exogenous	NA	No indication of carcinogenicity to humans (not listed by IARC).	NA	SmallMolecule	168.089877638	2-(nitromethylidene)-1-(prop-2-en-1-yl)pyrrolidine	(2E)-2-(Nitromethylidene)-1-prop-2-enylpyrrolidine	C8H12N2O2	LWWSULAJWWHYIC-BQYQJAHWSA-N	40990-27-0	NA	NA	NA	NA	6365438	NA	[O-][N+](=O)C=C1CCCN1CC=C	Chemical entities	N-alkylpyrrolidines	Organic compounds	Organoheterocyclic compounds	Pyrrolidines	Aliphatic heteromonocyclic compounds
881	T3D1060	Exogenous	NA	No indication of carcinogenicity to humans (not listed by IARC).	NA	SmallMolecule	218.105527702	1-benzyl-2-(nitromethylidene)pyrrolidine	(2Z)-1-Benzyl-2-(nitromethylidene)pyrrolidine	C12H14N2O2	QGRRJDFZPVWRGG-ZRDIBKRKSA-N	57734-58-4	NA	NA	NA	NA	3034451	NA	[O-][N+](=O)C=C1CCCN1CC1=CC=CC=C1	Chemical entities	Phenylmethylamines	Organic compounds	Benzenoids	Benzene and substituted derivatives	Aromatic heteromonocyclic compounds
882	T3D1061	Exogenous	NA	No indication of carcinogenicity to humans (not listed by IARC).	NA	SmallMolecule	215.069476547	b"(E)-N'-[(naphthalen-2-yl)amino]-N,N-dioxomethanimidamide"	2-[(2E)-2-(Nitromethylene)hydrazino]naphthalene	C11H9N3O2	YYXCMCDLDSISNV-XYOKQWHBSA-N	302544-16-7	NA	NA	NA	NA	9603130	7877251	[O-][N+](=O)\C=N\NC1=CC=C2C=CC=CC2=C1	Chemical entities	Naphthalenes	Organic compounds	Benzenoids	Naphthalenes	Aromatic homopolycyclic compounds
883	T3D1062	Exogenous	NA	No indication of carcinogenicity to humans (not listed by IARC).	NA	SmallMolecule	142.074227574	(2E)-1-methyl-2-(nitromethylidene)pyrrolidine	(2E)-1-Methyl-2-(nitromethylidene)pyrrolidine	C6H10N2O2	BJFPEODODUCJLP-AATRIKPKSA-N	94662-64-3	NA	NA	NA	NA	1714740	1363415	CN1CCC\C1=C/[N+]([O-])=O	Chemical entities	N-alkylpyrrolidines	Organic compounds	Organoheterocyclic compounds	Pyrrolidines	Aliphatic heteromonocyclic compounds
884	T3D1064	Exogenous	NA	No indication of carcinogenicity to humans (not listed by IARC).	NA	SmallMolecule	167.069476547	2-[2-(nitromethylidene)pyrrolidin-1-yl]acetonitrile	[2-(Nitromethylene)-1-pyrrolidinyl]acetonitrile	C7H9N3O2	UUBCVVUIZRGQQU-SREVYHEPSA-N	91417-82-2	NA	NA	NA	NA	2247078	1681488	[O-][N+](=O)\C=C1\CCCN1CC#N	Chemical entities	N-alkylpyrrolidines	Organic compounds	Organoheterocyclic compounds	Pyrrolidines	Aliphatic heteromonocyclic compounds
885	T3D1065	Exogenous	NA	No indication of carcinogenicity to humans (not listed by IARC).	NA	SmallMolecule	229.157897623	1-(4,5-dihydro-1H-imidazol-2-ylmethyl)-2,3,4,5-tetrahydro-1H-1-benzazepine	1-(4,5-Dihydro-1H-imidazol-2-ylmethyl)-2,3,4,5-tetrahydro-1-benzazepine	C14H19N3	TZYNTOLBNMSWOH-UHFFFAOYSA-N	24483-78-1	NA	NA	NA	NA	90522	81731	C(N1CCCCC2=CC=CC=C12)C1=NCCN1	Chemical entities	Benzazepines	Organic compounds	Organoheterocyclic compounds	Benzazepines	Aromatic heteropolycyclic compounds
886	T3D1066	Exogenous	NA	No indication of carcinogenicity to humans (not listed by IARC).	NA	SmallMolecule	210.13682783	(1Z)-2-ethyl-1-(nitromethylidene)-octahydro-1H-isoindole	(3Z)-2-Ethyl-3-(nitromethylidene)-3a,4,5,6,7,7a-hexahydro-1H-isoindole	C11H18N2O2	NGFPWRMWKFFWRD-FLIBITNWSA-N	56593-86-3	NA	NA	NA	NA	3034404	2298872	CCN1CC2CCCCC2\C1=C\[N+]([O-])=O	Chemical entities	Isoindoles	Organic compounds	Organoheterocyclic compounds	Isoindoles and derivatives	Aliphatic heteropolycyclic compounds
887	T3D1067	Exogenous	NA	No indication of carcinogenicity to humans (not listed by IARC).	NA	SmallMolecule	209.043655727	3-{[(E)-(nitromethylidene)amino]amino}benzoic acid	3-[(2E)-2-(Nitromethylidene)hydrazinyl]benzoic acid	C8H7N3O4	RASCTTJMDLLADA-WEVVVXLNSA-N	91978-88-0	NA	NA	NA	NA	9603061	7877182	OC(=O)C1=CC=CC(N\N=C\[N+]([O-])=O)=C1	Chemical entities	Benzoic acids	Organic compounds	Benzenoids	Benzene and substituted derivatives	Aromatic homomonocyclic compounds
888	T3D1069	Exogenous	NA	No indication of carcinogenicity to humans (not listed by IARC).	NA	SmallMolecule	182.105527702	1-(cyclopropylmethyl)-2-(nitromethylidene)pyrrolidine	1-(Cyclopropylmethyl)-2-(nitromethylidene)pyrrolidine	C9H14N2O2	JGZSQTNMSGRPHP-VQHVLOKHSA-N	60737-54-4	NA	NA	NA	NA	108499	NA	[O-][N+](=O)C=C1CCCN1CC1CC1	Chemical entities	N-alkylpyrrolidines	Organic compounds	Organoheterocyclic compounds	Pyrrolidines	Aliphatic heteromonocyclic compounds
889	T3D1076	Exogenous	NA	No indication of carcinogenicity to humans (not listed by IARC).	NA	SmallMolecule	233.97689807	methyl 5-amino-3-(nitromethylidene)-3H-1,2-dithiole-4-carboxylate	Methyl (5Z)-3-amino-5-(nitromethylidene)dithiole-4-carboxylate	C6H6N2O4S2	IAWCIGLAQKOOTG-IHWYPQMZSA-N	78649-93-1	NA	NA	NA	NA	5479865	4586506	COC(=O)C1=C(N)SSC1=C[N+]([O-])=O	Chemical entities	Vinylogous amides	Organic compounds	Organic acids and derivatives	Vinylogous amides	Aliphatic heteromonocyclic compounds
890	T3D1084	Exogenous	NA	No indication of carcinogenicity to humans (not listed by IARC).	NA	SmallMolecule	268.072703387	1-[(6-chloropyridin-3-yl)methyl]-2-(nitromethylidene)-1,3-diazinane	1-[(6-Chloropyridin-3-yl)methyl]-2-(nitromethylidene)-1,3-diazinane	C11H13ClN4O2	GEOWRBWWMXCKFQ-DHZHZOJOSA-N	72126-78-4	NA	NA	NA	NA	16740272	NA	[O-][N+](=O)C=C1NCCCN1CC1=CC=C(Cl)N=C1	Chemical entities	2-halopyridines	Organic compounds	Organoheterocyclic compounds	Pyridines and derivatives	Aromatic heteromonocyclic compounds
891	T3D1086	Exogenous	NA	No indication of carcinogenicity to humans (not listed by IARC).	NA	SmallMolecule	296.129155633	2-chloro-N-(2,6-diethylphenyl)-N-(acetamidomethyl)acetamide	Amidochlor	C15H21ClN2O2	QTGVGIVRLSGTJJ-UHFFFAOYSA-N	40164-67-8	NA	NA	NA	NA	38407	35202	CCC1=CC=CC(CC)=C1N(CNC(C)=O)C(=O)CCl	Chemical entities	Anilides	Organic compounds	Benzenoids	Benzene and substituted derivatives	Aromatic homomonocyclic compounds
892	T3D1087	Exogenous	NA	No indication of carcinogenicity (not listed by IARC). (L135)	NA	SmallMolecule	311.165206788	N-(butoxymethyl)-2-chloro-N-(2,6-diethylphenyl)acetamide	Butachlor	C17H26ClNO2	HKPHPIREJKHECO-UHFFFAOYSA-N	23184-66-9	NA	NA	C10931	NA	31677	29376	CCCCOCN(C(=O)CCl)C1=C(CC)C=CC=C1CC	Chemical entities	Anilides	Organic compounds	Benzenoids	Benzene and substituted derivatives	Aromatic homomonocyclic compounds
893	T3D1088	Exogenous	NA	No indication of carcinogenicity to humans (not listed by IARC).	NA	SmallMolecule	279.147058165	methyl 2-[N-(2,6-dimethylphenyl)-2-methoxyacetamido]propanoate	(\xc2\xb1)-Metalaxyl	C15H21NO4	ZQEIXNIJLIKNTD-UHFFFAOYNA-N	57837-19-1	HMDB31802	NA	C10947	CPD0-1558	42586	38839	COCC(=O)N(C(C)C(=O)OC)C1=C(C)C=CC=C1C	Chemical entities	Alpha amino acid esters	Organic compounds	Organic acids and derivatives	Carboxylic acids and derivatives	Aromatic homomonocyclic compounds
894	T3D1089	Exogenous	NA	No indication of carcinogenicity to humans (not listed by IARC).	NA	SmallMolecule	283.13390666	2-chloro-N-(2-ethyl-6-methylphenyl)-N-(1-methoxypropan-2-yl)acetamide	Metolachlor	C15H22ClNO2	WVQBLGZPHOPPFO-UHFFFAOYSA-N	51218-45-2	NA	NA	C10953	NA	4169	4025	CCC1=CC=CC(C)=C1N(C(C)COC)C(=O)CCl	Chemical entities	Anilides	Organic compounds	Benzenoids	Benzene and substituted derivatives	Aromatic homomonocyclic compounds
895	T3D1090	Exogenous	NA	Not listed by IARC.	NA	SmallMolecule	211.076391782	2-chloro-N-phenyl-N-(propan-2-yl)acetamide	Propachlor	C11H14ClNO	MFOUDYKPLGXPGO-UHFFFAOYSA-N	1918-16-7	NA	NA	C18759	ALPHA-NAPHTHALENEACETAMIDE	4931	4762	CC(C)N(C(=O)CCl)C1=CC=CC=C1	Chemical entities	Anilides	Organic compounds	Benzenoids	Benzene and substituted derivatives	Aromatic homomonocyclic compounds
896	T3D1091	Exogenous	NA	Not listed by IARC. IARC classified aluminum production as carcinogenic to humans (Group 1), but did not implicate aluminum itself as a human carcinogen. (L135) A link between use of aluminum-containing antiperspirants and increased risk of breast cancer has been proposed (A235), but studies have not been able to establish a clear link (A15468).	1 to 15 grams for an adult human (barium salts). (T48)	SmallMolecule	228.82580133	titanium(4+) ion aluminium(3+) ion barium(2+) ion oxidandiide	Aluminium barium titanium oxide	AlBaOTi	LTRINLFGMOIOAG-UHFFFAOYSA-N	52869-91-7	NA	NA	NA	NA	171218	149685	[O--].[Al+3].[Ti+4].[Ba++]	Chemical entities	Post-transition metal oxides	Inorganic compounds	Mixed metal/non-metal compounds	Post-transition metal organides	NA
897	T3D1092	Exogenous	NA	No indication of carcinogenicity to humans (not listed by IARC).	1 to 15 grams for an adult human (barium salts). (T48)	SmallMolecule	197.925273485	barium(2+) ion acetic acid	Barium acetate	C2H4BaO2	PBLJVGNQHKCFHD-UHFFFAOYSA-N	543-80-6	NA	NA	NA	NA	10980	NA	[Ba++].CC(O)=O	Chemical entities	Carboxylic acids	Organic compounds	Organic acids and derivatives	Carboxylic acids and derivatives	Aliphatic acyclic compounds
898	T3D1093	Exogenous	NA	No indication of carcinogenicity to humans (not listed by IARC).	1 to 15 grams for an adult human (barium salts). (T48)	SmallMolecule	221.923685303	diazidobarium	Barium azide	BaN6	UUXFWHMUNNXFHD-UHFFFAOYSA-N	18810-58-7	NA	NA	NA	NA	62728	56472	[N-]=[N+]=N[Ba]N=[N+]=[N-]	Chemical entities	Alkaline earth metal nitrides	Inorganic compounds	Mixed metal/non-metal compounds	Alkaline earth metal organides	NA
899	T3D1094	Exogenous	NA	No indication of carcinogenicity (not listed by IARC). (L135)	1 to 15 grams for an adult human (barium salts). (T48)	SmallMolecule	391.711404299	(bromyloxy)bario bromate	Barium bromate	BaBr2O6	VEASZGAADGZARC-UHFFFAOYSA-L	13967-90-3	NA	NA	NA	NA	61706	55607	O=[Br](=O)O[Ba]O[Br](=O)=O	Chemical entities	Alkaline earth metal bromates	Inorganic compounds	Mixed metal/non-metal compounds	Alkaline earth metal oxoanionic compounds	NA
900	T3D1095	Exogenous	NA	No indication of carcinogenicity to humans (not listed by IARC).	1 to 15 grams for an adult human (barium salts). (T48)	SmallMolecule	295.741916567	dibromobarium	Barium bromide	BaBr2	NKQIMNKPSDEDMO-UHFFFAOYSA-L	10553-31-8	NA	NA	NA	NA	66350	59728	Br[Ba]Br	Chemical entities	Alkaline earth metal bromides	Inorganic compounds	Mixed metal/non-metal compounds	Alkaline earth metal salts	NA
901	T3D1097	Exogenous	NA	1, carcinogenic to humans. (L135)	1 to 15 grams for an adult human (barium salts). (T48)	SmallMolecule	1318.98525414	tetrakis(octadecanoic acid) barium dihydride calcium dihydride	Barium cadmium stearate	C72H148BaCaO8	YSVUBLFZIOGXCN-UHFFFAOYSA-N	1191-79-3	NA	NA	NA	NA	6336539	NA	[CaH2].[BaH2].CCCCCCCCCCCCCCCCCC(O)=O.CCCCCCCCCCCCCCCCCC(O)=O.CCCCCCCCCCCCCCCCCC(O)=O.CCCCCCCCCCCCCCCCCC(O)=O	Chemical entities	Long-chain fatty acids	Organic compounds	Lipids and lipid-like molecules	Fatty Acyls	NA
902	T3D1098	Exogenous	NA	No indication of carcinogenicity to humans (not listed by IARC).	1 to 15 grams for an adult human (barium salts). (T48)	SmallMolecule	241.810694103	titanium(4+) ion barium(2+) ion calcium oxidandiide	Barium calcium titanium oxide	BaCaOTi	JXDXDSKXFRTAPA-UHFFFAOYSA-N	52869-93-9	NA	NA	NA	NA	171219	149686	[O--].[Ca++].[Ti+4].[Ba++]	Chemical entities	Alkaline earth metal oxides	Inorganic compounds	Mixed metal/non-metal compounds	Alkaline earth metal organides	NA
903	T3D1099	Exogenous	NA	No indication of carcinogenicity to humans (not listed by IARC).	1 to 15 grams for an adult human (barium salts). (T48)	SmallMolecule	197.889985139	barium(2+) ion carbonate	Barium carbonate	CBaO3	AYJRCSIUFZENHW-UHFFFAOYSA-L	513-77-9	NA	NA	NA	NA	10563	10121	[Ba++].[O-]C([O-])=O	Chemical entities	Organic carbonic acids	Organic compounds	Organic acids and derivatives	Organic carbonic acids and derivatives	Aliphatic acyclic compounds
904	T3D1100	Exogenous	NA	No indication of carcinogenicity to humans (not listed by IARC).	1 to 15 grams for an adult human (barium salts). (T48)	SmallMolecule	303.812434419	(chloryloxy)bario chlorate	Barium chlorate	BaCl2O6	ISFLYIRWQDJPDR-UHFFFAOYSA-L	13477-00-4	NA	NA	NA	NA	26059	24273	O=[Cl](=O)O[Ba]O[Cl](=O)=O	Chemical entities	Alkaline earth metal chlorates	Inorganic compounds	Mixed metal/non-metal compounds	Alkaline earth metal oxoanionic compounds	NA
905	T3D1101	Exogenous	NA	No indication of carcinogenicity to humans (not listed by IARC).	1 to 15 grams for an adult human (barium salts). (T48)	SmallMolecule	207.842946687	dichlorobarium	Barium chloride	BaCl2	WDIHJSXYQDMJHN-UHFFFAOYSA-L	10361-37-2	NA	NA	NA	NA	25204	23540	Cl[Ba]Cl	Chemical entities	Alkaline earth metal chlorides	Inorganic compounds	Mixed metal/non-metal compounds	Alkaline earth metal salts	NA
906	T3D1103	Exogenous	NA	No indication of carcinogenicity to humans (not listed by IARC).	1 to 15 grams for an adult human (barium salts). (T48)	SmallMolecule	189.911389283	barium(2+) ion bis(iminomethanide)	Barium cyanide	C2BaN2	UNLSXXHOHZUADN-UHFFFAOYSA-N	542-62-1	NA	NA	NA	NA	6093184	NA	[Ba++].[C-]#N.[C-]#N	Chemical entities	Alkaline earth metal nitrides	Inorganic compounds	Mixed metal/non-metal compounds	Alkaline earth metal organides	NA
907	T3D1104	Exogenous	NA	3, not classifiable as to its carcinogenicity to humans. (L135)	1 to 15 grams for an adult human (barium salts). (T48)	SmallMolecule	258.98257923	(4-acetamidophenyl)arsonic acid	Barium ferrate	C8H10AsNO4	LTGKKKITNWDUCD-UHFFFAOYSA-N	13773-23-4	NA	NA	NA	NA	95019	85737	CC(=O)NC1=CC=C(C=C1)[As](O)(O)=O	Chemical entities	Acetanilides	Organic compounds	Benzenoids	Benzene and substituted derivatives	Aromatic homomonocyclic compounds
908	T3D1105	Exogenous	NA	No indication of carcinogenicity to humans (not listed by IARC).	1 to 15 grams for an adult human (barium salts). (T48)	SmallMolecule	311.911077845	barium(2+) ion bis(tetrafluoroboranuide)	Barium ferrite	B2BaF8	XKIOEQAEFAWTOM-UHFFFAOYSA-N	11138-11-7	NA	NA	NA	NA	159418	NA	[Ba++].F[B-](F)(F)F.F[B-](F)(F)F	Chemical entities	Metalloid fluorides	Inorganic compounds	Mixed metal/non-metal compounds	Metalloid salts	NA
909	T3D1107	Exogenous	NA	No indication of carcinogenicity to humans (not listed by IARC).	1 to 15 grams for an adult human (barium salts). (T48)	SmallMolecule	175.902047683	barium(2+) ion difluoride	Barium fluoride	BaF2	OYLGJCQECKOTOL-UHFFFAOYSA-L	7787-32-8	NA	NA	NA	NA	5463523	56421	[F-].[F-].[Ba++]	Chemical entities	Alkaline earth metal fluorides	Inorganic compounds	Mixed metal/non-metal compounds	Alkaline earth metal salts	NA
910	T3D1108	Exogenous	NA	No indication of carcinogenicity to humans (not listed by IARC).	1 to 15 grams for an adult human (barium salts). (T48)	SmallMolecule	171.910720581	barium(2+) ion dihydroxide	Barium hydroxide	BaH2O2	RQPZNWPYLFFXCP-UHFFFAOYSA-L	17194-00-2	NA	NA	NA	NA	6093286	NA	[OH-].[OH-].[Ba++]	Chemical entities	Alkaline earth metal hydroxides	Inorganic compounds	Mixed metal/non-metal compounds	Alkaline earth metal oxoanionic compounds	NA
911	T3D1111	Exogenous	NA	3, not classifiable as to its carcinogenicity to humans. (L135)	1 to 15 grams for an adult human (barium salts). (T48)	SmallMolecule	239.832775931	(chlorooxy)bario hypochlorite	Barium hypochlorite	BaCl2O2	HPEWZLCIOKVLBZ-UHFFFAOYSA-N	13477-10-6	NA	NA	NA	NA	61628	55536	ClO[Ba]OCl	Chemical entities	Alkaline earth metal hypochlorites	Inorganic compounds	Mixed metal/non-metal compounds	Alkaline earth metal oxoanionic compounds	NA
[truncated: 2,762 more rows]
