# Supplementary material for: Untargeted high-resolution paired mass distance data mining for retrieving general chemical relationships
Source: Commun Chem. 2020 Nov 6;3:157. doi: 10.1038/s42004-020-00403-z (PMC8320691; doi:10.1038/s42004-020-00403-z)
Supplement: Supplementary file 6 — Supplementary Data 4 [file 42004_2020_403_MOESM6_ESM.csv]

	mz	rt	20080809_NIH_EWY_POS_000801	20080809_NIH_EWY_POS_000901	20080809_NIH_EWY_POS_001001	20080809_NIH_EWY_POS_001101	20080809_NIH_EWY_POS_001201	20080809_NIH_EWY_POS_001301	20080809_NIH_EWY_POS_001401	20080809_NIH_EWY_POS_001701	20080809_NIH_EWY_POS_001801	20080809_NIH_EWY_POS_001901	20080809_NIH_EWY_POS_002001	20080809_NIH_EWY_POS_002101	20080809_NIH_EWY_POS_002201	20080809_NIH_EWY_POS_002301	20080809_NIH_EWY_POS_002401	20080809_NIH_EWY_POS_002501	20080809_NIH_EWY_POS_002601	20080809_NIH_EWY_POS_002701	20080809_NIH_EWY_POS_002801	20080809_NIH_EWY_POS_002901	20080809_NIH_EWY_POS_003001	20080809_NIH_EWY_POS_003101	20080809_NIH_EWY_POS_003201	20080809_NIH_EWY_POS_003501	20080809_NIH_EWY_POS_003601	20080809_NIH_EWY_POS_003701	20080809_NIH_EWY_POS_003801	20080809_NIH_EWY_POS_003901	20080809_NIH_EWY_POS_004001	20080809_NIH_EWY_POS_004201	20080809_NIH_EWY_POS_004301	20080809_NIH_EWY_POS_004401	20080809_NIH_EWY_POS_004601	20080809_NIH_EWY_POS_004701	20080809_NIH_EWY_POS_004801	20080809_NIH_EWY_POS_004901	20080809_NIH_EWY_POS_005001	20080809_NIH_EWY_POS_005101	20080809_NIH_EWY_POS_005301	20080809_NIH_EWY_POS_005401	20080809_NIH_EWY_POS_005601	20080809_NIH_EWY_POS_005701	20080809_NIH_EWY_POS_005801	20080809_NIH_EWY_POS_006001	20080809_NIH_EWY_POS_006101	20080809_NIH_EWY_POS_006201	20080809_NIH_EWY_POS_006301
group	mz	rt	Current Smoker_European American_Male_Control	Former Smoker_European American_Female_Case	Former Smoker_European American_Male_Control	Never Smoker_European American_Male_Control	Never Smoker_European American_Female_Control	Former Smoker_European American_Female_Control	Never Smoker_African American_Female_Control	Never Smoker_European American_Male_Control	Former Smoker_African American_Male_Control	Current Smoker_African American_Male_Case	Former Smoker_African American_Female_Control	Former Smoker_European American_Female_Case	Former Smoker_European American_Male_Case	Current Smoker_European American_Male_Case	Former Smoker_African American_Male_Control	Former Smoker_European American_Male_Control	Former Smoker_African American_Female_Case	Former Smoker_European American_Male_Control	Current Smoker_European American_Male_Case	Former Smoker_European American_Female_Case	Former Smoker_European American_Male_Case	Current Smoker_African American_Female_Case	Former Smoker_European American_Male_Case	Former Smoker_European American_Male_Control	Current Smoker_African American_Female_Case	Current Smoker_European American_Male_Control	Current Smoker_African American_Female_Control	Current Smoker_European American_Male_Control	Current Smoker_European American_Female_Case	Former Smoker_European American_Female_Case	Current Smoker_European American_Female_Case	Former Smoker_African American_Male_Control	Current Smoker_African American_Female_Case	Former Smoker_African American_Male_Control	Former Smoker_African American_Male_Case	Current Smoker_African American_Female_Control	Never Smoker_African American_Male_Case	Current Smoker_African American_Male_Case	Former Smoker_European American_Female_Case	Current Smoker_European American_Female_Case	Former Smoker_African American_Male_Control	Former Smoker_African American_Male_Control	Never Smoker_European American_Male_Control	Never Smoker_European American_Male_Control	Former Smoker_European American_Female_Control	Current Smoker_African American_Female_Case	Current Smoker_African American_Male_Control
M61.0406T23.7	61.04057539	23.69620098	737.2878748	1741.034914	1361.404492	274.4049613	1263.557468	946.3031378	447.2458237	589.4441697	913.6870363	1033.145582	1675.299602	693.663509	722.8296109	2248.051944	430.8755125	454.9258211	739.81283	975.0992331	664.7867298	739.1186151	431.665083	721.8431932	675.3671632	1809.739068	667.8464543	914.9053381	2889.763962	919.2354862	775.4848883	658.5226683	454.0375221	1345.91619	296.7042442	587.0557778	409.006525	1374.128382	1119.647995	931.8155725	1114.642987	1078.012069	1639.936356	321.0649946	540.586649	1089.01924	639.772862	1154.181311	497.9247591
M65.0396T194.3	65.03960654	194.3244535	10.72320933	18.14630657	1105.049875	9.24021848	19.56770149	15.39233319	149.9401017	16.80879364	20.47874183	13.7078811	27.01402953	19.25598662	24.79041665	54.92971118	65.28895637	11.52833786	130.2351701	681.4122518	12.79491211	24.02967129	98.66482863	480.3285648	57.25074838	35.83303155	16.70120957	50.85665035	55.93351282	521.6565346	218.324414	14.18456193	114.1953885	45.53456745	12.52463403	197.0215447	131.5891869	41.42566569	155.1159425	347.9458085	14.59065585	33.1690904	34.31406477	151.7015862	229.4605939	29.83850569	13.72599095	23.12004865	234.8974703
M67.0551T129.6	67.05509633	129.6460141	195.0559423	145.9812691	145.4046876	149.9274541	69.07850032	119.9818942	183.9978686	139.6740661	100.7203313	125.7319201	148.8008373	101.7024232	117.9552562	215.2249528	135.0192666	164.7340056	127.806394	165.9256025	198.7918529	4027.448599	128.2185209	61.19734976	119.4932763	200.9051365	97.73324041	131.0448163	182.1021373	183.0977549	96.35353464	119.678032	92.61415664	286.6063193	145.0927962	89.36603567	58.27241145	168.4929858	144.2537553	97.97832346	118.4682128	111.2960538	96.06353634	95.18158665	171.0602593	124.803667	221.7414735	71.84335486	200.718666
M69.0344T134.6	69.03439623	134.5892937	416.8635956	385.1964033	417.0087412	814.3308515	250.9095333	314.9912079	301.5966256	55.51907931	232.6791651	339.0168484	436.2050466	224.1882177	164.7044211	637.0295254	471.526237	1080.878203	323.3946419	471.0075708	759.6774454	109.6470158	154.9588006	406.1110794	294.616889	346.0767693	351.6268911	694.3702378	388.6533314	371.9421022	418.3555787	323.3840311	297.3376704	536.5436405	548.188597	48.49183985	218.7047989	590.4059849	202.0884585	362.6492238	165.7825871	165.1113674	331.4311962	372.7491426	81.55993163	119.7272272	475.0899586	237.9912912	364.1466128
M69.0706T168.1	69.07064049	168.1367301	712.8168684	1202.201	1131.424347	162.3418959	530.681209	533.6843134	817.0568183	406.0094812	831.9921262	955.6950185	283.2012425	660.1300059	1248.728138	1107.190432	2068.361181	774.3938447	2061.182511	1742.224598	1553.519159	1284.115331	354.2671861	592.8066712	811.7428138	1572.935347	674.9453599	2990.96562	727.014022	2116.943461	1168.487117	121.5320263	503.9410008	1157.543203	3030.006424	653.2514781	691.2326465	550.3026334	2732.621713	861.7392071	353.9647893	385.6032748	438.9092341	492.1386098	551.0703981	1148.841945	2444.713586	103.7003371	936.9826951
M69.0706T47	69.07062811	46.95051744	505.9751974	93.12245417	112.0359302	104.0097097	77.9771041	146.4492679	215.0255515	211.9453654	213.6627481	351.8662941	64.57268717	197.1713795	126.5497177	186.8510954	145.4080951	132.3797928	69.29162611	158.9940543	203.1592444	163.6589201	66.68428418	243.0095012	213.5121257	159.0890716	217.3449371	941.1809778	152.4244237	137.6636323	144.3909407	130.7958141	155.4424044	323.2068339	402.1007069	135.902115	115.4292498	105.8879866	198.2677457	276.4410914	38.13703337	107.8505591	152.9463054	127.307404	120.6619489	121.7203864	38.99448676	441.2581812	275.5156408
M70.0128T14.9	70.01279282	14.94648176	608.0408438	597.6919969	690.9637069	275.7993177	471.602211	327.7623869	309.3118709	475.6774856	694.4561257	562.0434065	606.6133457	604.7438151	420.6014886	616.528432	231.2703651	226.262665	479.3943157	518.0006802	467.2706452	477.6842084	192.3838036	550.5263322	182.0583497	575.8493756	281.6534719	542.6472017	1314.094255	289.6061019	1278.111973	758.8622992	1061.309958	603.208331	220.8886506	422.1402128	403.2548686	615.3305439	1071.767376	1238.90998	530.8335918	1511.412063	1364.902794	244.9071828	297.7948617	857.850212	532.6773649	553.8280628	338.5769402
M71.0499T29	71.04988884	28.98185787	1876.967936	1073.218071	1211.852843	1263.033799	350.6675522	710.1238327	1503.481337	784.6689171	766.0962851	693.3819392	1228.908819	668.5473588	714.1753405	2122.251938	910.1661124	1304.504077	1090.166237	1449.564722	1111.039969	128.7565606	738.9370763	474.6444563	900.0589365	1418.100627	704.9963439	810.4434205	1288.227234	1554.735696	492.332716	1200.555263	591.7523802	3367.281276	1279.603564	473.6657784	424.9715101	1394.009434	1501.34388	845.0603329	573.6319494	711.463107	485.2218108	731.0498787	952.5488412	1013.134879	1494.264098	345.5654155	1232.47649
M72.0814T106	72.08143376	105.9502218	473.5409193	797.6812636	206.302472	1029.768335	158.0532807	368.7251859	398.5971467	855.599913	551.0756904	466.7891124	403.2925401	169.1121696	348.829666	714.7213434	457.2683851	413.0361385	1190.999594	478.505332	1064.815861	302.9224201	965.6438714	241.1519697	603.2136465	256.3286649	1110.028026	981.5315384	275.9172637	502.9244452	195.214272	389.4608082	216.8299833	524.6142179	419.3809858	364.2936013	208.8509564	775.1999044	289.937009	439.0603022	214.8907411	168.4912916	390.4294617	467.1809307	535.508178	476.5664496	325.1402544	262.2310461	319.4134243
M73.0656T167.9	73.06558241	167.9220779	98.36292088	202.3079806	220.343086	25.15057093	110.9827715	125.9076956	107.3774861	61.86326707	131.4165859	212.9175365	180.8807542	114.5498081	170.2584142	195.4401737	213.4352479	132.3391245	312.3313305	294.950975	217.6457785	165.5165451	67.0054339	105.1234113	146.4369092	275.6608783	107.0023123	416.2021554	145.083701	322.2047595	188.9024236	26.47291795	87.42036307	188.3156932	572.164606	128.1856241	145.9305869	79.26292915	473.7551653	165.3534253	33.62986576	72.90658747	114.8806272	65.98091264	92.89857081	203.2342314	373.5132721	34.05965227	148.1524221
M74.0608T30.6	74.06077671	30.57902135	598.2609804	186.4887133	239.3336575	111.3031921	116.2022584	129.7015418	226.7606502	170.3742275	274.8677669	506.3278955	270.205093	202.0220784	134.0748734	338.7571943	153.4945255	127.7816483	268.9174881	229.7516129	157.2894779	264.927908	87.94892133	249.9144188	187.6417732	210.4668968	255.9877087	678.2578446	293.1520966	133.9991334	164.216792	174.3906962	165.9537099	314.6219931	257.2378266	141.7837404	175.592865	506.6422692	246.05364	196.9166134	177.7980187	292.0335445	384.8019192	154.5744242	141.4796093	221.1896866	159.7908876	590.893131	176.3097487
M76.0399T23.9	76.03989099	23.89938449	231.738963	148.6393729	110.0103174	91.87019052	237.7782095	229.1619616	100.7406366	144.62793	260.0420918	374.8532885	428.314886	237.5572465	164.3099597	276.1143458	168.3684807	165.1836352	165.7009487	146.7963715	164.7774363	325.8899638	72.87277454	242.2924156	104.9350986	461.2893509	265.4587994	396.7740571	503.3913204	187.7674502	373.3386155	294.7248484	120.6594582	598.4328462	356.254476	157.4790441	156.6870863	662.3023179	134.8866212	282.7719166	245.6351037	410.5250493	609.1492751	133.5107799	119.3739251	203.4224154	325.3365891	846.3067239	240.7345342
M76.0399T132.7	76.03985033	132.6887819	973.6662362	474.9124913	70.44204988	716.406443	117.258398	512.8727075	234.1616117	1117.944985	300.2765968	1048.228838	100.1379262	70.78353707	170.6438129	221.0164482	221.3763145	510.2618006	261.561586	420.1369629	649.992227	44.88685829	270.2318242	91.06129163	277.0891908	270.1404125	324.740761	127.0772705	388.5114013	140.196349	120.4438396	454.7559003	149.6979814	552.2847546	289.3680016	264.1936821	115.3141767	207.1062984	37.05020834	194.8696267	258.5597576	185.2952256	114.6796962	614.1594866	1753.661781	317.3582627	891.3129226	202.9079745	104.5608395
M76.0399T179.8	76.03987709	179.8110867	98.53202903	38.80796813	29.71378244	110.7079671	24.62032457	30.13075742	29.94311146	138.4903562	33.59841772	78.52999493	42.8544768	140.1777371	252.7492803	83.77827438	149.2150978	27.96613709	243.1889371	381.3327668	75.07705522	55.22897307	408.6076633	39.48752081	91.86254143	42.11824866	58.00988704	62.79148166	47.0454494	67.84995854	134.5711192	136.3733436	78.27751311	32.19702303	67.32526415	26.59599034	25.90758309	49.2057723	44.0599597	45.60213633	173.8585094	42.81162012	33.16287354	65.02129033	47.04412499	41.20884372	45.78968121	42.18149426	99.00909451
M76.0763T22.2	76.07630572	22.23912947	5508.54914	4629.780771	4821.780725	3405.206917	8183.514323	3669.280859	3574.92156	1848.180021	3124.469068	6850.139925	8956.907084	4045.289173	2135.963202	19459.50565	3341.067749	6149.753548	26.84243126	6214.860955	4823.57613	3207.777524	3644.944059	1729.888236	877.4448611	20466.93575	3086.392775	8740.319396	9988.856882	7830.008721	9147.433274	3524.330188	6171.318395	5897.785899	8794.133966	3307.235791	2449.285176	6128.567619	4486.718041	2845.391159	3751.656245	4357.542111	11216.04007	6333.977541	2845.832576	6825.437109	6507.143571	4941.288199	6251.780996
M80.949T20.2	80.94898765	20.18783398	1283.154811	1822.662258	7393.602457	23.91060182	1726.729831	375.8885885	202.1272169	593.6032319	518.8253278	7979.839316	10860.6205	2303.684968	1896.357081	6368.10758	540.6023808	362.3870915	208.0568769	2937.429952	270.4227683	1403.673534	27.6841111	6671.469035	1821.916597	2090.599799	966.475069	1669.969097	10814.56079	2173.432979	228.6504935	1857.904378	869.6308156	1793.517702	535.9888502	1494.718161	154.4226929	4608.507388	7056.269556	225.2887466	4072.834181	1029.689421	1685.326746	102.6557145	200.3323318	918.5995568	1261.357796	786.4190902	349.9017242
M81.0341T103	81.03409273	102.9673762	1076.685027	1012.509684	156.6195624	3159.592154	843.8676426	3643.656921	7947.534574	188.117382	178.1197889	191.6179171	2752.709029	610.3421467	1539.589304	202.0547292	296.2000169	211.6024343	614.8327038	1406.419736	5391.433451	183.9849782	446.5333507	149.110988	92.08947908	332.214356	196.3476544	200.1069673	3734.258968	997.5571608	2211.844073	331.0807398	865.6695972	331.9940304	344.9709626	803.1301538	167.8187917	1819.582683	126.164714	237.0578409	2182.293639	2805.35416	1302.489499	1341.901579	4668.969362	709.9983898	926.8434601	211.7482567	5744.550928
M81.0705T95.4	81.07045202	95.38755267	255.2546706	166.4030145	143.1397937	291.6037399	114.5285592	189.5726222	253.4099558	234.6937305	435.467163	355.5396997	160.6818278	119.1977214	181.0556226	296.2034824	244.8468993	298.494772	92.59791728	305.9864127	396.7542892	116.8319005	161.4700912	337.201974	227.3327802	216.8529193	205.1508668	478.6464778	142.2737712	251.8525174	186.2345353	141.6155606	148.7984991	293.1656308	197.4408535	162.8445742	133.5097913	162.2696511	186.9638528	133.4070502	160.7779118	249.5747409	143.3150881	343.6009231	215.0311283	355.9947837	189.4981654	166.9397865	234.4877028
M81.5206T15.7	81.52059787	15.71702875	946.6944482	805.9615511	861.4368198	361.2766394	654.542118	439.3836061	431.7302945	639.4099134	863.6629744	714.5278495	655.2890151	785.1258461	428.8337613	821.7115457	245.4898466	271.749635	572.6542606	662.1510471	590.7285308	544.218615	201.5805174	644.6645712	246.8963993	898.0782015	447.6706711	789.9629187	2237.597955	447.5452807	1696.856526	1077.801575	1501.742777	872.1635813	215.966897	591.9226393	623.9519438	999.4053934	1572.201965	1922.025694	876.1369289	2400.070111	2069.153597	378.5795983	472.9006847	1301.289328	751.6059907	841.2000319	455.2354246
M82.0148T15.9	82.01479402	15.92507996	4176.605872	8061.221877	8728.9648	6040.438171	8587.003716	5266.720573	4386.911304	3627.508749	4685.669221	5138.269404	11782.83454	8514.948852	7824.838036	12104.54438	3844.658337	3388.540116	6151.366307	9396.423063	6270.553663	10257.8193	5184.698435	6176.69031	4748.981076	10520.95129	6304.859234	6410.811978	12061.44391	6746.774795	11159.77797	7336.675439	4391.826873	10368.52382	6719.537103	5812.37902	5544.454011	14729.92612	13139.57048	7304.503761	9876.362608	13042.96678	12644.54401	3248.092818	8456.809538	10774.82792	9024.496375	19213.73164	2956.397948
M83.0861T326.8	83.08610244	326.7958846	394.7296231	675.4906507	216.8815621	253.1270854	357.0686335	812.4405475	1257.828387	230.3342705	801.0884951	1685.239411	505.9753566	722.3887667	582.3029903	401.009863	507.4057674	269.7646184	306.9388346	362.5002165	2229.31948	253.0667508	149.307995	924.7076776	1513.959266	383.4948077	941.8901415	322.971609	933.2920137	405.5989791	352.154659	350.6593469	186.0759632	983.2223051	360.4075542	1120.323178	130.5786494	517.3595601	205.8229007	346.160008	221.3515382	395.4445864	370.9092908	593.0017963	309.1668275	463.1649815	260.7184554	1724.347775	832.104577
M84.9604T15.4	84.96043942	15.42880701	11869.24392	11815.01707	15364.76536	5761.428663	9805.224977	7508.054541	6564.226496	9560.431032	14427.49473	13597.39573	15132.16653	13664.12023	10552.96809	16600.57226	5490.118866	5591.048499	11292.12236	12088.31384	12749.53502	11543.49779	4657.510342	12553.89618	6192.968053	13147.66661	8149.631806	10211.6932	27495.1844	7241.154248	16421.73081	9020.655117	14523.55437	12722.11303	2764.772728	6279.835764	6154.464618	12827.38097	14641.21112	14892.19064	10867.27807	23186.25673	19780.13762	3624.318178	4799.767352	12159.90294	8505.219465	11770.73421	5404.191648
M85.0288T205.8	85.02877861	205.7686647	921.3804726	1733.365926	3205.318108	311.8041627	654.1767145	1284.206026	492.0363389	703.6081506	1377.202331	2282.003962	4201.386944	527.3085152	1233.17694	4500.809382	688.5257942	829.900297	1216.429775	1765.699766	1377.585854	1472.465004	627.7453797	1933.504296	1198.730163	3608.033934	1498.852045	1442.770117	6404.600115	528.9822885	1157.308074	1099.049606	545.8242098	2386.543078	884.3627962	356.881114	588.2386335	3341.23666	1897.321152	1772.076557	1851.765012	2604.488096	4202.409183	604.503791	617.9263945	1735.386106	849.6026963	4219.650834	744.2456702
M85.0288T68.3	85.02882113	68.33419946	1639.507689	2852.537331	4916.110757	1299.222361	4804.852982	2033.940212	968.4183062	1246.180451	2804.196041	3863.276298	5159.260926	1181.623295	2128.282173	8324.710333	1570.957402	1430.435355	1765.833487	3158.308277	2092.138093	1940.16909	488.8085719	2958.931556	1329.717442	4785.152238	2135.629803	2727.731772	11835.21236	2899.280116	1923.51141	2361.991277	1218.064199	4650.090687	1707.172434	1545.409314	757.0132062	6598.724438	1356.638358	2299.965594	4213.220542	5903.593968	8195.480447	1070.857164	1064.993335	3544.934614	1911.978983	6416.68518	1900.148562
M85.0483T268.3	85.04826221	268.295938	103.2612291	1687.723729	3579.575872	174.6121179	2579.902288	177.6958902	455.0741995	758.2263641	1420.423074	2181.665455	3640.379756	2039.16281	194.8394243	4217.806086	371.2203753	794.5227789	1056.839116	2105.807636	1327.704725	1291.431352	662.0461759	1830.676517	1198.219516	3109.904301	1028.015833	204.7067976	4663.066657	1424.826461	1081.459175	971.2086296	605.9951555	2166.974771	875.9715489	730.8124286	775.6966577	3050.405603	2071.548851	1503.259947	1683.610827	3303.024362	3966.049936	422.9127055	171.0191519	1660.427226	198.4311031	3831.141438	789.9731896
M86.0715T22.2	86.0715246	22.23909507	1742.209551	2291.26307	10477.43141	2077.070019	1771.93997	4006.829659	3129.127752	1558.233728	2867.954108	5360.65714	2493.14192	2923.745277	2264.250379	3521.833131	2250.03695	1723.152626	2129.282075	3197.785194	3427.69224	3851.703512	1673.496014	3389.360122	2390.732834	2403.629111	3171.472803	16371.33713	1910.093755	7227.407972	2051.555507	2970.138807	1701.161598	4010.030778	4297.511313	2390.879555	1954.643102	3920.838121	3050.434928	6403.096352	2443.21371	2648.603196	3104.724093	3837.343586	1857.588928	5178.317559	1751.302234	5356.333124	4791.567198
M87.1T39.1	87.10002277	39.14768705	156.9010907	221.3825743	387.5692455	34.70662425	104.4930569	268.0493076	691.842852	409.6064752	437.4998184	646.2812673	159.477254	261.6264211	228.9386337	171.1869157	227.7675334	161.0821293	343.4456873	351.9994671	263.9533743	203.5014181	144.0606523	511.5313204	372.0537725	358.4491146	488.2137139	2107.96819	234.7226823	660.0417904	115.5300657	316.6162533	240.6384579	857.927825	1030.178284	241.8290076	132.5972597	103.2727656	390.2354018	552.4709801	142.6001169	156.4861242	261.8141019	177.9542262	212.6863509	265.9756129	336.3955086	1031.75723	1167.524274
M88.0399T25.6	88.0398825	25.58169247	805.0626084	334.6556849	443.9160889	324.3691108	380.6771243	228.5390669	417.2070142	544.1446214	407.5605268	797.2289372	579.7206629	418.8149685	371.3456475	1064.507164	1675.463101	422.6942923	481.640268	385.5044001	977.6416104	720.5988143	230.4653123	507.7837415	1066.127365	481.8648279	799.4653876	666.5223492	671.9046697	402.3176022	576.0677762	274.6570923	305.6240104	686.5123046	1333.819829	287.4416289	298.1904367	1406.825766	452.1087625	654.9540127	385.1873186	574.8204945	998.5536276	398.9149149	866.4909688	457.1471157	369.0860599	1833.64952	361.2379758
M89.0601T156.6	89.06010957	156.6482059	181.865625	185.5531818	168.9160851	122.4182766	1860.04449	879.1019343	24.64469285	44.43823264	128.5699957	120.6121014	151.1243206	71.63321503	98.35116576	161.5647976	82.79083404	41.20960681	95.80594982	78.28314685	87.57344267	71.01648688	196.4879818	158.1722373	198.6004035	162.4290202	112.8968407	85.24786894	285.196574	101.6200122	100.64103	64.15118215	93.47878703	176.1839797	45.16711876	66.10473487	89.22074785	179.4982981	1776.234453	94.78138365	111.473079	89.32007842	244.0818533	61.67741075	48.96441298	171.9305098	46.03649231	126.1807289	60.59206278
M90.0554T23.4	90.0553622	23.41610559	445.2953588	590.4961188	375.669582	252.9663893	245.051138	1621.500314	234.1304641	746.3866551	801.9915018	649.8478534	6313.447742	294.0562602	213.4325053	635.2589756	560.5609253	298.5517279	4674.166694	423.5174559	430.0946233	584.7870659	182.98889	333.4047457	743.2043805	598.8145946	10299.1281	672.959916	4231.622105	341.4198815	8067.737982	1953.969104	290.6634684	343.4206402	525.3054228	200.2603753	540.1329962	1267.133261	317.9975947	5356.384245	3507.482982	342.1746409	1617.599223	354.9893084	527.5600086	417.2414205	486.4026242	10541.49565	369.8224075
M90.0554T219.2	90.05537701	219.2291974	21.31419879	16.64763545	42.19245059	7.497891857	80.65036071	32.637087	16.24168826	208.0001919	22.12329593	19.1667642	43.64379938	31.13045892	18.67248048	58.12566705	11.40260425	16.13185766	23.06930717	17.713844	22.65888646	28.12917881	51.0165963	26.74560244	22.05874575	50.23971289	29.83674422	104.2317239	80.7922392	32.12456855	31.73563566	32.5632411	18.81880906	36.31675247	16.79682323	14.07889731	11.33863198	34.38814759	75.09897904	38.74091088	53.45379102	47.03247275	52.73865356	25.89005297	19.90233746	42.79684029	18.82077014	56.19650643	39.66403364
M93.034T195.8	93.03402622	195.8286607	28.15025471	37.30117199	5737.293564	22.85697845	26.88920809	30.83160895	139.0325208	575.2287167	31.27443115	47.39997765	57.95646587	39.97197738	35.28159707	55.4840169	203.9983868	23.45931617	519.9658967	3239.357425	344.5676776	46.2603716	420.1159065	5347.733655	1280.621284	59.52496238	52.54543386	46.24470574	118.8574333	2542.921407	62.04806503	35.3355463	597.9576745	74.02011247	38.89615675	45.37248222	637.2981089	68.10007182	68.0046373	46.3623409	51.63703717	59.40626184	111.7412101	727.8474432	333.8580383	53.00059501	35.04096449	70.32138897	589.9450826
M93.0704T272.3	93.07041671	272.3455144	773.7093282	384.9330285	551.7987772	7447.117434	337.7318547	1337.979287	1232.762503	12678.39548	420.7218002	891.3827875	846.7660191	762.6508597	799.1355625	1095.735118	6489.239398	1100.192523	1826.076197	515.9421409	1130.638112	1239.874647	2607.722861	1339.210088	3353.589951	255.7429779	1128.355663	923.773235	323.6069799	455.1667754	1270.483944	410.3542755	284.6260882	765.6009918	667.6794167	601.5994489	1095.180456	1214.874463	245.9139856	480.0085693	690.7523777	613.0813657	2428.817529	925.1023406	983.4722682	402.8141947	767.74416	952.8714448	760.9270009
M94.0657T83.7	94.06574518	83.70420464	609.1466223	179.6986859	316.5227174	275.6285708	81.3682835	317.3873858	458.5541646	559.2803495	436.6118599	831.3600995	185.6987971	167.3210486	534.8432275	279.8564601	375.0629651	190.2050696	251.4365372	610.3591044	497.1954756	402.010265	295.4850076	829.7324678	415.6305876	338.140931	373.042749	38.80064865	237.6424516	846.0906981	287.4010745	1055.887993	1938.497226	198.8107884	3173.475591	532.9224754	103.2316737	290.2102491	998.0224576	372.0144588	411.2110687	274.6741821	247.2938266	216.2902941	332.5508821	282.5453523	92.79914505	514.7124123	398.0071122
M95.0133T272.8	95.0133018	272.7800998	248.4435031	151.0528712	188.0594456	2179.729167	150.0826571	439.127802	369.0510982	4568.238081	153.1133884	289.5654239	231.6256784	352.775292	1189.684792	305.9731167	1976.884869	246.7453151	501.4598707	138.9057133	485.80784	333.0549357	803.5261575	423.6879669	951.6900659	163.4473192	609.0225499	228.5512324	426.3009574	192.4065877	420.846854	150.0912822	899.8855932	205.2665311	159.3414002	244.3532529	1459.641818	424.0483906	93.31733997	162.7486701	225.6878172	188.5286028	718.0341969	374.7163615	352.2082604	229.8352035	172.3825323	313.9358935	314.1504918
M95.0133T26.9	95.01328024	26.921213	254.3348967	270.1101375	128.1278244	380.4175104	213.7215692	466.5181512	900.6424634	148.0256408	521.653741	959.0811225	168.8410387	493.904737	405.3423093	229.189894	215.2708981	108.4757963	147.0687292	199.1423458	1427.172706	131.9274136	125.3841483	476.5827264	800.7252565	190.5729578	636.6298434	132.8064451	469.7571759	235.1265978	181.9302824	174.816735	929.0737956	432.8261642	174.5764449	702.8772495	102.7164906	317.0482511	136.2448715	119.3581514	388.5685118	238.2690311	204.1725947	405.8471752	211.4373533	284.4116779	144.3571156	960.7280179	454.2358562
M95.0132T146.1	95.01321089	146.1254045	115.9865132	90.67573218	562.9696427	305.452763	86.21940581	144.3359194	248.7827039	425.4683344	106.5544001	183.1372939	200.9254087	198.7313234	180.3142364	198.0594454	148.3360644	125.6852371	88.26752898	130.3145706	301.1425715	252.4767623	73.26268878	437.4466854	353.5974511	115.0942044	190.2675986	255.7572017	167.3364504	167.922758	214.6018999	194.7354856	97.87947883	131.0304485	161.4215958	99.10318902	90.74819587	185.9522144	154.3853454	198.9721657	173.5157134	214.1201244	249.0737904	147.4690004	223.9522739	164.5349301	180.4111513	608.2384058	274.686976
M95.0861T74.1	95.08614607	74.05664928	1388.071151	813.8020204	498.4007441	3470.519091	543.2723366	1162.996116	1182.715521	6166.284931	739.5148892	1015.277431	581.547942	1573.756868	769.0435401	971.3339629	3449.743904	792.2916669	1189.261532	547.7614094	1725.916401	1149.637141	1359.100326	1102.052898	2183.485931	374.6706443	1145.357867	1049.477079	747.1001547	615.183014	883.3498136	656.4039187	386.8751762	901.8582944	669.2288567	1110.951342	594.7418502	978.0818368	542.6191304	540.1137921	499.5274793	559.6182108	1378.521669	929.6825964	762.3347674	604.0537218	754.4160649	869.3509304	895.3996184
M96.0451T26.3	96.04510205	26.28073718	4205.719019	824.2866585	571.2355862	2347.257869	1092.086303	2469.178121	3091.488163	250.1141237	758.8287871	879.0269698	1904.997033	1314.978066	1424.118549	1765.126393	400.3780117	391.9662665	545.1782604	876.6164506	4703.833153	455.1089775	437.2945771	332.6986758	455.0622201	927.205874	778.2635022	2304.830572	6659.338669	1114.956313	2901.998422	349.2013597	3475.506829	547.0780273	523.3510845	976.7428435	482.3508747	3766.478609	211.2359292	806.7135705	1896.361976	4772.852049	1654.942712	1344.528308	2550.953883	1763.229672	792.2855116	1513.501592	3381.651872
M96.9231T20	96.9230851	20.04480672	1312.907828	2286.68909	4602.815531	17.6827374	2694.241369	991.5151644	417.5289146	598.2892895	666.3169014	1850.457041	7291.23875	3551.897855	1814.0418	4780.997968	637.0162452	923.3842897	407.9745444	2516.721281	657.0906898	733.7183721	45.10887045	4322.639192	2176.798938	2752.951525	1371.988819	2009.203482	8021.278148	1896.368953	527.5523844	2088.717759	993.3653276	2869.746555	683.6792432	1444.240572	180.7991604	3881.853788	3779.291453	186.7949461	4087.781455	2687.382503	3375.330992	419.3492661	343.4660605	1516.236998	1178.211304	1769.751144	490.4445905
M97.0288T191.8	97.0288012	191.7536035	338.3947867	600.2919771	744.4168972	103.6899454	382.6497146	836.7703968	277.2927936	254.5245348	257.6350071	690.1474835	1288.338601	759.2922514	399.2318755	1533.628268	226.651262	167.1810069	286.4623464	393.2262828	258.4649916	472.524397	161.5987526	336.6048489	409.5920104	1011.433971	427.4421856	479.5079124	1824.864749	286.5559915	311.8796959	316.3619608	3260.368623	693.0531631	276.463348	202.491962	142.9957152	970.6883047	567.3812472	504.4610388	307.1781244	970.1176517	1120.192633	248.9415537	201.4692696	509.3649846	294.022576	902.6768044	221.4723912
M98.0972T25.8	98.0971823	25.76190907	798.1737869	1129.756235	269.27351	1474.264807	600.9645338	1832.083222	614.9788536	293.7966673	658.3931397	442.7682935	1001.402654	751.1621719	755.4048136	966.4967031	773.3160874	1577.159226	1122.273211	556.8830613	1126.79324	683.6431868	2372.89422	1085.303076	731.4875416	1138.800895	1032.000592	1900.253604	1365.719052	2165.231472	833.4871871	1800.373543	653.5187245	1090.914687	1132.901181	369.8719151	536.4497404	749.5451713	238.42171	505.4872363	2457.819742	1261.103552	574.702874	608.8078831	1943.932596	961.4510435	637.0610958	935.7645509	623.8805281
M98.9204T20.1	98.92042939	20.10352251	597.5260325	957.8032113	1911.5178	23.52891103	1089.533593	393.2420221	193.4343607	271.8509067	309.682387	791.2058054	2988.740987	1437.783458	724.0170591	2137.283017	259.0975536	409.0846427	177.2996784	1165.153475	356.2698484	343.4823753	39.17044137	1755.076629	992.0241648	1110.629085	591.4872857	835.9962822	3292.931473	836.7029654	242.134449	888.1605841	466.5564381	1273.812065	296.3869439	642.1442437	92.71541761	1614.005727	1586.122187	101.4175643	1828.649513	1224.808435	1415.671461	208.5336749	156.0858852	647.4585798	495.9756358	846.1109239	225.7351041
M100.0764T96.7	100.0763705	96.68378217	2906.013175	3007.691814	1323.803708	3979.675261	608.0630435	6097.046417	4751.000647	2324.392066	2093.483654	6822.634751	3707.629547	33638.28118	3631.948549	3320.742589	4171.206453	2765.054476	5106.479427	1684.068989	1176.38167	13075.12462	3198.830901	2856.957183	5655.469175	995.991315	28005.22699	10698.47544	3573.787059	5513.683731	1150.087388	5497.000119	1614.825613	1838.870877	11366.2042	2453.752592	2089.776339	4315.373828	1178.23095	3714.464618	2358.871072	626.3128114	1349.058736	1928.3654	1136.38493	1433.412593	1251.789673	9047.086168	7344.832364
M100.0764T127.5	100.0763942	127.5182021	457.4136944	331.5299228	619.6351151	502.9969265	175.1913259	2352.334928	1056.987267	302.5604326	371.4700666	2699.306116	1148.023628	167.212061	240.7696421	265.1979257	282.6059149	318.6179757	1143.200489	603.6724392	181.6702844	227.3726502	407.1178762	516.2029171	502.5604887	203.2533756	2341.60324	4852.699891	298.5382452	1218.593631	224.8141034	4165.397861	105.7127218	222.8910544	1124.510854	233.5637943	270.5683213	1065.693661	459.5332146	1013.420479	338.1248405	191.3896918	262.6831972	811.9139674	115.7114887	273.5335521	135.8542784	1407.032856	2321.221573
M100.0765T164.8	100.0765339	164.8416131	143.2139938	120.768648	474.7485088	45.40024764	103.9466989	329.1906358	341.9174773	87.79676091	78.86939993	586.9474325	178.0949154	106.4920623	109.2841339	243.4338388	73.44668207	88.02691562	96.89423167	118.6573114	69.11730663	220.5352419	46.99075262	157.6659137	162.0435371	151.4292779	165.7932873	1979.967285	253.2993696	384.0304155	92.76525615	708.6576068	87.00691415	113.705587	154.0143236	120.721576	70.79096566	224.0879158	121.7201924	335.1181063	139.7876797	165.4112369	210.9794901	275.4750493	61.36859765	147.9442164	65.30613877	246.0833172	565.2473447
M100.0764T219.2	100.0764106	219.1824733	157.2542579	126.8532431	325.2426874	59.49539542	99.601317	149.9838656	61.5108048	102.0667221	102.670515	508.3209321	198.3383037	117.7063222	110.7436596	174.4558435	76.23919696	84.91805863	73.66621933	89.79714266	79.38228496	237.9394124	55.13282037	148.845642	94.97477769	154.8467018	145.456789	671.0141123	275.7786518	236.5739006	90.02633688	166.393797	58.01581429	128.2752081	91.93960947	98.40598021	68.04239546	230.0986448	111.3177241	110.5841294	150.3593279	166.3991864	219.2084762	78.48120931	64.95879975	111.4707709	82.19943744	244.0786686	621.6015828
M100.1126T80.2	100.1126039	80.20455967	5451.979871	6843.972549	2000.484707	489.3948911	580.5886329	6091.433968	3399.826006	312.3693221	3333.450254	2483.478586	774.8979583	9431.914384	775.7549479	1989.593641	15202.56361	21628.103	24637.17815	2745.357483	1384.039402	2669.709703	2486.285913	17835.37537	964.1328055	1540.283088	471.554139	7626.894215	2112.795537	5731.019092	300.8386815	45787.39652	225.1143422	1947.362652	8615.623527	21913.49303	2317.240726	411.4001258	991.2284682	1905.673734	1541.875407	1218.287531	2353.917105	666.5209837	390.8247331	710.3167433	150.2490574	54291.89456	10632.6385
M100.329T87.5	100.3290058	87.53823587	620.5329901	477.9191952	113.7821446	194.7230636	46.61325586	640.7651629	187.161939	991.077012	104.2304671	324.7293402	57.75784402	3041.47419	43.13632333	105.166537	1932.704694	3352.669259	2909.271233	111.7040648	58.97206644	1014.67951	582.3038624	3699.382871	279.745618	64.85098722	4138.220802	2274.992564	125.9367183	340.3957784	39.6380151	1383.316016	27.82947923	58.52744893	1397.738772	2925.534028	84.44258475	2613.621604	51.19446165	77.46110766	378.9530099	78.33451964	93.21826773	31.5000374	34.77030813	54.84907971	43.98925083	11480.09554	1138.796737
M101.006T117.8	101.0060475	117.8257638	112.6633823	125.9609059	66.21578079	76.82896188	172.0493479	89.43030521	73.69453236	162.8823688	84.27265517	72.67142415	100.5030782	51.57087545	81.44464039	134.7884327	103.9925376	63.69064455	57.64772226	107.8958965	106.9421613	91.8990045	54.81208095	55.21009075	91.56661575	110.2240998	136.5083299	133.4291707	258.4075854	77.32273183	56.39601947	178.0879404	53.55039836	115.9396252	297.2794387	134.3868341	394.0850618	167.8089494	129.2470499	126.8712852	133.4125619	90.41211737	89.63115084	159.2421664	59.21649005	113.5336428	278.2121459	409.2690727	58.84256558
M101.0238T123.9	101.0237939	123.9294008	141.0032099	60.80406055	75.06644295	41.7435607	82.07005033	89.91418802	50.72374186	173.0234105	74.26133616	89.94718885	119.9083278	56.27185411	181.2814156	155.7015066	163.2589055	49.96889351	61.45204002	133.121206	66.61250009	34.82305516	59.41812014	62.60476981	113.2008466	115.6802767	172.6713427	152.8508752	366.9188142	77.75186078	65.00356797	203.8359817	82.48085646	125.6077691	41.66980049	105.3414044	424.3368851	219.2561781	141.2896377	236.6123101	72.87187455	84.7712391	127.737513	87.6380555	47.62010414	88.6969461	80.39081561	1039.778981	66.11032111
M101.061T25.8	101.0609907	25.83262187	277.4206003	255.3563306	271.9500274	270.7070123	171.8792072	311.053776	218.4627227	252.6703304	262.6285197	617.7808253	396.8110698	219.0428189	366.8282917	230.4760902	244.7935348	349.0667355	191.2686432	201.2319325	81.92155953	521.8564454	287.6321668	365.4170342	292.3550364	429.9148443	269.2254418	304.7600029	285.377148	395.0182353	285.4714479	180.2747292	138.6486698	295.9906618	273.9277156	150.2800443	171.3772357	626.2217639	316.5821635	436.5827259	296.7703568	251.1061818	486.1676357	190.8832393	176.1530725	401.8564695	138.908096	450.0393931	223.6298594
M101.0602T73.3	101.0602003	73.29579774	288.9228418	211.8344454	293.3254362	302.8561628	123.170907	291.1407983	427.1290539	451.5472248	253.4377354	339.5309375	187.1171607	166.5655076	318.2811693	274.1327201	427.8423651	814.0421954	524.3820393	177.8104218	229.1780499	293.8493155	121.8585295	333.8091261	331.294813	150.6832051	639.2518062	341.9217659	295.9807812	247.8120317	614.7115312	1057.078883	366.2011139	187.61194	521.3282929	850.436605	142.1866523	615.8633836	191.9045772	227.2534424	220.968691	296.7262417	720.6785154	206.88555	235.7276951	186.0659327	107.2088558	854.4300684	422.0011183
M101.0792T86.7	101.0792245	86.74057804	391.7795193	580.2377768	307.5716339	313.9245081	103.6432904	596.628638	303.8596237	1152.614469	213.1401898	496.8639549	161.5912825	2452.546761	145.9206633	272.8187151	1461.211575	1089.426828	2262.564303	268.8784628	241.2773366	807.372521	468.0664123	3247.089707	359.1475979	231.6504648	1950.13239	1418.75379	312.3109336	532.4743845	197.6588655	1977.229781	113.9356277	197.7650513	1007.559018	1418.604474	196.9927807	2053.076257	161.752797	251.1173886	676.7621984	253.5520068	314.8002831	130.0305438	149.5012592	153.4933323	277.82742	5917.115349	815.6612274
M103.0399T2.8	103.0398686	2.762562028	130.2004012	615.0806027	647.5023499	162.0519409	326.0236593	374.7184605	110.61566	292.0653507	635.6805724	674.5009539	713.4993202	439.5102565	364.9538969	495.6674278	258.4030353	223.7981847	305.2118129	546.8026708	414.190594	359.417614	216.6179694	363.9793435	209.0256661	655.5347253	224.6087617	326.8856596	1490.213553	334.0877006	561.1889284	284.6076859	387.4453523	494.1629108	123.9308318	185.4145755	222.4741605	533.2719157	709.8779941	260.3369076	359.362784	1074.22292	787.1141407	123.0909455	179.6243708	415.7807387	213.5256576	469.4257013	253.6944383
M103.0398T260.9	103.0397587	260.8715087	46.24273416	74.84552258	84.11237769	33.82462475	179.2403686	61.77954124	45.4938802	113.2896144	215.2415741	68.07992945	74.76697353	123.8485245	42.16402415	152.1471329	78.22672349	126.0431235	76.31054111	91.76966891	94.20696956	70.30908936	1656.257437	310.4855833	130.9574877	191.9915153	130.3992877	54.59647613	312.3829827	94.34335457	47.21538149	39.66758083	60.24181128	58.23005581	40.51840078	78.46147842	41.70574377	525.5450684	163.3976187	46.01031316	123.7492722	98.98145599	101.7306415	118.9207429	62.86379342	80.56020025	66.1191262	78.35191382	120.3950401
M103.055T250.3	103.0550478	250.3198673	30.62846127	53.24580854	40.34464588	89.09280196	62.75895062	68.47543114	23.07721797	31.86970859	20.77968509	786.0021944	62.96537513	37.30337595	22.07750866	110.1042109	66.92993834	47.51695715	42.06985475	42.13191495	27.95585034	42.11179826	284.0889713	36.2669428	37.68139368	64.63608258	37.77937562	355.2271499	100.3461216	44.08109389	58.74411332	31.68343295	46.77245762	65.47816181	23.73938513	52.52978945	41.35844192	61.1457013	51.6780801	187.815457	52.07337703	65.39369909	68.43885139	37.80371156	45.93773973	50.72045986	8045.831933	66.03879951	34.6465071
M104.0095T0.1	104.0094958	0.06185323	0	0	0	0	336.3907944	0	0	0	0	252.1726375	0	0	0	0	0	0	0	0	0	0	0	0	0	0	0	0	0	0	0	0	0	0	0	0	0	0	0	0	0	0	0	0	0	0	0	0	0
M104.0586T52.1	104.0586342	52.14226369	95.08340326	151.400264	194.6488869	168.5775814	157.5489116	132.4709694	63.93324351	60.06919334	104.8078293	148.3890394	282.9271684	141.1172417	83.84709302	289.4282882	63.38659332	75.04047661	103.9607883	147.6893569	114.6759595	97.02986786	56.936633	109.6234862	75.23157972	191.7636791	97.79728328	117.4014531	252.9279602	131.4878521	79.51544574	99.42576314	80.81524351	161.3287098	88.62076552	58.88707925	56.41291726	202.0977971	146.6694223	97.05093641	122.2740663	173.4622762	236.7926058	32.25342762	47.88803049	78.6384428	731.064532	197.5623725	71.72447081
M104.1078T20.8	104.1077799	20.80566935	1396.812777	2021.661553	2636.145256	679.6986767	2313.021264	1391.955725	995.6519721	451.6480064	2511.522445	2321.006399	2395.353856	5402.74802	3212.042299	2571.427411	1124.616275	1515.711132	2407.907109	2486.666121	1842.164816	3888.320144	1243.20726	4095.113448	2732.449002	2308.265505	1429.509897	1155.956037	3805.526438	4182.814286	1425.666032	26664.26968	1292.917325	2556.156626	4322.513088	1744.590117	969.3617753	3972.790985	3583.053417	669.2361272	3129.183925	3266.330866	4330.69739	1207.852244	719.9002486	1685.089402	1000.95758	5666.605636	550.1002841
M105.0343T154.5	105.0342921	154.5456894	144742.6307	367397.1557	108525.2941	3104.872077	271748.8939	201405.0984	225072.1109	231959.0454	295199.2829	115724.7989	39490.74314	124589.9174	347334.7567	222417.0422	205949.4955	211078.2117	118945.5299	181718.6428	49966.07611	138678.3104	86202.88404	107376.008	67636.62157	99615.59535	125680.2448	76372.71579	264522.6087	112055.8404	427644.3903	123484.3386	315895.7419	83433.89971	132959.8379	253575.2623	164326.6352	64677.96011	33870.56848	93687.81211	160247.3918	295249.4316	445187.9161	189156.4292	289391.3382	330909.7636	292803.6939	30591.46296	137883.5535
M105.0343T195.3	105.0343091	195.3157645	447.1733468	1205.337439	662.2877606	563.9318453	747.648203	257.8882577	2401.37258	2239.857115	4310.305352	407.1445178	298.2058421	764.7239763	3916.872384	585.3306796	2056.641316	1665.955308	293.9726646	993.0832808	233.4912997	317.9780759	371.7144525	215.3178217	313.5293814	336.021369	533.5579818	198.6813399	1134.950795	314.84595	3368.345802	517.9486331	4879.047044	428.9992285	279.3169297	1664.81379	1166.685742	611.0427553	286.3793343	219.6186154	577.8315128	1866.930939	6765.627921	938.2257023	648.1598914	3711.946211	591.531596	669.3472027	781.5584399
M105.0342T386.6	105.0342112	386.6010872	785.0938219	1410.647101	1146.874872	1275.947741	1882.415952	1011.689626	895.6238761	1541.499756	2519.317153	2224.598171	1758.950157	1277.781598	1702.885064	2595.968954	1603.378625	1212.741475	1083.351455	1615.427348	1540.79266	1268.286444	692.0063245	890.9231949	839.1741504	1757.77961	873.1305669	1092.006803	2550.836138	771.5230364	1972.986013	786.4016586	1523.01942	2078.27819	1047.399139	1153.173158	1241.951052	3097.613802	1500.75636	909.4111524	1171.843747	1558.184564	2458.7924	951.484378	1939.659079	2524.098985	2200.986548	3429.303323	1056.581154
M106.0379T197.7	106.0379468	197.7370361	89.39472083	122.2549053	211.1158087	68.59766643	178.4783457	138.8457367	46.49440137	119.1736618	133.1481089	173.0358448	310.1004605	161.4011239	115.7163318	395.3281985	149.068514	87.35751172	102.41607	170.2626827	118.2348478	109.9717949	71.8094997	134.4434104	100.4934337	249.4602986	120.9066327	133.2247897	444.4553073	109.4842528	129.5008072	92.1936605	422.4931224	222.2672386	85.81309052	76.70157406	65.71774262	237.2783219	152.6527476	146.9358064	179.4281817	223.966637	333.9225471	51.47333896	82.08448664	167.5554563	102.91688	365.988635	77.49313766
M107.0501T290.5	107.0500537	290.5149165	823.0069892	451.6803602	441.9507771	888.2904619	386.1834989	936.3122658	684.640543	1332.681476	674.9887323	1015.811531	845.2322424	773.9547494	3121.463956	1203.800285	981.3602624	674.600408	491.9635456	640.3354919	1233.290781	826.0955588	616.1134203	618.5301242	725.8896624	474.9439551	1011.377953	959.773364	1292.079448	753.5575504	530.9496192	475.3183357	698.9433745	759.7202453	558.091535	434.5176982	2283.244686	894.1297033	506.9816389	428.7457479	450.3605173	751.4187403	542.369256	517.7925261	649.165779	451.332395	733.5297868	664.3491693	726.4414992
M107.0864T272.8	107.0864047	272.8458262	1471.402107	854.4841011	846.8820911	14519.06395	693.7173929	2661.785493	2013.763467	27829.00245	980.5686791	1511.884741	2725.838025	1247.515822	1625.606292	2177.926147	13148.19564	970.8501612	3507.951833	1085.913365	2154.135991	2121.018271	5198.55868	2990.354363	5888.955883	826.8351649	2820.086769	1304.715465	820.4824367	1171.603498	2881.87068	764.9596262	668.5819807	1228.706412	886.3924908	917.6207513	2144.328001	2960.232693	508.4761831	726.9165241	1243.1526	738.6427227	5355.855867	1711.532001	1422.811195	669.0738831	914.8862111	1138.027661	1326.424712
M107.0862T202.6	107.08623	202.5566141	538.9197757	485.9334737	273.7921749	1021.464362	413.0470923	835.3096786	784.1119855	2341.455884	415.9507994	1233.1714	483.2393745	486.1161499	972.2390426	1218.879668	1490.366066	626.2600483	350.3985004	415.5164669	600.998441	1051.483608	752.8295304	835.2428116	1405.859231	504.5112448	869.929906	701.5568608	357.6985627	370.4028087	300.8597072	485.5739777	650.1648637	557.3125536	486.1437624	849.3574059	757.980451	751.2817762	388.4620368	181.4863568	453.5515011	469.6848777	1283.924711	841.5787594	850.5861818	417.4488302	1096.149157	253.2106838	694.2781895
M108.0451T26.8	108.0450896	26.78835462	389.657154	146.002172	106.8441771	164.0037795	119.2637853	214.7107137	269.7677271	81.82995543	54.93037937	77.49057229	203.8936083	278.2133647	108.6852854	332.7955367	63.26715682	105.9904409	41.25251383	141.9701666	217.1657433	146.3134904	71.32525719	175.3087938	98.45011849	131.0516041	102.7399577	254.1880601	220.9117133	97.59051708	181.8435066	109.6651703	252.830088	87.18940709	106.412778	74.22987977	67.85810125	156.3588213	99.61201325	44.8080332	167.0058228	428.2040465	165.3112082	96.8736272	171.4556979	161.0042256	150.3708576	533.6536997	149.2365231
M108.0815T25.4	108.081521	25.43017226	1765.426962	323.2181718	10.38144214	818.0333278	641.8754914	287.0600968	1587.986857	11.10276746	22.68554705	18.19845955	662.7117624	267.9207606	1837.368282	213.1112902	4.619986598	52.76042918	4.17805361	376.7282685	2113.379767	9.648809048	71.78889338	8.076894041	16.18827287	107.5749119	38.39856818	38.45284425	4206.061373	425.0879724	1727.283205	207.2574413	647.0479508	123.3226445	387.5563279	348.9687051	42.32064442	1089.774529	41.47864775	107.4959299	1572.537151	4830.873351	464.6163256	854.6712269	2639.209348	461.8665356	915.9542591	1111.017784	1546.466381
M109.0292T148.2	109.0291959	148.1666259	3264.906225	309.9767726	229.2330348	8307.167872	476.6195207	3135.401582	1600.434993	510.3988706	335.9435568	1322.238406	363.331992	1502.655774	2186.495724	1403.533831	345.9324654	284.4197161	775.1698875	2314.991013	7817.682912	324.6420011	209.3933941	365.4261272	869.3462515	2399.362396	1201.789092	1344.732797	1615.059803	1452.66685	2314.29674	425.7015681	5885.132927	117.3871464	331.4626914	217.6176628	128.6331588	6187.530914	54.54858638	779.6306947	277.2341637	7863.830937	452.2846677	5959.430837	2477.438729	1473.999932	498.1878548	1007.555636	7489.140351
M109.1019T234.7	109.1019402	234.6970543	691.5935567	467.5634181	361.6890592	637.2526446	457.5838221	565.1173736	509.2685293	713.5863402	470.6794658	767.9807156	1489.041699	525.1047971	740.8278537	733.4128238	1111.141341	1206.629912	481.9615894	500.8511614	1254.129519	595.3037643	468.2957777	569.3350123	1466.040777	386.7732171	814.6591313	994.3726387	303.9136658	413.6603533	578.6823863	619.3547098	398.1754685	415.1507546	659.7523584	445.4631561	394.3202364	795.1809026	337.1037931	335.8884156	668.3319442	597.3647757	503.4300011	484.8482998	853.6591884	366.6030706	1100.095173	337.9229075	1661.277547
M109.102T150.9	109.1020008	150.9189954	290.2026368	254.611257	112.1958892	593.7999069	234.2648577	388.5493178	388.1870716	1391.894934	247.1217004	214.0905166	206.4700098	292.4426809	235.4879613	320.0987677	204.6299419	181.0414649	153.2712204	209.0236626	324.2574816	6594.747065	181.8828281	331.5496214	529.4747392	235.3663784	247.6833611	369.8484183	334.9000652	215.971961	371.2399832	195.2897603	583.2796795	224.1733117	175.3097812	158.2202217	118.0816408	787.4389148	172.8937287	119.3544233	282.4080276	549.3363423	289.5586189	510.6970861	352.5962724	220.7624986	297.1527495	202.0840987	617.611231
M109.102T302.4	109.1020287	302.3875762	1116.895829	1556.253916	793.1856598	1934.52876	2970.529837	1302.278614	1346.609459	1183.044557	1057.783249	2204.251386	1290.550839	729.1893041	1375.07111	1594.388204	1527.25058	1805.82087	924.4270551	1067.129144	2145.639137	1547.646388	853.4020612	922.2676409	1102.191665	878.7782289	1451.990803	2003.737309	731.803481	1090.958687	1263.732365	811.7835733	758.9977791	1434.329272	929.8395292	830.4479126	638.8505517	1139.220091	1011.329645	818.5406874	1062.733622	721.4294298	777.3894663	1262.75983	894.4108876	959.5050959	1694.605864	933.4198812	1284.540845
M110.0096T15.8	110.0095943	15.76919822	10085.15172	20610.25243	17236.90307	14467.01192	22112.72713	9280.780291	10234.89062	9667.641895	8878.175606	9839.797451	30532.63044	19449.45633	18187.31592	35705.07735	9840.816452	8724.802508	16976.57501	22712.96853	10680.79641	25615.37741	12572.99384	12584.43802	11421.19878	24793.97812	16152.04365	11465.69173	20675.69922	15245.1523	24363.63813	17929.10635	11134.81162	19205.27993	14540.18599	12337.86397	14710.94869	36630.03796	32635.4206	13076.29008	21940.4337	24177.54959	28250.99312	6964.820717	20191.66527	26007.11624	19896.84001	44041.05641	4801.275994
M110.0355T83.3	110.0354506	83.30168239	1303.93041	1144.20357	222.5400681	335.2035097	1681.126577	721.7978814	551.6984544	551.4061475	616.6700352	550.9268288	1634.402398	382.5416564	818.5503706	2969.423205	481.4386673	727.0861822	660.7626747	1249.656144	1954.177412	811.6024128	162.9000554	1309.842983	228.8500109	1917.51708	1345.113097	1087.283002	4645.014522	1225.470169	1078.896935	920.3400267	961.7057975	531.2781715	276.0792091	533.7276046	230.4853219	532.9450762	1998.154971	280.365525	1892.343261	507.2107946	3296.022878	413.5046333	1194.233987	218.8939026	1290.915392	2748.543866	700.2391345
M110.0611T146.7	110.0611435	146.7380925	240.3482219	149.6968938	185.9908389	171.3934388	411.7644753	204.9511832	304.3800206	141.0963869	135.577491	231.6916846	551.317637	787.0387659	2425.320163	382.7376323	261.6681559	1070.384879	1337.256378	250.1260477	288.0579427	900.1534747	259.8642377	127.3802554	496.7778068	214.7957399	183.1914725	276.4217636	366.7180856	194.4849352	147.7472649	159.5754303	295.4653017	159.4727709	866.032449	154.5036413	520.3393361	295.859497	156.0987502	156.7182898	352.0364178	309.4538706	289.4422674	442.6091805	296.4833291	224.4516214	184.8419298	366.9330952	412.9465316
M110.0609T7.8	110.0609333	7.75190036	188.5923078	155.5123938	214.5389092	343.5439153	155.4817278	209.3283717	249.1937583	196.0164744	104.415368	302.4243357	4871.554667	17548.16188	187.3159693	289.6059203	94.31780457	107.1017782	133.1425853	167.8890792	1057.336273	119.0042221	8523.654859	180.2043016	5113.343136	4325.136663	274.4329086	321.9252409	482.6575103	128.7069511	183.1717591	109.1499376	167.1624362	164.4683951	126.6492962	123.2552861	3688.20441	323.0259831	318.2720414	2666.710199	239.3198598	1393.197919	377.2313009	273.9454588	220.814313	205.5898371	177.4971795	352.7993603	253.0824318
M110.061T105	110.0609763	104.9950565	236.7641152	230.7649139	224.4735486	165.1260177	182.1144992	173.7305732	202.7862492	151.2964345	91.23163113	427.8297691	672.5166959	4666.210292	200.6085477	345.567691	75.29565633	81.8628472	69.11140136	159.6819607	390.054443	149.6982062	1281.806338	150.995462	1084.138545	1686.083061	227.4277152	190.7668533	314.1960448	148.9204322	118.9263412	85.69703763	139.4700658	188.2796951	154.2834959	117.1311721	1342.587425	274.8299846	193.6336479	477.788453	166.3374013	597.7986871	229.3764336	133.3972337	219.8358616	229.4537298	136.0157387	483.9960036	202.1746995
M110.9909T131.3	110.9909414	131.2530076	221.5751172	293.1547314	1395.65151	1058.356937	491.9199612	1221.86509	1132.409747	337.5382834	136.4405567	128.4119667	477.5117096	741.0341651	412.1327959	2491.570245	84.22776977	618.2124375	637.7314186	1801.914222	330.4412039	274.4931054	334.5823405	1397.21316	1746.72728	1407.757126	897.6152176	2768.252979	342.9906475	1206.89333	396.8897358	151.2568803	1216.244516	2421.383738	1393.153426	184.2518634	181.8629425	2081.651312	775.040054	1884.137429	376.32815	750.5674011	1017.7224	847.4268374	662.4440801	462.9986031	218.2579015	693.7983099	710.5961359
M111.0083T218.2	111.0082999	218.1945544	118.3446848	226.8311798	404.4630819	173.7385255	894.3445065	127.5373429	128.4230439	422.7617364	143.5250871	199.1585062	392.4811591	479.5017509	132.5344834	451.6677853	200.7496198	104.7286907	192.8770326	162.7777827	183.9509934	148.8924721	98.49365349	189.4818928	147.8246764	351.6021367	153.3052528	189.686691	552.2672482	188.1273362	128.6706684	155.5515265	83.99897304	272.0301353	161.3493538	115.7623657	89.74190278	344.6979082	232.3472951	225.3540331	249.0764865	383.4805563	441.4626526	1146.783078	103.9104378	204.3142967	128.3760736	583.0509369	107.9392917
M111.0449T304.8	111.0449291	304.8347021	189.4354911	238.8949425	499.3718524	497.9492656	503.0745164	224.7701755	133.9673311	963.8456279	223.1323169	302.7209363	528.9230629	478.1281039	222.1631059	710.7117843	503.2789451	196.3019505	276.3173954	280.4553495	278.9782979	280.1671765	193.4506934	239.0124638	397.8975956	524.2596359	300.8447467	291.1044875	833.071201	215.3900423	222.5610033	203.9548441	106.7974776	324.7330653	219.2876829	210.8670511	171.404051	529.6496845	391.7046387	381.6665234	375.2848801	599.4497145	720.7505106	133.522667	310.1261364	291.3342406	227.4862181	665.460573	189.2916435
M111.0813T243.5	111.0812665	243.4896118	318.138269	535.3494557	198.1146409	145.7946246	179.0918685	248.4062738	125.9372452	136.338745	308.5923751	451.7862024	295.529504	117.601501	169.8837773	593.3354646	271.209052	124.3937299	165.8240254	346.9885272	390.8032599	108.2597199	83.37269187	256.3155744	159.7313435	127.0847703	405.9334963	764.8221741	271.4937495	331.3993351	555.7981759	156.9267287	265.845855	716.0422275	588.1526151	112.528385	176.5580137	367.6562513	84.77454597	69.96338654	86.92098059	173.9773577	292.9242066	168.3031736	185.9418777	357.70095	667.9626888	131.5250729	537.3821487
M111.1176T31.1	111.1175761	31.0992052	103.9255151	83.42110832	96.01866228	261.2609686	615.3894051	63.96194453	149.8596645	107.7276346	96.99440775	85.47649053	198.9138347	77.44359815	61.33997681	174.8355345	116.6088419	99.20662505	52.01297378	92.27212452	131.7696713	62.15804124	92.57105907	230.665018	88.86430514	105.376994	209.2639945	119.2365773	172.9002664	90.15512812	151.1652533	86.15918339	63.33300288	121.6239867	91.13766037	73.30752474	40.2572857	144.5961532	294.2277236	205.8522687	109.4298039	170.8899568	152.4164086	86.10265128	84.66843514	92.61934323	102.5863425	328.2222292	100.9740115
M112.0414T31.3	112.0414302	31.2723282	848.9926306	1175.967795	377.1669505	2598.403379	633.6939379	1751.98732	2139.155255	598.6253426	1073.922007	506.876697	1236.696903	2330.453611	3725.87017	3391.149791	1321.880396	959.6523702	1127.335469	1080.56244	3103.122838	523.6894775	76.24359888	1504.076772	734.5993163	1137.725937	2749.763328	350.3253121	10643.60705	1082.052981	2941.598106	1296.736285	3959.489959	2031.963691	1876.863067	1982.247851	695.8266457	1768.945225	369.4269282	1118.173298	1448.398057	2697.922754	1061.624736	1730.684019	11849.45008	943.1988819	1320.363308	1695.44118	4004.842487
M112.0511T98.5	112.0511417	98.51175562	2962.411123	1187.863951	926.4125525	1534.314418	572.644721	2689.973399	3864.808165	1991.440969	3225.103753	2136.840766	1721.912867	2532.11311	1463.501326	2098.886709	2723.60302	1599.771499	164.7312223	3155.426006	3227.110066	1552.75345	1872.584085	2606.557397	1963.844825	1172.405695	5035.02044	299.6725273	1356.088895	1301.574263	1012.052379	2258.201093	2001.7049	3012.036005	2305.853319	1378.762598	985.2322256	558.3714551	1305.49366	1743.327998	117.3171494	724.1136641	930.4059099	2778.797267	1878.490454	1327.991682	2157.975663	1542.067919	2205.448945
M112.0765T121.8	112.0764689	121.7799658	1273.094555	184.1272208	2376.748584	6320.623101	586.3557479	301.5047438	2744.010588	630.4588905	101.7725054	217.4460195	208.653139	445.9230769	180.8923383	1787.916616	130.9554829	1126.909255	68.0682394	183.4943412	618.8160562	1470.270051	387.3748579	303.3422465	977.0346795	118.0741352	1069.215531	276.4978922	646.6013621	171.7030975	3493.318093	97.40030569	770.5240228	121.3640667	190.6921892	1775.148777	4936.782192	270.2757584	140.7895972	560.8680341	450.0975743	916.8375053	168.5130073	848.4450545	450.2657862	2138.544903	1423.982031	356.9267343	540.3294996
M112.8974T19.6	112.8974134	19.58730876	3707.858907	7064.351642	5610.811835	277.131429	7829.426439	8172.976344	1898.441749	2145.909246	2910.404083	896.0662415	7905.00233	11572.66552	4217.7018	8436.487515	2151.010468	7162.677943	2300.011406	5851.987064	6000.213671	1235.389561	2571.807772	5272.389117	6617.506252	10595.80541	5125.158358	6832.871158	11559.73726	4122.467995	5235.57133	5758.812783	3163.460468	12309.31454	2321.754108	3396.599822	789.8904871	8265.932442	4419.765699	277.7002909	9106.686025	15324.64397	14289.17408	3692.365722	1789.165999	8118.43908	3398.97705	12616.83593	1684.075014
M113.9874T155.3	113.9874312	155.2852332	1482.611853	2172.085885	933.7286554	579.5716739	510.9600571	405.8873818	503.383784	892.0494147	1817.148604	743.1768585	5313.377902	479.683224	1414.749601	1343.59208	878.7611946	997.1915883	363.6655944	2053.977475	1609.161586	1632.390618	552.1864654	627.4013045	384.5101273	1185.8432	500.4829758	2313.300021	1968.513992	538.5903558	1090.929574	260.7295754	625.6515383	776.7269901	334.0507199	911.399124	718.8352764	1020.98905	753.5874177	571.9794444	2500.878852	3363.543092	4016.231654	522.2724667	109.6585676	1811.786602	1000.215517	3946.558137	960.2025876
M113.9871T98.3	113.9870527	98.26787579	2214.400397	344.5540791	5919.078278	683.8150424	4656.094475	2612.077217	1013.391024	1639.767974	291.2610123	3413.227113	5971.628588	2412.177281	2053.487566	960.0433089	1260.281517	1539.381447	2014.966079	199.1635303	372.3710596	1759.147917	844.5544456	2866.86405	1878.70423	5228.31769	2249.21667	2408.164069	1392.585193	2182.960529	1225.076081	271.9381872	181.456113	3950.773863	1416.843473	1267.875345	196.2670511	4447.933094	3404.755779	2602.402789	472.8579689	1659.103577	735.9167165	994.6836404	235.6235549	614.8185405	182.3333097	367.4240989	1127.523825
M113.9871T197.9	113.9871273	197.921722	1733.532046	3269.8517	4205.266718	504.5196585	3384.509356	2593.277631	752.5545147	1122.655701	2248.113235	3151.890361	5330.975759	2637.232549	1861.079252	6436.975863	1086.924963	1344.736046	198.3655368	415.1980766	2170.466271	1949.889012	153.0929225	2350.139728	1754.728185	4798.778478	2093.145815	2194.342903	7396.433958	1668.260372	1628.007824	1683.745505	794.1038253	3193.871326	1328.789736	1136.990692	851.4446546	4123.166186	2332.592192	313.677307	2617.99747	3464.223426	5541.677827	130.7167998	934.3964571	2327.840311	1222.305994	3733.62184	183.5779277
M114.0669T323.8	114.0669109	323.8389673	3299.980365	4265.404916	5252.195448	3690.567218	6846.673853	4851.277495	3163.0959	2935.275716	4883.633037	6655.005863	7505.795798	3290.853587	3050.68988	6640.118064	3392.474786	3409.471108	4060.740161	5642.024219	5945.201123	4718.254928	1980.02827	4641.118953	3962.667149	6378.394191	5445.764201	5593.22904	11953.62143	3943.629536	3206.346405	3646.164403	2086.626217	6515.254681	2550.563695	2984.946691	2388.275788	7479.039702	4313.738997	5018.76326	3258.71177	4678.242033	8949.015728	2697.373696	3259.6238	5205.630497	3193.227042	7745.977492	2443.891404
M114.0669T267.3	114.0668665	267.2983671	1841.215572	2104.383669	2309.068533	2216.743803	2779.219483	2200.898367	1849.811665	1290.303216	2328.445321	3005.283249	3541.552853	1890.370534	1923.255957	3624.992438	1962.34219	1703.046385	1876.490706	2948.069736	2635.053103	1516.918809	1169.677156	2213.786391	2192.397023	3138.203139	2712.336062	2388.74686	5110.200384	2094.618853	1635.808143	1711.772377	1382.363277	3092.83438	1664.910638	1393.479546	1473.974195	3875.309568	2337.744277	1778.951262	1823.436922	2570.974975	3336.224533	1453.253447	1750.750774	2824.03055	1766.968174	4659.997356	1618.199719
M114.0668T219.6	114.066821	219.6313479	1321.013344	1517.221292	1700.768231	1930.555606	1951.937792	1524.850421	1241.838654	1145.114205	1815.814991	2431.809632	2851.374426	1438.226498	1198.408458	2840.589602	1475.779449	1348.268957	1421.616858	1965.795353	1764.995325	1430.623626	782.6048295	1828.557769	1523.146142	2645.950805	2128.437975	2065.522482	4165.717255	1708.348548	1223.302035	1360.928005	982.9504693	2522.720355	1314.055997	1163.330527	1159.396568	2875.242477	1725.890921	832.4158833	1341.719018	2046.926784	2831.238242	1294.800066	1389.565444	2077.188814	1425.558854	3223.119858	1212.172352
M114.0921T100.3	114.0921329	100.3430622	1678.21952	1493.437878	1569.131581	433.0492478	457.6243028	920.0053849	530.3961573	1448.24082	207.4963101	2331.753974	2146.494666	1252.875667	1470.612418	2538.829728	2264.922608	1198.756227	1737.581008	536.195073	2668.534046	1516.062275	1224.176812	2066.740995	2187.583395	2091.090347	1550.472965	2142.764972	2947.097518	1593.486591	1009.48253	1505.256392	395.6531426	2604.57203	1784.393699	961.6017051	1626.485695	2804.259426	1558.475738	1504.011212	1443.85285	1729.560219	2335.557232	2154.083019	1956.017219	1896.37613	844.6640746	2576.06954	455.5628703
M117.9362T7.4	117.9362279	7.386343371	691.8758407	0	0	54.90165881	0	0	0	0	567.3347955	0	897.6415682	0	0	0	0	0	427.9532233	0	472.199333	0	0	478.7508838	405.6562469	0	0	333.1080973	0	0	0	0	0	0	0	0	0	0	0	0	0	0	0	0	0	0	0	0	0
M118.0275T28.2	118.0275363	28.20450543	653.5590322	188.0714309	141.4144206	119.8334262	252.8414652	1100.291661	1140.483274	32.8835656	102.9605211	83.69370294	625.1838154	230.6748255	213.1640387	135.7442381	81.87396849	53.76041767	228.6271413	270.0884125	628.6668932	49.40446701	45.10126948	96.0017347	81.78126895	131.0095221	213.5175869	95.51501291	1724.137775	305.7206309	254.1621212	129.372998	441.3232261	131.4414178	111.5103836	102.8702446	96.90101883	978.6699245	128.1191516	118.5842626	390.3495237	947.4291738	347.1900453	303.0780435	414.5183492	191.5109696	105.6588151	164.2159293	781.4911491
M118.0662T8.8	118.0662305	8.773427057	466.0549797	290.339493	327.1144533	63.6311753	100.2730116	145.7940647	446.3636597	169.2778098	318.7536152	741.8337864	142.2209129	121.4389962	489.3518269	452.3631794	181.0041176	289.1774386	278.3529057	210.7718892	459.663913	165.4366429	140.3695044	355.6763781	258.3657644	440.1489412	672.6135945	1232.649083	266.8504245	271.2822088	64.57367669	204.1526807	136.6126844	574.8900444	883.5598976	101.8263212	77.5817878	439.010594	259.550082	392.0594212	224.877606	120.5600122	421.4621989	135.4609632	147.0805143	234.5672986	129.4310219	337.3229764	226.4929245
M118.0869T88.1	118.0868859	88.14885077	1549.653559	1330.718348	674.3115918	675.489743	247.2383605	1385.909862	1127.462224	2522.582143	1537.340214	1753.268157	759.5274211	395.4456939	1021.922615	539.6946946	1304.510143	731.871962	734.7841412	1152.164261	794.5951915	756.2486837	322.1862279	1312.094113	773.530634	427.0926	1449.915739	1792.578231	919.0684853	1202.825046	705.0543031	715.0226723	938.0895923	1694.796446	888.8247906	1108.028042	439.019368	1042.036281	685.3584872	674.6962157	518.1570734	383.4158299	862.9136795	1170.178491	819.8193303	391.0722358	544.8672057	235.3132721	1086.427274
M118.0874T2.8	118.0874435	2.828456037	3560.074381	3964.450763	19826.8678	1661.237341	3958.176727	3453.228009	3165.296093	1735.489931	10273.17526	9486.246841	5063.384726	1731.888884	9268.185375	2694.953196	4096.35273	2978.999192	27015.68492	6828.269033	2168.017707	7821.354459	1468.098062	2121.411282	2174.60229	8011.737512	2840.402886	5400.596292	3486.277146	13094.89813	2949.003047	9900.197343	1657.012319	3356.641866	9149.583474	3307.609771	3582.687114	8873.696565	16373.39153	11260.88172	21147.94531	2030.92305	11417.55584	2862.156643	1488.592772	3045.384136	2232.395108	3542.729229	9730.150406
M119.0911T22.2	119.0911017	22.19460844	121.4126955	246.340138	1458.487501	94.79682404	214.6599949	165.3406671	191.5683722	160.6270592	630.4547873	702.5966619	335.0659919	107.0971195	595.4566759	162.8697858	168.4947066	157.6919708	2097.467741	568.6752247	103.6641017	524.8803966	77.40224167	258.5928039	136.9615325	523.5914306	949.5245521	122.0008143	235.0665558	698.5335173	161.307116	555.1843079	97.74977837	254.5823846	408.1157135	187.6040037	191.8677336	521.8661655	901.7780417	721.9283687	1257.167974	81.2562428	823.2462809	126.1533656	58.60209882	180.792695	110.3182244	332.9766188	520.7110107
M121.0294T193.1	121.0293708	193.0525574	237.4116056	3469.247694	414832.4889	143.6827166	2934.966997	2677.066211	8780.256087	737.7911228	3198.203191	707.0437392	118.7276836	96.61474233	5110.212668	119.3433181	15697.90597	918.084566	41516.02375	217931.7428	11547.60329	603.2685273	32450.47491	377262.1262	6804.870235	5399.646224	296.5411555	16591.77406	356.6108872	214665.4812	77900.11242	1218.268079	47071.33663	334.3288913	67.99302543	73538.76586	55112.49619	1027.115696	61016.31388	132693.3963	2777.471122	267.2151045	1964.155519	58412.47697	11404.51673	9399.371054	2220.53206	4372.259282	40948.79123
M121.0293T244	121.0293031	243.9568779	19.80107016	52.5407026	4287.495877	132.8457737	44.3246521	24.18170087	67.51028364	29.99739968	22.76193932	30.06397484	34.61304285	31.28504956	29.5194646	63.35040912	47.50693597	14.86816286	97.57150138	1375.166917	87.97666133	36.24199328	129.9707401	6537.974042	81.82796903	75.58878519	33.48687334	53.18145769	123.8633426	1329.961755	432.680165	36.01591495	280.7810556	56.55720671	29.38579033	1482.430292	162.5032976	140.1509349	125.0583082	383.770709	58.09042271	78.29783084	119.1742803	544.0405202	34.36141658	62.89429569	31.58768864	85.21737245	276.781795
M121.0656T279.3	121.0656411	279.3420607	911.403992	1140.042132	600.2467728	1051.205833	198.1115874	1403.458656	1362.909919	1697.947	1351.184851	1223.660551	1113.409102	586.2822627	1179.126598	1626.135534	2570.505955	368.1470105	719.9083085	256.8101032	1790.426484	797.0423857	517.6423673	995.9145062	824.7142313	433.607013	329.3946186	498.3926136	594.6410619	248.7521687	342.3065961	1184.260417	620.4438331	1485.526329	305.4482557	1104.05098	1159.167141	354.8565889	318.043236	904.9021142	739.4203641	634.1588236	1164.555685	1188.49007	1461.902537	631.7055072	2909.171368	753.2076308	2347.072082
M122.0973T42	122.097333	41.98133501	6979.0783	2370.556881	508.118162	6919.752311	1892.227867	1278.38482	12127.63743	235.2498142	330.1640257	411.3603655	3988.648115	1571.020852	7975.827761	1005.803004	187.2626658	432.8004519	115.9827571	3211.206411	13908.21514	283.182048	359.3690947	851.1155336	347.3891419	587.1805331	593.3250614	231.7873976	9832.86566	1473.362142	11895.93238	1442.760572	2086.992047	770.8051206	1292.71316	1948.513363	324.9216854	4833.355845	300.3415865	439.6933556	6025.004426	9025.727752	2100.366412	4899.926275	21841.59319	2590.038427	6049.728884	586.4601288	10725.29877
M124.3215T93.7	124.321469	93.71781286	447.7643619	45.59965853	34.40490291	883.662652	39.39294419	348.5067886	278.2654439	48.61108175	291.066326	46.07349656	63.5961163	69.87282089	362.8153129	74.35958369	47.97726435	28.95861683	46.59995396	232.2383016	730.374271	60.54437449	312.4095982	45.82157269	50.35452614	209.1587209	60.07756278	41.45385693	252.6694691	230.3796607	593.0912943	37.27816739	1612.502766	39.50727439	56.12976103	30.71453842	42.17652246	907.1495263	37.51815775	45.7082858	219.2273451	1104.866019	67.7305823	1446.96565	1131.606745	258.6970385	33.48625606	104.8175176	1918.49314
M125.0242T87.1	125.0241755	87.09897294	624.8076469	429.4842418	155.4488973	269.5442114	899.3404655	1176.755743	1523.788935	430.9117162	342.9908421	365.3337758	267.2813918	149.2447895	318.3342626	3054.387526	167.0562069	179.9411649	268.3650959	355.3628969	1422.497535	1331.525242	182.9718559	169.7547314	86.10055677	337.669066	123.5827699	105.7517513	512.0025873	462.7433766	202.2194511	80.21619942	20848.27669	219.552375	70.87351034	193.0884746	216.9203477	1069.518191	151.2398781	123.3152033	296.8074963	885.4658015	835.8830012	341.1007294	193.4958287	143.5398159	152.2357602	1416.706845	504.767297
M125.044T94	125.0439705	94.03616446	678.8064231	612.8238372	269.2256983	3341.89637	878.2797325	4081.229986	1486.327945	814.8318653	422.5104111	1014.379036	1603.911125	2791.814891	857.7555575	2919.662484	341.4318107	357.6961637	702.4255336	719.7870871	1570.340904	6371.513506	190.4251979	345.9966895	205.7662267	420.6061241	645.1754582	256.5661704	988.3261106	589.057568	3845.728914	152.6346322	30515.86517	176.1574464	446.5377761	278.8608517	321.8161413	1346.653605	159.2107698	269.6572766	746.513131	1241.88637	1502.280848	1181.731909	793.0484471	1610.507763	203.2471459	3590.132814	1847.515692
M125.0608T208.9	125.0608252	208.8589734	171.2940402	159.1384784	141.4331484	109.2116469	695.1280603	218.2347184	227.6781266	4716.34875	130.5249096	236.7780431	442.2475452	194.9810462	288.2895116	237.8214675	315.9698165	180.3522204	179.3180537	222.4442074	274.6673643	162.9831256	157.2969626	125.3981645	9847.116491	205.9260287	194.0469435	262.6507526	417.5464689	190.0030401	161.6385903	259.0191123	161.8868416	228.6661973	141.6157844	172.6375703	111.9118899	349.3603661	899.2436442	138.7179461	258.0741344	242.3179891	336.8582738	170.0416969	259.1596272	133.8455289	245.970888	269.9426144	196.6879438
M125.1082T118.5	125.1081961	118.5449954	1872.701406	2851.312806	1579.941937	2649.179484	1387.9255	1830.402965	2672.888472	1618.234065	4697.848955	3304.059113	3323.607264	2079.90526	1481.230423	2194.326587	2438.948851	3274.778166	1555.95257	1874.6516	4497.089294	1622.641781	3184.124408	3171.902006	2186.793834	2482.843918	5641.255122	3507.583953	1914.112643	1973.817591	4166.269279	1028.396012	1201.308483	2115.78317	4154.311211	1762.771007	1940.33224	2034.85549	4306.027668	1866.221687	1908.768157	822.4063338	1629.284976	1314.555962	2032.80415	2109.274812	1796.641826	1808.850234	2508.075731
M126.056T322.1	126.0559886	322.1384311	82.43569777	180.2504644	288.9228091	415.8598951	178.2798035	479.3770848	340.6669887	132.4364964	359.2296307	407.0592511	252.8721117	162.2447821	145.7047162	380.7653661	114.4415184	163.0621333	86.6684429	226.9270044	243.7396931	227.369254	93.30060798	357.0871152	120.9313468	289.2516368	812.7357836	215.2483907	532.2825494	153.7038966	154.9420214	148.1548155	88.67507923	191.6364608	105.4467386	127.7022158	87.19193107	213.470756	179.8516995	158.5624813	171.6691536	383.7143356	333.4694427	115.4962372	176.2960705	215.5411539	138.0875019	400.880784	147.0390697
M126.0924T185.8	126.0923943	185.7511833	146.9457823	101.5213119	350.3140184	41.40980897	190.1552799	104.705136	93.34510971	109.6360423	116.7276612	163.4215985	253.611527	154.5415238	97.81629337	401.7107738	83.41452568	132.2199811	127.5646964	182.235764	91.75546179	260.4240065	206.2135222	117.7543457	749.9608182	290.5015209	685.5563793	135.0075745	513.2868743	125.7002175	103.6752495	165.2305222	422.1848907	248.55471	160.6230527	143.6025842	182.4964508	257.8464456	194.4268274	104.0759006	217.0963196	226.8354658	290.4290894	91.12176631	102.8685025	336.2462224	138.0185958	265.7276582	94.36786504
M127.0763T140.5	127.0762827	140.4835651	1072.459284	204.083265	230.752094	2037.281428	290.837816	595.2972991	1279.265806	101.9307194	291.9837018	328.181769	244.8612229	334.2801087	505.2919397	718.2602495	1082.573158	245.2064523	183.1881768	379.3370509	1585.4184	174.9472287	376.1357579	318.1932908	1521.791559	449.5688812	337.4433847	626.1999099	1031.165197	637.3129286	926.4279675	235.7835874	1366.432254	231.0951642	218.2912372	226.5037762	142.711039	1127.66878	128.1810057	221.7864425	280.008918	462.232693	395.813769	1673.646108	1430.386525	307.4761113	200.6099832	562.2927409	2115.557077
M128.1079T187.1	128.1078877	187.0920802	815.197015	476.0141221	336.1661114	28.25081651	181.7429942	371.6987023	897.239406	158.897574	688.0273279	1166.971276	198.1711757	254.6672148	607.4188824	267.6570618	518.6988529	476.47481	455.6632232	420.4191605	186.6588101	573.1661875	216.4434808	551.5153027	613.9221063	515.8233707	685.3444938	478.3630579	467.8180598	242.1983417	115.8092292	300.0234092	489.592608	368.3940606	714.705693	421.5686686	646.4784168	567.1108116	342.1863535	36.01843159	574.9086311	236.1958831	595.0848129	645.534427	373.8952805	230.5763723	360.59182	109.8754721	876.5715783
M128.1082T31.7	128.1082425	31.69153459	262.1591271	386.4328004	129.8274844	554.3287126	299.001144	279.5849203	274.5256961	1258.866992	287.4452025	654.5155677	326.9765805	298.0284054	327.8796584	351.6814097	322.029092	349.6415337	621.8934591	250.5590402	461.4385828	332.2583772	660.1308757	303.7393987	480.9403807	324.5942683	1968.398219	1367.998316	309.2845032	237.1894432	326.2630294	438.1861153	255.3988703	516.3039342	584.0163081	150.7668161	380.3254463	808.8903737	503.9557529	320.9746571	208.348254	239.7296427	667.4496621	283.8233784	262.4637985	293.143461	303.2931229	2002.496397	392.2887491
M128.1442T109.3	128.1442324	109.298186	134.9988918	84.79534832	80.55497631	92.62734872	70.95925382	70.93732446	42.80039766	170.5824918	60.30249369	77.92691636	118.9937999	83.79080065	167.2717719	127.7385777	136.5785297	163.0783227	76.420347	75.84358944	242.2439016	59.14831344	84.51596413	75.44608671	118.0287687	131.0505069	63.71167523	88.01426156	377.0464641	52.9571014	368.0797638	65.77228095	73.11491362	145.7921201	73.17427333	85.79643388	57.20069777	190.6561607	607.5618693	69.17533932	110.0880635	179.6551218	226.7254616	78.79124717	389.1376788	97.81019816	289.3609569	157.5282126	237.6995729
M129.0184T26	129.0183695	26.02423592	2350.764957	1278.9472	2466.657801	1129.155463	3573.374604	566.9337508	511.575503	561.7276419	1739.485865	357.1526469	4191.577731	2832.001755	913.5250024	1413.403134	693.6329826	1032.431398	1820.856371	3520.488618	647.2942294	1096.54748	303.8172474	763.4184679	1458.758017	3786.616992	1619.870307	6955.66484	1842.845931	397.0621779	2205.676884	1852.426823	1212.871923	2317.083153	1641.163101	1230.862767	1412.872089	3866.704529	3708.963397	745.5305948	1253.513947	2195.230688	3210.353821	232.2577792	1993.621345	2520.831457	3927.648496	641.8967286	2798.974834
M129.0665T217	129.0664541	217.0270576	694.1367586	300.3242705	372.0362897	1084.605635	228.5831048	125.5903123	496.2536921	245.7180418	226.3384503	190.6335787	214.8669704	277.9093311	232.2708629	512.0875963	866.912465	349.0096548	1724.243896	365.2307074	602.120771	257.3978589	261.8779829	157.8703817	217.9036623	495.4592509	168.4786141	1230.827089	382.9809012	811.645233	67.46198118	355.1437324	210.7565292	456.3056502	670.919962	240.3437954	77.87132997	225.3598801	633.1087301	374.6812799	224.0505514	118.3866201	181.6078745	322.7829424	293.4625217	289.8683763	1239.799949	256.7554998	185.3628541
M129.104T25.1	129.1039562	25.05770809	1697.763672	1835.013967	1541.293447	996.9403612	3460.575904	978.6367109	914.7050797	723.6374082	1230.902582	1541.780658	5246.783535	1116.343565	1166.459887	1367.370869	988.0904953	774.0912983	2575.453842	2768.775525	1834.423093	3802.980537	1096.933598	1531.939069	1310.554838	2267.613093	9127.787239	1961.852152	8383.748972	2043.405521	3579.356278	919.8324078	640.4119554	5322.104949	1354.134125	809.0819998	1016.524759	1844.707418	1526.145842	1071.089342	2972.664834	6767.471181	8255.2672	1231.857006	1502.812923	1635.337577	1492.11238	1604.197458	3971.787997
M130.051T5	130.0509862	4.996327054	12917.45998	5020.727251	3281.638207	5098.293929	3043.412088	5537.902817	7523.271445	3318.318221	4156.243301	3870.618326	7340.957394	4554.03931	3463.0259	5973.192395	7050.026016	3194.496527	4340.719338	3750.077096	5279.209935	3690.598145	1695.808131	3151.268604	6503.880402	3889.160957	6393.44152	1698.240915	9254.528443	4054.75777	5171.499836	2629.47041	3336.703167	13789.09708	6651.830283	2501.248229	2617.057542	6984.020431	2575.025095	4787.454546	3024.307236	3525.8421	4779.530938	4559.982839	6519.161917	4266.124676	4499.185253	6987.43171	6306.888813
M130.087T75.1	130.0869725	75.14765009	401.9086707	1062.826333	2530.348223	1342.653417	306.9565455	273.3362793	1058.619087	1744.252239	370.2260048	4089.27512	675.4897772	654.5434131	419.361053	1331.867222	2053.876296	1511.616967	1084.022242	210.6232687	698.1290676	253.0452937	684.5969401	606.6723206	17464.33665	385.1450825	1588.011926	304.636675	501.8342272	1156.818999	1108.682403	193.2344151	650.9099019	1314.054343	1603.699026	212.9315105	199.3771322	458.0434491	155.1714661	573.4618266	222.2138535	289.0531881	2478.121135	1260.576544	1927.266239	312.6650043	524.3703686	284.8080869	277.3706912
M130.3389T266.6	130.3388619	266.6246527	504.3537493	693.781815	84.32667576	23.95841954	203.6899725	780.9278887	638.1147402	178.835683	821.6391175	206.5689098	313.8273031	147.4915213	832.8814644	666.5513483	693.0575491	555.1224467	1023.136688	464.3136879	529.7681019	1023.962058	329.4923218	261.6666884	127.5366579	128.7723091	855.8795217	974.1731718	125.293702	126.6139533	227.4653259	245.1360682	465.5403579	326.4676947	1069.528236	440.5304467	147.6421874	583.6807218	37.8717656	154.5041398	195.3104907	40.61749927	139.4681374	615.4640797	917.3953199	141.3017718	1235.992292	49.47787085	595.2275409
M130.9673T8.7	130.9672866	8.653460613	1025.133738	1220.999643	2420.800814	0	0	736.9432636	615.5876561	780.6867592	1071.164345	1062.403194	0	0	910.8674719	0	0	605.9907566	605.3363158	868.7184013	1652.88941	0	461.644761	756.9235212	0	0	846.1298696	0	0	0	0	0	647.6214062	0	1112.305122	770.4046168	356.114499	0	0	620.352881	0	0	0	758.6911869	833.0280881	0	648.4314458	0	657.9340249
M132.044T42.3	132.0439835	42.31633918	470.9621175	267.8876383	478.1394129	920.2700613	486.0347069	2017.435825	440.3622168	584.7506261	243.9613438	251.3162716	608.6057274	651.3111558	1748.902651	538.6420612	335.4423358	493.7876142	820.7308622	439.0354036	404.8928732	172.9784565	231.9604894	353.6207507	268.8203624	464.5563585	342.5026336	415.849354	882.6658239	256.9039114	296.2096339	515.4117255	207.5106854	243.9111351	240.0742656	320.7308249	492.4429292	725.8000053	438.6326168	234.245624	469.0186153	801.9715262	563.2007526	1788.633816	573.2393229	449.5929593	214.3492144	385.618625	1244.073183
M132.0455T233.1	132.0455399	233.0744589	307.4086036	424.7961381	713.9444154	75.7419834	558.4641434	414.6788334	150.14839	332.756092	430.4138741	500.839036	837.9744726	544.8934607	314.8579806	957.1393438	252.2935421	268.8313124	343.4287437	422.4100449	352.2342316	352.5969144	204.0704187	405.0988714	284.4721384	835.4381043	450.0601634	438.1695292	1443.400577	335.6289773	343.9530813	406.0167316	207.0023446	612.8014501	330.5650976	298.9107756	181.4638018	914.3303274	567.1733379	403.6029798	504.6721088	762.3617849	945.5755856	308.2698178	213.1975374	392.4515166	330.5907091	1012.369308	239.6257235
M132.1026T43.8	132.1026433	43.81980572	8293.648555	1089.710671	1653.986386	1835.567617	982.925475	1959.305782	3244.268828	3288.782074	3374.166421	4376.685625	1657.993306	2500.724519	2064.024884	3062.179298	2551.161179	1751.168871	1490.211336	2293.60975	3090.676849	1485.02467	1242.538252	3693.824333	3491.456103	3430.585178	2636.71887	13580.99997	634.8269807	2341.888558	3158.014875	2253.527167	3661.521483	5759.164506	9514.545664	2522.460688	1838.044124	1903.182414	3555.815506	4884.659885	931.5389056	1703.496074	5595.80896	2038.366422	1578.68029	2307.846535	3270.522164	7580.603872	5236.219013
M132.9882T33.7	132.9881611	33.65646955	199.064758	595.0621656	787.2921381	273.9472327	555.1080465	443.6576033	324.7547539	425.6746558	319.3136445	534.590203	1276.478961	592.6234084	429.707677	597.7793865	334.5437845	405.8736076	321.6821664	828.2715529	348.0406327	450.1892582	172.7120335	1151.183307	444.4487017	592.4339549	457.0862377	262.6251866	840.4075066	312.295378	358.4895718	517.3492777	200.062402	489.3954456	478.7696158	444.6146334	109.9375636	1461.337641	393.1182253	407.8270026	1236.61463	496.9101556	1212.790189	225.067337	217.9433117	259.7712791	567.7655706	522.1237836	484.4425801
M134.0277T136.9	134.0276582	136.9473455	111.154654	130.6990358	71.90732558	125.6305756	47.82439653	193.9315891	76.26091679	79.49632506	30.4191893	59.2235853	33.86161645	134.5168076	686.5502383	112.7638489	14.06548591	269.7900324	19.48476907	50.55852571	1852.717016	21.37655292	133.0696686	51.03032903	20.35581817	45.53238756	83.2555235	79.74044171	82.88401431	167.7684372	651.4191186	96.4265632	517.410731	28.07204675	322.6539327	285.091842	108.2648354	58.88572399	64.29818069	206.4163783	18.61480662	536.7029703	54.41039891	125.5028398	685.2701471	41.42645219	904.4499683	61.93679589	31.43385087
M135.0449T234.7	135.0449312	234.7230835	1025.813236	660.3964434	33.21197394	37.75207016	23.18564679	685.4356497	1275.385365	66.80319343	40.35487866	55.46233507	67.88670066	67.72297028	30.08648327	2040.748569	56.50439094	27.78802051	36.91190115	76.45204688	5125.031195	20.17825009	902.106264	34.82560383	53.01618145	106.5012028	39.41619088	68.59625266	123.8143345	54.06382001	7117.343392	64.47297552	1980.425643	73.37326316	800.1739173	26.52606648	21.37452425	120.3162849	61.96573998	35.19097017	233.5077414	2360.116872	84.6493776	2786.566299	1707.229536	1385.537869	41.73088474	59.12483763	3128.237294
M135.0812T379.4	135.0811721	379.3589528	669.323251	1072.190087	1708.149631	430.5615663	1245.909729	911.9420167	425.5394573	549.1585114	820.5680074	1329.72982	1533.011523	942.2094514	748.179303	1857.81713	499.5455376	515.6331211	462.8847177	731.2301214	737.5032024	680.8124789	364.7688497	792.3853475	631.3458573	1157.859725	622.1225702	610.8957961	1697.029383	558.9541445	458.8102689	497.4637077	337.9561197	774.5898186	361.4151891	400.9353396	298.660589	1359.677699	562.8780668	584.1152027	692.0399125	923.5459785	1269.062109	289.9036914	337.1412147	641.8847915	390.6008397	1032.935839	393.067642
M135.1177T272.9	135.1176883	272.8687498	2459.053297	951.2803815	1218.713289	32596.07852	606.0763594	5283.160863	1417.8132	64607.64906	1024.390502	2125.546929	1238.488489	1887.443996	2594.419008	3853.026206	25646.76703	2099.635668	6979.314248	1184.926221	3754.604997	5197.98288	10866.36413	5294.218245	10933.27849	717.6808204	4422.648487	1717.139255	912.0751839	1744.314027	5008.959475	1430.426165	846.8522712	1788.919711	1228.124649	1882.196959	4681.047394	3712.804748	442.2560424	1126.136101	1028.946628	1020.985971	11481.13279	3538.703892	2666.663345	713.8428114	1064.902694	3631.411003	1572.317198
M135.1177T204.6	135.1177123	204.6246397	326.6753377	429.076402	292.8055012	449.5168629	148.4871046	366.7088291	1614.999373	3603.234013	253.7826792	414.578998	266.1323195	250.4971079	280.6025469	620.3513904	997.9767984	419.6050416	358.050501	312.8867417	1073.108681	270.585359	766.4218302	739.6008999	1314.738763	226.1236196	491.5373206	540.1238232	280.9425841	262.9863791	551.9520226	444.7063258	319.812597	376.1144168	530.9455367	799.7543198	302.6172573	729.8685051	291.8497253	136.2719571	413.6657793	315.4478531	1254.40681	651.4583457	361.4066224	253.3622833	518.6967564	234.8254473	330.7226249
M135.1182T159.4	135.1181596	159.4171918	188.2303116	467.9210633	278.0796112	975.528405	232.6589972	176.8477918	1633.950583	855.0182712	267.1453412	1009.908001	278.6632395	158.8953114	365.8534946	247.0117015	248.7331149	187.8157643	141.3176542	1071.36154	429.6007152	167.1502526	149.0155896	268.5999709	810.4077474	437.7593986	728.2121016	1079.890035	378.3211368	612.8304035	582.9879881	152.5440339	499.5152784	1211.599032	288.9400469	288.7820841	161.8427339	1745.504488	101.0122456	573.2817207	382.6970341	533.9379229	308.0977475	185.3273059	247.074622	225.7519221	150.3757023	144.0814047	147.5563286
M135.1181T121.1	135.1181459	121.0678929	192.0918429	59.8370902	705.2654709	1207.545907	62.3696933	135.3855183	551.3602182	3682.423823	128.5042986	438.2451014	141.7556964	273.8625354	1650.829558	398.9508054	128.2025422	131.0559209	158.2942033	160.1939338	291.4209827	150.9929277	53.38938981	377.186246	128.0013593	83.12179926	235.2997314	203.7015742	155.7363026	3442.459493	328.5212527	102.6661906	164.1379943	448.0747802	934.8972909	163.6709146	74.79098028	310.1638128	80.41719012	149.2853727	147.7659039	231.8440985	224.1567863	116.7610065	62.54306765	81.85047926	85.80926281	25.46306574	134.0931209
M136.0488T187.7	136.048814	187.6688089	245.368411	332.1489916	307.9049769	237.888219	292.606068	991.855164	443.4683821	1903.529132	483.6632663	385.3817815	327.2197311	268.1609069	413.1644683	612.0145088	325.0599335	260.221869	443.0590035	443.1158867	415.8179099	927.0797276	941.6242782	602.7311863	431.1125848	517.4969592	506.1407441	352.5982616	845.6453316	334.2924576	260.1403267	479.7777517	409.5762003	549.3827233	275.1597498	316.406476	489.3464833	769.9254012	303.7285687	298.3355678	364.3583682	689.2722717	1085.307187	305.3932677	321.8764196	391.1337898	311.9800136	568.6711553	453.4328932
M136.1215T273.3	136.1215151	273.339005	304.0545403	218.9417328	304.663199	1358.265674	187.5284262	646.9089937	190.0640849	8233.299209	251.4186258	330.851084	407.9271199	279.1905441	322.9135339	570.411517	3230.776256	235.2158236	869.4964813	353.1665547	416.006286	659.2744887	1185.648257	744.3170491	1406.229766	244.9213673	454.1252898	379.6901331	542.8220173	318.6257867	637.4076762	222.366031	138.4451972	439.8951492	209.370302	318.9569888	578.5454564	601.1801504	438.9533313	315.0003506	371.381513	287.1560203	1364.055616	456.4430712	319.7981979	286.4287151	189.0653813	645.2045765	301.0098571
M136.3708T42.9	136.3708465	42.93992538	917.4560667	121.5209611	103.4101777	158.4631032	51.05961826	165.3270221	358.033518	238.7428731	252.3887871	380.1115172	74.34007669	90.46209949	371.8362832	144.2856777	115.5619646	123.0027413	57.56228104	198.2315487	193.2313581	161.6926871	48.73512293	288.5987488	139.2662875	90.61189591	228.0095672	30.17273496	93.8416224	76.24545196	151.3889797	81.31852371	226.6685397	652.4714832	555.6962903	161.8452482	67.00850643	169.6195645	155.1124627	116.3110175	110.6563254	108.6783272	129.0208343	109.9823553	74.17704909	175.2586594	39.9379646	178.8375086	175.1881471
M137.0605T265.7	137.0604817	265.6660078	421.582072	370.6285685	406.9403611	2979.342181	251.8432667	1108.256606	678.3378233	487.4590263	401.7822807	541.766119	418.9021844	605.6275401	220.7965422	472.7414768	507.6104836	446.401974	788.4576388	1018.878317	470.4436678	770.4296088	672.6094211	709.4030147	597.3948946	192.6245686	1328.998573	887.7825498	390.7030812	323.7345397	351.7479593	529.412653	466.8827682	448.3021211	402.1035773	249.9959841	182.1575425	961.5392203	321.7434235	459.30489	377.3248043	471.5020279	379.8098379	548.9420458	401.7875915	439.989605	1069.514284	760.7698641	784.3703302
M137.0607T136.4	137.0607216	136.3670865	927.7734214	975.0088497	300.2372905	1912.326004	476.5668498	818.0458844	1060.992222	307.3233193	988.6895962	656.4568405	649.2076899	574.4093843	747.0772966	660.9853812	1056.834546	823.1511913	1045.758675	1054.997541	1433.924795	168537.5881	728.0545332	429.3470069	9580.469655	548.0668996	767.6240046	1143.273792	625.6485023	616.1509036	490.5213951	849.7818268	1013.974119	806.9157203	1279.742132	821.332093	425.1205203	1100.646279	445.016428	337.1740618	783.2350189	805.5146205	493.4979433	1080.369428	1061.295832	1250.054956	1053.804167	663.884878	1125.310869
M137.0969T285.8	137.0968591	285.7985953	1519.893921	967.758535	388.2952538	419.0636272	377.233593	244.3763808	1982.555953	1715.008036	741.0780635	1106.775787	500.9144	1536.1109	499.2498702	908.3837237	653.0586471	1079.121133	373.4607267	629.2426907	1671.97598	1026.06005	762.4151482	683.3296023	1066.042245	455.4118442	1010.238831	635.5846501	552.4048064	768.9797166	770.044584	678.6671012	541.6898807	1159.550636	843.779195	877.3941721	321.7563998	858.5675261	578.4147976	487.1379162	450.4117987	838.2198352	655.8641335	661.357736	712.7841664	542.9704763	1406.14431	554.7446022	1066.211052
M137.0968T147.2	137.0968281	147.2377231	298.1392332	396.418672	159.9751949	260.3218927	267.8799333	535.0204983	462.1087782	625.1146734	401.1621511	596.4248911	169.3739714	193.8744765	431.2040181	228.9924202	485.145345	432.3407831	310.8446243	275.0228005	687.6056546	89768.24478	188.3807955	140.2139536	9330.414495	190.5687488	424.2302609	627.6148194	355.767609	396.4530297	483.0726601	389.6918994	436.8983647	408.482832	657.4629904	250.1110885	237.7392645	350.296811	184.1163652	184.9069355	279.1363229	469.5818156	166.14812	349.4176007	553.6632104	356.9390491	433.8730304	228.9200251	402.8746814
M137.1074T153.2	137.1074048	153.1577657	275.5578653	37719.49216	325.7513197	958.1044191	221.9778089	287.1693724	324.5122344	468.7286385	189.9021147	425.0273344	247.5404929	314.2395064	219.8532698	399.4541978	337.5038209	227.4213187	237.9979023	233.7528447	1456.853397	7129.494389	164.9113659	239.8277232	1368.529443	164.2224999	331.7984741	438.5687274	384.5429125	261.6321601	207.4826463	194.0208015	268.5945437	378.1381691	471.2336555	159.3868328	129.510381	366.1940761	527.7025866	176.8397822	1056.799631	267.5413048	370.4074411	300.2555556	251.2850271	553.9672187	447.6105733	1633.257783	258.5730207
M138.0921T47.6	138.0921374	47.56091815	1416.377959	647.4905856	246.4538187	1575.399779	542.4601984	901.0065612	4598.127403	480.4204604	262.9447372	1793.45541	1029.126292	566.1318958	1816.270001	521.0169688	754.9507514	871.8041754	1174.961854	926.7357719	3745.459098	286.7492308	501.9336815	998.2053249	259.9857668	635.4466664	1418.247353	184.6663468	3834.227383	999.0788645	5781.697371	1150.852745	1184.395101	2923.028045	577.7914941	1219.653623	1911.868816	1746.044231	112.0333467	192.0970807	1760.039924	2480.572506	817.172215	1749.212401	3533.033404	1246.201585	604.6911013	512.0283126	2803.443245
M139.0036T81.7	139.0035578	81.66833614	520.7101718	454.1719203	550.7699391	362.649857	650.2743751	391.1087932	199.6117875	451.9856323	351.7326094	619.1348937	978.1492562	778.1789215	475.3243767	264.411365	243.895577	185.8404564	626.4624331	714.0710896	1129.752114	15850.61623	558.3519729	382.2915611	299.3688406	546.5502244	236.9800655	490.3596104	417.8329875	350.5138677	594.894113	199.0842499	8589.814549	207.6617792	781.3999355	268.3176092	138.9888686	1887.98082	390.4769305	243.0531425	535.4500276	1323.093019	1143.590091	370.7034425	535.7698404	930.7061718	913.0181739	297.2174958	373.4668419
M139.0037T124.2	139.0036696	124.1882805	80.53555972	393.0774582	169.108036	372.7064351	299.3468771	155.6978274	117.4650286	724.7550465	166.7931309	132.0131616	124.8222491	303.3457419	190.1734021	201.5454765	268.2051734	550.8250153	142.9601788	92.27613546	216.4291856	312.5771984	134.153992	116.8882613	4249.971806	335.0409073	92.00226435	71.26544005	992.723858	147.1354235	305.3515217	128.8828561	217.9224992	128.3041359	117.319403	155.7417443	62.76718851	214.9164983	200.4595748	423.5470728	241.7459141	279.9479618	310.1755097	309.5720319	146.7201569	3072.988722	101.9938638	205.8628934	123.4723103
M139.0037T219.5	139.0037408	219.4681429	155.0683119	168.564203	965.8602501	118.0319384	4082.73623	96.0254448	93.70930835	2123.538647	107.0244235	111.2381989	166.3347121	437.6197193	300.0452811	258.619783	974.2562109	104.4153344	534.4439421	138.5933184	127.4622437	64.36213168	208.6526184	139.2752119	142.7747641	183.9279643	140.2695226	164.0472811	264.7853701	127.642428	96.36212753	185.6754604	69.64856693	444.2697474	173.7873972	82.46851713	69.37330535	305.878107	154.9417228	95.81322316	145.0030508	202.107804	406.7449499	3388.130513	93.7866015	158.8090633	157.9745539	192.3117859	148.3316401
M139.008T266.2	139.0080106	266.163112	221.2204011	222.389553	157.8308698	79.07914671	433.5735109	258.8474562	102.1588493	335.5780852	176.5919263	444.2286208	412.6948595	251.5164593	257.4494972	237.1811099	129.6382145	342.5923957	80.19156288	229.8394284	390.2164107	275.4000995	150.2777126	151.5830656	346.3896527	304.8266829	364.1603414	233.9577001	325.6454669	153.2288833	146.435431	131.7009465	94.39059327	269.7952813	112.8021684	186.7661304	89.42997693	321.6313759	136.4649513	231.4209963	329.8146203	557.6034643	622.3305765	112.5140735	184.6689559	134.1347489	217.5441301	289.709959	199.5375151
M140.0171T146.5	140.0170882	146.5393796	97.07413165	134.1962886	2121.189695	34.32377187	199.1687473	123.0630475	47.78099187	68.16418465	137.996326	160.2495449	753.5863861	1141.717743	113.9898393	294.2598988	61.20988584	85.26932708	100.2173981	263.9131832	158.0461619	124.3808688	712.8669157	1604.715072	479.1955043	512.2387919	143.016133	168.7650764	418.0070063	333.8075905	112.2993157	129.5426885	79.7076808	220.9842293	96.186296	117.0145684	410.2349128	224.9756023	557.7376721	461.9322239	190.1944509	256.3967846	329.7039994	182.2097086	92.47026272	185.7041504	95.35797459	336.8653175	110.5559176
M141.019T273.1	141.0189753	273.0862813	528.8813167	281.8246394	400.271522	5030.474227	345.6459989	985.4422067	813.2209291	9459.594243	283.6009648	521.7995358	663.6663229	1108.605561	3235.788514	722.2653819	4323.301398	440.9693377	1146.965888	342.9267055	1470.075871	732.2790736	1714.24234	738.4053742	1540.161764	408.7499066	1642.048579	432.1255324	1229.496644	465.3191173	925.7263824	292.0195071	2313.604099	599.8619747	356.9898436	901.2648181	4451.512015	877.9712487	322.175682	327.507819	500.7931468	498.0379387	1991.414399	667.3605493	488.4852166	413.5590008	321.9787269	560.3065335	474.5777788
M141.0186T25.9	141.018566	25.92222974	164.2296721	159.9875693	344.2425808	54.53844589	372.0504742	324.4294306	56.08205968	117.0548955	421.3793799	142.3737813	209.2070168	449.8209839	259.9775475	308.9555578	104.5643777	145.8810191	317.3005968	136.4920508	167.7461549	125.1319772	183.8722733	117.4673053	160.8296251	1193.831598	226.4427092	204.1501078	1177.665863	149.4687277	200.3008251	99.44897228	531.8675025	217.7653385	176.741554	87.13597992	184.8760904	359.1811245	292.600374	171.5816231	634.7242334	476.2296288	535.4148318	81.42110484	100.2812581	313.4409344	123.0421414	3511.404464	717.3252966
M141.0189T326.9	141.0189027	326.908126	611.4297691	598.7770434	433.8091622	581.9944489	446.3543437	962.7846311	1884.320704	249.0167212	1065.99164	1879.144526	605.3463299	1092.716141	825.8799645	537.1518685	438.1200956	244.3652018	407.8831511	453.0186352	2980.779433	322.1437638	287.4675151	1084.15582	1738.212864	490.6175327	1405.90889	362.980608	1336.424216	500.3674994	370.3513879	438.7719501	2173.514077	1129.808523	486.7147297	1593.015488	474.9158377	759.9532506	307.8636513	352.1923558	894.2037848	689.4965417	637.108014	772.7021258	312.0772293	637.2532792	298.9585795	2018.233357	1009.624938
M141.9595T10.5	141.9594967	10.45013357	1941.994228	2975.544893	5891.261713	1222.424736	4494.012228	2711.671839	1063.736947	1700.025131	2312.979668	3246.047582	6180.922152	3829.870725	2189.52489	7321.075954	1422.601149	1572.431793	3231.618398	2443.337946	2849.917242	2050.2385	1701.272028	2298.898261	2010.227821	6101.525077	2484.526583	2610.946379	9680.243498	3486.177631	2122.007977	2008.21294	1480.907659	3128.578725	3144.182981	1633.873971	1173.994384	6360.748661	4030.170619	3145.318746	4190.398415	5920.900481	6486.488778	1584.06628	1201.090758	3653.371584	1645.819993	5892.443563	1794.82861
M142.0507T91.1	142.0506852	91.05641243	750.4612102	1275.96584	1307.736563	308.4544715	1652.633992	968.5518135	115.3779519	534.5267574	954.4555241	1367.02914	2604.885397	1451.035759	861.4007584	2853.208732	443.0432415	162.2941346	606.7240481	720.1216388	961.3586458	877.6503838	335.2502143	727.9395178	839.4387389	2073.086627	929.1802796	1326.97295	3709.990218	673.9483564	752.3732625	800.2679255	98.5596124	1602.504395	554.4190347	413.3063258	361.9741326	1978.586481	1171.26076	1057.531271	1265.179593	1970.469505	2288.292054	340.5487253	370.0999399	956.1242803	514.518288	2098.996233	123.6419723
M142.0611T36.1	142.0610798	36.13293287	275.4009645	897.9627905	369.9632421	2273.94686	376.8714695	2471.517162	630.3068018	811.7892872	433.2645324	453.0103266	603.2733369	455.3197752	647.1294572	743.4466735	539.777384	1631.394973	89.46445006	361.5545997	1090.832777	420.5648558	1102.533099	558.8962182	638.6405209	509.8806293	1770.637242	2761.772748	711.6627938	2201.199908	678.3970736	1073.607818	239.6546013	913.3453748	1103.933479	643.9303666	346.1307008	611.0765971	320.2024748	429.3156551	1463.026119	336.1764659	787.4774211	341.2559924	1333.525365	617.1468862	339.8346442	476.6180675	501.2277458
M142.1237T51.5	142.1236948	51.53433005	960.2428085	368.9957204	428.2311593	806.6485359	408.1647553	1088.358112	815.032518	934.2586246	495.6840152	2621.135442	1027.373352	259.6892226	729.7120208	523.2362162	623.6045548	804.8186706	1340.114448	560.6911291	651.7782428	478.8108363	229.5613215	428.0048075	456.2759894	380.2926577	856.5572046	4860.741199	443.8518248	444.6039151	492.3362718	983.2539075	4186.503676	444.5705515	1381.083569	221.0758456	313.6932393	1425.516164	328.4792044	696.2102683	366.5137283	365.4234338	397.7066722	657.6205701	646.0288563	482.3905069	657.6022044	2424.367714	1571.298869
M142.9495T21.2	142.949498	21.20702075	1161.882365	1406.081797	2304.173511	319.0430655	1763.96449	1047.773456	302.0001232	1210.597402	2143.65797	1772.198805	1711.70478	1406.668695	960.6863248	5299.868835	1057.829586	433.2056913	1061.410359	1652.765749	1710.228098	1829.440971	407.2725932	1251.067122	1364.330847	4007.195882	1550.758826	2077.575603	3915.482587	2237.420211	802.72991	549.4070039	829.029936	2414.476381	1369.863869	1018.047063	1138.654822	4161.245022	2587.533622	885.9243625	1874.248657	1151.290893	2687.124469	482.936873	1287.70043	1701.609654	1732.655432	2627.075582	1519.457693
M143.1194T25.8	143.1194382	25.83308731	6211.986385	5268.862294	2673.254142	3201.848596	3626.735871	5482.10828	2690.26877	2406.515694	5905.343423	4319.796346	6148.921971	4528.870233	4800.241614	3191.168485	3759.027558	4824.808681	6727.024491	5315.9759	4826.062785	3522.534583	4465.248661	4597.648689	5994.311222	4470.057509	9160.611949	6025.595921	4674.215058	3703.154875	2884.977188	4439.815812	3762.110413	7153.475617	5714.533635	3486.925753	4717.864974	4281.155438	3728.133351	3149.705403	5310.10934	2975.851422	6280.302147	3927.51974	4249.402715	4995.823097	4362.192178	3713.353575	2344.063003
M143.1189T18.6	143.1188617	18.58520056	2093.982123	1540.965733	995.1277461	1255.049439	725.6739849	959.0408638	1162.25571	823.1949632	2574.407025	1765.05595	1745.568774	1046.816334	644.9537738	1549.337734	1234.665279	1682.184521	926.2784769	983.5485419	2039.890819	917.4039091	1641.816501	1739.784561	1151.338057	1311.842485	2987.042828	2013.829907	1905.050186	918.4999816	1630.646152	708.4637476	1125.157509	1232.963485	2261.966055	999.9926369	975.9527869	1189.993816	2269.315132	980.1534572	1023.396859	372.9838383	779.852663	624.0367806	726.6986709	1039.790616	1496.443782	1035.800695	1923.80315
M144.0663T321.2	144.066308	321.2021293	148.2288383	253.7928267	113.4524761	339.7891511	188.5111216	296.4551245	239.2669657	221.9497156	285.2958617	199.8273199	187.1681444	840.5242181	92.39629344	200.5619215	134.9625847	157.5543506	161.5211024	244.1507917	324.1638256	119.2113844	228.9035307	204.3868372	225.4583062	206.2967351	332.9513642	145.3986022	248.8970354	112.8643179	125.815764	142.051542	91.80806974	166.3828716	64.69724611	181.3959804	77.89576349	200.2643691	128.7131414	81.79546384	133.536162	383.0610997	232.2354676	107.969232	114.010578	118.5083828	105.4886699	283.0247988	114.6602394
M144.0816T198.4	144.0815905	198.3946324	510.7045448	77.17590502	68.70652639	69.92498635	94.26538895	226.211304	125.0701235	145.8369152	81.66380635	51.27476503	436.0128636	179.8250582	636.2316034	108.0130885	50.30520825	175.1697586	96.63327065	336.4334669	58.78626569	66.43845768	207.5316326	91.81703271	111.6026922	137.274748	57.41189339	67.00561166	235.7120517	85.55820277	312.2471994	141.1947461	205.4983094	139.9123673	112.3406507	142.5759634	125.276746	144.275503	115.8929833	59.16208627	206.4630037	654.2894307	262.745826	306.7205543	291.0949942	166.9939915	285.4106258	244.5813156	369.1237837
M144.1029T23.9	144.1029382	23.88416267	18071.8952	84794.6584	5111.954499	93452.57418	76502.98968	52348.41042	47316.84251	329389.8167	11356.21286	34685.1048	21090.55616	98026.68668	13463.94261	24616.75621	75658.05395	68809.03216	200302.2534	7782.260086	106120.1266	17185.88289	299121.779	10849.44099	175539.5228	8761.091121	10007.61766	20525.44723	102492.4601	15799.26549	105398.4931	77589.31897	3885.027568	140316.283	29746.15218	17196.99327	36515.4758	24752.42936	132548.3809	3961.454851	42419.65253	11553.97207	365188.1114	6731.903049	37850.03966	12803.4112	18866.33222	12150.66357	9600.341139
M144.1026T102.2	144.1025591	102.1710662	413.7168371	229.9011262	177.3967818	448.273955	186.9041641	326.4307524	498.9667884	871.3815599	199.217279	181.2291387	261.6672118	374.1431293	499.0888272	174.7891809	302.6586984	620.4189733	389.5248058	151.2095398	814.0564395	143.778687	800.9123424	330.619191	282.4457012	298.5997188	386.7549454	104.6200683	476.9628065	301.9770895	1457.873309	309.0870175	687.8446569	385.3478516	192.7557769	328.1568051	303.7252351	311.8367381	222.540781	204.3912008	407.2020237	771.652916	443.1557947	289.2387764	534.1421377	237.3249185	553.4424664	235.7690191	359.5271535
M144.1024T159.4	144.1023893	159.3888901	545.0623431	387.5859707	1104.363733	96.9227207	267.1972242	743.9908077	940.1683837	1041.724163	1430.600443	933.9473158	736.3833348	3723.424404	1364.848361	963.3410193	1268.405354	583.19696	395.5365555	742.1941156	103.4722079	932.6107788	808.5549659	707.8263781	2111.963808	359.4627084	1496.123526	857.1343008	813.801115	467.8393377	944.6213954	298.3833274	410.1359965	514.6591198	565.2070156	321.4128573	665.9177856	732.8134802	256.7450307	482.4669222	373.6775765	423.930918	1000.318982	1250.734922	508.7771145	734.9148246	327.9689792	569.7425497	851.4984062
M145.0655T303	145.0655491	302.9555457	605.1574191	346.4952591	191.5164855	4473.149164	282.1983169	502.9891771	437.9753264	13888.46098	273.4761863	522.2033228	349.335365	231.3488873	14499.54492	655.5050003	655.4291452	988.2114795	278.1241185	270.9783862	727.4424874	615.5331381	3148.848514	308.1260123	1779.326671	281.6373963	1328.683453	357.6859281	2976.971992	362.7883202	382.8254045	138.8923184	4700.920159	376.9565661	268.359486	658.1253285	17863.21376	1214.223342	228.4658586	254.6717646	353.7081429	273.2368595	648.6373963	1187.580764	999.9772303	220.9138789	400.5460172	301.2710337	550.2615344
M145.1061T3.7	145.1060989	3.666358784	2022.625888	8233.998667	845.3311745	8406.728073	7118.129301	4898.708816	4787.783277	31203.24752	1078.585705	3059.297265	2085.598591	10160.85492	1185.033361	2055.11844	7146.381301	7218.633252	18618.6268	442.7189249	8847.00932	1241.824968	29292.92275	885.5736112	16047.61588	3447.650598	2794.325346	1944.132454	8560.874773	1843.670882	8742.632905	6514.897662	268.2928439	14917.81225	2887.311359	1775.816205	3581.031929	2311.964606	11915.73314	2279.673343	3441.031423	738.2410483	35370.8433	518.591032	3199.271803	1050.363632	2052.97653	4153.211023	1947.374385
M145.1345T31.9	145.1345084	31.91620138	470.4342116	681.1204042	363.9899674	1992.438082	432.9971866	964.2709955	142.8721525	3188.752469	1309.255359	1288.31143	668.0467023	679.8885675	468.0666382	432.8263037	1522.974134	198.2539936	1716.529302	282.2556073	937.0624788	448.2032931	2457.990477	432.3532074	1740.825676	1815.299246	2237.300058	2930.044881	626.2231279	225.1967732	813.3792504	1325.678958	1457.495572	1159.311373	682.7793104	321.4021428	293.77197	814.7307507	950.708817	1302.35705	442.4533137	209.918371	2651.686987	182.371243	455.2797782	1106.681324	228.5834183	2705.304431	1040.109388
M147.2018T163.7	147.2017855	163.6565277	234.6525479	234.2201865	347.2263016	25.06740525	318.5937802	196.8605731	210.4435674	226.8503375	289.3399488	290.6706967	207.8878552	94.0189274	185.9173327	388.5528967	279.3597603	396.7090643	424.2082805	384.0873958	44.48896649	270.6889384	92.97272983	298.1117271	184.4274421	325.9504051	325.5752956	218.9088298	270.0376753	314.4283273	99.19496641	348.9066591	230.8890429	261.5229817	272.9648337	281.3048143	208.5409437	208.7213506	315.8483174	155.0944842	405.6176632	318.1516728	164.1558099	402.4711	308.4488106	320.9335039	280.2796551	64.11169957	241.6214554
M147.3823T163.7	147.3822709	163.7111324	340.064562	333.7642904	445.8529461	20.95635928	488.8695806	266.3669684	244.4641248	269.5342161	412.5811902	370.9459655	262.4880826	87.29406821	208.274496	466.3561744	268.1962898	547.9251501	450.6920546	566.6743768	570.6053957	382.7431062	215.3991687	367.9741478	266.2956885	361.0099504	365.7068227	269.9460654	271.8993323	422.483379	86.65077288	457.1200531	297.3263575	300.5678756	362.1743522	382.6086802	322.4251643	231.4122202	312.5751559	422.7614095	555.9693496	375.6180336	152.1159951	306.8421451	424.7657836	480.3948103	357.0794798	49.69422828	325.6026922
M148.0766T239.4	148.0765842	239.4154682	131.4117011	84.59568336	352.6754547	240.6508127	231.2724728	132.3605698	108.1357893	224.4934549	35.50191463	837.8073666	93.50754973	224.1563635	219.0565335	87.49394932	91.53375299	31.39761154	162.8806458	316.6826753	83.94771125	45.96048912	72.46340754	267.8295685	39.59724232	81.00493888	49.5838341	55.09337997	225.8103922	980.8479867	58.28473301	259.4142578	236.6944337	138.6132255	144.7271271	263.8549237	35.53223366	112.7668929	77.47672358	70.24270232	318.5648275	136.0662536	149.0963606	124.1254809	103.9235855	111.1772932	221.0882175	100.5166736	264.8982249
M149.0239T288.1	149.0239162	288.097907	482.9951983	471.7855975	368.5523288	613.4061418	279.0728215	1266.718117	2885.826858	534.6158259	2257.328683	619.9832675	2339.456817	2332.310609	4125.646637	3064.42063	671.9686438	2662.677361	898.9761368	1026.652764	3424.055462	1003.116539	1545.069415	5262.989506	1490.27365	12550.24219	3667.384561	2654.881571	673.4713357	184.9255307	1121.364237	188.0008302	1717.196981	324.3793354	135.5113379	1128.913331	1206.74	3223.461917	250.7049964	357.0598145	258.6308166	2226.147047	405.4023339	556.6475069	243.4343353	632.3904236	303.8727538	297.317038	477.8190753
M149.0239T239.4	149.0238978	239.3682426	168.0267931	242.3006826	300.3700189	1076.476705	267.6595088	355.6346409	1060.239995	115.1594654	870.1398941	307.9852663	617.4024081	878.2218691	1189.147144	1392.104376	727.2944816	570.0264412	310.9338801	618.8246964	1240.431673	187.0287173	152.7077527	641.000194	1255.651227	3458.934602	986.2443175	142.0713503	466.7159989	213.3565867	406.5313009	281.1163079	564.7102042	346.2177793	280.241293	241.9846917	530.2042313	1059.189481	283.936628	194.7761124	215.6063951	530.5176324	457.2743226	283.2193305	229.7398411	374.1570869	164.0660171	283.3086338	277.9665207
M149.024T358.7	149.0239724	358.7158121	282.7488921	523.0998415	727.9683618	247.0925792	627.8957719	576.5187545	257.6495395	241.9342218	385.2388104	995.7277836	841.0516191	550.4742375	398.0169023	847.8604778	548.6104641	277.028084	427.6668566	522.862005	371.7253978	693.0520602	275.2401539	440.9343538	447.0825913	744.1577673	395.1910608	521.9190264	1204.94141	540.195439	449.3969651	318.2894379	261.7625437	626.2640319	279.9724077	294.4892986	281.8777563	912.1987037	544.2608834	558.0978706	442.2652249	861.1377775	1008.586543	191.1253163	242.8968461	421.1955969	336.2004252	1312.931326	357.1065575
M149.0605T290.2	149.0605142	290.2333257	329.3561612	478.4212541	374.0383497	587.9750708	318.7097044	889.5193664	260.610952	648.7086696	799.8867616	797.1436456	802.3355444	534.7055509	740.6698492	907.6810906	509.8932128	339.9507854	566.2951444	637.7558659	1426.929408	354.2765461	198.3714143	688.4110104	699.8042673	372.8723648	943.5719439	1216.861416	458.6772319	731.6756637	556.0688718	812.9000532	368.6863306	1033.16856	570.2150586	491.1950791	366.2696654	687.2792514	286.5231438	322.406462	467.8651297	646.8518675	448.5522824	594.926843	417.3100515	418.8094358	377.526583	607.6434282	807.4444421
M149.0715T49	149.0714711	48.9974117	362.0338146	23.46526184	69.46716931	89.05571696	45.32844229	114.8656722	124.1270952	118.4471135	57.31452131	53.08935097	53.89991064	68.71669356	101.2638724	116.621452	39.96572111	26.31829223	55.98226335	102.353392	267.0567638	22.01558679	0	52.14586691	9.713270023	61.59464582	71.47909131	466.3747581	52.23185415	68.33475929	486.3286919	78.03932508	218.1256225	33.65062509	39.3956653	26.50121806	17.44648927	127.8667713	186.9111894	63.88247904	52.98198175	261.6958382	60.48288777	95.77038797	44.22622233	66.24926135	51.88503561	60.72432691	118.0171539
M149.0967T322.6	149.096724	322.6400869	640.3171946	604.2988935	267.2059447	1207.8514	358.3036202	1096.681805	697.935117	2904.910129	765.6171062	870.6487295	587.5125836	206.6162794	577.2576993	923.2559937	1130.937343	924.9188952	402.3045116	456.2950296	1053.118182	674.2391722	373.1512913	420.9351079	329.7128282	293.0822573	1317.879561	875.364898	479.8006339	390.0355007	484.2852329	3572.351138	329.5132665	633.4711762	329.5414881	456.7803228	307.2008408	1093.071173	183.3679241	528.4053707	437.9338996	263.7788577	356.2722364	408.412673	1181.020494	312.7656743	815.8448514	452.3516918	1052.023152
M149.0967T382.9	149.0966739	382.9056927	99.95874851	121.6607616	132.6116869	1746.429764	174.9653747	368.5209535	94.13910203	95.15406126	86.13703781	178.1654309	131.2403934	92.17320467	109.084227	199.8081159	101.2645735	109.6478166	68.13997688	76.70220704	96.82220669	71.93572378	52.45609177	109.8044476	187.501982	154.0485487	118.8051151	162.6528999	213.1011484	229.4684847	81.715139	960.5751558	44.26379535	121.3316177	66.83942416	102.5663273	116.0579556	165.6737575	133.0332025	82.50678596	131.1122209	197.2033783	216.7186409	89.93169317	96.98908703	99.06392026	53.55297521	213.0482116	116.7962073
M150.1371T276.3	150.1370862	276.3371461	181.7776427	81.88170017	447.2861482	767.5404123	254.9614926	182.1144095	116.9185493	280.5803876	93.35126502	300.2861612	1027.182494	459.2257063	342.8153358	128.7267093	494.0480645	792.671277	474.0093338	249.8965483	320.5998781	326.6170034	240.2213543	125.8015339	892.0089413	197.8271616	286.091787	161.813489	207.1136636	111.7769445	52.65112967	179.5412822	57.34785134	191.2063051	99.05236152	251.7594741	288.9826937	550.6678862	76.05739181	274.9340504	229.3364356	218.9820286	372.4596624	135.3135101	590.6189673	100.5522067	411.2122147	226.1041348	225.5322142
M151.0761T286.4	151.0760916	286.4422139	3445.913456	2927.074466	3609.28898	1339.843028	2292.229903	7368.555422	4273.861243	2646.554112	2181.782009	2234.528151	3185.328851	912.6601357	1768.024639	2689.20547	2953.669717	1858.640712	5316.122372	7781.857556	2943.650408	5718.56868	4332.813573	6469.835993	3242.855449	855.7111113	10010.45762	4651.965214	2780.724125	1366.569966	2605.887007	5915.115454	3245.145205	2673.1151	1648.876918	1661.878097	3642.278187	7185.315264	899.9403795	3379.792779	1663.828782	2397.498098	1548.417595	3157.964907	3252.493513	1506.322597	7098.133714	649.0863896	6118.453282
M151.1124T303.5	151.1123826	303.5003434	1738.202248	785.8628647	531.9896075	1792.186719	503.550476	1475.961747	1517.65344	1858.144456	999.0754171	1616.882642	1155.348526	649.9158552	683.2747601	1235.354463	974.1143979	1363.278723	696.8555755	1053.669491	3385.141755	755.4353413	1019.262667	1144.248176	942.649584	862.8208177	1493.901267	1912.431823	828.7024055	1178.192278	1030.169252	855.3791596	640.9841522	1880.363216	791.1244531	1088.946943	696.6957271	1064.872415	616.9616698	653.0345332	858.267039	783.460626	1228.874507	1066.827043	1272.333743	690.4010312	1684.515495	706.4800672	1141.327822
M152.0623T92.1	152.0623154	92.08466258	2627.881721	875.3201207	610.3595481	588.5458162	389.880369	576.5253659	1417.700267	1075.837281	533.2630107	1241.843374	37161.07565	79763.94597	641.7364527	1793.76853	2653.637771	903.3037093	1119.659058	1250.808583	3424.921104	1029.306397	20404.56991	2246.399477	10472.49691	12882.40588	1082.673562	540.981456	556.7998455	775.6428727	332.4304662	1005.839372	476.7934733	1438.565084	1612.76933	1393.250526	8890.797763	282.7668083	1650.768902	7200.508937	372.2186042	4133.876259	588.711894	656.7631324	708.7181333	1088.620398	1154.627485	6474.49558	930.1571219
M153.0742T78.9	153.0742003	78.92531768	322.2797065	403.0889891	280.5420385	385.1700597	209.887521	404.1978225	147.5983293	419.665274	137.5791454	207.2972193	17675.67577	6669.969122	269.749078	225.8099419	116.071007	141.214139	332.9377384	441.6332228	3731.977773	143.8256884	33078.3592	293.1602805	20542.00768	27634.52677	1509.465277	542.6414999	430.5159007	170.9982968	507.3776286	178.6100904	251.9558133	191.4472255	207.159733	169.6565447	16624.1894	136.4375238	460.5020888	10716.21797	772.8381877	4635.120077	421.8495172	135.5022233	323.516912	301.0393626	340.0551107	292.5805734	308.6412479
M153.1282T272.6	153.1282165	272.6244575	1351.932782	602.7176173	804.4850333	31510.55981	696.521023	3993.133369	6585.928778	63844.43709	1521.45049	1078.099307	498.9761539	1543.754571	1652.593444	2083.317222	22366.08153	1314.823797	4724.082867	804.1721338	1987.847825	2643.44793	8062.166174	4355.943396	9404.395919	608.6728936	3157.934754	1029.429549	834.783259	1130.431567	4052.491427	679.1094688	499.1440769	1565.546172	749.943923	1277.6981	4008.120201	2547.051294	348.599992	522.6902701	1654.855085	548.668254	7979.124476	2990.020651	1982.829127	555.2422721	536.5074916	651.0743335	1219.086559
M153.1283T205	153.1283052	205.0439025	453.093016	329.6289305	221.4740925	232.8368093	216.7147725	598.315599	1928.082771	2924.090522	187.7104869	251.590764	228.3847805	216.7423555	310.9992678	543.0473078	749.4450404	239.6806292	458.9367734	332.2301393	752.4334902	340.1679171	508.5690552	594.7408786	957.2876596	307.4149743	437.0532716	325.1371581	469.8881499	247.2906416	525.0086633	249.4906115	280.9475308	274.1915279	250.9513207	693.4882796	185.679628	536.6615775	136.7919497	139.0765911	448.9226357	286.2015154	865.4329064	599.8421188	460.9032771	252.2349624	244.7575228	274.9620534	290.9714996
M153.1287T157.9	153.1287255	157.8783128	326.1923557	378.1468971	492.3253315	286.6529818	262.6161797	472.2842987	2655.164324	981.2125295	373.0526897	1544.490221	510.1736969	325.2347573	723.0302796	446.7721853	213.67712	175.1780784	201.3601493	1775.346981	800.714391	197.8689597	200.524248	401.7203297	391.8342088	759.4809221	1294.412882	1693.234574	650.3091089	1003.625428	632.2615627	240.1336157	1117.505997	1894.539876	337.0342541	395.523806	199.8341939	2340.316835	218.403844	1101.985573	444.4731289	832.039734	609.2810475	243.3944829	311.0836018	391.051316	259.2073597	466.0167082	304.6308821
M154.0869T185.2	154.0868991	185.2152554	688.0215606	236.0803974	718.0653515	36.8336364	355.6874938	302.2802481	623.8489311	424.9664793	329.7193376	263.8599322	208.6913346	189.4534152	249.292034	866.9010488	299.3725599	722.6194637	195.5998738	286.1757164	254.3175345	4913.759989	529.8259699	583.1867949	532.8740064	661.521625	698.8442209	626.2479779	792.1799744	439.4189341	1057.353136	170.7394501	640.9359939	608.9127911	483.5796692	979.5722032	2398.224174	414.1158453	350.9386763	164.2227335	257.8500409	274.7860467	377.8046517	382.6657436	318.06742	2824.756595	1030.000108	243.2344617	209.8497047
M155.0134T247.4	155.0134266	247.4243894	720.1621599	1522.392985	563.5039085	342.0894896	682.2849658	1185.019464	256.4711824	225.4637256	560.0319498	569.215979	527.5231452	321.9613046	405.4595937	1519.169407	430.216182	922.6497446	517.7772061	837.8756776	214.5640931	506.8261984	426.755152	869.5155423	583.9360921	964.3342917	284.3623914	748.6213842	1019.50626	473.1534533	1182.933505	590.7245655	452.7230288	1001.866888	360.8236301	943.9203259	783.3223329	1087.913631	286.1510494	229.8222243	621.9599718	1557.79466	1159.541423	685.603299	847.0850686	998.9396856	1644.676064	1035.992899	338.1189087
M156.0124T115.3	156.0123725	115.2728509	300.3557631	163.6528206	197.3846639	406.4751653	235.2179199	152.0681367	110.170602	191.9603259	275.2714511	511.8218162	229.8107204	248.1381366	358.5975726	412.1392269	245.1082928	133.8364838	184.0507456	174.9036001	400.2388559	138.1557551	168.1015169	235.0068008	267.8088036	356.6000222	213.5274012	163.9345871	366.522189	132.0247551	140.1583839	178.1597849	124.3492416	180.244512	155.3733786	171.9811785	282.3234234	273.8623544	117.8578319	418.9550257	230.2720645	299.7725016	420.5929204	140.8590462	165.8791768	724.4585516	175.1703242	846.2424675	547.6922747
M156.0434T20.1	156.0434187	20.13912516	398.7837978	678.4016584	973.3714074	312.2480417	781.8434347	876.6329448	731.7734299	213.259372	1110.27717	381.5484701	804.0343412	397.2091938	1261.200562	473.0161711	391.3704086	736.5692683	5725.957233	618.0082001	465.3264672	475.6284653	904.3149797	391.7931539	230.9611288	867.069282	448.6415906	418.3602126	576.5079705	1599.60646	827.0612684	1373.397127	238.8414206	715.3458907	940.478233	579.1088565	317.0902255	742.1534365	728.3549219	198.2873264	3199.096203	477.0789453	2145.106119	579.604976	321.1110839	452.9553533	323.7585248	906.4563262	646.2442892
M156.1028T162.5	156.1027961	162.4907891	2271.747098	124.248733	910.5099866	26.95139114	141.4428215	547.052606	1571.662791	641.0139575	747.7030356	3492.468528	178.7924107	602.0642461	258.3557061	1443.690923	3656.506027	601.4996866	658.9762786	117.0664348	71.37529455	721.646321	173.0905645	305.7574284	873.9734273	961.1786616	845.6399212	621.1593777	267.8797125	4807.29186	906.084693	389.3708696	714.6081069	588.0875751	971.9113819	559.4099611	1022.92486	588.7402027	138.832986	404.1044297	288.2891122	161.5127252	655.7204248	713.8678392	673.9995745	1523.545404	425.6440006	290.0483558	1817.372426
M156.1394T53.4	156.1394181	53.44068373	842.3728209	543.9260509	355.060577	669.7577897	344.9798497	303.3524047	912.7457021	679.9766934	356.2690838	757.1384467	388.5955848	476.9088106	1315.133144	307.4106946	376.8875786	303.3016765	227.1547217	512.4031293	1532.54969	356.1245788	470.2495744	492.796715	509.2878845	362.3295777	1153.674223	345.5510893	1635.324849	279.2325108	2743.110666	318.7023994	737.0326478	428.9842405	435.6222375	456.9790855	250.3862214	994.7942075	207.2405042	283.5002824	669.7069066	1235.974302	436.0066628	710.0112931	4308.539902	567.1431407	2451.723229	290.7477753	1138.229327
M157.0138T217.7	157.0137848	217.6640627	122.6310123	409.4065629	572.7782774	45.76450621	995.3787665	148.0080529	41.72412474	599.7854757	173.9222388	232.4176296	510.3145119	824.0723844	176.5526882	416.4462786	274.8494547	108.3821065	223.7667291	216.332599	117.4958706	144.1425888	115.615771	254.9790766	75.08041103	418.1537374	180.8358939	191.5751756	782.6690888	170.85034	145.928082	148.4763789	90.43887342	248.8756746	135.9978979	117.6397629	96.12995006	497.8592513	293.2982517	202.9473433	296.9578734	443.3238606	586.3843227	1887.237863	91.96052485	218.6043284	105.2898147	523.3991599	90.66145203
M157.0493T31.9	157.0493354	31.88760403	2823.979693	495.4359656	908.8614209	895.4687487	664.7683254	778.1157363	436.8926833	451.9616713	996.9563598	1064.259049	1022.863279	800.4685472	1896.95753	1112.82251	686.2193264	955.6151209	1244.087114	608.4159873	2099.805447	1140.207769	370.6031192	723.4544109	893.6524277	711.70228	1505.326113	839.0650245	3316.107714	1038.352025	1613.38667	475.6118512	1557.069844	897.775864	2355.176899	595.1593236	772.1605319	2015.556174	461.910394	1704.44939	1039.611506	2942.885038	1169.006615	543.1675584	1999.628092	1594.665537	2300.28976	1890.576372	773.3532714
M158.0824T123.6	158.0823752	123.5781407	421.1101013	450.1485852	179.2630279	1025.209453	221.9393533	424.642641	821.4230129	552.9762743	258.9728471	550.9764685	303.0830839	172.3552238	329.8660262	363.1604881	378.8490454	630.9274854	151.477175	320.4757625	969.0792447	483.4799806	432.6984087	230.4928256	467.2835477	251.710019	949.769342	416.686726	440.6898002	159.6658398	333.7243915	540.3561565	308.1540076	316.0996647	289.947971	481.8379211	335.8401822	357.4708579	173.4778143	460.2293788	275.7660906	409.0957434	259.6877885	678.4719857	1157.562826	477.9291581	692.4186816	557.3875443	371.1153304
M158.0822T9.5	158.0822472	9.465098091	510.8061508	269.2736226	224.5882967	700.594506	196.2789988	193.9332048	240.3136676	822.5281662	196.964179	147.5135138	285.2757264	160.7252074	403.0898027	322.7386606	266.9967464	791.7563157	266.7406367	305.5991592	569.4487055	268.9996199	262.7423477	223.7241207	487.6094989	260.6975021	163.8700176	185.8753216	487.4799457	260.1252523	196.4994313	198.9744183	186.5937816	258.5428531	199.9879266	132.4233683	130.5631627	250.0757953	198.2335517	408.0569263	236.6673307	230.9106089	333.3085012	247.2335998	388.9099028	392.5481679	333.8499047	532.4092875	422.6521275
M158.1193T6.4	158.1192537	6.434883063	4561.875103	4827.31041	608.8898477	419.3366184	941.5483333	1551.002662	2128.635617	1469.974059	915.8590608	3445.707738	4510.912507	1072.480262	1484.304323	2819.875409	1233.343536	741.7241746	1680.299999	1697.809147	3026.111589	323.4435028	2603.172728	1715.018247	593.5528811	2696.110738	1446.147197	1559.472533	3248.597045	2587.72989	4506.856131	878.6312814	1094.121821	2404.968355	295.6421587	944.6862675	1086.042106	2765.075913	1716.790968	2558.014789	1952.886127	4599.135159	3237.927508	1280.0836	1395.153351	1893.03094	2251.463996	2755.413928	1312.3486
M158.1181T210.1	158.1180828	210.1482451	557.9485054	321.3910053	829.8650847	102.8403888	383.9210402	454.8216072	1220.551928	882.8012872	1628.918226	763.0979624	437.5509813	633.7182606	600.6769157	389.924029	1454.538172	534.8441139	402.3602639	359.3031895	480.7020063	419.2040807	571.5416209	584.7787851	783.7988964	355.572966	1125.606141	778.0253286	492.1494207	491.4054434	314.3082371	242.4318416	483.9226019	453.7922095	891.7116691	396.6332498	641.7144543	639.0848484	255.6651637	71.49355742	521.6132902	601.8477554	1032.693646	1035.53102	445.449128	756.2719577	255.6363	303.543775	1063.852688
M158.9244T1.9	158.9244048	1.917436445	484.3794956	521.4554472	421.5358172	50.56148906	579.0856584	576.5518319	261.749448	601.6084784	668.8185828	186.2042509	305.0128957	455.4229797	300.0452846	1094.986766	232.6456969	377.0848562	514.2329505	324.8063251	1287.281192	317.603523	169.3062031	256.5705057	432.4807589	1793.308187	505.4293845	689.6466009	917.0667868	624.2890405	401.0403858	344.7496709	274.173697	1069.998113	604.4771701	213.5619595	480.7116835	857.127236	396.3015534	738.5558477	540.1832322	801.1684817	1423.162366	401.5870668	536.7360667	838.3054191	583.1806854	1815.000154	630.0014873
M158.9624T8.7	158.9624409	8.731566658	520.3643483	2124.616623	4152.421729	1645.0267	3860.33963	1841.314413	1633.717816	781.0220943	1118.3644	3895.833775	4081.376323	4418.741495	1061.433852	0	1251.411503	268.6262764	1207.890125	1904.980082	2231.095362	1673.590147	1059.018454	2515.697269	1679.769859	0	2033.74105	4073.402239	10029.94625	3037.205254	3140.743296	1218.022869	790.5846298	2738.138726	1834.17783	1348.49662	910.5556609	5827.830048	0	3764.263508	0	0	0	979.8110044	273.9910249	1965.188428	1360.577522	0	1368.084894
M159.0923T28.8	159.0923254	28.77457713	2617.379179	1373.265829	1206.277219	1274.655506	269.4413766	1202.773503	1544.688049	1068.904073	1744.36347	4879.845626	866.1540028	730.9971268	2466.012454	1502.244499	1074.320992	1187.941815	353.4006078	1490.909508	3010.857936	727.1075599	675.3006113	2434.179044	1994.631958	1636.346308	2053.047133	9392.025196	590.205428	852.1121645	1517.137009	677.8093081	1242.175062	2318.837711	5880.193912	853.337274	755.1273644	1973.497378	1693.946094	1525.653536	857.5659627	684.6670351	1525.015747	666.2237686	807.8133242	1223.35302	799.3002389	2785.838262	1496.243337
M159.0923T58.2	159.092299	58.21302502	599.2835818	417.4791431	558.9421847	331.6269218	196.3395153	396.9715175	581.5590005	1070.363672	856.2212055	2362.102631	1476.498378	284.7124348	399.4744243	485.3492351	407.4034919	743.735735	187.577721	696.4078088	445.7944092	555.0272091	192.5909968	1001.224398	489.9833475	516.6849322	7452.333738	395.895456	304.6188196	539.1939824	431.5050505	550.8738327	478.1400322	442.7572525	828.3989498	224.4602459	325.7483306	2218.017012	403.515495	569.5666049	423.59114	269.9882886	320.8341491	434.0487558	423.5709957	441.0014805	570.811063	2557.566114	842.73037
M159.1176T263.4	159.1175739	263.4272712	141.1016369	119.1658142	165.4346084	311.6658643	212.236615	87.77967429	746.2516116	123.2321927	74.25197661	152.6336065	181.3099178	219.6952407	28661.60729	241.1950345	214.0576918	128.0406821	111.8653302	133.85315	1444.112928	147.0182689	198.3347153	141.85638	74.82057619	216.6745317	99.09020974	138.7064064	7677.124696	135.8377221	164.814991	88.86716254	26040.91531	123.2971821	103.649924	93.13982962	42189.91363	577.8355605	154.4165485	133.7623502	108.5681938	207.5499431	225.4623237	58.23335429	77.09112152	82.46158516	72.84155267	256.5654037	73.50248113
M159.1176T302.9	159.1176159	302.932742	422.1300175	354.6515518	255.6839019	443.2898988	331.7653772	359.3028091	483.3179969	490.0324978	313.114801	599.1065675	506.5061362	379.3827477	60285.66376	508.282653	711.8831646	428.4860111	304.8412706	330.4820255	1188.228454	400.3010797	298.5157874	425.0574715	390.9501615	430.6801216	514.9045926	497.2635989	15871.12285	466.5976226	358.0909241	256.8621848	8649.530351	336.4724319	238.0532528	284.5047524	29124.60487	872.5938491	229.853383	273.9052975	230.8340492	348.581817	375.9822164	381.2272983	312.6595936	400.8457942	403.8780998	463.6830526	394.0138106
M159.1498T51.2	159.1498266	51.21767937	1314.750407	447.41768	819.2109193	487.1199215	252.4231394	4878.290985	1266.561294	1021.135802	915.3511846	10289.08639	3255.123344	434.818724	511.1604339	789.3179636	258.8002513	902.69358	2785.911019	840.3496227	383.4654356	1107.566896	230.6952024	1039.634085	1118.671611	513.3253492	4177.701376	165.2174431	321.7730271	2423.499942	295.4652213	3731.84389	375.8761903	865.66381	1853.176581	339.0144437	433.5379641	6006.655959	904.8175349	2483.825909	561.2102238	284.2112812	326.951093	593.0935763	299.4916365	388.3803704	299.852251	6341.498218	5459.925496
M159.959T6.9	159.9590393	6.869849507	0	0	0	0	0	0	0	0	0	0	0	0	0	0	0	0	0	0	0	0	0	0	0	0	0	526.961628	0	0	0	0	0	0	0	0	0	0	0	0	0	0	0	0	0	0	0	0	0
M160.1002T23.1	160.1002309	23.05551926	8404.922232	4684.463824	4576.943861	6728.11639	2009.529013	7260.680985	4950.880199	5440.86921	3095.017571	7914.197597	5417.368603	1054.26567	3278.203265	3597.663142	1023.708427	4094.001207	3623.662374	3037.75345	1878.631083	4227.834058	5937.357208	3564.372672	7129.573143	9930.402952	4449.152997	676.1664647	1475.146445	6084.486827	7104.842093	2107.389305	1368.022074	5663.203495	972.1818016	264.9127009	2525.860171	7194.676066	1959.769248	6109.83048	3572.091032	2806.708151	13327.64041	1417.774026	2198.217529	3254.986513	332.2685325	2496.109314	913.4512343
M160.1346T26	160.1346116	26.02463347	8742.453228	5552.597631	5300.949514	2496.6117	1656.422114	8636.135855	4828.715132	1075.613882	3697.461294	9538.801156	6594.0346	1343.954536	3272.629133	3879.943408	5227.983901	5007.570718	3792.098785	3952.884538	1730.613818	4227.519309	6915.854086	4079.2089	3767.468818	11357.00071	4974.975619	3864.933351	4974.437781	6487.994535	7633.995612	1164.69637	1472.073626	6007.292226	1572.638522	1535.207059	491.9831459	8174.82504	3280.238373	7286.057431	1850.204652	3314.047231	14201.46455	1755.43326	1142.79302	3569.300734	3369.209485	2737.815905	3707.133871
M160.134T11.6	160.1339746	11.59533148	640.9441567	754.1677151	174.7705707	22.49522414	370.0634196	1012.415476	2765.300975	420.7866417	708.8587885	2119.640636	519.1773955	510.2284361	1570.75446	808.0004484	1085.874207	841.0902684	377.5749935	298.8869497	1397.824323	1746.377431	134.3779998	1408.276342	292.215587	461.7340567	431.7411762	1297.108602	491.1474992	208.3849628	1748.248144	1129.078008	1134.73325	1663.385631	1271.231926	1167.092989	955.8651145	2754.306019	81.70505399	1032.95251	545.7018418	349.1531461	777.2547092	1261.446185	804.8313496	743.2905759	1294.916992	103.8320801	1430.874157
M160.1532T18.3	160.1531696	18.31825764	80.76842305	221.9438872	146.8774126	121.9910011	227.978947	219.6757291	138.3699878	78.404821	224.2835946	218.9264707	478.0023931	145.0118002	118.8562289	251.0014236	124.7329958	131.9701087	145.699284	270.4996061	148.7525783	113.4091457	127.3818665	236.590944	197.8341426	347.3904791	169.7964791	243.9381793	224.4532163	220.5662464	205.9792694	125.4378525	99.95653305	340.5644582	278.1058085	149.5879878	165.0098469	382.525025	181.758568	205.497868	218.5337268	364.9172678	320.8843258	304.5908855	131.8109323	233.8649552	101.6040385	425.0883606	169.9668602
M160.1522T51.1	160.1522225	51.14810743	168.4005038	57.31336116	110.1017137	349.2944818	70.16604881	305.7656847	19.56188204	73.60272054	68.79556312	1209.881791	388.330479	51.0233849	223.6868492	153.6168793	33.77726817	117.1375522	130.7786335	135.4796276	24.7035162	122.8897116	31.20877936	147.4304884	62.6348793	173.1533638	370.8713708	52.47095692	156.0303127	231.1048042	49.85520489	244.3865601	119.2065039	95.57368579	86.50623616	41.92703619	50.31152928	721.7084835	112.941633	207.3211146	186.0393539	120.9787418	107.1455278	48.22770637	54.36753008	74.34927168	41.16033073	890.8278948	606.6796762
M162.0228T320.3	162.0227919	320.2845291	106.9174686	104.7121058	93.21694426	259.0504227	118.0551453	60.8216108	115.4163195	87.36859992	115.789061	187.0468762	124.6018077	100.3926558	142.6608978	202.805498	203.4364992	66.66272499	58.12593105	133.8445857	1258.381828	146.9555657	84.89453157	138.123917	141.9046296	162.3409841	222.1537495	134.2689282	251.1626022	76.74384629	65.77137086	49.37676314	56.10236998	60.25776637	59.47698185	111.1424573	93.35838097	252.6342579	107.7677061	103.7628529	82.60212954	124.3671413	181.0667684	137.3336472	405.8581527	104.4179801	64.14896772	200.1153226	86.12826167
M162.0226T64.6	162.0226395	64.64115322	654.6952141	1238.581161	236.1838401	946.6995009	195.1499036	130.741489	504.8945295	372.8622629	212.9323807	365.145945	492.626723	409.4934593	180.1105767	611.4930735	743.0350219	424.8979994	335.7553698	203.2413588	551.4049449	131.9871899	550.6217691	334.9613712	1961.256228	324.2418517	241.281649	149.187314	624.4221488	1088.366921	988.4345291	109.1455697	377.5917514	1430.412849	487.7998122	175.0013657	81.8053881	618.6936245	257.6331164	131.2457278	176.7833202	167.6149525	413.1672516	352.6162472	674.2414975	352.1739885	73.94721729	477.4090559	282.8760425
M162.0555T114.5	162.055527	114.4776178	359.192713	516.7406737	626.3228631	88.24612404	163.0838764	66.12032156	112.6886702	202.979852	60.13423259	448.1833949	107.4801503	30.11297625	32.61165015	114.2629877	115.590196	17.51376324	92.14463757	776.0971318	60.47087844	87.49234741	45.448567	46.59102979	82.22328069	84.76352173	185.6199749	197.9604399	183.5363677	575.2693198	121.2821287	90.20488014	304.9387411	109.0559357	96.65156373	231.0075489	47.42561321	237.5095809	521.1919964	759.8733652	424.4160956	62.39091862	85.27749961	114.3414986	443.8372822	388.9605181	239.0481463	176.6869067	360.1922754
M163.076T318.1	163.0760201	318.1098091	676.4678092	470.8787129	337.6420699	3021.508878	172.655439	663.8052826	937.9860384	570.356162	455.0964296	712.4460701	322.2055565	351.8174763	4819.650901	904.0976068	1054.636705	879.6781272	498.9424943	535.580672	1021.554536	585.1297079	524.1535501	539.1947251	472.6105582	420.3529973	903.7514022	2270.709179	940.0904157	364.134735	322.1515302	735.1672841	7407.134393	635.2036408	402.5535749	425.4721752	22592.54172	914.0806112	307.7142059	340.4989389	324.4515012	630.1641576	427.4255236	491.1636079	493.0957891	303.47519	1372.949736	623.886445	536.1613389
M163.076T271.2	163.0760168	271.174378	584.8127331	451.448702	246.4988766	703.4480359	250.1265722	439.2823005	508.6709504	1144.057375	543.9162466	607.1576476	284.5226755	328.402784	11510.1401	552.0536958	567.3706068	543.9891522	272.4313316	977.5058184	1048.236932	374.6261087	565.5385488	351.5475135	628.8501033	423.1298845	436.1801331	658.0346445	2938.573293	548.6724305	340.808812	365.7598915	10253.72682	479.5292205	411.9020458	283.7534498	15521.76514	747.7697247	186.6339174	482.8662713	325.9355834	428.1993052	484.0637587	394.7373522	384.8399679	380.543286	557.3294453	329.7583326	534.2173557
M163.1237T119.7	163.1237098	119.7420659	223.1263651	140.2970036	102.6843768	314.664395	66.87364467	163.8835405	82.25877437	281.6259298	192.7238211	298.1525833	154.842923	132.6117506	146.1369172	472.8257403	201.2231825	228.6424917	84.04103126	210.649965	296.5802692	309.4888911	116.356526	176.8264322	183.0779392	267.0947562	256.9253804	336.7259203	435.9167055	129.109627	131.6238075	183.0022283	167.5032411	137.1062279	38.06093176	231.0794178	180.5034112	218.7729414	108.0562954	234.5824287	114.9726627	198.8855831	277.8065645	68.52936583	390.2315695	147.398619	128.120103	290.4126012	158.6890463
M164.0712T89.8	164.0711894	89.82663309	1269.474242	396.7986228	3183.279039	194.4204648	989.2128675	357.6141097	1330.169326	1061.273924	100.2787118	5947.532076	171.9626424	4209.396737	106.6343593	138.8355173	435.0501457	385.4366823	170.004565	2455.640118	408.7185164	157.4180021	1739.984284	177.070325	308.8752772	131.800356	151.9131287	172.8851735	362.5873587	2389.332658	418.5113391	730.9382483	1484.892269	209.5862241	1295.279329	681.5290953	130.4378637	897.7990246	1313.064267	2059.794229	1260.902122	151.8262134	135.7736257	1466.977382	2845.752361	1791.732926	1168.702731	71.52515521	4183.520754
M164.1076T102.7	164.1076401	102.7393909	1598.955336	618.239659	272.659709	1304.903161	715.4589298	1124.446202	4819.378225	305.1018019	84.52393642	564.8867058	1729.825198	554.8806406	1224.18336	184.1838722	69.96647521	141.8601201	60.46969626	722.326221	2460.482851	207.0149343	192.5327986	315.6539458	101.3126289	132.2833579	142.5753722	140.6173434	1365.822618	670.6682764	1658.47699	211.636121	944.0176963	128.2401003	584.7263355	505.8716094	228.9194223	457.1325936	196.6593493	337.9885745	864.3174636	1834.227025	591.9312268	616.4735875	2287.969415	603.7492018	711.8161631	256.9991101	1584.011432
M164.1077T48.9	164.1077278	48.87020414	229.8681166	196.1034532	207.4535835	424.8694306	105.3128277	199.1023863	404.1683133	53.57763594	66.75129692	119.9943271	154.4114359	215.0128334	794.6901687	218.4752317	317.6789491	201.8061368	958.743814	279.5189478	1306.97988	147.2350121	145.4087033	50.25009405	203.0975663	312.5596917	67.2056298	414.6116075	185.3134732	2904.423321	1230.833297	314.0946727	129.5373082	74.90419055	766.7524154	300.4920549	300.4700163	291.2515097	229.339366	245.8130615	285.6487078	606.3132353	87.74805562	258.6605506	307.7111516	329.4965086	868.832444	182.8908244	304.2713921
M165.0195T144.2	165.0195243	144.1773397	98.16492691	86.91273377	45.56542042	43.49653799	54.2195889	144.3469614	223.7186864	76.70160573	48.4453635	117.7996345	167.8300223	226.5795695	73.83376971	152.4844314	61.25917056	54.64208025	380.8765346	106.0434792	360.6199588	647.0842309	98.55171468	52.69258798	58.49825528	125.6594567	39.2979633	95.08710136	164.8496912	82.259566	257.9873718	63.98717966	1845.202049	83.75012511	327.4235855	64.30870214	71.44306982	170.80123	49.4232873	70.28265819	83.3009138	96.75811987	164.6676078	99.16623434	107.4402468	139.556073	130.1701867	262.8241576	128.9497281
M165.0555T178.1	165.0555305	178.1325774	564.4027146	291.2195089	144.2883251	424.3962217	276.252914	1429.892334	773.5744296	662.9176566	170.3971361	229.2429856	335.4335253	128.4243187	581.2818353	357.5639539	463.0141721	281.5612862	226.7384522	278.6572174	558.9441102	269.1190843	482.2061639	174.6898214	635.5288971	262.505862	310.2338242	243.3575547	502.2038484	478.076947	581.6980748	214.1743934	643.4754753	181.9574139	307.3478933	540.8858871	216.1565903	853.1834691	166.5056292	290.4043605	380.6977692	1168.281799	470.3547284	470.5249969	688.7295689	371.4669345	272.8696099	171.0655871	765.3523678
M165.0914T248.4	165.0914343	248.4062829	378.2266939	696.5223334	311.7608473	3307.549896	1284.687095	4728.127138	644.7693231	408.9752403	263.7707216	282.4772698	262.6517576	685.2558032	2251.82557	277.0247744	1523.704182	347.5859905	4161.988598	1045.233249	737.7810454	231.4859586	768.9788604	1298.771349	2716.154003	274.1095726	407.4793504	307.6408616	485.3333672	849.245801	285.1640693	5758.15601	917.788425	504.7239005	294.2597465	1191.058046	913.3943023	464.4546855	223.0688081	443.2006872	1117.428281	270.836882	833.9388187	1161.369334	874.541839	235.5497798	745.6173534	316.786535	402.2532625
M165.1288T274.5	165.1287867	274.5281401	806.7053008	1136.044943	396.7758752	4656.649953	109.8397029	1527.167245	1380.327691	2661.764062	868.5009406	492.5415556	705.5063412	410.1373976	879.7898233	1056.021884	1724.461311	1511.946422	1110.69416	1114.791106	1343.393916	659.0267743	622.4513508	809.4296583	534.8963606	440.895823	785.531921	1517.520081	618.8432108	893.5935279	1346.423489	1695.167216	176.2853205	1322.148102	1234.498654	1225.140193	694.1104837	1226.363882	1007.36019	577.774728	669.9910164	444.1805872	1091.921726	1424.093957	480.900467	613.8092746	1082.816174	522.7244805	1340.10837
M166.2076T33.6	166.2076386	33.58084191	1356.599831	280.5645221	100.2596847	524.3767706	134.0848517	340.5161204	698.6482113	224.308026	341.8089394	288.2862502	211.3348013	201.9062634	281.9843047	388.1825881	337.4775882	244.968156	276.4444982	344.1527247	442.5744311	181.8717832	116.0887089	532.6955234	354.6826369	354.0239546	1053.057965	334.3629654	207.8579793	158.1307317	267.3853943	257.9511659	327.3158036	810.7921059	193.4253308	249.221184	307.3139994	415.5766121	154.3743862	189.8077171	183.023836	154.0043402	161.7689985	419.1906218	326.1287223	226.4543587	276.207296	290.8633006	262.2099593
M167.0705T278.7	167.0705009	278.7201987	1196.380103	5172.040707	1009.168804	1228.451429	715.8784779	1490.89786	1116.49753	1326.884162	2516.659048	1362.432816	2107.6967	1349.348451	1243.295012	1809.669608	2381.134588	1981.769424	1897.213775	822.2041818	1727.711662	918.693284	1242.083148	1325.848022	1165.220299	717.6941508	1593.53766	2139.164542	1618.54807	1230.259477	1668.767659	658.5873275	707.4437012	3160.71457	2025.61189	2459.420675	1295.836318	1941.229145	278.0219319	1364.224279	2371.206294	723.7717303	2886.516214	1813.125929	693.9841315	824.5291267	2780.509948	499.7777455	2963.464593
M167.0705T226.6	167.0704529	226.6033538	652.6426323	386.787953	192.3805054	512.9970828	258.4942483	617.0769454	1158.838766	6661.409169	95.86841441	387.7087792	522.2443399	332.8778712	538.8962981	665.2169617	1013.242394	354.9830707	217.6153016	330.4574259	642.2192594	313.4734394	267.9381245	264.5884624	18666.36987	296.8064476	553.4025022	701.0518055	651.4017868	307.5973558	477.3111892	391.3832409	455.7562378	468.508247	625.2563074	291.7460841	173.1184278	607.2764948	257.6419915	265.8812457	290.3819342	570.2947279	497.3718274	524.576104	861.0976262	355.5213676	564.6598146	340.4923154	1087.836954
M167.1441T276.8	167.1440606	276.7502965	1024.849429	5094.587134	928.5858597	912.2409473	690.0265818	1080.488753	1694.510614	436.2957919	2898.959175	283.959935	1153.425591	1324.945076	436.4771803	1095.562414	543.0695855	776.4675304	606.2847694	1370.507667	1467.434706	373.8865733	107.0368484	1134.759981	1148.096331	826.3012222	1303.250497	1572.783571	1646.305177	1123.445688	908.6805459	1415.707878	494.8143075	3074.288644	1753.983665	314.7066641	242.6455748	527.1963868	490.2607542	345.5956373	2304.465746	683.9979231	2912.326184	1313.080265	644.2400992	753.4058173	913.5524381	706.3610964	2396.425499
M167.1439T331.8	167.1439046	331.7818144	270.4231938	222.0816369	232.3150986	183.1720239	332.3776336	427.8007131	343.7578762	440.6396381	196.7578991	246.1350295	681.53424	473.2391178	76.65058548	428.008619	438.6537607	530.2978547	286.04989	353.7811844	396.5790426	352.3852059	147.9936573	402.3001018	305.6776563	367.5159129	291.4566306	332.8258536	515.8931018	197.9146233	573.9583045	267.4189559	321.903711	456.4483765	145.3150083	588.5862369	152.3905778	297.2648974	212.4439679	225.7216408	594.8903023	946.4564228	470.8590169	137.2387015	449.7294447	424.0294167	540.7130894	588.6172402	246.923668
M168.1029T281.1	168.1029444	281.0786249	538.8411517	659.5416392	224.19504	647.6381195	278.0156684	286.1872429	1055.8976	789.0618654	373.484531	651.5055924	299.3810537	187.4697584	157.6429655	120854.6409	376.3555291	323.2662723	241.0511363	261.2417751	251.1342724	161.7934866	172.184834	207.742039	385.9598679	161.5086184	253.226335	358.3158511	328.4591837	2089.299503	314.4038117	245.4043783	285.5772914	264.0940057	253.9298812	316.3089648	169.7632276	312.8336295	288.6584352	1162.003971	1488.229287	142.2019058	351.350409	268.4869343	894.7949015	1135.084926	599.776811	329.771366	541.9507838
M169.008T129.1	169.0079915	129.116676	286.1961535	361.3194854	139.223811	339.6552048	116.7625358	108.6725423	285.3835083	176.9967774	72.38268319	309.2195106	230.1977911	313.9306909	56.50052189	459.327229	337.1428049	274.2811048	300.6926792	311.3002181	581.8918292	219.5685247	107.3891786	248.557024	451.0513716	328.7593451	364.8066986	429.8071633	331.8906465	126.8711556	206.3541435	93.76839669	157.5619511	487.4421072	432.7630879	98.66440678	189.1378114	294.6881725	244.8991846	155.9307539	209.3026807	204.8785469	186.6885747	220.0160485	83.74865997	83.83954453	64.76614644	365.0014618	260.3274265
M169.0871T69.3	169.0870938	69.33504818	224.4123884	143.5386558	105.2952142	784.0860839	136.4605737	425.1793986	574.8184489	525.0180761	265.6125245	203.2172355	150.2118377	145.9040252	293.7755794	240.5312434	285.2853885	282.7769874	148.9591672	199.0660229	285.2534395	126.5828559	98.95674604	203.0306143	169.5806625	131.1961077	296.6122856	261.724329	345.7005972	243.1237427	230.8988957	188.228793	209.5456011	139.2566263	230.1108559	97.46303297	151.1206575	342.7176385	96.60735803	127.6360067	155.2349604	145.1824064	203.6916186	161.4166871	294.7148552	160.3188789	205.1079415	97.83635873	237.6481911
M169.123T232.6	169.122983	232.5522565	525.3884239	233.8391937	1102.054461	2729.565098	464.7340107	637.5979804	703.0900347	1309.495596	298.3981579	887.7025109	2762.322435	1084.397863	1250.211412	311.8816917	2384.146906	1696.563001	1550.66072	638.4029537	1242.878548	1269.686575	2024.191848	325.8353411	669.2187616	128.0708584	754.6159192	911.1026322	526.8836285	455.0676282	232.1243296	512.8416855	259.3090803	720.0704483	415.0884046	950.6488775	1206.215595	2502.550776	199.4763452	664.2532972	685.6158189	543.9542046	943.289245	529.418544	1974.714928	286.6320576	1723.628856	158.4393658	980.6791077
M169.1229T309.7	169.1228836	309.6906489	411.3006721	207.4375401	190.2504445	1297.650696	105.7004214	458.0214773	510.0734213	1769.659704	350.1191077	1028.944227	478.2599914	188.9273839	313.3642746	385.8756213	667.8274758	265.8643821	387.8482654	319.1521013	2850.330469	281.7881618	391.2254123	454.545262	607.9390329	192.5988637	884.9097874	626.2962073	274.947748	261.7965621	298.8661288	249.1494551	123.2466626	324.4069122	191.7005296	213.0338838	194.912127	444.6927224	212.4886338	218.6529291	291.2244421	737.0840663	424.1670793	648.4016292	855.8982171	200.0402105	339.8877327	345.1413351	275.4155448
M169.1231T271.8	169.1231344	271.8427545	268.8336976	161.1949047	245.3605939	583.6532873	258.8168507	215.04983	439.091088	298.8111356	178.3044245	277.6940148	408.1017735	349.1682847	494.1601368	2426.834291	656.5024621	428.5065397	334.7741919	162.6964173	319.7329385	261.5984495	223.010047	187.4062641	540.1370676	177.3216113	469.3392909	360.4430805	206.6426302	178.8039044	147.029203	221.5457231	302.4509143	222.8531239	140.2675542	326.8703257	585.8715146	407.6722854	87.96188567	5572.932791	153.9754944	198.6395892	281.8491742	252.0756353	671.3228395	191.6490719	458.8266905	115.4955652	332.8830852
M169.3642T30.6	169.3641778	30.60421315	1086.487573	648.8591335	840.5119851	78.0291868	886.6408971	968.8813321	324.7099838	301.8574229	653.1010612	778.087014	1103.825191	1710.149054	511.4020364	1666.719918	184.6044542	380.3191741	543.0972847	563.6328689	601.4857027	519.9606655	139.8143101	671.0409533	317.7268991	3549.158574	1382.752842	376.9424685	1185.681166	585.9977998	822.2876543	385.8859373	329.4784305	648.8011328	1190.483522	527.3216229	217.0067521	2492.743004	2410.969142	1599.368432	978.0650881	657.0857119	1384.481442	489.2333647	161.5968727	1310.217605	433.2429564	1273.530112	1015.750647
M169.9872T20.4	169.9872293	20.44305894	431.8254272	708.0949782	966.4084373	207.4162585	750.0734315	670.9815316	92.65476659	345.0835316	544.8031079	1793.037082	391.2402156	672.5959828	461.4273756	850.9884611	346.6170124	259.2842267	1078.108631	341.9991292	284.5931083	443.6972522	102.1903336	620.913614	392.1284585	1036.955265	1887.319351	1075.427993	3315.930841	431.8488177	1940.444592	700.3950436	210.4085702	669.633283	733.9529219	373.5475104	99.9930168	1350.65471	1026.415116	641.5750572	1645.01255	636.2199487	3041.448732	174.301812	260.484832	630.2875041	394.5404826	561.7084979	447.3781794
M170.0455T93.6	170.0454568	93.6375563	3148.111717	772.0997655	208.9239845	9195.169946	649.8109497	5080.195531	2757.462354	538.3921201	3555.602895	447.3125547	1113.935522	1129.061192	4232.704733	654.2854403	731.5522214	193.3032249	372.4627241	3134.879462	5640.575526	544.8643926	3601.992477	261.7454927	884.3621543	3699.098713	673.9655161	194.4321819	4682.084978	3867.84747	4027.58275	560.5152129	13101.38038	321.5075073	583.0871848	604.648033	573.356167	9708.773697	251.3748247	695.1634653	3909.689209	11425.6928	577.6581026	6964.699226	5449.891053	3649.040218	1062.828568	908.2993156	14929.19969
M170.0452T190.7	170.0451561	190.6827757	263.1896384	4581.30675	482.5533974	35.80886341	364.7013103	650.5383368	1242.610007	518.9430326	313.0938177	200.3486233	280.8547902	270.1089292	272.7589249	718.060441	812.2354401	2141.267112	361.4924597	677.892986	1456.18007	408.2981322	1043.842387	4497.614952	635.5231757	611.1949242	785.484224	7195.698403	483.9905216	357.2518501	599.7403985	322.4054209	1513.189469	511.0926849	198.7303115	366.1171032	546.2440751	856.1666486	238.2814344	112.7523423	558.9665876	1493.070811	295.1833037	2684.26557	175.9228366	751.311537	357.4235662	443.1040685	1497.081299
M170.0606T284.5	170.0605916	284.4949518	344.9712543	543.0791822	291.2218332	39.21114766	226.1093323	243.7728301	264.4732917	95.35239468	244.8257154	139.1973266	267.5650766	147.6414837	122.7075799	1330.774487	128.4967959	284.5108484	212.9647406	334.5895832	77.52086888	145.0504871	143.2964805	231.4722993	510.7926904	324.4259136	161.4855937	368.0499268	480.528345	135.6952474	1868.83634	261.3090291	46.48938729	287.8589968	115.1510743	254.9956115	587.9013893	299.2588841	186.5293441	251.0282684	304.1757252	386.7902199	600.7618618	141.316515	127.2377277	209.2566799	178.4796984	345.1437495	71.57611901
M170.0933T19.7	170.0933225	19.69048135	1221.680062	5422.979536	8152.027517	11638.10986	8352.272327	18063.93659	1003.054031	8200.670606	15539.50224	6727.770464	7328.470872	9963.502703	2339.80261	6122.0871	4373.870952	1982.069572	13926.79113	4255.102351	3044.289164	3274.459573	7748.695762	3440.009606	2085.085152	4813.890998	14376.02127	6797.675141	30330.29735	6170.521437	6944.271063	882.7766855	3484.994929	3224.32979	9987.935009	2767.76525	1853.201179	23181.0447	6711.894851	9926.25005	3407.5784	1712.275656	9799.082559	1371.301893	4346.711873	5701.820563	1286.03853	3824.200784	4886.806495
M170.093T49.7	170.0930182	49.72732561	2291.503215	2011.016105	5863.293555	4943.151264	1059.88792	2333.243544	2273.985868	2671.20104	2967.637759	2218.118639	3713.292214	1197.821172	1648.561916	1838.658281	6645.716458	1733.097669	4538.390841	3318.392186	1547.312422	1438.336076	1990.615399	1161.558795	7000.96976	3298.059559	7250.918019	437.982534	2011.695701	1518.066682	1822.532816	1377.053308	1376.743471	2151.238187	1985.605928	1434.597857	5029.899166	3582.772962	2230.279947	693.5043441	3115.235122	789.6883512	1623.043974	1951.521997	4962.149512	2020.531237	432.944471	2204.657846	2788.052027
M170.1176T104.4	170.1175756	104.3602389	397.4174066	478.5876618	351.691965	324.8097641	344.9742568	602.9198324	267.470709	751.1669262	457.1324757	276.005545	533.6840524	326.5790938	261.7522792	324.3943767	400.4157646	249.4735889	633.4526898	823.8390857	641.2729274	23129.29652	610.7029217	434.2057871	311.4257326	409.8412394	743.4390034	608.1282185	710.0044891	449.2835064	1275.145475	285.2662395	376.8679663	245.4466559	598.283556	464.3982693	230.2460522	400.5091529	327.220839	294.3555326	622.83662	1487.899204	546.9678769	840.0179577	917.7890026	148.9130626	587.1938487	329.8657243	1104.971497
M171.0932T209.2	171.0932365	209.1980795	239.1905585	148.5992304	285.6029473	124.7695135	217.0971883	225.9473209	94.40077845	286.8979582	167.3074901	216.2083442	304.3859794	179.8293139	168.2653815	311.4546498	412.4396721	130.721946	157.7602228	352.9276018	238.9617626	174.2113987	115.5176387	147.2766899	226.978787	326.1428721	227.3633295	174.0048072	461.5656021	327.2864073	125.6138429	184.9123319	164.285998	246.979954	197.4875515	87.89966961	128.5259164	387.3704654	235.0986231	187.8413063	246.7346309	319.447737	348.099378	105.6344265	87.16141239	120.4063956	175.4890241	365.712991	206.5740339
M172.0977T130.9	172.0976881	130.9439408	72.32755755	99.43829051	96.19740696	664.120407	98.26552429	297.4302318	186.7908537	58.97565982	179.4016448	143.293177	174.2611604	204.2025324	97.31555027	160.3002488	232.0382858	86.76392356	110.6288334	100.6181133	96.66857525	2238003.546	183.3746107	519.4127082	109.2250839	142.1089383	98.21951513	139.0551588	166.1658263	98.00887542	183.1257914	167.6775746	202.2204155	125.2343173	161.5428414	68.50590735	213.4230337	87.24635156	317.8572201	84.9256471	96.26937565	169.8221318	164.3290111	127.0507984	99.4117752	82.52655734	1063.308748	77.81920595	83.44954783
M172.9766T326.8	172.9766486	326.816626	1502.861038	1918.349893	1065.75327	839.1079967	1435.6808	2035.95637	1094.56785	797.4459427	2445.65693	3203.25615	1837.927343	2210.166654	1850.177583	2277.039744	1584.368143	1066.693373	1541.461544	2303.19903	2974.616128	1358.683214	800.1058889	4519.626422	3444.181244	1734.597478	2221.11456	1377.910452	4352.794904	1337.619728	1425.382888	1663.954985	1021.209491	3074.864761	673.5671815	1371.113417	520.6056389	2268.147985	858.8922409	1480.498373	2640.871926	2129.007007	2221.327753	2471.856245	1010.182402	2347.326157	1279.223836	4608.050165	1965.132042
M173.0568T267.1	173.0568148	267.0755838	176.0014036	357.6902757	209.5263351	173.3913239	203.7298142	252.5262383	209.4652112	815.2497561	425.1458212	209.1318474	321.8339361	173.4756222	1356.965354	542.0292251	904.4987855	263.0244483	392.7512285	281.6117361	318.0128713	350.3159936	194.3228901	225.4431707	244.0513335	240.105349	520.817721	584.9082594	579.8278236	144.7652252	230.424287	204.4695198	398.8223502	397.280625	532.8187038	195.7636361	841.4584111	424.8606883	217.0362858	171.3839191	236.9124526	193.3545091	352.6829105	356.1864427	392.4934116	187.5777404	492.0855809	287.8055251	257.1159223
M173.1657T92.8	173.1657005	92.76309079	813.4310668	117.2108655	1416.411987	100.6819723	81.48353673	1192.153422	467.4901096	101.0171815	91.72243855	4160.331935	361.3086923	46.61292608	142.949956	584.5334972	52.69513666	130.2287882	228.0974655	171.4962481	85.58545834	752.9851203	37.38653028	269.7199858	655.5402263	95.09465721	66.6877657	11312.55291	118.1861248	1348.955725	59.18886594	1401.101633	42.7750923	135.1650236	300.8656554	90.21858082	121.1710868	408.5894642	325.3297467	1291.641279	805.9483615	75.59193532	83.17924195	435.5203119	33.70337908	175.7407457	33.39339257	2372.812093	1914.045315
M174.0545T83.9	174.0545162	83.92291088	189.7402212	234.6855599	327.9875728	2471.658579	202.8949129	113.7720166	55.22728586	165.3637927	155.8975518	304.7391373	13618.44562	18784.34533	114.7872655	333.5751434	120.6403861	120.9415446	214.8249247	252.4858114	1571.003307	196.5290545	6686.71252	334.2969008	3455.414555	4384.679044	290.5696849	153.9177252	510.2043913	240.1524194	86.01003041	171.8115316	320.5044492	310.9062649	832.8437602	545.113211	1492.251824	364.9296767	505.4474902	2694.966503	241.9431523	973.2094291	565.8621625	97.55960305	90.92022499	232.4510757	141.4207132	505.5566839	25.14142913
M174.0537T173.8	174.0536556	173.7662672	88.78394169	147.15563	2057.352377	109.5802436	236.5419051	113.8473882	10.93098235	57.14127527	165.0061137	741.7128126	296.7333089	155.2370947	121.9789933	469.5407597	168.3003573	87.50565556	1037.764063	1035.545806	194.3688773	207.4693	98.94468504	161.2905848	165.5082772	351.8323468	134.212219	164.528669	480.6797071	514.5125597	81.47005321	73.69450979	43.7896748	217.5962061	272.4213435	84.37856154	73.3547345	412.1886525	406.0514979	679.8039191	480.5393642	275.733936	436.8124396	42.29059193	239.7033558	148.239712	264.1693448	1750.897458	218.9174007
M174.0557T211.9	174.0557291	211.9129961	105.3878258	207.8076694	652.6715802	54.54348057	222.7037779	161.0938175	196.9368634	360.1966732	401.2127522	295.0205009	375.1340037	278.7911304	154.1287043	802.0613372	432.2668937	101.081142	670.2666872	592.6673095	117.8318884	247.9541877	323.5165225	200.5636406	238.0667965	629.3987016	156.1041262	603.4496294	615.8749007	329.4389982	138.4495957	199.3984267	339.0257105	318.5501958	120.9896549	172.3584219	305.9833976	338.9979668	232.8438621	179.9935087	224.5537842	331.7776199	476.5932817	249.6309478	511.5724004	180.3803983	448.9394718	361.4767689	736.9761147
M174.1137T161.9	174.1137493	161.937297	305.6969751	119.1010326	295.821437	863.9570957	197.8995423	124.1008257	103.4023572	508.2299414	251.1348295	646.6026142	269.3807381	231.128044	110.0116766	474.1408879	419.4949952	119.6524151	180.546261	158.6158095	106.6719232	297.9253427	62.93736456	143.0102269	155.1454767	430.7029707	186.0939915	220.4243823	442.1779373	749.7888327	118.2675115	117.2442001	85.35791519	258.0469643	267.0678146	162.3109249	113.2572015	272.7420094	188.270726	636.8459428	172.7986501	233.3231199	427.0758562	182.6705349	201.1886432	279.6758023	160.5928284	711.3691311	247.4446127
M174.1139T106.5	174.1139332	106.4820809	4012.321114	1749.405804	312.9786666	407.1795287	1507.912329	633.5784198	1650.399674	277.2512682	241.0637035	258.0753946	2170.138735	3804.704716	4554.049559	319.9110413	100.4448699	804.2136762	290.1054901	1713.870217	8476.444833	228.4796912	546.2252416	237.7626159	882.9408277	3349.058553	250.1388035	189.6947609	3811.102227	1182.999711	7365.780139	1700.118314	452.7068248	428.0562983	995.3728854	1308.657838	1580.878298	1710.814725	293.7757968	976.7407371	4059.344178	6027.008972	1169.114497	1230.722246	10695.3628	1869.982923	4639.7841	298.073655	6566.080906
M174.2629T9.1	174.2629497	9.091430095	911.5147908	613.5920283	79.4364953	752.3304455	129.8449007	226.7764864	176.8247086	147.6508826	289.3542872	202.6153383	376.7416232	122.1084829	698.4554172	135.6756093	135.1748887	778.1511756	131.0515118	1021.518122	513.4546704	178.1933052	57.52213465	405.6635293	1947.363667	392.6235946	60.09230679	350.1335353	157.5350431	1267.951773	197.6796348	887.1566834	36.71940816	196.1386106	65.78101063	185.6512393	98.51704714	105.1545345	81.4250301	60.24376715	318.4572273	282.1248039	488.6585426	653.7108155	559.6850898	1046.922038	43.2733396	80.71682731	129.331493
M175.0882T96.9	175.0881634	96.93074323	1016.476795	154.4361951	97.61491437	670.2147813	154.0531067	341.1757944	115.821746	2727.063487	157.7671163	1036.571455	496.7729346	716.0078457	159.3553955	390.2609203	487.6065817	240.5153989	84.61543666	839.776433	1530.802815	242.1903624	456.072288	267.391621	1649.549418	431.1977092	903.7279448	86.72708327	520.9665409	174.9005054	83.34453918	325.3681464	301.1872613	150.9960795	112.525727	123.3211107	247.7164177	250.3817723	152.9953184	357.9965819	204.4666085	452.3703292	143.0487939	143.9843445	1253.742231	165.1621859	586.7210027	398.4248834	327.5426565
M175.1124T235.5	175.1124396	235.4718081	142.5901711	1565.662804	176.9154963	986.8129774	173.7959859	253.9541413	357.8404908	231.117442	685.3964983	105.7229973	84.5794177	92.18658751	3534.831914	385.3146921	212.8969993	673.6441438	267.8999581	131.0765227	491.5965165	102.8603117	1138.732755	70.52161414	62.67751885	258.6415801	140.2038565	116.6537908	441.6711242	127.3891714	576.938544	169.2746235	1534.649888	151.3524733	102.0177711	208.7147044	5376.67032	226.2700419	81.35192542	90.50754928	261.8097081	165.7099516	387.2724911	201.1233353	530.4246536	526.9354465	480.7806733	148.892355	142.8913981
M175.1236T20.3	175.1236106	20.25222714	5192.891877	3826.262464	765.2009901	18053.36525	1394.352613	3807.720448	1007.636411	8286.858212	1821.840792	6515.776692	881.8388672	2472.458075	5668.885156	3725.172799	7370.227255	10572.95256	593.4004004	6507.112111	7458.488039	12852.06343	3415.128723	4465.009415	6169.97997	665.7880301	5411.137658	8004.378133	3810.404754	1279.655804	2396.673994	3981.263839	3699.223593	853.5380179	216.139909	9877.284636	6430.719799	3128.837643	272.022441	3129.032801	791.9810061	3250.611237	3363.774227	1658.512317	17079.02175	3200.778787	3364.106754	3350.83581	4830.279284
M175.1489T243.8	175.1489168	243.8373173	212.524348	1652.073584	174.2707621	634.2213793	93.74659568	241.1037034	164.3272134	267.5342734	707.225306	206.0905803	183.792093	156.0224558	241.4396043	332.11659	317.6689773	404.1148108	225.3723807	183.0813985	336.9660676	939.6514451	1180.895528	203.7907636	175.7272376	145.3488604	255.6629823	263.9466597	187.8909589	132.5527792	176.9183967	138.2497464	347.9279752	154.3086811	148.0701848	266.5880475	370.3254977	295.8745376	139.6050406	206.8026558	131.3308369	310.5841029	253.6189787	222.3498719	492.0376021	446.0248281	198.4929389	382.6308235	219.4784114
M175.1489T174.4	175.1489236	174.3856296	2628.74892	4971.02338	4441.77389	265.3346141	2490.673965	2238.45241	197.1726743	1874.89364	293.9928151	4008.231155	254.3426323	675.8992238	3695.400747	1937.475516	7282.719262	2912.879492	7287.94721	6840.197141	638.7940679	4109.399008	696.9703336	2311.415065	3541.874069	6056.655658	2263.044525	6456.859686	2761.607556	8118.498376	943.5195797	4608.853885	292.5698699	3035.006688	12078.00849	295.9483901	327.8818319	1797.815591	9770.953722	314.2827287	3022.422166	1015.196684	1767.120177	212.9572952	3280.304304	1141.29984	10609.37143	251.41836	4183.561163
M176.0194T147.7	176.0194385	147.7235749	118.5404433	109.6001109	65.6502027	17.3083154	111.6993096	145.3635823	30.85984721	15.11689771	97.14125278	198.9279213	415.5520841	235.3248454	521.7964404	67.52011245	58.27140583	156.9700206	36.33686549	38.798311	819.0308968	350.8621617	83.92599243	40.33957965	106.3643436	296.4935687	233.0985245	121.4889176	142.9152752	134.559031	563.1368703	49.73602328	503.8661504	143.2754397	294.1938195	200.0206554	157.3671501	287.0528408	70.33689921	138.1492021	182.3224804	400.355046	138.682624	43.62255567	541.4758732	192.8773867	582.7279486	103.7141795	179.1722949
M176.0712T259.8	176.0711692	259.778533	3258.348819	401.3344134	722.2601515	267.1736126	784.5637033	488.8544064	1378.56398	2807.459649	109.2633127	726.4766884	2337.509378	488.9455461	213.7177805	240.8340881	1388.397858	220.6162916	427.7098519	1657.545601	42.22415384	640.2104617	408.5964212	182.9903385	135.3097767	1575.407316	2577.884888	1440.296054	1543.668164	881.729017	1457.253454	2244.483627	300.5383287	5024.743426	1819.958917	341.7226243	75.89457745	1322.481229	761.4395821	862.1895379	3192.839104	1794.063544	300.7583484	1098.863559	753.7951033	1407.933888	1067.358356	90.91866393	849.7048648
M176.0713T102.8	176.0712903	102.7906108	574.6132987	305.5547456	67.31643795	1737.70452	327.3533248	2027.422231	4037.646692	233.1307501	26.301585	202.0265436	1276.613446	15.00839523	638.4645221	167.250409	67.08439766	41.34152857	19.72728612	483.3842543	2982.720596	1.796281896	138.1931393	95.63705886	113.2092399	194.4127997	299.6337504	216.306994	1986.486556	428.4668376	965.8802469	97.99511314	346.7243477	95.76342617	135.3418281	276.9810004	48.20318703	808.5397526	74.65780556	59.08465072	1041.422285	1258.519304	529.8122561	513.4113809	2939.433172	329.9364977	222.1228183	442.6776776	4012.475899
M176.0829T168.4	176.0829411	168.3624928	326.296256	511.8297893	469.9473021	790.0915	251.1753324	385.0559015	504.9100662	154.5769158	337.6806281	520.4690739	594.1990467	212.8558928	558.2840584	409.1872022	607.7183651	316.4165734	765.7748596	698.636915	23098.17339	777.3773457	196.6269698	363.3246732	428.0174791	866.4818444	349.1054623	1297.796011	546.4029505	1064.147784	666.7269924	55.19037442	207.5211652	536.7155612	1258.367572	403.1013717	366.6408151	244.4658768	1030.162457	11903.30953	101.1917929	166.3632512	255.1465308	189.0622782	411.1074382	576.2704111	1084.923498	31354.73475	512.9759256
M176.1056T24.5	176.1056353	24.45721495	1466.595593	2654.719992	1411.240394	1221.710661	1507.716696	3428.966447	779.9958795	1037.226801	2629.270464	2466.041845	5144.768786	771.4749406	1989.264285	1924.805319	2639.114901	1413.334906	1441.636929	1989.419734	1264.616789	1321.90053	421.7855765	2351.403627	2263.470685	3454.779374	3972.863745	1481.575888	3037.23251	1810.583389	1251.577875	921.0756567	595.8302823	2861.958882	1080.906191	1747.278075	1198.508229	1798.147799	594.6720083	1316.847256	2681.033203	857.8034081	2826.952196	1854.516014	1544.109385	3379.50276	597.9900601	2271.544137	2090.536736
M177.0748T208.5	177.074756	208.5002343	1531.831284	736.2890783	469.24771	434.6107025	1294.557729	2210.302627	2224.635567	824.3063737	288.5664666	812.5733995	1705.360375	756.0520087	1647.927169	369.1687336	2548.882903	439.5944058	779.8101087	3367.4535	759.4302479	513.5594378	1528.648042	233.6180604	875.0018421	1068.381874	948.8443624	1073.850824	1146.810805	2172.991104	1156.83644	564.9107734	2164.087905	719.5422307	250.4686702	378.5384196	964.0318873	2094.070224	923.7219283	106.9373873	1303.081949	5275.699963	543.1513969	2746.116168	1116.747108	947.3994074	1052.14946	1234.020882	3642.892258
M177.0914T314.6	177.091398	314.5580619	609.9088481	305.6168993	276.2944547	856.071048	230.2847068	1033.681117	1800.450742	490.6428534	260.9255843	231.9690703	548.0515506	179.7339579	4549.208987	337.2372862	628.7310038	389.5728217	495.9840998	578.8956171	1130.850387	452.2318295	285.1052497	539.0756351	380.0348292	258.1658789	358.4596937	815.5649423	435.2859671	197.5507561	828.3258228	416.0823587	894.6200488	312.9959207	176.379686	248.4191416	667.8868952	886.1581675	177.1997193	447.0375545	295.2209307	730.7805101	451.2973376	258.1909001	415.3116738	237.5580319	1042.122213	307.4352393	578.9466377
M177.1034T40.4	177.1033689	40.42382973	19353.83529	14.54805635	9.531001787	19.31519308	23.69075293	1.257267368	125.3627789	0	3.941380804	7121.309699	5.12805045	3.876595115	5.616038812	22796.81066	0	1.5093917	1.016353796	28.01689583	12672.5174	8.932848034	6.135459518	16.10950427	3.302242804	31.75012398	18020.64956	14986.10199	11201.85361	5954.927729	0	6.841661996	11806.39969	23.374545	905.5754221	6.912270706	0	7590.255481	2.520936192	10498.79097	7.771081338	56.84250669	37.91664206	11.90770225	8.563148115	26.79156246	0	13947.04957	7669.156815
M177.1281T277.3	177.1281157	277.3444153	611.8501116	212.6499215	922.0193262	2443.501147	661.2928561	461.1305387	492.3141015	1365.209407	244.6784426	745.4683958	1922.46608	563.9779101	7642.415673	421.4957932	1627.777197	1816.112616	1221.510455	475.6995019	974.4822441	976.5142211	745.5894987	441.5016764	1896.742812	512.7759053	791.7681024	713.0581823	1417.844872	369.2088921	335.485331	360.2509479	7777.64646	367.107102	245.021075	465.8758819	26740.42028	1074.354298	217.2485676	704.761073	439.5516053	494.9379803	704.3507716	469.6283261	1464.382329	369.7985806	899.1334563	1683.799222	624.4566412
M177.1279T226.8	177.127916	226.7717609	314.9596611	286.2338769	111.2504552	1087.048896	508.1640359	513.8788231	750.0744237	1940.073277	156.8269843	229.630137	620.7729585	231.3707329	407.914255	282.2069942	485.5289929	499.2142929	265.1824983	175.3447916	499.7948189	186.4629566	1030.6697	142.8625649	904.2045183	267.1466956	200.3085007	263.7753794	393.1957393	192.8838083	180.1614244	132.1576799	499.3541082	192.431519	229.7116072	139.4722302	127.940809	447.5079266	518.7500312	166.7894776	338.7273482	537.2043644	1140.4103	523.4719669	367.1947087	237.9935297	221.2553518	182.5966406	473.559316
M177.1644T254.1	177.1643679	254.0674221	151.1577867	570.207196	158.7640731	489.9825162	166.9905668	257.780872	188.6444372	161.6779224	277.4728237	204.2771987	80.16941474	123.833226	293.2085605	3579.52055	299.9837805	720.0345525	200.817799	304.1926726	302.803674	292.4875207	941.0349823	254.7288541	3815.16021	105.1319496	72.94450887	270.824385	112.300183	339.7958754	665.4172922	140.4403521	1232.63276	79.68191878	264.4759242	285.9227267	276.3803037	96.62077018	44.48170813	206.9758489	274.9626261	204.6926522	235.7408997	202.2865131	965.7337428	552.9708543	206.3457026	202.8576865	312.5391732
M177.9998T43.1	177.9997801	43.05744268	541.7475402	498.8430234	1596.198668	141.4642083	1019.90679	429.8677546	97.92650957	171.1150749	328.2761853	611.9111181	946.2433497	607.4785656	231.0705168	1897.615345	175.0978092	172.3971562	290.5244128	587.1989673	805.6428573	491.7844657	92.46212247	390.4299711	127.4555326	1428.20314	638.3336363	590.4647344	3016.288662	737.2608151	406.5440134	312.8916005	337.1020365	758.535331	146.6381113	250.3370799	190.3514674	1566.219198	986.4795632	498.3198447	776.1404899	1191.506248	2010.430595	226.6372831	204.3763077	473.0597321	243.1196791	654.2894987	275.3506194
M178.0596T19.7	178.0595629	19.6892228	627.1672336	131.4487273	410.3100796	19.69472307	34.2869745	107.512692	152.92349	786.7631363	345.3538967	1645.296663	154.0223909	73.6308759	599.0955349	462.8038825	283.1471063	199.2002582	77.0686427	316.3238146	404.9933255	415.473665	20.17301908	524.9003148	221.5611891	367.4001616	348.5217704	1458.339781	431.5033925	214.0865906	218.5831985	64.93872032	280.0281966	393.5091876	703.0178252	236.3959393	179.4430984	1011.357794	281.6697398	466.2390324	128.6009786	419.4873207	532.0649611	140.4515441	208.9457608	260.6439727	77.85981024	847.0582725	347.0629728
M178.1237T85.3	178.1236787	85.28140716	342.093698	85.91212678	17.29979407	62.03941547	94.72494009	61.62564152	613.4823558	27.81473094	13.57701702	15.98111583	186.083155	42.37471085	637.5279789	28.96699955	50.33102489	2.318436195	21.94665585	120.4022077	926.4135739	4.194529276	9.55446861	19.30555753	11.41033545	24.82052789	10.63709857	126.4818195	525.8462201	28.40250665	1081.430851	41.19328331	32.39514465	49.94059333	26.30503723	33.82346315	3.883230241	184.520395	22.43816562	3.136188435	265.3647863	383.3871773	167.0048766	291.8446003	2942.231243	90.04561919	314.9455249	175.982811	499.1129018
M179.1189T46.4	179.118932	46.44433961	25994.22747	38.52345355	38.10781176	3.936342751	48.61483616	7.870533277	1.152270576	65.50210177	0	5645.394059	45.43925942	17.62932728	33.37602477	3425.2156	3.917227544	4.934014143	0	16.20549936	23438.01817	30.17366891	3.607686784	27.10822103	47.6062639	24.90419136	15443.77791	18905.98961	10485.12053	6607.462579	5.11146626	10.59952153	7694.490451	20.08674004	3446.703495	7.075403583	50.78013576	14480.64988	28.18208362	8182.578262	32.83889225	76.67085882	133.1978477	0	3.396164645	40.57725248	86.17731913	4246.853213	3372.613294
M179.1149T266.7	179.1149051	266.6504567	282.7226582	402.8656031	373.1305844	202.0679576	426.7641021	332.3007838	210.211977	293.6779966	297.877027	506.1398233	692.6384847	291.8610767	499.0741423	583.5922202	243.0486674	214.5560493	220.427087	381.6757754	518.3945195	261.8756077	184.6158331	339.6001398	316.7547693	549.3484434	329.4238064	517.0806593	1485.764318	325.4399191	326.6024913	325.3422976	227.7245862	477.9449913	242.5144504	245.2722747	182.8535438	678.066987	294.4817292	309.4753718	432.1644602	517.5877332	761.1132647	237.0026683	280.2683329	304.0659165	386.4070427	776.2779345	309.040871
M179.144T333.9	179.1439532	333.8516959	711.6461092	2609.295705	703.9128561	1254.167503	339.3160427	889.2201242	292.6429034	658.6714405	523.569596	1671.792316	1558.211526	335.4669155	1540.175065	2790.304597	1051.000249	2381.266458	298.8136998	1518.244012	1202.69476	496.8217023	489.0157477	1023.083108	443.928451	1836.213647	331.3942926	3449.38236	855.2620623	721.4359603	299.7777379	801.084953	1116.025692	1668.94322	183.156131	919.5869492	368.4703118	640.1940938	810.2730536	721.3180262	437.1143728	550.6280282	646.1163446	810.870364	1079.375291	698.0145858	1190.315242	2234.576267	1697.972359
M180.0128T9.7	180.0128391	9.69879015	1140.279493	1114.967505	135.827016	690.4056066	640.8658041	271.3275823	206.3580043	448.6808535	220.6055515	93.5807446	88.53156721	72.48728484	102.9459531	533.671203	387.1746866	1489.336448	114.1531289	407.8518889	147.8722747	422.796444	121.8288112	113.3112277	67.49190728	823.8083268	117.4884798	1015.517882	231.7853014	323.1014964	78.73254246	1910.436038	1406.864786	588.5341474	116.9371867	375.3281978	123.0618896	118.2345282	224.4541959	164.8913249	163.6337776	448.3241551	203.2988092	215.3230364	1757.475188	858.6301124	970.9922182	753.1906765	131.9792018
M180.0886T113.9	180.088595	113.9344638	20768.51272	16252.12838	8418.382497	23496.06344	6628.034993	18190.56761	29392.1003	12349.49571	23539.51352	17030.14536	13772.17027	7050.427575	14055.69007	15739.56263	20264.20732	16368.55769	12566.21625	22447.0345	29657.28312	16444.17442	22140.98629	24677.28528	21806.73165	15071.68528	37452.32786	37345.57157	8063.589812	12787.33143	15202.04204	14617.54499	15852.50794	21971.82942	30744.80129	12633.37696	12802.38082	15370.85671	12703.78231	9446.11787	10723.13984	7978.76982	8503.63406	21587.25665	17003.76469	16283.56267	15794.77015	16977.0419	14795.39476
M180.0895T8.7	180.0895176	8.724881092	243.771176	402.5593536	50.78661424	748.1695111	236.88886	795.3874809	1465.269745	178.1989371	117.9914836	1075.584071	409.7566853	116.0055739	311.3856245	299.4926452	145.4468053	756.5721085	4209.980532	395.3226736	1007.115162	2022.288016	122.3984809	2781.931393	202.0759487	125.0705816	43.38920301	129.5367623	423.2772588	338.2151857	851.90406	2147.609618	690.0719387	258.8990548	363.7807574	161.4388902	242.4506257	1441.246222	66.1867746	96.02795047	386.7807118	1014.899598	513.9342948	804.7608831	924.5445376	480.1872925	343.4913012	3282.916305	1427.120956
M180.1001T135.7	180.1001346	135.6716807	1181.629134	2362.957158	1419.412001	66.003461	1348.031929	460.8464502	437.5641315	829.5577802	121.743189	315.4121708	162.1932597	282.8703918	286.4029249	464.3443153	314.1857104	238.0481829	120.0749352	242.8040546	229.639228	70.03358857	124.878589	244.1944357	64.22695337	181.1578972	159.9201914	277.4796902	2319.084831	437.5741783	481.3906296	151.0497679	415.056249	183.9023016	264.9590261	701.6466223	177.9717734	647.9104562	340.8731575	1559.818322	390.4079579	392.5985149	336.8495271	321.7679838	396.225414	1621.365462	363.5348414	1490.191852	420.6218665
M180.1026T288.4	180.1026076	288.4366008	679.3711803	325.3713472	352.317102	1137.72066	277.7358093	246.1021758	2299.215613	1138.482482	472.0882132	4704.116294	219.4680914	66.06079087	91.17180519	512.1881817	200.5898009	1353.173144	456.4547237	615.0094451	231.5454432	2005.139161	13247.32497	103.0203362	267.0099837	200.9475885	242.3038661	1167.565152	429.5135086	2465.153268	245.6223222	160.7460254	320.1663293	2314.357781	291.1996485	857.7666797	871.9406284	840.1957081	656.263735	4043.071398	1121.619336	235.8537818	475.8581927	754.0272682	1034.043726	2259.697546	544.6435831	205.8113262	858.3110523
M180.1024T79.5	180.1024065	79.50829649	636.1776932	379.0954505	51.40667978	1216.035835	381.5161826	635.6172052	2038.555283	380.5241592	78.4779669	209.5117631	828.1325014	149.1483886	663.6736205	750.7003331	202.6270029	712.426107	2652.405946	517.679937	1528.387995	2400.075311	333.5126164	1786.21571	626.5944345	178.9966838	208.4658818	799.2521419	1419.879709	447.4741302	1127.756256	574.345779	2543.051597	108.4027458	567.6820915	180.9133925	258.8664342	3078.548505	69.99847363	120.900439	509.1267399	1487.712417	604.9981252	902.4376549	2280.872362	885.4512666	190.467506	2773.633074	1653.125021
M180.1023T356.6	180.1023438	356.5856855	107.8484595	129.0296247	177.4584791	83.78008343	382.8228514	474.0451505	1148.67459	823.6606135	190.0177507	6141.940813	215.3473349	122.3037673	126.9037112	238.4227777	104.5633266	1789.995187	374.0048899	139.2758053	123.5084993	85.5093847	66.52138066	233.8746482	88.32964072	266.2702534	284.0880759	230.9471716	371.0279604	204.692762	166.4004424	99.5811283	127.3460864	1150.370042	167.3108292	131.8714228	162.9527655	634.1206362	503.6775322	2491.909361	1237.455004	254.5453901	368.7061262	266.7901147	119.1414571	203.3319234	146.573557	408.8477707	187.3602589
M180.1026T197.9	180.1025523	197.8812266	215.3829543	287.5213322	164.6968772	210.9837088	94.01347074	240.4517083	436.7168834	97.84443781	83.48651001	86.65957175	179.0993034	76.54828028	203.597783	214.654569	91.64661384	133.8580538	35.46585689	231.4248106	178.4979462	77.55540298	82.19655359	78.53864155	100.7637588	122.492942	105.8623303	72.34800318	413.062154	136.6151117	226.8553479	122.0916746	187.9516483	147.2990102	90.16379005	123.8542884	81.86519749	248.3141462	96.18645799	59.69466215	162.9603966	225.006105	199.1358172	361.7495437	746.8087036	227.3734227	144.5691349	129.427153	383.4519647
M180.2304T114.5	180.2303685	114.4952203	893.1407477	964.4781978	358.1474062	753.4865024	255.5935843	996.9368959	673.429963	481.0205617	917.3551194	1130.457781	751.7990454	966.3331036	712.1038047	867.183943	681.8234379	901.560389	739.5387578	1345.935512	1280.736094	1248.983278	930.2476863	1531.109425	1210.394214	618.659286	954.5925613	1533.297102	266.124776	727.6065155	924.8802268	767.6774192	413.0490121	883.3046742	1035.689717	670.8892897	888.597943	925.4146704	562.6694017	471.8402419	401.6124146	413.8006988	285.9591859	691.2511439	981.4175944	1250.598788	751.6928894	664.8013986	892.1592753
M180.9005T20	180.9005026	19.98958795	4091.471136	5867.458142	5081.109048	15.82135146	5474.287588	5977.464608	2139.884163	4137.852608	6296.266741	2354.497674	4309.685439	3223.392266	3971.213811	11507.98886	3612.644585	2927.961387	4262.178538	6046.795767	6475.451922	2640.223061	138.8237247	2890.07732	5129.350164	11076.52713	5113.142581	7858.428295	11199.79045	7128.487467	3094.265064	4153.589146	2416.148159	11008.71376	4209.447056	3856.689355	2878.337831	10825.59818	3318.171426	2512.618851	7334.042135	4745.718406	11493.26274	3001.90159	4075.434643	6916.07001	4892.549979	584.9280904	4302.214405
M181.0121T21.6	181.0121279	21.64091608	290.5040064	492.8949783	661.9711337	95.17452967	428.3440481	327.7011014	187.0271062	215.7719643	373.1027576	468.4168571	736.3272405	596.583504	442.6883706	843.657907	258.8585904	169.9225368	260.0600262	709.3623354	305.0351484	421.0372633	40.97967732	499.8040327	464.9143218	692.4006045	237.8636022	292.7149156	685.0078054	473.2595073	198.4410328	366.9504903	252.9850495	578.5291003	314.2635949	272.9825167	154.7692506	798.6645314	1079.082753	130.5783467	508.2238596	376.3473856	459.8884403	145.8893868	215.6575986	562.887514	350.5002874	1773.474635	186.6211105
M181.0722T31.4	181.0721919	31.37942075	8425.690984	420.4212803	1205.845233	997.1888207	1104.690356	604.3140279	295.930361	31.49083222	690.1157861	893.8122518	663.5061028	1627.763306	4094.353268	308.2396867	514.3851735	1690.579118	36.15644571	561.2036684	4744.334761	281.4362721	74.78520074	163.7366859	97.23501092	587.7741944	1409.515734	2612.321475	2856.335843	2880.008976	3362.23721	378.6002558	2219.818626	1727.961882	3079.311854	1277.64485	2331.218296	4895.104369	121.1978124	2671.075693	1999.06713	12269.98244	160.4765104	193.2696028	2636.022984	2550.78805	7882.110868	99.5859453	987.7966667
M181.086T243	181.0859829	242.985205	1328.126538	2153.309126	1441.583152	488.0109415	706.852595	960.8791276	2096.494762	547.0166264	1143.045615	1908.702622	879.223366	456.0276175	1010.19358	2113.584596	1173.928446	646.1592896	618.8838105	1132.410302	1520.53501	259.9096664	326.5266406	1299.132097	591.751048	395.5113371	1608.808679	3259.569285	1030.996434	1507.161549	2745.731987	605.0685845	1229.725694	2653.226886	2840.313384	638.5159637	741.7604104	1016.202079	222.5588513	174.5650771	500.4074559	1176.32175	816.3669202	724.698509	955.4771253	1357.28606	2739.010688	275.2995186	2239.721899
M182.0282T93.2	182.0281783	93.16948774	460.1245565	171.2807238	152.0769204	1039.552718	240.1508532	1342.347106	828.9808932	192.7541296	160.3492436	281.4644993	8351.836696	36276.80625	190.905505	847.1310555	85.58035961	115.3731503	125.5627115	165.1789157	1445.146568	1679.71005	6006.40273	157.2133094	13707.47962	6821.442346	103.4043743	177.1443639	468.7660901	181.5347278	267.7909327	183.1853454	14793.6505	172.8998279	170.4877627	73.86022102	6622.572492	560.4330071	434.6368166	2302.694315	162.0791416	2348.03945	258.3688678	239.751177	539.3118766	426.0999207	104.9922843	844.0309315	398.7050209
M182.0884T242.1	182.0883847	242.0896667	149.3410305	252.7705021	154.9928258	155.2450431	108.5134927	122.5533297	435.9460651	172.4043768	166.3324399	257.0100353	165.8388667	56.78870702	101.6442316	356.9367922	111.6003711	89.42267858	71.84219601	132.8896618	202.0957609	29.34511453	74.66144734	157.8136972	73.98659275	101.5676416	156.2143856	397.8924846	216.6528879	223.465328	405.5662098	58.45172804	150.9634447	339.3663707	408.1369395	63.31410783	89.20949801	235.5001928	97.07663994	55.0178057	114.6412597	200.1579994	174.9141553	92.09982827	120.3723438	199.2914167	274.2059505	127.8005587	317.7677282
M182.1181T103.7	182.1180867	103.7323802	1624.34537	2125.178722	3053.965934	2640.578313	776.917865	3772.682112	74.14587204	2416.091396	379.5137363	5149.804262	5920.167616	3973.387469	4343.480813	904.6484187	5753.474611	2623.312379	2977.472657	731.3477265	4559.116002	7689.722801	12388.77046	405.8008235	28268.06663	25184.73189	1001.255314	746.5827853	1734.63995	3762.865206	2147.510011	2244.904587	2341.963744	761.7087605	420.0166877	2125.482629	950.7104241	5179.406262	621.2339318	8515.208856	2181.795282	11183.39043	1146.985054	2107.087713	2468.856299	571.5895798	472.5936123	2660.333854	6278.496975
M183.0847T105.9	183.0847292	105.857817	1374.156473	981.5042199	776.3236195	2673.769541	530.0305169	2565.76271	4854.776182	958.564394	800.5334462	970.704267	1842.275566	18092.91516	1607.373926	910.0659507	1430.7828	1024.23089	1297.149261	1395.912999	3354.472281	733.3842124	2147.253733	1306.601076	4211.045271	2651.15942	1636.850311	1641.727917	860.9031027	1119.065809	2333.346794	1047.694277	2173.988174	669.6920003	851.7650164	990.1387687	2307.979417	1348.198891	425.8561111	1699.206747	851.3759213	3716.176484	861.3100995	1755.422713	1773.037893	1106.426754	1633.85085	554.4396232	2644.880395
M183.1124T137.2	183.1124442	137.2381119	1547.006061	1162.027751	1076.038687	1013.352089	953.328329	1604.115881	860.4027404	1797.984771	1153.167457	4994.331218	1412.328073	764.0619644	2117.319666	1369.709091	1698.201105	1184.031766	859.9376381	1845.6611	3014.174288	68.9318407	679.9169863	1503.042564	1593.249359	880.5107191	2324.949913	1620.142301	887.612551	939.1965616	1168.922173	852.762135	643.5381309	1237.757445	1488.811851	1789.970535	1959.027085	1103.001718	659.7676191	870.2319076	1563.971961	1663.377713	972.3706659	632.1108923	2212.336961	1562.17899	1239.035779	2069.726524	1390.016905
M183.1942T70.5	183.1942486	70.53298159	952.2641174	271.7792536	410.7056323	312.4857871	202.467418	246.8431489	116.3964834	74.71259168	169.4523578	423.5309116	129.3793101	87.91124268	1643.191014	105.4903147	440.1895207	838.6710258	85.31796599	349.404043	1565.423262	110.7002393	64.47208229	252.5905377	74.36238508	199.923653	1055.7258	72.96171296	682.9339812	554.1280446	1183.770804	99.5731126	1399.426796	65.62629943	2045.957195	454.8852355	97.35729578	1033.573555	83.2364429	336.0675064	313.8969266	1272.954877	87.79154102	133.770171	1670.335253	434.8708958	59.66620874	111.9227548	659.028882
M183.3931T70.7	183.3930831	70.74659859	820.8936315	330.0581155	631.0815879	345.6430497	208.8869831	244.3219062	111.6708726	51.53817801	157.3683017	461.7202063	133.6216042	93.28072327	1777.873425	62.01804328	381.9001733	1023.602951	72.03134075	414.0608642	1702.675146	89.88156072	162.073408	191.2482812	73.48489618	172.4213944	1026.737854	54.08405018	599.406706	538.1487488	1445.708703	85.47004064	1369.487741	38.43865783	2603.121824	497.5526992	92.98309918	2162.833411	57.60824293	338.2091408	335.0663308	1645.559485	87.70279499	178.9971739	1389.520246	384.5380443	45.76515591	86.82484095	692.4634682
M184.0562T73.3	184.0562485	73.31208182	167.8929937	81.804935	199.4515375	150.811819	46.96134186	514.5937197	68.78812608	649.005725	90.69486428	350.0489272	124.3180398	215.2835326	107.162301	2922.725882	682.7021176	174.8027041	517.8927396	137.3976012	285.2865582	515.2907112	511.000888	775.820838	844.6282379	129.7843044	385.599149	164.3532289	164.9324588	237.2624359	499.6808769	133.1723704	50.4153021	345.465988	117.5323865	203.6718144	122.0086911	617.8751233	89.68720104	2263.175627	305.7829282	131.8454585	1817.053523	283.2633599	230.7130453	99.25050282	112.0643091	268.8844044	146.176694
M184.0603T35.9	184.0603395	35.88743097	2417.253168	4100.622887	1002.822957	13364.41032	2683.82316	2056.912177	1322.453664	991.3343194	1945.34977	2618.817912	2307.589355	3647.703371	2951.096034	2292.246006	2625.529377	1293.812803	3407.685307	4463.121203	2205.554444	1978.854315	924.8639095	2635.371385	3107.035628	2336.892938	3024.840822	3513.792334	2021.483388	2793.575191	2505.778263	3799.798314	1380.387975	2661.933394	6087.192636	4511.249067	1354.141104	2394.229747	1932.895618	1807.992353	4894.916028	2215.954514	3000.276765	3282.773658	2959.676248	2414.079744	6669.35109	3525.89829	1612.922965
M184.0978T198.4	184.0977548	198.3704918	501.4637609	65.52546238	89.31401015	1.132574804	34.35767845	34.19364935	180.0119703	193.8665261	234.1596992	82.05208731	887.4846072	41.26430761	216.9672251	290.4340592	381.7180146	83.12140149	449.9928029	117.075898	52.74650507	112.9128728	150.0706137	69.04408338	65.02425355	96.53560275	174.1407786	25.25190135	206.941808	231.8116723	55.76858442	192.4483086	463.1139145	94.44252312	280.9382074	58.6914286	92.63853375	60.02813119	78.7158587	46.39871577	211.4036516	135.2404171	207.5544526	305.017412	38.43285549	168.5008239	48.2661444	68.15883297	232.0443308
M185.0139T117.9	185.0138768	117.8506813	495.8689991	324.9209021	425.9692963	250.5616868	302.2050098	1615.371398	390.1584455	177.463943	549.1754426	341.4910466	344.7864807	424.0145799	195.0996811	532.4338791	336.8924757	212.5157195	630.1140151	484.8523927	297.0405082	304.4713511	224.5173107	537.354507	364.974808	810.3477327	905.5378271	786.4649023	538.6864171	360.3341656	281.3952052	313.1036602	138.5040541	658.9398828	2405.951372	224.1239281	114.4748435	746.0957047	356.9844317	313.7712112	1764.763942	554.3280612	643.6395705	238.2230494	235.1634685	476.6297498	797.6049989	495.1354968	454.5328173
M185.0245T165.7	185.0245236	165.7134648	533.8200278	973.8958535	2009.541991	4884.28196	1263.315264	993.0504982	214.5983557	487.7485919	970.1645473	1436.969861	2650.355291	1428.319102	150.5225199	774.7662771	504.9105224	646.9644138	469.5500545	1205.351015	267.8614745	982.5224239	301.3527057	1250.445327	940.1857499	900.3055984	969.1584988	1488.086741	4438.521282	1255.588048	874.1320385	858.083503	541.4571598	1768.878553	802.3356792	626.3093606	580.1898512	2444.568704	1855.297458	1153.494741	1877.567431	2590.457294	369.9411275	257.6040802	490.2195417	1490.938534	1219.360759	2968.459619	640.1642401
M185.0424T106.3	185.0423558	106.311754	2624.614466	158.6948364	257.4478174	140.2520269	224.9339808	465.7989866	202.1135353	934.4005127	475.9430637	331.365839	307.7767123	266.6149213	1496.342569	426.736163	297.5205316	204.8472649	273.7437695	177.5961069	383.4492841	258.0290826	1291.709863	610.6668684	1011.598381	261.4592683	252.8486265	154.1260972	1118.119553	592.4458206	245.1208577	233.8332224	1168.728506	296.1336296	342.2604101	220.1951514	831.7860385	702.8788817	271.695632	2844.603311	569.701304	498.3643827	470.3262017	200.5013349	383.5793465	4307.517993	365.9918606	1745.417165	308.5612987
M185.2717T118.6	185.2716922	118.5721761	349.4832806	681.2790225	309.0750913	378.2849368	225.0534385	369.2801018	332.1216002	354.4071721	1016.857502	742.8555267	617.8424957	369.6364378	250.6527497	328.5305642	570.6169248	686.5855993	310.8721689	318.278562	964.1440493	278.2528009	315.0701982	672.7437817	546.6014929	404.572543	691.0621481	580.7258479	269.7159064	468.5562438	1159.919765	218.9944416	261.6823545	484.5580114	929.0127592	452.2602569	470.5593567	378.8354191	1091.710771	359.2418059	362.6311905	133.0450239	205.5472431	279.167583	341.6284064	402.5798112	399.2898657	323.877648	613.2055536
M185.4719T18.7	185.4719012	18.69645768	460.6693849	829.4668901	296.1794203	291.106952	276.188896	429.8156811	274.4669063	451.3892792	998.801115	994.4899198	761.727792	472.8372321	303.8282735	402.2828271	805.5626177	788.4813766	335.7463198	381.038407	1207.058119	261.651362	491.8947635	948.5200325	646.6676805	469.7146141	618.0509245	790.509003	270.9454842	546.094929	1526.468445	201.7613671	364.2016895	651.2797342	1105.047249	589.7824284	657.0511997	395.6814753	1522.68071	482.5769815	424.9508366	126.7842505	257.9116329	320.0825597	392.7230761	496.0436323	476.1259087	370.5807698	764.9562354
M186.0203T292.7	186.0202992	292.7330255	724.0562586	331.5892213	765.3644042	46.58466748	506.8101579	336.4713011	648.3238938	295.3910116	206.653859	2716.592721	242.9807181	112.1097266	161.7700573	306.1988742	328.6494421	98.58641415	203.3588104	708.2010206	224.0120154	151.1041682	260.2582964	175.3394727	184.3674712	193.0269149	223.4985162	211.8670055	481.1332185	965.2158726	313.2017644	301.6059944	339.4935571	232.9053591	492.2180534	411.8619027	85.09579391	624.9430687	139.451104	2311.403721	400.662517	169.3983444	212.1402095	446.4796392	975.4103878	561.8012621	802.343494	410.8952923	2828.804056
M186.0591T141.1	186.0590655	141.0694925	97.51001901	267.7758239	177.5092379	125.209958	84.85383072	34.37460165	141.7224225	292.2990774	135.9376528	1450.51622	97.47688489	99.70763185	18.37231726	202.5645116	190.110625	80.49986495	701.691903	70.9257832	45.8778183	25.33016532	182.1549379	310.7397764	1099.239214	184.8625573	216.0011236	121.685642	158.673771	394.7855024	176.2650522	33.68866622	107.1246439	189.0640725	641.3302465	117.298406	27.81125346	309.5848261	126.4957808	192.6225975	34.11643567	70.35793867	307.9698289	80.85712057	61.64306424	73.40353457	74.28049466	112.6971356	26.89745175
M186.0767T23.3	186.0766527	23.31580752	114.3440533	569.7532693	147.4145207	1133.352888	350.4512137	1898.332027	778.3988201	501.9807204	1486.97649	1222.315818	294.1271447	298.1469486	686.893427	518.2434578	274.8268999	572.9017068	123.9753463	813.9726184	1279.391721	557.5692896	109.0911653	1022.183134	255.0643219	693.5500961	4986.246521	559.659803	230.4726301	342.3938608	492.1291612	650.3891935	547.5029395	378.5520794	136.2037305	352.4512304	127.3649035	227.369575	304.1142388	253.0236865	558.2279059	732.0555814	526.5040974	235.9947753	490.8787522	267.1796521	465.6895074	1056.065328	457.494107
M186.1131T207.5	186.11308	207.5090606	76.89539392	85.27607954	75.59471543	822.1398818	48.05455659	84.54022388	192.4445262	107.321491	128.2063308	202.856425	55.14734376	71.22744007	89.69772926	88.0955493	76.10112663	43.43502383	69.14587899	62.88804015	42.68987205	49.21149163	42.19666384	50.54822202	102.4628306	77.54190619	102.2531768	71.84292515	1014.414785	114.6411171	54.79212406	301.072555	63.9247577	196.7489048	82.9058777	1696.012105	74.92999764	98.57928544	162.4631454	565.9677779	622.8107573	72.52503478	129.4208929	350.0503421	2952.250419	137.3090429	74.25982514	259.0794884	87.71881468
M186.957T8.9	186.9570312	8.864674593	768.9230555	939.4295431	2518.5835	719.2471041	1955.648774	536.8980056	566.5704969	655.4418281	923.5250427	1107.118133	2725.275272	1782.562747	678.4481172	3232.840786	855.0475742	173.8063232	647.2527253	774.5528094	716.8281059	643.4344866	401.2594322	836.3222851	791.6084053	2908.227096	1040.532363	1225.066352	4264.340068	1072.861812	821.0241892	571.7809141	471.5303092	1000.500537	354.5485325	1037.949716	308.4992778	1939.191964	1995.457528	935.7948989	1281.598931	2683.461096	2894.777442	244.2223415	954.7552331	1668.267703	1075.305322	2722.461763	515.031326
M186.9985T86.5	186.998512	86.52206915	470.0370035	564.7003341	1298.973557	115.1178678	812.0687315	2074.920282	101.3445664	280.9069544	850.9526718	729.5610135	964.8635163	252.5942137	351.2887083	3841.498839	203.4116185	368.358793	303.0171852	488.1478134	284.4999805	1664.741079	112.7966212	545.0014193	327.3986119	1014.675646	499.2353185	590.8063147	2444.172814	528.561332	455.069135	380.4373461	3204.114633	959.339871	334.1236466	260.4557764	161.1131407	1497.024037	979.5125221	573.0966148	658.8830593	1038.682639	803.8372236	196.9145384	227.6857374	491.4625674	268.4302479	1687.691151	275.6827091
M187.0716T23.5	187.0716489	23.50426228	947.3726935	578.6401108	2435.407737	96.93630083	2196.607704	1897.367005	751.001199	596.5986669	1934.40945	2100.572475	1687.562544	1241.587043	849.0702203	2701.759691	1204.927756	416.4733941	2123.927099	854.2264233	1117.325063	3250.903916	677.5869609	1959.498802	1212.427865	754.893491	5615.500284	920.3813149	5730.899456	865.2191039	870.1245273	1633.027341	1671.120354	1584.544385	1750.538333	1150.458383	540.4603492	4700.163888	1807.745345	806.3422648	855.1810461	1420.567464	1736.335431	744.5955727	710.019724	1199.001438	804.6736651	3493.349487	824.1525909
M187.1106T24.7	187.1106483	24.72248793	973.5486579	730.3934029	2564.67082	431.6304535	2339.232894	2095.953584	808.3514238	890.4506303	2157.35469	2212.536937	1752.169974	1318.571438	908.4131705	2790.749805	1391.443506	441.5655553	2693.857678	897.3220914	1275.125531	3500.590465	949.2834933	2146.962774	1269.109695	790.1149989	6269.344759	871.9886485	6083.136192	944.185552	1075.925543	1799.497582	1773.510526	1657.056169	1886.602176	1260.243115	372.5627418	5163.761572	1889.005292	899.5039488	939.6060254	1549.305727	1848.632612	851.6357204	122.116059	1294.42221	809.9768886	3702.008975	904.5045266
M187.1132T266.3	187.1131649	266.3364316	88.0738786	80.94171459	106.8143631	241.0608573	69.42084526	92.91384509	68.7409575	133.6831545	73.45960404	114.3958524	133.8751	64.23499709	1419.398566	203.4209973	78.8199454	43.04402049	182.3874505	81.4028376	139.4265443	39.25428024	86.96172377	80.4421177	66.49492786	110.1880595	111.0274911	98.43512459	481.7223472	55.25036323	44.99783041	63.21879363	780.3432131	115.099033	59.57589644	46.78932662	2977.118766	171.6078442	101.8744409	776.8507188	110.3196602	117.5853766	206.5919007	63.80412271	57.96421377	76.48849684	49.02845551	139.1515624	55.14756994
M188.1073T156.4	188.1072676	156.3606998	118.076737	143.8067525	51.68395518	172.2420743	56.37648756	139.6513538	81.7108769	109.1280933	126.0943581	790.6063788	667.2763275	818.981324	469.3621774	79.56798111	323.3858679	296.3464051	391.4030795	114.4602754	173.084436	113.879629	47.3722544	126.1635433	67.1501201	118.2201463	149.7377625	296.9548127	545.4603515	125.558146	1084.221593	193.2619331	65.27876916	192.5431804	356.2381831	135.7737487	323.1788972	129.1841543	129.9695481	861.8992199	80.87671025	1210.562277	194.7109625	45.22508802	356.7639262	151.3787529	481.6216378	175.2253203	71.41565218
M189.0667T233.7	189.0666777	233.7292606	256.6855401	220.1902988	288.3698991	465.3688592	136.4492871	275.3767892	222.7985256	257.8345515	168.1713951	643.5097207	301.2388066	215.2939852	339.1480993	395.09606	292.7947338	211.3504305	261.8705637	225.5648793	861.5750843	273.8761613	121.1775677	217.8153454	334.4645808	451.2088408	222.2770433	277.5867842	741.4599525	260.0163682	239.9769196	249.4416267	220.2520483	298.8862117	286.7918972	206.5048097	226.7806639	412.1407607	182.3768506	104.0336436	254.7041789	392.4095661	572.6417602	317.5753349	522.996768	304.9215187	342.732337	188.4611361	284.7822692
M189.0912T98.6	189.0912375	98.61027372	482.2616001	351.3560526	177.5964166	385.2286935	244.6568182	512.4975698	363.9109551	488.2128661	503.2714752	486.707018	331.2563819	181.6588192	881.2593151	682.6462566	901.8533054	305.5104152	187.484066	303.0793448	473.2026059	523.1697425	301.2678581	350.9412242	298.1559775	271.5326786	580.9973402	526.1675274	587.6501534	395.4592867	243.1391464	533.0635733	340.7970681	473.9614493	294.6098551	234.5548635	771.9490814	1510.41083	604.124845	366.6261843	171.3258577	389.0277479	395.176885	406.4564402	463.7415373	202.8375926	1514.232817	189.4067124	832.1792349
M191.042T90.1	191.0420007	90.08280484	374.1565632	430.0699195	56.30501217	275.6940018	194.9664054	930.5043243	611.5083487	199.2900679	120.7517554	204.4595814	170.142037	142.3523145	280.1924508	290.2415754	332.5931946	199.926973	265.1834655	306.2015872	747.4484345	183.7263813	66.23271201	169.3283397	293.4769824	429.4063479	191.8142268	32.01139277	399.4290865	168.6893402	349.5100955	227.8707485	273.3430965	293.3744256	89.55672723	204.8458636	60.73775444	552.768376	68.24400809	175.5716329	379.3894465	741.4569911	505.571393	350.7453602	438.1416992	349.3377984	316.2383745	84.63332724	508.4601512
M191.0711T234.4	191.0710573	234.3992761	1464.397563	1233.709422	180.1694634	482.9100922	1425.782167	1467.867728	1989.20665	442.8439736	410.8815767	809.7697788	1397.762923	702.0691399	3482.450145	521.2653316	805.1395054	704.5543769	392.0636398	1076.718959	7051.698643	455.4995847	1248.740817	613.9068245	1327.984707	1205.307095	578.98017	701.817315	2006.191291	999.6075894	4329.277928	653.1646357	1086.445955	367.2092782	764.1828415	2207.764852	1444.46277	2169.3681	260.6725553	373.8157167	2515.788571	2732.754894	487.8814245	1425.797611	5371.802309	2069.239976	2905.584077	208.2268912	11548.41076
M191.1071T305.2	191.1071461	305.16007	417.9669592	465.6274931	483.6994645	500.4737911	490.4929145	473.2963451	1752.840717	1321.179549	343.9747631	497.8265973	514.4189617	144.0653922	88581.74366	549.4761861	434.7936008	294.432722	201.2226156	284.3528241	1888.914855	504.7870117	221.619697	549.1823357	256.3452924	362.1828406	621.7726742	724.2669579	14842.83755	515.1208793	582.5712309	333.5893431	31730.60757	1301.250065	383.9061266	330.5038698	112142.1268	1934.092727	624.3311249	325.3616481	410.285699	628.4781091	460.3836253	353.9459077	356.3372325	235.7734972	683.0081895	278.17751	633.5196334
M192.0353T25.3	192.0352699	25.33379646	220.326966	181.395262	350.6322705	92.10005925	227.187209	228.3671182	111.0186479	210.8188361	353.3785898	378.3210617	1338.329807	430.1944384	280.577813	544.8366122	174.1290439	216.8630288	178.2439944	308.2012486	178.1661283	309.1958413	92.88341346	368.0088337	308.2207712	352.0222636	874.4843284	334.4421715	974.7923487	247.087226	650.2624193	335.441519	70.89485443	769.0615818	559.0851764	87.27298878	104.5056123	859.7261256	399.5021601	375.3005788	568.9658823	931.6010044	868.9048766	127.1714419	89.00671528	424.54373	116.3279835	462.8394808	263.1263296
M192.066T189.6	192.0659833	189.6235125	622.0189439	142.1707578	81.99482881	283.7422141	172.4674865	263.815286	505.8224789	493.0587867	184.4762782	398.2787831	226.3272746	312.0569723	348.5320014	386.1168472	353.2708965	246.7533147	342.2824821	288.5472217	121.2984196	494.3296493	579.8141773	418.5479553	215.6317327	151.3550543	389.883325	269.2185671	445.9625901	231.4591676	230.3043393	213.1356722	325.8914815	104.3382627	1021.12297	582.4916434	358.6605677	349.0573709	112.0432655	30.81491808	173.1451436	618.9987046	299.1274262	183.6080025	581.6032663	287.8898228	224.0176301	236.8797216	844.8821682
M192.1028T117	192.1027908	116.9753425	740.6158971	672.1175425	101.2679393	723.029476	179.0084183	952.1402707	600.6601194	897.4923677	603.7107975	423.7131223	383.9289507	240.4702877	488.4591584	574.2431373	818.7446457	672.3928891	877.8924208	1124.761503	641.6157797	23432.31988	548.5813478	626.0588093	353.3233365	164.9752794	950.7399852	1308.341915	620.55879	394.9133184	694.0687842	1328.303278	555.3948812	521.517861	388.5500444	685.8397645	465.5399086	516.2169081	102.4443204	239.4928944	423.1713538	592.0186819	451.7193782	386.0655054	1215.602507	586.0243122	581.7719393	170.3356247	738.9600358
M192.1029T233.9	192.1029246	233.8626408	237.181716	188.1469048	296.1978367	64.54454414	306.0362985	307.3282209	315.3191776	489.6675222	294.3113766	139.3678805	238.3081555	276.4754498	2496.181492	200.8368839	606.8595857	121.3709014	332.4122117	220.9639215	195.9881241	234.5139979	430.1882931	305.2869277	228.5305025	290.7942371	109.1430856	130.4748915	426.961888	378.7759155	589.6348812	186.8405166	266.0110867	162.9001094	119.6275618	375.2520255	242.8310141	408.4773265	75.02250974	78.70024707	682.2316272	538.5284815	278.0064507	353.4228591	807.4830652	359.0351921	374.1302897	144.3947402	1948.047036
M193.0316T93.7	193.0315676	93.71217723	700.1904758	454.7624465	89.60231084	1997.962263	255.6645501	1738.827959	657.1727652	164.4930012	1161.634815	140.5323687	507.110416	250.3126624	1275.023164	361.2839493	96.20847195	3481.235997	56.15788247	1090.68868	2801.51877	285.8332723	471.7830173	232.0081302	150.213475	1109.323534	95.26255203	59.05673597	1824.73412	1315.35011	1906.700304	214.9535264	2270.768681	163.1760817	135.3106547	159.0139969	83.51369727	3696.522079	90.25346883	243.5786946	1247.861432	4716.880362	343.0744406	2055.681765	1933.236115	1315.027891	317.5163737	329.9157992	2532.95163
M193.0458T110.5	193.045812	110.4931183	91.14027709	250.7297212	101.9609092	29.31269498	71.89772834	482.9186228	189.8969255	44.35957138	100.2511957	139.480665	1162.63259	37.07161969	104.5569026	285.7282875	629.8065924	3421.157437	39.82726917	337.3096852	1818.403861	221.7927509	29.284712	1375.950642	329.7389869	371.1327078	77.65851689	128.027053	219.1403968	409.9765232	189.8473977	94.48169367	253.2495305	251.2891943	242.6056809	318.9582538	80.5557676	2692.954253	80.10491671	125.6149446	448.1654166	713.2602878	256.4734718	175.9525815	127.3404834	170.5502074	735.0459777	113.3727548	397.0832831
M193.0697T145.3	193.0697451	145.2861693	333.8786284	266.7003074	249.6236016	385.0039455	197.4002757	289.8499076	274.9899001	208.7050627	329.9216637	248.4975703	407.4883178	289.9545978	373.0237659	477.0411723	198.6597158	563.3342795	392.6074101	332.3554866	492.2312663	138.7109394	204.7127457	338.4572793	292.8897288	396.8945762	484.6895703	392.2868718	616.7547683	338.899461	300.5289236	567.6408552	329.1480725	434.2440115	585.1893848	380.502628	134.9341386	454.137014	239.8793755	202.4167015	329.7284469	299.0568135	560.0293677	305.1115895	301.0510084	508.5977413	224.6947003	357.7312865	237.392703
M193.0689T84.3	193.0688635	84.28692217	327.487472	134.1274171	255.169396	14.64215198	252.9965017	158.6914615	156.2467736	105.6360627	125.5208737	386.5424694	283.0226355	48.9147042	117.1985551	478.6109457	74.89365421	41.02236335	80.68260375	134.2271992	485.1696944	156.8831955	69.97285424	301.7409268	92.95394239	269.7540517	2967.718864	237.2833895	658.3277962	217.0440133	61.64317265	144.6818031	655.0111678	270.1489866	900.037045	147.7408794	48.51387895	560.8331781	337.0756851	187.8487384	153.4284207	339.566948	503.2552995	274.5263678	80.5669737	121.4509386	131.9681788	303.3100842	276.7483811
M193.0866T251.5	193.0865532	251.4750758	682.7269665	543.0886042	498.3492343	1127.759654	443.5287709	939.0080195	302.6268911	527.8583645	445.7833563	739.4581567	635.7460044	715.8078061	747.6024282	869.040762	115.7994332	507.4079324	582.758232	548.1595041	1350.317789	437.8065296	416.179651	445.5562903	1656.836029	184.1642811	697.6402907	822.3301255	801.2079195	588.5740433	642.0755826	500.3688558	705.2487576	570.8750254	523.8203726	1078.288486	417.5904198	1269.433288	382.9226047	482.0533281	472.6885	1030.073652	965.2641877	1201.161201	459.2240035	584.0567583	596.9693396	692.8621626	794.3180674
M193.0987T26.1	193.098677	26.13727811	28085.7331	87.41634208	158.2822923	5.325750544	162.6749982	97.67884042	14.22155746	106.8545599	187.0831768	7795.589261	213.8869564	166.3734318	34.81316973	14440.86004	46.53694628	35.51815056	80.62496486	89.1387761	15095.10436	36.71360956	5.452874905	40.20743593	42.71533883	194.224454	8940.579255	27076.04628	3725.073121	5560.222983	34.54235321	20.33272041	9657.764567	112.5687475	1426.803815	37.62768432	17.3309395	2557.126468	142.3991005	10943.27877	118.2742906	151.7137903	298.7026968	37.52762148	47.37003889	66.0671288	23.70923265	12569.61592	7214.829419
M193.0984T75.6	193.0983747	75.58368856	4610.922474	113.2734097	277.463154	5.536839974	250.4513205	136.090775	35.76350001	76.62267843	105.0106124	1008.913093	190.9327921	40.13989653	89.87490108	1839.642692	83.32595034	43.7540731	75.24774351	158.3361163	2088.022412	98.87004905	7.881159364	267.3608781	79.29534061	238.6898529	2355.600638	228.5938081	1279.383421	1385.597173	63.53635977	189.4429293	2416.459767	346.2921248	467.464301	99.71326811	40.82982325	641.9010024	327.9939176	1810.058384	170.1157756	331.2829452	530.5565543	26.79046485	33.26699255	156.3532113	94.09003445	800.3180014	1056.708869
M193.0987T115.8	193.0986568	115.8416734	658.7538654	177.5445166	220.8994211	116.8613075	196.4221162	250.0052617	184.9347462	116.3644543	146.2601844	245.7130807	327.9428419	157.6486665	86.852529	544.342394	130.853626	88.87577846	150.0793529	177.7516777	620.2779078	318.1730189	63.4434498	150.3211504	107.6117748	311.1326648	600.2702298	608.9479277	531.2862248	246.135035	124.9306135	185.0482877	345.7797703	264.7455714	139.9276029	131.4101969	125.9089002	372.9925493	429.7457001	325.4891344	221.7393505	392.9351544	509.0414071	141.427086	152.0668795	125.3324296	157.7606923	322.8946709	293.039553
M193.1228T274.9	193.1228098	274.9102172	860.745226	1096.145724	727.3305913	1754.137258	625.9366122	1637.847949	2661.952162	1367.664307	1059.346325	1568.717356	1181.945008	836.9346794	1693.820574	1856.630879	2406.133515	1697.220259	1689.733835	781.5084785	1785.318701	1440.573045	1648.85555	2065.033313	2173.53668	879.7229871	1481.544963	1237.967292	1166.085167	926.031377	2708.273426	833.992078	661.2920339	1259.42031	1331.212453	1106.389191	1555.52269	1998.681532	531.1394717	732.8970023	1186.694013	987.5062991	5098.58833	1071.59835	1184.654307	1074.876684	1015.601059	1255.339721	4547.15289
M194.0282T73.6	194.0282427	73.62142422	132.8357737	17.26719398	61.67579328	145.61368	23.25818765	33.64599192	17.0853476	6.631913623	33.53377039	72.061492	105.4856003	92.49926344	136.7317579	55.00675806	99.29213072	492.0633604	13.28761951	32.26079085	202.0521377	10.03273938	12.29318402	152.468457	239.4196165	167.2549517	45.3707134	290.4510627	182.662462	37.06236324	224.3374184	36.95234204	106.0857828	34.46530878	55.54644993	51.56988085	30.95545659	165.3227885	42.8402192	610.9750603	71.69830426	796.4603918	53.16069102	19.37918368	225.2614924	58.78374508	30.49880609	1897.703361	87.28714083
M194.0806T196.8	194.0805506	196.7929696	1018.547471	700.2177387	183.6467474	179.4260519	315.2288973	191.7839093	790.3734343	551.3467351	310.796431	289.5228307	224.8542004	569.3324168	707.9848624	460.3801224	763.548034	557.0489482	643.2086763	504.1816327	436.2370824	1091.102058	194.6882013	185.2367784	211.1741538	1015.369551	503.570301	825.0440358	449.0883006	518.5289923	104.9122065	1570.504002	1253.667912	1003.145566	1057.838549	665.481469	282.1262222	372.1967306	527.5352872	151.8820017	300.7132089	439.4594553	645.6370982	498.7771432	642.5694363	839.0398657	329.1995494	349.5219984	421.4265655
M194.1186T306	194.1186036	306.0328417	63.3889488	103.6928815	109.1925173	100.9351098	142.081545	1405.36347	704.84638	88.87063601	75.33558221	76.84670395	579.5557823	269.4300191	776.4286025	415.0590758	35.53142666	66.1050118	27.49774981	71.37409795	110.0077227	777.7467319	238.5356534	79.35367653	110.3306639	155.3081219	180.1822402	51.46122026	311.352813	90.24588413	324.0892262	90.30811584	87.66206764	81.98160955	48.9212945	99.34702667	314.7593374	151.7842623	113.6943983	81.69297087	98.49024553	350.5588776	345.2389382	30.38600058	55.32026334	114.1787228	92.50620962	841.0208093	87.32401331
M194.9607T7.7	194.9606697	7.706023195	95.59555257	138.0885967	54.69496339	49.26986154	211.7778651	134.896377	39.76387461	81.63921644	70.25147476	135.3068526	211.3786283	49.30468299	142.5402628	49.18191342	49.20117572	43.05928797	159.1296938	170.0860528	193.4748496	3102.931876	18.63633201	121.8066422	38.38601526	94.42849465	31.92281529	27.20207636	217.8160951	107.9766273	240.6539207	68.96787354	1364.912095	103.5142034	195.9417825	52.35648573	29.61660966	516.6797644	115.9259745	73.72868878	199.2879908	360.8696354	354.219453	93.70930494	112.1293991	210.4365285	27.50318611	174.0931944	51.35879867
M195.0271T42.4	195.0270989	42.40324177	805.0606391	212.6362471	237.2244336	391.1366618	160.5264843	340.2880413	312.5226476	406.8838113	550.6729296	421.9586479	246.2104004	284.3997875	228.7625786	550.552192	211.2408831	248.7432601	256.9378954	369.5141702	446.937387	245.4273905	167.2654611	482.7913093	430.5384517	329.0596937	422.1887403	986.8115456	335.94252	233.9651899	276.7174605	283.7626653	1212.196005	1166.108351	344.2696471	198.3201106	187.1721236	874.9552777	325.246096	239.4791304	235.9710854	259.1528867	550.4863718	361.7592692	304.8301302	307.650813	176.7018682	483.9755791	297.4824163
M195.0638T193.5	195.0638174	193.4624791	1701.945648	1391.438195	912.1994059	670.1127988	485.1061384	1938.060711	1621.751641	757.9385101	1178.167212	1438.535345	1101.379725	843.7815408	1381.16515	961.6877067	2478.51594	1257.209656	880.6013665	1351.845088	542.8540204	714.1239601	1098.976019	1142.22166	1015.71084	1198.13522	1632.147426	3875.339691	1393.651387	1737.938346	887.8895742	1615.628239	1709.47315	2704.928431	2346.074054	1187.128131	1376.054464	2145.961691	1204.725882	267.4105805	946.3561976	2439.473472	1430.561018	1485.105008	1113.507043	761.535367	4222.500103	319.4529522	2701.364741
M195.0883T155.3	195.0883445	155.2721348	3772.524564	4120.07753	58503.36498	758.5378095	2762.867585	5826.241176	3113.11924	2042.566971	799.1048844	3948.798457	10479.59376	35425.35631	7615.550803	6744.659216	276.4274037	5928.561682	174.7654144	3762.665075	14164.3071	606.4288114	446.0717985	3662.488192	314.4171702	1440.697798	764.3979544	2039.63527	13334.62533	3900.512225	10941.19583	264.7824492	2677.944422	2246.667125	1702.967343	3935.709308	7415.180069	14762.50232	558.8844608	3148.139667	730.3862459	13148.13986	964.2664392	572.3220014	3288.174858	16134.06929	14276.81606	284.9356989	5398.797305
M195.1113T88.3	195.1112506	88.34267183	916.0088672	592.720674	435.7710566	244.2787794	301.7522078	983.1456769	632.9154049	2752.880888	786.5127306	1197.069508	607.7069691	162.2562582	815.8402098	2767.207559	760.9396123	1826.68277	4510.629513	610.7330736	900.0932027	1181.842926	222.8464931	3225.687374	3154.668397	384.9393024	23971.59122	1858.691663	790.1025816	881.38132	561.6313767	791.6575709	495.7037693	2563.221104	3092.692107	438.3438615	609.7268637	1813.27099	1124.053474	784.0700815	972.3864134	729.6643932	587.159003	487.8690657	395.1126337	1566.192081	1049.243318	34256.03419	1538.686294
M195.1131T121.6	195.1130665	121.646923	1368.514704	1518.687486	1075.651691	2003.313246	816.2345771	1590.249858	1856.329217	1382.223998	750.6601787	2401.496904	2229.340095	336.5306404	2684.3933	1432.689295	1588.279781	1070.991778	419.9727474	981.7113624	1810.419836	1346.147729	684.1552326	1454.819364	1380.680259	924.4095675	1494.842978	2338.579121	2435.164589	806.0657866	2455.240974	497.0442421	1909.716816	1397.15222	1048.878738	1513.013794	670.3552254	2037.459657	552.0342857	799.5196781	1656.541928	3002.670806	1322.384655	778.3527601	1227.357182	1298.12023	1024.881295	7259.783123	3526.002433
M195.1122T188.5	195.1121928	188.4579544	1794.363239	1437.145548	389.460844	725.1241548	518.2552752	1931.921251	1808.0252	452.5942748	1369.683219	1149.142305	1098.796599	934.8190692	1436.805852	1184.199444	1271.558982	1574.141243	644.2353329	787.5088021	1071.782609	693.2938384	708.1187281	1206.74255	593.9960623	964.6196315	1742.226198	3410.92734	966.9537108	418.3884849	2300.162518	672.8872894	1324.968401	3047.681111	3385.737631	968.6883967	218.8156817	1860.879248	1101.253196	136.8112832	537.8688529	2157.523125	1199.625941	1507.010795	209.1260671	818.8582427	4214.585971	329.2445139	942.2807907
M195.9129T7.1	195.9129032	7.14430568	464.5646856	0	0	0	0	0	0	0	0	191.9375043	356.8272701	0	0	0	190.3103592	329.9547928	0	513.6240721	0	0	0	0	0	515.6102418	0	358.6465651	0	0	0	0	0	0	0	326.3862207	0	0	360.2477518	0	328.7784775	0	435.334674	0	0	0	0	0	420.3621144
M196.1342T145	196.1342031	144.9886014	326.8255707	126.2722477	401.6543259	1227.262074	125.7112925	468.376718	516.7670119	230.1876615	91.52268688	197.2780569	281.8640133	161.5361152	284.2464255	301.9090687	135.3201906	270.929394	128.2118153	420.2135845	506.6173235	568.3528042	220.9782487	575.7249014	382.1253478	203.0980838	320.6239022	209.6372819	220.4705259	367.4128556	609.3906012	140.4799607	272.5298039	92.52237266	355.3458084	401.7534892	158.4303649	206.4258014	210.1132037	311.5517511	186.1668074	769.3561976	316.9137024	125.6562469	355.4581231	328.9047627	172.9692245	278.3080202	354.6088944
M196.8742T9.8	196.8742097	9.813112227	2281.133294	3537.608457	2824.598408	280.8157502	3721.715483	9247.471085	1949.191523	2571.890861	4134.996112	1940.237837	2710.670784	2445.527492	1925.191923	4718.344563	2145.178029	4432.30049	4472.715915	2555.012821	9064.940512	689.7401952	2005.01662	1996.494982	3143.051522	8722.465283	3222.998679	4702.612132	4986.114559	2928.588221	4758.326	2204.425252	1465.346732	7708.360229	2444.43166	1956.059922	2277.638861	4605.280132	1986.787704	1266.038483	3500.107831	4561.404903	8922.453566	4395.397151	3911.720665	6099.065228	2506.657816	10737.73547	3665.001276
M197.006T37.7	197.0059512	37.65624859	1148.156685	583.1350805	994.0630547	185.4621746	572.4885763	488.5747238	401.9060264	746.2302448	1112.694443	967.0721806	1065.001295	965.3912221	744.9834435	1885.262226	912.8666827	497.257728	473.9837339	890.9861653	656.1172412	759.9320941	73.89617243	805.2057176	904.4928735	1148.035324	1422.308784	2304.613175	1217.017059	604.3595645	1031.710484	614.4649371	401.4432928	1578.755494	695.9472219	527.5877214	395.6992344	2006.438173	873.817895	1128.697234	823.2755931	755.8840832	1408.459383	430.9084157	714.8374356	860.7923604	882.9410007	1935.546222	852.8979153
M197.0136T129.1	197.0135857	129.0628006	224.5901901	684.5092455	1883.088952	164.0955621	354.0106963	147.74595	116.6691807	194.109017	321.8665395	672.495193	1010.17819	547.8722415	331.9530493	1406.736908	266.6268752	130.2332676	326.4272255	1130.237921	325.4101349	79.16949222	131.3784917	1268.453625	309.2747702	1160.28764	205.61721	630.7658085	1169.391067	1300.755177	571.5480692	133.0162492	190.3723941	1631.297577	128.5873922	169.9460406	203.3542465	1091.092174	972.7692533	956.0223619	534.72516	897.4210053	416.2057046	493.7785985	264.9265139	756.7295564	251.5702556	532.3907433	508.1624733
M197.0193T232.5	197.0193478	232.5478749	52.41976258	74.34173613	76.07417084	30.23992784	66.00815877	453.0804114	123.4311462	56.82853295	67.10767906	79.95782387	145.1185616	96.83742432	65.23528639	197.6279134	49.75265064	64.25036231	71.22292511	89.31984228	129.2681324	72.8683523	64.59515107	67.40136491	74.31341247	132.8461398	84.73152027	75.70581792	181.7004108	60.58431792	64.7302382	56.36651192	52.26168114	104.5155592	71.90802146	41.03173313	43.6008932	159.0105042	72.83135686	76.85207661	80.70720327	158.9757156	140.9539972	48.58104111	63.66780198	124.2025699	73.06518933	117.9935651	86.78567438
M197.0544T25.3	197.0543994	25.25329659	858.5104184	236.29143	381.6045783	149.5780019	430.3481567	235.8248264	374.9979045	153.2473136	345.8682934	2184.966165	1001.145999	480.7674161	1364.66226	710.5246767	321.1994298	221.2715929	350.6303294	341.4207855	445.375809	675.0368353	28.56096807	1939.445612	423.5445178	597.0950772	283.547789	816.9257856	1073.659312	163.0549442	361.7264695	312.5999748	425.6065511	1273.629154	688.5452054	530.9802275	194.7977865	3061.536925	670.4267863	473.7409338	1204.221261	561.987102	1469.117242	444.9079349	252.2080721	845.4327851	336.4923919	1027.376166	638.361493
M197.0588T116	197.0587875	116.0396727	1375.422865	977.9088182	12322.22035	2381.021406	2474.6383	1646.188263	2008.335914	972.2199007	2104.780769	5987.30977	3051.598996	1166.047098	13278.18992	732.6020931	1456.099322	7053.588436	1533.808098	7460.964247	4513.208946	1214.518456	4477.824966	5751.258263	1511.33561	3567.09468	1404.873826	1038.315692	5745.255932	6241.237361	14597.74292	2857.513374	2556.703902	688.8291727	7258.578949	3948.748747	237.588946	564.701389	1236.586498	3349.346295	14165.42872	21050.49455	1300.493672	2523.140188	2471.451087	5990.851891	10971.81505	547.9973088	4111.961296
M197.0649T197.1	197.0648746	197.0691063	357.0337369	169.8503916	3319.910561	129.267319	149.3017207	218.19297	503.4012924	466.9014827	108.9194045	221.3498018	229.1938827	180.9398275	279.5705098	254.3978268	198.1286159	249.7311838	348.6804844	2276.021063	637.9685602	314.5357818	387.4715317	3038.052704	484.665334	280.1327896	212.2914942	259.1854445	459.4852064	2466.301823	1088.019127	235.4174869	634.5928023	157.357061	227.9854252	400.8280965	162.3103506	251.1908607	122.674647	745.039899	368.9509642	209.0615486	353.8823758	680.5126125	453.9768197	138.8216899	350.8237414	152.8640877	421.3185075
M197.0815T12.8	197.0815336	12.7952845	576.2121785	534.8641681	442.3780728	1833.193756	251.7026873	804.8067618	1182.305107	630.1534449	651.2579327	1383.023733	632.6988234	1253.948861	963.6602811	1727.312464	679.7424441	780.5114105	520.6792568	1167.080202	1541.9568	517.1069021	916.8639803	1026.367654	1086.361602	605.0001893	756.4296067	1779.237918	542.1292189	260.8953105	516.6805926	399.8650199	645.465631	911.9871406	267.2792209	574.1024797	611.9455976	844.2948355	805.5763979	536.2242411	689.5852754	385.3400932	485.9498268	604.2107797	739.3890779	647.0465019	685.4903557	720.7759394	690.0612016
M197.1176T192.5	197.1175885	192.4916651	565.6320957	452.804717	4063.04959	135.4770776	187.767192	646.9330531	788.8399686	677.8803949	332.1764394	463.3782897	497.4037595	338.6427071	257.2468366	600.4922587	745.46686	1138.929977	776.7533819	499.3025872	338.7272471	440.3987046	906.8709834	2814.476867	1057.525823	399.3739151	555.8024505	493.8015896	621.8290475	2488.441683	672.4293329	397.3545013	676.0194164	254.7839335	331.7579293	1162.78761	737.8865036	354.8404002	910.5563189	454.3132668	377.0984931	277.5688422	510.4521776	584.3288591	837.4678508	1132.010334	617.7543609	801.3097338	778.301124
M197.1639T340.6	197.1638909	340.5576951	316.8059336	777.4228691	623.9219429	193.4015895	542.1027374	466.19656	328.1399439	270.0274187	445.5441798	676.5615034	837.4761037	452.6313079	504.0218764	1207.036592	440.4746743	567.2437916	283.3086188	1003.286179	548.1092743	377.4470217	212.5458866	513.2910871	389.8897009	835.1030406	481.6878133	955.7594645	1188.337152	423.0960845	763.188956	504.4786987	350.0827641	749.4534226	270.4427485	353.2884604	207.3887313	671.8616118	619.8517717	491.3829709	462.7330801	643.2894956	857.5902847	292.9457775	406.9317136	491.6622132	475.0003985	950.928219	501.1134104
M198.0386T31.7	198.0386485	31.69854747	1023.684589	626.2214982	340.2985901	124.7399863	298.0910738	593.5689424	445.6266142	396.4877379	615.5377224	574.5875134	672.7371238	924.6483548	401.6489576	1361.909958	479.8686287	405.7649551	583.2998593	614.7948739	662.2952067	511.7457585	56.11690522	981.4009644	645.6394241	531.2751241	2485.440137	1746.233633	571.6325605	333.0481599	497.2294268	571.8192351	456.4658988	1140.777239	1193.755436	585.3287738	162.9899937	1585.865691	331.2919307	559.1986016	461.073741	758.2680511	736.0673835	347.2050718	573.2972266	208.510096	1145.681031	404.249289	314.9088873
M198.0534T208.3	198.0534215	208.3157097	3005.478103	749.9161408	2363.694074	157.8353073	1450.51223	710.38882	2051.009043	2271.22937	1979.168422	3405.36608	173.7529697	1931.586998	1112.444749	2485.388054	5869.471164	1512.036955	1294.649611	3609.140268	1910.719516	2065.107637	2069.051549	428.103653	2219.1449	2572.755467	3145.278092	1317.560543	1056.129675	4038.294284	1577.622214	1781.983644	1028.322747	1721.366466	2719.873729	1793.015359	2854.322442	1607.002954	1342.315961	44.21313078	1246.639853	1227.335047	1001.153172	2021.860941	1517.935912	1097.069144	2153.604791	130.2639374	3123.76472
M198.0525T256.8	198.0524741	256.8467978	161.1427165	122.1820393	91.11290752	21.65865892	182.0106616	235.765165	50.76695902	213.8844552	93.05547421	500.8811859	270.8499523	139.4230817	169.3162029	140.2873064	114.3056699	167.1407806	112.9342959	115.5277167	119.579235	153.0382329	59.72338275	180.7622419	156.0001355	189.2349709	177.7925783	124.6137433	266.9885893	483.125051	113.7238532	178.8113381	90.47410601	349.6287318	106.112607	277.018623	106.2864888	177.1603991	61.87656611	117.2298977	225.195334	203.638269	317.8693557	89.61332998	65.72331914	131.1725049	92.85113443	172.7909535	56.78994187
M198.0543T20.6	198.0542565	20.55803121	556.2917514	426.2003031	394.7761991	945.0748277	402.3372517	471.2741281	404.840029	923.8297555	589.5616556	829.8113234	539.7234302	423.9207294	703.8890127	779.8436307	316.5013429	713.407627	1183.551101	399.624192	1400.204157	643.5621217	3952.396248	877.2233536	1163.073703	490.550959	1135.667707	364.0331236	760.2502185	229.6253638	651.2752469	385.406934	533.4433785	571.5458814	680.1822943	265.9226387	542.5654244	1160.290473	249.6304662	777.8880579	634.3864442	1113.385384	2848.554523	667.9421237	473.0060953	1114.546929	308.1239906	2169.130713	879.8219118
M198.0738T107.1	198.0738453	107.0786807	1074.125833	1145.384064	2603.905449	1502.746768	723.1620112	621.8708498	513.687223	444.5128239	573.2154113	479.0550059	1103.388354	496.9178927	1240.300018	301.3313308	932.2508762	2019.965505	2590.259095	1487.690934	5610.186012	203.3338643	1559.160689	334.2878285	565.6080546	640.8873823	541.1330946	187.3005349	2334.750357	986.898423	4115.219362	1138.407944	1951.188444	775.2839376	711.044882	774.9231281	373.2456574	1402.963031	165.7677221	919.2875126	2643.927346	1993.382379	1226.485706	815.0673729	1405.027871	569.5984069	6495.376236	1112.209466	1230.71613
M198.0887T24	198.088669	23.96397124	817.2107571	687.6609412	440.21848	337.7232258	689.7727404	654.0475867	600.4524213	1081.725379	712.8826939	1330.285621	1027.892278	676.6691609	374.5939554	1159.220957	563.0393057	965.6042569	1573.378686	675.1879451	1741.288259	881.7987766	4495.886125	1017.280142	1561.266556	706.2613398	1311.555509	370.9108246	1519.341187	429.1205552	909.5689014	551.1689882	798.2429577	758.6774386	528.2207012	426.7338123	753.8402425	1506.214242	370.9118318	1378.060166	961.2436475	1766.134344	3407.603512	871.2099404	895.211796	1351.718901	415.6853477	2794.308796	1237.292286
M198.1137T133.1	198.1137458	133.1283197	561.0369684	202.53051	1609.26964	468.6479799	111.5792573	527.7314626	244.3509055	52.61938386	444.0316753	263.7286381	1171.692554	3736.973004	223.5429571	116.8826183	276.7018924	124.3112859	632.8992414	1268.671237	691.8440902	73.84078352	8411.028129	1449.498711	3502.290626	2865.456383	305.7510744	650.0741366	266.3582879	1177.031113	612.894278	113.2952239	522.2901598	187.2512713	163.249362	257.9955472	503.2374798	172.4144657	555.7569676	1243.993347	149.0257759	617.5257414	232.0651102	681.4775293	224.1394854	130.099018	143.7685299	138.9690686	95.1813746
M198.132T151.3	198.1320191	151.3491258	412.7751602	188.3433009	143.3046305	542.6993636	117.0008101	680.913852	948.095221	468.3813818	177.4649457	543.8880661	437.9924777	631.2777887	464.6807758	332.6782955	264.1633686	664.842896	105.9083015	356.1195861	784.9369726	260.6571366	248.0779259	553.7167832	515.4185916	262.9349031	584.2261949	485.4463357	728.6725479	276.0912408	564.172115	486.5691411	444.5591534	320.5942462	138.5946364	235.4709414	380.7707318	396.5250552	139.1742261	144.9050012	375.9089734	858.123307	497.9343951	269.3903426	778.5308812	262.1789097	476.5916965	464.2548586	504.8900929
M198.871T19.5	198.8709719	19.50956428	4351.291223	5903.871406	6134.130301	2973.783867	4919.061138	5387.463751	3052.242487	3518.419588	4281.057611	6696.303823	2025.890872	559.0159435	5897.851385	9486.506204	2330.390342	2893.981867	4641.36354	6099.218425	5278.173637	5756.512993	2507.657562	1380.95069	2864.039854	1739.940491	3853.721975	5786.476206	12573.3114	3551.347762	8758.902651	4319.457882	4358.357152	6308.331182	985.6749658	2695.073616	3335.865315	1304.500095	8123.057244	4339.266066	5923.885752	957.263544	12244.54772	868.8953247	4170.217063	5936.090919	4606.846658	6128.762873	2197.147569
M199.0222T205.1	199.0222081	205.0683461	3030.167491	1062.618665	1353.290597	329.2496776	4224.624481	1508.470873	2293.105558	2641.996129	887.3915367	2338.427295	366.8172287	375.0118533	863.5277629	892.3170254	1091.251185	3648.915908	7165.33944	1860.418124	328.5594158	2111.478294	1177.597237	1289.198287	863.5498425	1879.626569	295.3761608	1941.190371	1452.144328	5685.022595	1310.204852	6200.311468	4800.501541	979.3295963	3713.705657	4905.20075	1491.179753	959.7907685	2461.801513	3843.484883	4776.141724	985.0884083	729.2624795	6042.960692	3376.763087	4629.50165	1271.297888	14825.60522	1828.623611
M199.0225T145.3	199.0225051	145.2951669	479.3626362	613.9791939	7517.775474	586.8423673	499.3113446	833.0512294	530.9714067	334.4293381	579.6774774	562.3627697	440.3532162	279.059452	805.2777538	780.4841118	338.7446527	1390.229621	1192.024898	1584.7467	750.2585578	251.7169196	445.7632899	5967.267239	229.2732646	400.7320349	507.981722	1202.479247	480.0936415	1764.160025	2005.196561	210.6952059	997.3738041	561.7164968	272.9854343	695.245062	455.3653166	995.8407864	1621.722749	1011.410813	586.6199674	745.6227519	237.7628991	1435.133493	756.3044292	432.2436846	611.6899869	1708.62396	749.2693563
M199.022T313.2	199.0220389	313.1568646	519.7246375	425.1840504	445.5268098	1268.40072	399.8985872	795.1383773	1069.262518	2506.016013	636.204923	568.6935906	477.8025142	425.2452409	483.8769058	1134.024642	1495.332494	425.8224297	417.5875535	446.9892718	1642.213942	462.0653441	658.9827371	769.2745483	1018.419766	381.0218199	611.2724119	751.9327426	392.2511821	496.6617996	575.1593482	375.4363131	356.4435731	433.1699463	197.8070401	475.082468	380.9499538	643.2951306	239.2217169	404.6985711	477.9140625	356.0195907	728.649027	482.4324818	570.2470404	466.6344903	576.6002198	342.5072675	607.1478152
M199.0221T253.4	199.0221295	253.3884404	770.0660975	217.2022918	191.1318717	1265.720022	219.9586562	467.9103524	467.7458793	1191.704808	251.1791794	546.6064199	240.2823625	330.2465759	352.1947076	791.2026229	216.2822291	260.2663388	140.6518251	443.180376	1309.101961	209.3520997	461.7257861	355.2015394	408.6294522	419.6717975	323.6692405	472.856365	282.0685004	399.9534852	574.3518926	579.7790267	1036.977806	238.5149564	183.747816	196.6020279	192.646291	516.2753436	145.6102493	211.4756774	268.9166565	1164.453917	216.9940413	774.8830616	395.9220386	379.4365582	245.8996856	340.5744749	768.416031
M199.0575T89.5	199.0575171	89.50016989	3868.934378	2018.706184	599.4012233	4279.722075	875.7607075	667.2519692	347.8041318	2416.624185	455.599967	1773.414642	4180.585736	3055.362339	5029.503991	1539.889581	3351.116049	1968.771947	503.0364947	1890.69831	11096.35152	660.9103988	2355.486939	1515.119192	829.6818093	1765.17624	1721.815234	484.8155855	1299.435224	2077.144497	8234.26204	2496.996217	302.2627766	899.094028	519.4641664	3558.541978	2178.969523	2033.067918	602.6306077	1277.615201	2034.327428	6062.570553	2092.660169	5433.166252	285.2599867	290.0210091	351.6884447	2471.582998	6436.993572
M199.0838T40.4	199.0838001	40.35915364	2307.840724	245.0300261	373.0101837	567.011359	218.6528362	471.2449897	511.706928	187.5791028	589.4844526	767.5493469	424.6343749	670.4432676	909.7868004	1238.696237	2425.674227	423.1639736	126.3431002	496.9447478	1329.877344	98.76023264	891.1820074	569.4908935	238.542599	194.7912762	1261.019999	2567.825902	1468.749414	790.2952782	1161.874267	566.1263962	1691.441317	499.2690279	1135.895133	436.6435365	723.7999867	1032.687062	185.9069904	946.5656593	505.0657098	1518.105812	295.6032952	347.8950732	1524.621726	856.5528148	2232.398467	362.1001253	1170.84361
M199.0945T261.3	199.0945271	261.2531796	213.9096916	690.1938192	348.1240907	167.6667214	157.485393	945.6260206	961.5519039	1173.083093	585.2951843	299.2442182	146.9503603	854.1026157	879.7459257	1058.724196	636.0489087	2145.05356	577.2610579	276.6700787	2180.877253	223.5131057	14325.41264	12134.92578	2022.389155	980.6257233	374.6728729	120.9761856	866.910136	1253.216259	350.5340771	112.6716319	634.2480386	210.3377979	62.49315093	565.8119707	1221.919031	975.604654	139.9314123	57.77075177	646.2825015	321.0412582	360.0983962	159.2767905	187.3772698	1135.334632	485.015037	111.2735388	1190.21206
M199.0971T198.9	199.0970703	198.9397331	446.4646335	498.8897086	525.7556299	79.18970193	210.1435043	732.0434801	978.5356682	2766.528589	387.2464159	673.8475988	496.0013329	890.8125918	456.3330032	337.9326056	609.5432283	284.268416	205.6031698	256.3555497	823.8745478	362.0251864	202.7629156	389.8420588	5845.098308	336.5332558	1305.627048	905.4799732	250.153206	232.3307798	353.2496571	282.9386859	262.4635484	599.5519813	656.3484871	374.8655494	591.9748476	436.2275362	257.6502676	143.7973716	259.3573222	488.6102515	280.6753459	343.8064446	371.4369577	334.664119	728.5849825	315.5392292	562.4136164
M199.1453T41.1	199.1453311	41.0978996	338.4757826	374.9987245	308.0297261	234.1169028	491.2511252	364.7883061	371.5342661	262.7098597	221.748009	588.0281141	366.5715752	570.4553184	264.2916751	736.7699766	174.3978602	1534.439067	758.3839341	342.1115247	455.4079828	286.5033934	439.9835441	641.2842138	992.3436553	389.9759396	844.339545	525.2184193	338.7924457	289.1489964	359.8766746	404.581662	369.1278383	484.1512543	260.4121411	202.9354649	992.5041931	508.9168472	788.1439673	271.486521	404.767123	508.7901679	7853.760833	453.4850608	746.0505508	5342.453148	985.3481419	478.3149676	458.899948
M199.1453T195.9	199.1453251	195.9407139	288.4478996	387.0621952	432.3894057	40.75122465	120.8839599	610.0053102	889.4715146	2386.02462	269.4323556	442.0330787	586.9979069	761.9004966	198.992692	290.0271139	473.4682747	407.5860979	158.1485023	180.2334445	499.5018849	188.1869935	137.0190317	286.486713	5101.173431	282.9577868	1032.431674	786.9124984	242.5041976	200.3141238	456.9836049	126.361619	132.4014491	482.0119324	526.3745012	245.7172385	312.37061	307.3270626	223.8458599	353.0385362	156.1383471	473.2564873	292.8574544	216.9558121	361.0029201	124.7105747	546.7829626	407.3152942	431.1559812
M200.0261T206.5	200.0260967	206.4903019	206.9000327	438.6298526	168.6507254	17.58522556	353.4820806	79.89284456	27.28235529	219.1060965	71.26987004	119.2018705	99.30295764	532.0080568	47.67616915	98.28411254	81.56610495	144.824935	312.1618464	179.853288	59.25190775	133.0464343	132.8652805	88.03793952	103.6687277	204.704431	63.46716896	92.49094158	239.2740161	512.1008495	250.0604331	464.9200126	361.831308	86.90948687	35.12690926	122.9225922	41.16353601	117.7425632	164.0752817	60.65807025	491.2082634	295.5063234	269.625967	240.9804212	129.6722208	86.47373487	101.6051092	1127.336208	75.71608133
M200.0384T109.9	200.0383928	109.9475682	55.41898185	46.60521383	212.3882989	59.69784663	68.19721097	64.25856235	38.38712863	35.22143181	24.06180772	343.3897005	194.0441563	894.2595862	42.50590497	126.4836198	84.39004244	86.3584791	43.95891256	81.41274238	181.4813518	57.76198629	366.912728	410.1627765	500.6327315	320.5050001	67.15982934	74.10629431	148.0414636	80.1096986	82.39559039	62.74296747	77.58098937	112.0064806	189.1669019	53.93905385	142.0997677	120.8295837	96.65424588	154.3618428	96.79224349	1039.033501	143.3986011	55.98254234	52.20034053	70.0185402	165.0062224	339.3429478	89.17683996
M200.042T19	200.0419623	19.04627971	315.5431422	124.4478379	723.3146217	48.5771337	175.1487302	132.9744221	154.8324236	461.7799909	244.9559997	2554.364474	450.6970509	249.2119415	598.1240904	685.9806861	215.6878164	202.8930608	172.4178281	481.8782916	140.9729224	345.9369401	68.38760179	1071.965566	275.4671012	342.2035459	296.9063399	1281.706834	618.9167441	245.0934165	159.7499199	193.4403021	167.0952916	473.47485	563.1321075	283.851065	152.7899507	1242.14982	538.1793441	1001.940944	216.9879732	1046.307287	1073.118017	69.48153898	117.4485413	272.7799822	130.6677524	954.7126381	182.1725785
M200.0552T89.7	200.055178	89.70324786	460.5922914	523.2673934	162.9978027	138.8556115	167.1383558	655.1762163	620.2300492	288.1320581	186.5979107	183.3095672	476.5703293	498.8034436	540.1536484	292.8244066	572.7905914	388.8890561	141.4028779	233.1129755	1049.780445	839.6827623	284.5723771	776.9093697	113.0575522	238.1001006	905.7945674	6346.363775	269.3707615	253.4762367	4408.665489	326.2186914	6256.047326	404.887849	525.1962459	445.0752343	239.6775097	201.8828636	78.48275392	120.1902343	308.3687375	585.3769693	286.3413486	605.9412943	581.6393385	357.7594046	3908.09958	454.9279444	615.4191863
M200.0724T100.3	200.0724426	100.2716829	3311.532948	4195.869212	2036.528159	215.2488691	3385.151255	6737.831317	2020.102813	1314.026372	1721.253585	2124.787874	1114.147138	270.7993501	803.1691011	3320.707724	2151.994946	7005.307667	688.1794549	4753.827984	1318.044379	1466.803956	589.0995762	3540.207734	3271.141867	5529.608002	1826.660803	1919.09829	5444.97886	2487.140914	8171.91766	1936.169007	328.5232391	4876.684236	8019.368437	6417.471084	2803.113382	3144.071915	616.4395671	2786.994263	5968.345311	1976.662503	531.9953129	1348.63784	422.361782	1443.41034	6988.955114	4120.143344	3240.43042
M200.0929T73.2	200.0929259	73.21815499	1308.9598	1941.095458	551.948694	2805.009882	712.5584916	922.5084061	431.9830733	798.5970354	434.2840223	338.0654022	327.4724752	424.3402677	839.4554603	467.2969803	1940.391618	592.397919	2639.904118	1797.469209	2512.869047	512.4392213	1203.325546	1500.046094	579.9684179	918.8492596	455.172094	278.7461711	471.7802991	833.6325254	2553.712693	1292.233687	340.4669158	849.3622613	1149.742772	768.4149736	251.4321819	860.2671722	197.3986152	464.4091744	1257.933436	241.2020388	892.056676	1664.579538	830.2520107	982.9144054	923.879133	205.9914606	464.3626611
M200.1115T89.6	200.1115442	89.56075585	460.5922914	672.3424846	190.1750852	327.6284686	212.287879	364.531894	513.4106508	355.9685566	196.364288	183.3095672	486.4250855	545.8856199	540.1536484	341.4373919	252.5238491	99.24303624	157.582675	243.4964709	1113.798011	839.6827623	96.86175419	1049.856931	113.0575522	261.5045748	416.1067707	137.9893345	269.3707615	316.1685565	1161.445069	342.7335198	10348.68239	406.0910372	266.2697446	567.6501596	266.0351924	219.0131422	82.68392934	145.3765869	345.1945477	521.65987	286.3413486	635.1350162	581.6393385	387.9615751	3908.09958	536.2488895	802.7299635
M200.1077T181.9	200.1076908	181.8904336	1344.901004	345.8098256	65.97143471	2975.197954	380.1583721	1312.348572	5279.934678	145.6474921	131.3408537	273.4144249	3267.724092	2310.787228	3904.095355	96.5153585	279.6335832	474.3237806	44.08578393	2017.83214	47.28208514	66.19933151	373.0621369	146.6845697	67.36338254	276.0533641	169.2980096	126.88951	2868.337509	363.7547919	3312.653425	332.3640387	1132.052232	112.4897041	507.1876482	1315.171739	862.0194172	452.1844095	55.62324505	33.69285003	1369.264527	2814.865576	2035.659083	1840.725592	4815.866251	791.8868091	1405.629651	152.0679626	3094.970704
M200.129T104.4	200.1290236	104.3790877	858.2625634	537.7876175	1433.19743	1032.626528	2169.380631	1269.189536	1603.441477	338.5037526	728.2420343	1738.318502	391.8670251	346.3423095	1020.733736	2624.863747	2126.715977	3735.878963	783.7386877	4042.110044	1688.328527	553.157269	1309.170479	1116.966114	914.9745793	467.0790436	1855.29367	1282.693231	3702.891235	269.2535937	197.4679573	241.6471026	2596.969161	530.6858187	6168.912925	217.5200824	1936.667466	669.0909675	328.04371	245.5692735	443.7280533	1583.19332	447.153773	1046.918964	547.3945992	1415.46025	550.907267	2358.932139	2542.508692
M200.1288T247.2	200.128753	247.1768798	31.92120199	35.41827504	64.09972364	3.965140726	36.61937431	28.42660391	45.70781617	57.51433614	49.42556084	85.28898062	73.8218388	76.49679849	15.62769403	68.33773716	111.7691737	50.10122293	59.07275782	76.79562787	27.61648316	60.2838114	38.75700076	30.13540322	70.49887206	199.3554526	118.9853783	108.0125921	120.7522771	31.64406089	24.25954726	161.3202069	59.17071428	196.8667761	245.8295755	71.13168487	14.95930686	60.42060194	217.9820557	56.97892862	75.37842237	72.65345593	112.5096255	23.59361458	31.62740211	94.37871818	376.804598	106.8044821	33.17892706
M200.9853T2.4	200.9852749	2.35242518	132.6034768	403.3717556	172.5043486	43.2125072	109.5199167	212.9559674	56.39836452	172.0775773	246.3181133	301.9570291	209.6496843	69.03646906	411.1522241	331.3133943	153.8370103	114.8846727	630.5583722	179.1998231	349.6851638	103.3487432	257.2981011	264.4533075	74.34333236	110.3394564	195.4619439	197.6460246	264.1280191	127.3506684	238.3453669	741.7526676	279.7571853	254.4099739	1762.342591	520.8491877	136.1907693	238.2954989	180.3648765	131.1585719	587.48599	304.7085628	305.4336795	115.3178939	278.4279932	890.7986014	350.9015248	412.8223341	78.70472946
M201.0341T130	201.0341406	130.0181166	234.0252082	142.1739125	151.3540131	372.7440871	111.6051178	315.2255702	247.9155862	38.71726071	439.5188837	244.5805156	108.3212964	259.6771184	41.83223065	423.6822332	344.6194777	228.2915195	272.2220573	270.4912468	115.3628415	68.59277231	131.5316577	265.0035236	403.0349205	232.0995281	624.4847418	513.7662244	246.1715651	130.3817598	81.50459973	132.7623602	202.6528516	528.7959133	400.2966434	7.726284317	30.77046025	437.3219384	265.1830666	159.5403268	151.0201257	95.96940314	201.6977794	257.948686	20.71503786	54.77281455	33.09360824	306.8405211	208.7740252
M201.0552T307.8	201.0551545	307.8090355	1959.089384	921.8340738	207.8741169	303.8690442	250.3652202	570.5028792	978.2205332	872.8406923	1470.442848	7836.584884	442.9852255	265.3021311	1426.170521	5090.813384	4469.950428	1749.276848	419.2710824	168.6286461	3784.92955	638.3292137	119.8122682	1580.670098	322.7597301	1216.942297	993.5667952	1829.064975	1128.497313	4529.442645	2906.267428	419.944633	437.3271087	1458.001756	528.3600973	2878.696684	179.9909348	1975.715251	160.1994389	887.0899877	405.9278472	207.5362308	984.5303249	1031.604234	1284.808498	890.5900406	511.792058	390.0033115	2431.081019
M201.0579T150.6	201.0579314	150.6331673	71.48790448	150.1726981	178.421618	120.8223444	120.2311283	47.08526948	78.80584725	79.66220248	75.72639676	101.0512554	134.6721096	172.5689004	43.78452094	182.2456288	47.50522326	95.87298154	118.9262694	74.59824343	64.00478581	80.63233255	69.42397778	151.6001352	78.47457439	79.19376718	91.99326438	52.48564279	213.0614616	77.76135112	134.824753	85.69269185	35.10422671	106.7002676	205.3732722	111.1321313	48.74137551	92.25184759	190.6282186	386.7872219	95.35336333	90.2929259	250.8515188	97.74209574	42.28523376	171.9306934	135.3257842	199.2516938	24.28238266
M201.1122T182.2	201.1121948	182.2156128	289.7991894	242.5785931	618.9885756	98.28415116	91.18462671	271.1333147	833.4041467	146.2592269	280.6788847	416.6256756	159.4439111	420.2948484	647.8593145	212.4078683	255.8597644	117.3056913	223.5667263	554.3165056	190.1554901	361.5356498	88.00288753	273.5690268	385.9536063	158.0195047	165.3593807	115.6819527	2997.696824	129.8838246	565.2312694	195.3231963	225.3086156	187.9957757	187.8738003	308.8968969	184.5922178	510.2249505	105.9369644	71.35216438	319.3988277	548.9153848	438.1312728	381.2538474	901.8182124	240.5923837	281.022844	109.2984146	501.5941258
M201.1237T174.8	201.1236593	174.7840377	62.53851393	231.3238745	262.7025585	79.98346051	99.27158262	99.65446072	192.681104	66.90359478	123.4231806	242.4868132	276.6890557	83.36006136	76.18428027	166.1784982	188.62738	71.98867934	220.6946839	132.5418892	1029.39929	323.3958021	48.39710473	333.975145	127.6140837	130.3824784	126.6818403	114.6291936	124.248699	102.5845909	435.9492333	99.8582351	58.79334304	210.707902	203.6924988	79.30138456	54.93055757	470.3944953	208.4908719	91.29074491	88.50050279	100.2108615	154.1102701	208.8826514	67.07543915	236.5956436	49.02214376	104.2881135	162.9355484
M202.0537T47	202.0537139	46.97075273	1707.686567	566.7909257	948.4598568	5043.491769	374.6654233	470.3653093	2543.309345	1239.919107	688.9466284	928.993276	1394.39762	420.4505385	460.9156184	1200.86022	1844.238638	416.9844237	23062.84597	814.9760813	2007.696677	3505.360422	12322.55043	2025.273032	2284.999051	734.2135676	5948.218842	289.9253077	1038.823089	932.6412073	1768.066848	781.9535203	371.2971361	443.777468	1721.363199	602.9414609	1269.85857	2210.340359	937.8035126	257.1888723	598.7848237	897.7792841	1857.970318	586.978234	998.8973187	1628.374937	202.8383205	2844.476596	1486.158007
M202.0879T163.7	202.0878671	163.7283801	245.3755565	296.8304869	405.6320824	404.9537119	370.1371294	187.7998506	265.4467646	309.6855724	290.0746279	336.3036352	197.7627427	153.9388819	164.0258572	361.0770881	296.9944835	355.4004157	542.2065709	390.4769404	50.24794891	284.7676609	214.9510024	307.2130204	211.3507083	248.1570334	255.7876932	182.5163519	264.666483	305.4001328	174.8195632	362.846324	191.1354373	283.1469439	285.9408613	296.3353411	211.1908146	177.1902956	282.2916738	303.4893712	547.0820318	379.9089092	217.2263915	359.502203	344.5417131	331.8371424	266.0012823	619.0256195	278.1329622
M202.1083T179.9	202.1082973	179.8542359	79.89886102	1420.353292	81.03888051	82.35181722	151.8040978	159.4550934	191.7134197	89.18790436	111.7970784	130.8063576	109.8879643	132.7623645	181.7089394	220.284729	40.94167914	125.7136905	908.9254742	216.8698415	60.37742341	93.01453664	333.1102469	279.7494732	160.7744811	242.0455762	182.3239234	165.5256587	499.3098779	119.4887422	294.7394902	132.778457	118.1959846	116.8758242	300.9412276	76.04318144	32.51476911	192.5290436	74.87878875	51.1866235	342.1151698	110.0774313	220.9544441	223.5440405	110.2817512	139.8582897	296.2102197	40.82114628	139.7083323
M202.1195T38.1	202.1195134	38.10743662	18158.67796	7791.276646	2779.334369	9281.213012	2067.358712	3188.618498	8778.210697	3782.812696	10324.74409	4483.620544	4028.613065	841.2218296	1497.556426	4954.985168	8032.776768	2068.699696	9235.981514	3262.432132	5101.008439	13615.14661	12028.79925	8499.36165	7944.117108	3172.311378	6727.568346	34231.65119	2862.628458	4802.583038	5957.696916	3559.335545	1443.781492	13612.08376	2583.376618	2479.388551	5057.959069	8509.852643	4225.855858	877.1207385	2451.656514	2649.699962	3129.879896	2662.396315	4065.825164	3392.245776	3594.75457	6770.277841	6737.191973
M202.4071T53.5	202.4070751	53.52815766	2088.546108	5210.713597	1466.443607	1309.22036	3676.223696	3521.619304	2041.857055	2416.14337	4130.631148	722.4999472	1287.036452	1528.107749	4512.199472	5703.397826	2459.413813	2909.513036	1397.959702	2941.650879	116.0846173	1955.553925	936.5447509	2268.406855	889.1603104	1376.385042	2218.614484	1148.126123	2963.429711	1999.91461	5534.505539	1835.849689	2951.165243	1450.724221	1662.500742	3854.879961	2148.035408	2178.202497	821.6428532	886.5956577	2798.510234	3123.56769	8647.121583	2622.088691	3395.511121	5623.723411	3507.410491	1032.995056	1762.163694
M203.0351T65.4	203.0350978	65.38596726	460.2045762	292.8518825	273.9259994	361.0445209	306.5081184	287.1683394	136.7118168	233.7397205	542.5103389	545.2148169	418.8544028	131.7177042	375.7774362	640.0962852	297.0782223	300.4380614	678.54593	528.7375835	252.6646519	265.7782335	82.24612804	489.0096523	399.1211122	273.0246859	402.6300664	1347.988004	549.9612147	379.4310687	188.5929637	394.1507009	100.2667187	1257.233064	924.9114836	244.2496744	76.22803084	651.0317256	585.5883425	198.5452372	390.8958117	603.5710355	629.3204506	307.258542	184.5929703	442.1977267	220.2321052	998.7416	54.0835789
M203.0456T27.8	203.0455739	27.84319074	1099.134342	1299.477046	1906.084406	564.8563399	1579.388978	1300.640485	1044.872892	1007.849683	880.0461545	3221.283818	3016.03908	2952.029744	2274.290256	2830.169326	1263.416164	1048.117516	1122.630881	2538.173804	1753.468637	2081.470101	361.5751049	2803.058159	2079.306308	1950.907624	1584.862068	1376.903382	3078.509729	1549.185494	1604.257226	2528.224859	976.9808506	2882.161719	543.2959033	724.4848187	659.0439201	1862.46488	3044.770588	625.1001481	882.624159	2389.642097	3910.483521	1486.230104	998.1328632	1706.551797	1171.582296	1119.136246	622.360309
M203.0708T247.8	203.0708446	247.7666256	652.5752882	894.5426112	221.1764569	502.5101324	231.4987875	266.0150374	372.6117435	289.0008581	319.6101729	541.2584	186.0098781	137.3875936	368.3378082	1351.799877	597.2044762	303.5718409	689.62452	251.534347	1045.881667	225.054133	201.2888411	472.1927425	302.1109386	256.7676827	276.274464	686.1524093	487.8197666	1413.198775	505.7810872	212.9101991	562.149384	540.2639912	600.162843	553.2565163	148.8753956	284.3190243	308.1658445	775.4453206	320.0632247	244.304589	315.7527526	333.0620793	436.6321565	297.8780435	377.2308428	243.7185562	438.7628053
M203.0815T168.5	203.0815443	168.5449319	1175.502418	280.9266709	290.9412632	2703.144532	166.4639886	385.3099132	564.1882008	494.2327721	430.5046946	1877.726499	515.1188279	545.1308511	903.1258792	441.7070957	644.7497777	386.0477984	794.1661514	835.6477257	1212.670182	875.2063858	664.3548901	561.0294797	1770.975826	159.8475526	707.1520237	477.1460643	540.3890999	289.1545091	244.3989972	509.5372528	555.10078	294.9191972	540.8039519	772.6320984	468.0888833	594.2687634	349.7355941	1096.316303	288.0940167	217.4860466	441.4756137	809.5749861	1537.77084	579.9652711	577.5000754	158.9657973	513.4400965
M203.0821T0.5	203.0821101	0.472720998	6571.109873	3778.468798	1888.443335	6247.260404	1507.968627	4240.126181	5329.648461	2953.725969	3178.500513	2803.352224	4391.218401	6645.09074	2982.384539	3147.684669	3303.913472	2416.662366	2783.267679	4954.336715	6075.019127	2432.071425	5107.633678	5223.268748	5413.084605	3023.204942	4425.176481	490.76324	2156.155994	2837.156422	4711.32514	4533.219311	6103.701993	5382.214621	5340.721843	3383.38969	2852.977939	4728.057291	1874.197511	12266.44305	2061.494422	1517.940992	1450.071139	3363.402251	3093.188461	3500.998659	3617.619166	3254.076298	5919.109286
M203.1072T235.8	203.1072386	235.7672983	139.0299385	95.11999691	70.12832706	695.7944147	318.3144517	91.29361193	126.8081866	602.2888232	69.82650715	174.6363721	150.6741593	73.23439106	7989.736012	290.7969107	141.5223539	97.73033497	163.3984518	80.73837033	267.0050774	93.48393613	90.97523222	48.02981102	129.9566549	90.0108965	119.9550285	119.0847569	872.0864604	161.4404703	125.1880512	59.12959808	3433.181653	79.74880119	71.85094017	47.79207066	13054.72954	240.6737686	106.1989214	356.4844631	187.013241	273.0825562	216.8534277	112.943629	169.4001637	74.8264627	94.33094157	228.597815	219.6419829
M203.1109T275.1	203.1109125	275.1041253	2960.835147	4857.353093	2957.889059	9120.884574	9475.71263	2842.400017	6044.302778	2653.880276	4379.679273	3245.587362	5794.561478	1579.283627	5910.82718	3947.847898	3916.883222	6647.604489	5104.207285	4602.652597	4833.560513	1681.630161	706.9871851	3435.874839	2563.50992	6257.615095	3231.518241	7985.682232	2735.733463	3929.181751	6249.96526	3232.749876	3322.459804	6193.454855	6613.771687	3594.657352	2339.767315	2170.971889	4352.661539	2574.65772	2833.913626	1436.416341	1987.74139	4143.056759	4536.416988	3677.573347	5834.794857	3707.919457	6874.891014
M204.0493T133.2	204.0493433	133.1775606	367.5990471	2128.545827	247.8741449	233.3085072	307.4739981	316.5301922	140.5322082	414.2859084	2040.699913	1374.574478	637.0087589	771.5389611	478.8277775	904.6987633	58.44793451	159.2449261	241.1856024	231.2968736	394.416316	1432.79946	106.4431245	243.0304307	1038.390255	1818.559043	478.0241201	633.5984553	1501.156883	209.2170455	219.8532393	177.0063195	141.8543628	780.8439315	1162.491883	2039.84635	144.1679841	860.0094001	352.4350341	577.1609789	948.0092813	855.7479801	3542.387658	69.83271452	369.0778563	1056.307194	426.3056873	745.4335117	375.1511301
M204.0523T63.5	204.0522737	63.45489817	493.7307132	752.299497	393.0960971	1826.004508	370.9666902	980.9674415	908.284863	878.7486143	534.8173683	692.4405422	778.6056456	1295.525737	608.0878952	1050.928925	664.3229911	452.6392936	605.623465	1049.770677	1517.878708	662.1382247	4652.291363	1285.460797	1088.91393	620.4241101	1705.866287	1448.396384	519.8854311	559.7569129	1170.11427	574.7748441	1307.240556	836.5479108	1429.391301	568.0269606	488.5682127	2042.108808	608.4594637	1005.997274	492.870182	333.4895877	443.4276771	637.1653073	623.1336672	939.8445205	131.5436933	888.6878293	1034.123069
M204.0638T44	204.0637553	44.03250544	2668.811608	672.0318984	798.6171751	1734.599868	841.0092323	612.2857484	400.3797674	1125.409191	1370.114578	3297.514812	1543.279099	738.1367937	1326.324452	1922.93971	655.4578093	966.9267754	1333.920926	2652.36166	1545.15946	1210.99509	3835.837189	2644.665733	3200.137309	4034.799076	1362.675932	5053.197984	1000.209359	910.8949036	556.2045086	2642.290624	409.7420705	5132.600137	2372.700757	876.7686172	1333.085796	1413.336194	3800.722044	5181.04011	984.9487601	1440.346782	1800.882139	1421.176698	628.5645258	3210.993562	1010.759936	1800.429856	2257.673289
M204.0639T109	204.0639275	108.9729225	145.5549291	105.0664829	114.3141751	221.103278	103.7876866	633.5148851	181.578931	49.32956541	285.4850912	108.7558196	893.1761826	13724.73245	157.5107547	134.6809656	92.88750335	25.37283029	364.6739876	124.4250473	418.7239339	182.4572069	1322.114641	145.1840895	1657.57124	2545.022994	1207.997198	1295.572472	178.1839011	485.1379527	209.8571235	441.0930504	51.85158166	100.9651735	511.729878	47.0689351	3231.196037	369.1823197	218.0396035	1104.193253	165.9053687	1561.114985	707.2928095	79.51452013	183.0771061	106.6221108	367.6446561	234.3611282	467.2057762
M204.064T71.6	204.0639788	71.63465894	447.5718962	3996.664236	122.3173063	279.7508728	2434.915126	1275.957425	371.8550807	147.0939023	2579.359179	492.26246	140.0904379	253.3507264	5889.953845	1089.032548	385.5968344	957.5960294	273.7279679	477.3115789	425.4850104	656.8539879	377.2987707	575.3493929	914.2662553	496.6917917	438.8464912	208.6028542	2307.939596	161.1031849	1937.528613	383.5710009	4037.112424	293.2890701	3230.963854	1670.846017	433.7220702	627.0097246	109.5177966	297.4679061	1321.663983	3178.364047	1522.270386	441.1535904	2984.475846	1248.139903	2407.307561	238.3305588	827.9799868
M204.0797T62.2	204.0797224	62.22069934	1377.411251	741.506116	374.6127304	591.2086899	346.7646055	966.3042677	753.7451489	944.8707271	624.8773816	647.5813118	789.5068328	1151.056988	619.0067612	1057.063067	717.9805825	438.2947336	646.0932392	1133.254683	1019.308436	606.5802772	4772.789874	1303.816527	1188.848848	576.642463	1705.866287	1466.004667	539.6319609	250.4777948	644.7866972	593.1018941	1313.722982	805.9090789	873.6956186	538.1856078	488.5682127	1957.667868	621.4065551	1079.000633	465.0682602	288.5082811	405.7278574	634.9589534	614.6964521	912.214946	118.6175886	930.2670822	1035.651246
M204.0871T318.4	204.0871363	318.4476072	1494.84647	1473.217699	375.0178219	3620.131145	995.8877574	5364.833827	2703.267115	1908.803306	3975.524812	3913.118096	714.8799697	748.6755948	1851.812762	1523.48568	932.3036441	1742.562718	445.0428283	2438.248772	3444.932882	1621.042425	486.7238675	2912.64541	753.9783662	1744.68797	16758.03915	2023.998905	596.4459469	1557.80525	1731.506379	2131.667504	951.7301905	1211.464698	574.0732403	1264.889359	787.1797639	609.5000526	788.4765129	669.5077448	666.7220121	2269.144456	1535.906278	875.7170171	2173.444816	820.8462337	1203.573222	2935.08929	1502.597454
M204.0866T94.9	204.0865516	94.86195148	400.0383783	264.9831761	137.0972596	126.9716669	138.842105	606.8310112	267.1841164	595.6104755	353.4263452	717.6648428	810.0137429	1625.388499	484.6433291	488.0747933	576.6576971	173.5079504	376.4102136	244.8322276	421.1195875	1536.918237	837.8842908	274.8858945	1527.399798	817.5427593	722.9098236	139.0253103	360.8477781	550.1334049	213.6303266	471.5033721	216.5878656	475.3634015	499.3399415	92.35536989	683.73058	644.6591516	239.3622801	960.816805	285.9974939	225.5711808	349.159111	133.0311413	212.3610933	540.2070189	155.4534896	2904.238561	575.9673826
M204.0876T135.5	204.0875592	135.544502	431.6356788	399.6433009	58.60533303	180.2709534	264.263437	87.85374744	103.6009123	464.7968116	190.8525036	1332.105375	447.0315389	648.4632532	154.606278	768.5662995	77.4262373	114.1866974	72.68040021	124.1939952	311.7679621	528.4059556	94.3314346	1893.211266	901.8892208	1667.284639	165.4320171	364.2100571	1263.960316	151.7822238	129.0382654	116.1370948	61.4118268	742.540612	154.2101345	267.0317045	98.62593212	803.8569205	316.9855276	95.57983313	803.0859639	700.2631195	584.0914188	34.44654145	459.5534269	282.5334856	155.5079967	1076.731252	96.46596314
M204.1232T28.3	204.1231901	28.30564407	29111.57454	32821.79959	22650.23176	7334.651908	2761.679331	49540.63519	11387.09641	10965.02841	48486.64213	28305.63171	51263.13156	4750.565995	6126.659373	16275.00131	29961.56706	26481.63385	17590.17548	4756.882593	7623.650393	10614.10098	33694.03406	24849.75946	11554.17259	64499.20195	24053.13836	12205.37851	9409.140685	27754.00981	41840.92666	10442.14403	4592.243678	47843.02153	27979.92596	4738.54142	3222.41809	63841.27168	46585.17974	87609.31142	5210.915734	6059.14067	21956.01079	6657.275954	11963.00279	37132.37397	21204.05616	9567.674753	38224.66285
M204.1251T32.2	204.1250884	32.18089594	26406.85768	18006.83277	10508.74737	6698.08112	1001.750805	26291.78975	716.7768014	6624.742234	2456.269211	1312.863304	27832.64391	2265.2656	8972.181148	6188.586174	22181.02818	13659.34313	10158.43429	6830.690083	3153.890187	3823.333004	20545.63244	13412.37475	5790.579722	105417.5738	10845.12595	18406.93511	9774.891695	26471.68181	37204.68931	5071.21323	1924.161389	3608.394181	14437.14766	2280.263587	1324.884698	32883.06525	92671.02057	36622.98737	1922.945285	2051.356041	19378.29552	3044.800936	6305.321838	21294.22931	17502.10209	5187.260219	18259.22781
M204.1346T48.4	204.1345526	48.36620651	5707.067585	2380.826506	1342.517424	785.3181468	763.3426621	1522.788456	1570.775115	977.7376225	2111.95899	1778.441342	1504.651213	1115.551067	554.7484827	1889.85987	1820.514256	215.7103616	5073.104265	2852.081826	2200.365737	4696.377528	4765.37412	1746.820619	4781.929644	2055.260438	2150.62519	7117.071389	1151.93547	2245.11224	2981.815892	2912.320966	484.3678678	2349.689424	1974.888271	952.4703004	2695.97851	2457.427132	2261.370976	2569.728417	897.8646835	1453.618276	1080.62825	1424.42942	1265.844366	2032.943349	2177.821783	1528.642638	1356.897384
M204.2734T31.5	204.2733948	31.52535951	920.8323331	1247.071727	466.4327922	186.9563659	69.83511661	1616.894574	703.835379	293.3028988	1877.441389	2213.727048	2126.261899	140.0029419	413.5828781	393.1307547	794.5988022	975.4079599	567.9615714	290.0061701	159.7735979	224.4675568	913.8733345	898.3396754	299.8890446	3796.281754	436.1460904	643.9525119	417.8674695	1512.814456	2296.704397	222.0267141	97.33308321	3110.968242	930.7073476	142.2155755	123.5229397	3226.608634	3100.19177	2048.126205	114.5281306	138.2496693	1034.943908	111.1270005	271.4900296	1324.791677	1466.943284	253.7261441	1473.603531
M205.0445T69.8	205.0445208	69.8206475	2929.282509	205.2061743	857.451701	369.8943539	226.6532081	337.4147319	488.5506798	33.02663182	83.75347356	481.7656695	85.20764424	53.12483085	2280.267083	172.0757166	1627.877394	1423.531593	29.75898817	1143.615232	3612.565754	201.7373911	67.07799116	833.052386	131.3168266	109.9953997	670.0509682	153.9467908	899.6743896	1196.790657	1588.655888	246.0985808	2718.077823	182.3805173	1915.902679	738.3648751	54.43930818	2147.744099	104.8435172	108.0193074	638.833967	1841.158127	199.6365161	259.3194578	2995.936449	909.9205124	3752.320306	178.2617495	1542.673912
M205.0531T70	205.0531065	69.95295982	524.1489495	1176.394268	1308.364678	1506.778624	249.7018319	852.1551477	162.5351676	744.3638747	1003.811952	952.8468738	2157.957136	764.1178192	1.122374462	1275.951245	320.7079318	428.1467715	834.2962688	606.8516179	11.77376965	459.8661197	226.2197334	219.5455568	1242.954419	1963.650427	251.1418332	4837.499513	478.3297433	323.6197795	0	449.5006822	512.6160473	2520.113178	451.8107246	151.6589774	408.1691065	219.6431534	1124.452214	1576.544001	214.3015245	63.01231445	388.9325506	259.2925788	4.998983813	468.4451643	40.85199728	4335.602493	75.56132159
M205.0985T128.9	205.0984676	128.8563002	13626.50272	7076.590853	4094.224701	12597.04221	1028.35083	7033.777298	5636.934727	5950.173918	7770.82939	16900.60887	2703.29068	2167.866299	10694.85605	4588.750374	6906.720844	9268.300123	1837.414352	7034.47635	16371.62914	2603.72506	5236.587066	13086.1284	9840.755465	4740.060368	11446.92712	34503.53015	1533.762448	5588.26685	9466.359229	3548.940569	8704.560432	7537.570603	27474.30611	10113.22807	5021.116568	6145.468532	4751.343078	5341.287984	3752.160024	2189.361232	3791.29908	2423.831064	5593.824963	5189.501156	4478.850766	8596.921357	8071.634499
M205.1227T267.5	205.1227126	267.4933663	377.9530738	479.2931024	420.6971828	619.8242915	464.0572478	392.5627844	412.5877756	333.3539036	218.6219813	416.552377	541.1484744	302.6933155	37669.05759	599.0891584	213.0242528	252.7977674	2029.546692	339.5140506	1586.706432	307.5537008	326.7035197	414.2880061	314.219631	667.7361733	547.4772262	302.0913981	9018.150753	375.4052073	607.0192761	240.7620209	36348.14265	465.6503273	221.7394247	448.0018665	60816.91711	909.9260238	256.3037769	316.8938435	430.1654253	616.0157668	848.8550079	560.2263524	379.463445	238.9060645	360.8675266	421.9314389	491.0178553
M205.1228T302.9	205.1228403	302.863571	245.5746907	244.7077704	268.025631	374.401832	392.4622908	308.8950625	414.4421863	170.9293991	145.5162957	409.3084431	292.2404759	196.198243	93449.40476	464.5050566	162.9820686	221.4131402	173.1799581	180.526169	1580.052062	240.3285092	135.8912363	320.9026778	217.3022415	277.7747616	338.1287735	298.7587893	24365.2896	193.9259782	225.9712929	186.7756396	619.3118091	627.2653374	203.7105064	241.3061918	47167.68446	787.8084478	245.4151781	216.0974856	194.9921542	279.0105835	346.4892636	192.9246038	302.0660383	178.2408198	305.2108598	320.0076137	352.8586998
M205.1276T30.2	205.1276233	30.18025376	3250.249694	2188.584346	1251.477143	488.1220787	236.3036726	3095.317033	2747.519743	959.9815938	6427.749962	3823.727612	3203.089296	238.8888328	981.3786365	961.0358627	3187.780297	1591.332166	1207.470824	1019.076151	980.4615319	482.4188231	2166.584738	1543.524635	1568.052223	8615.802546	1267.277297	2232.411254	882.7313614	3298.676411	5381.952293	693.4570718	234.3732693	9677.635053	1844.554848	703.0948495	205.7225957	3888.202232	6274.274226	5130.922802	244.0557411	253.6102463	2545.273296	343.4401477	691.6811843	2696.507228	2106.370364	721.2102945	2227.449827
M205.5228T130.6	205.5227662	130.5741744	275.4758298	339.8078639	3053.747039	407.3193875	136.8339025	294.1999127	354.8658979	351.1706336	437.2908518	782.4179172	114.0249292	77.46083603	515.5986092	155.2119701	363.9205864	368.3514385	591.4982146	1075.878012	803.0465451	47.89542929	372.4131988	2219.594275	500.4079928	199.1123536	501.5168118	537.5489063	79.52407648	1784.495292	1319.050068	224.4789579	642.7674819	333.1059266	711.4949693	413.4952809	586.5544244	166.8311641	2098.005218	1500.571592	158.1551473	65.9130737	156.6462085	563.6045194	154.5275331	402.9026131	191.2779708	285.6947494	284.0112434
M206.0438T127.5	206.0438124	127.467714	3159.507396	2700.597765	2511.910781	9292.67952	762.6088596	5565.298354	1501.363339	4197.184576	4135.054734	4907.352519	1944.677521	272.1810076	2867.801675	1568.817938	1497.663207	3827.826988	5222.169901	4551.788482	4612.521475	227.5024646	4192.415037	1706.500859	3171.499125	2488.759675	4717.382498	2107.187959	2016.22667	2580.966874	1103.418907	1077.997766	1046.541464	5108.689257	1659.373946	3031.555261	956.8773033	6010.033491	682.0460201	2270.305103	1854.400065	590.468108	1511.238569	3226.954502	3354.318962	4719.468898	1928.556125	2870.301697	3045.271134
M206.0797T196.6	206.0797287	196.6476358	502.3403925	968.084982	110.0588533	223.3276146	401.0690562	1518.707883	310.9704419	232.591908	546.0924096	429.2414619	245.3734604	579.7951285	2562.183098	140.5353562	346.3256717	121.137583	7280.318399	469.587056	231.9559589	348.3357203	2380.329808	408.6620011	185.5814355	330.3651791	124.8078065	62.63199011	1611.485261	160.5679431	88.96115074	1232.188378	5446.339882	137.8977804	3683.641382	86.82638979	255.1647576	579.2825537	52.92575803	37.18273016	1669.418256	4694.507428	1191.363027	1646.352433	4802.208685	118.4582568	1040.377669	385.8043903	1339.09322
M206.0823T91.1	206.0822981	91.08788087	166.7932941	55.72837184	48.30958729	195.0195654	83.10458096	168.3009501	414.1588973	23.96475372	5.68735024	25.77502407	50.30738734	24.16219048	126.6757917	59.70743279	1.343574238	4.992350583	11.53800064	139.5162858	402.7112672	171.2544466	14.66958809	0	16.30302839	27.5404101	28.32603976	95.85778863	100.9590818	99.67413295	84.1753211	13.10854556	200.6397942	17.54557709	6.19564025	3.015419685	0	483.7861217	14.54353969	24.86676319	115.6915808	234.7658999	44.93918454	372.9641605	89.06702561	103.6088653	22.2178627	64.02467884	461.0541703
M206.1021T28.8	206.1020733	28.80227057	1660.052119	1026.803114	550.2271315	1436.187621	198.3017325	782.6778688	2008.356661	715.6129399	1110.791588	2557.483289	545.3215773	360.9263516	1411.524811	596.14151	857.8651257	808.5445895	238.5607229	932.6754565	2266.284344	742.2219826	639.6240781	1814.657292	1273.891853	597.1080925	1393.780379	5487.473133	356.4928097	677.0258337	1493.657644	555.5023175	1374.128748	989.1374592	3822.681921	812.2240516	659.493682	872.6657253	657.2162876	792.6213766	505.9198106	667.1461919	566.284712	396.3613028	566.8879336	699.5368988	501.0187047	966.925717	1145.518369
M207.027T187.4	207.027024	187.4011479	806.7861017	564.3922726	58.89875451	13.88092965	325.8684803	210.4894739	2434.840236	919.5701452	395.5496245	222.7924302	577.6085757	118.7146009	681.2305267	3952.70753	186.3988951	273.3137124	295.9181659	350.1521496	53.09521888	1975.255546	247.4195021	91.28315736	854.5288234	257.8738691	293.6423927	49.50148937	472.8185611	528.1905852	2326.12609	62.19321679	29444.44157	101.8725158	58.47389692	311.6580393	411.102645	1183.661422	82.14360235	257.9922361	278.9281021	1304.567968	1069.069396	565.5803748	761.0317833	372.027903	93.17560158	84.70430311	610.3049796
M207.0281T154.4	207.0280946	154.3808032	2394.564086	1342.732615	1787.433952	972.1171703	664.5712522	1247.066646	1208.987849	1124.383128	1261.186388	1995.269067	2047.394107	1349.800069	1289.906185	2831.19766	1765.690679	1916.22036	4349.871412	2951.701108	690.6924098	881.4978572	1001.627077	1392.513958	1730.480743	2787.616629	1444.592855	5417.270024	2513.797688	3002.292558	988.4858501	2058.322614	1318.063463	3145.976882	1678.127181	1052.717576	414.013636	1403.605463	2109.623959	1288.777742	974.0747052	1519.62272	1096.553742	1321.227265	1452.99988	1347.975556	1607.150573	1842.389276	1781.395353
M207.0254T106	207.0253536	106.0310352	2200.473279	67.8523434	142.6905481	95.9088032	100.4656255	342.8560435	68.61635184	596.2943231	105.6888447	375.8579337	86.3166208	55.79875458	1253.45908	163.0502005	179.7091491	169.5257741	132.283546	131.718523	35.27454835	146.9750146	21.97046802	1229.853247	1547.340612	90.02408182	69.60846419	115.367978	2175.40503	711.477192	50.3833646	75.45213976	1385.02453	103.0106642	33.8397615	204.0532907	508.3170782	437.268398	97.15039669	3553.501371	53.14972392	223.0655178	466.2821224	106.7244477	69.37824059	1605.586737	159.3716373	355.4611512	213.0617192
M207.0499T128	207.0499479	128.0196917	747.594491	1164.557621	338.9873525	1140.48068	724.3184557	1490.229612	619.2784406	518.0244238	484.8273338	514.0211019	2018.480704	385.7715857	928.1577714	584.5628216	101.2501015	532.8850872	595.5295184	554.5673199	1434.424201	246.7796634	507.5241003	801.0092594	730.457094	769.9843778	534.4292002	1624.157612	823.1902514	624.9793475	392.9537659	3644.490083	1470.232608	568.1877242	3002.094514	319.1986956	2099.271387	2643.529756	823.7265733	297.3403054	831.0934498	1618.080141	475.0299485	529.0337574	1677.078783	579.7865432	937.090938	2604.372638	929.0092462
M207.0647T146.1	207.0646738	146.100228	273.9382574	243.3362312	151.3103016	774.0799509	133.1525622	246.9455725	446.4291332	730.6613814	326.8187294	346.0687044	280.9008347	153.74934	273.0673118	303.75076	157.9340164	352.3084771	280.3117278	192.7188447	469.4439028	76.46793569	99.60529645	181.6516741	8354.345936	386.1537007	431.4627732	353.5085846	331.5524006	176.468922	468.6660513	156.0356068	296.6692035	277.4730575	256.7909825	167.5510372	121.029973	356.1494426	308.1019782	226.6347484	446.6789369	216.3943119	286.7663218	435.6884056	391.3166918	245.0099328	267.6636753	314.2543101	272.9284861
M207.1023T291.1	207.1023007	291.1182826	778.1135532	1581.047858	589.8538888	523.6730398	386.2282308	1111.758178	1075.103524	619.437326	1003.398993	792.811602	943.5148844	709.1264035	858.5247662	788.6654881	1172.8045	801.1692516	916.5185706	960.6380488	1169.509572	1220.724323	684.6960485	591.7145654	687.0643921	593.295537	814.1407194	911.4422904	774.2403024	781.7266214	504.1049155	943.834641	755.2724798	855.8599107	982.3364843	834.4727108	508.2668431	1620.562581	631.9649873	676.3968469	1334.072863	624.4500171	763.8481153	2321.485374	1293.666777	313.6629675	1204.32571	608.0880447	779.2763456
M207.1109T118.7	207.1108781	118.7268712	18003.60049	52422.25485	39943.52124	430.3486059	36983.77911	39085.6814	12882.48584	19564.12781	65320.41478	59955.43456	73567.39904	47596.69644	21302.91153	52559.68234	30783.4406	43406.87079	23754.89596	45981.22048	60245.76489	34362.15208	29342.88037	64607.54979	38416.63621	70847.85298	76305.67487	48119.34416	61951.71159	38571.42053	58066.73301	19705.77048	16377.11146	47630.07436	56803.29968	23293.50379	31486.2734	50320.12724	84849.04103	49156.47934	50185.4697	26743.53919	49326.21545	6190.144337	23520.15673	37284.58973	28425.96906	50196.04308	38223.79695
M207.1745T323.8	207.1744987	323.8107109	899.441778	618.1578389	1170.687007	760.8487567	999.2111915	866.2272947	739.297161	742.2527666	650.1837761	1275.210849	5913.661688	1221.959482	1366.292188	1501.065789	3912.725565	1420.682765	955.9060432	697.19678	1324.211442	1312.2096	1486.645763	745.5612475	2175.244134	1003.497832	1039.035308	1807.942704	1788.540661	619.5280676	631.5845277	629.3555759	488.4452797	760.1954872	309.457579	432.7271271	698.834335	1897.096143	666.6020997	833.3974096	1259.906719	1947.06619	1634.784794	556.2260652	2065.487128	715.3805519	1496.461447	1444.951811	1304.252706
M207.9834T186.6	207.9834464	186.6258478	575.0341912	981.4886696	368.0329208	49.13480813	336.9679067	799.5959658	176.3990374	789.8430156	261.6081439	1255.851705	1002.485209	690.3913004	302.0071786	768.9131276	253.0548047	395.9071666	477.726958	777.0004495	72.97605906	852.4776257	352.5035816	449.3855535	465.0148476	970.0998009	119.7651791	825.9106991	1049.053014	689.5932172	96.96499348	620.5005278	2914.679801	871.4890957	437.3732837	161.1604083	71.10435399	502.2068291	1133.542427	1066.933269	1237.603293	470.1511278	902.4069065	228.9527603	187.6547671	892.3211126	311.6197733	102.5885966	130.3898652
M207.9924T93.8	207.992379	93.76922022	654.4592748	481.7836106	256.1336229	578.1160189	850.2035711	1875.366062	415.7453596	241.4459925	1543.01887	308.8798917	656.5649309	33002.60906	1652.951805	720.6654293	156.0053667	106.3622142	106.4193853	1866.742474	1533.883552	472.0205407	22799.75554	241.5863876	355.9713846	2040.68035	307.4631946	53.35900513	4558.980481	2069.894961	1013.50807	162.2685985	809.7285093	170.0551464	148.7336572	178.8570723	7401.074756	5284.313484	599.5275522	3569.45104	2357.901119	5772.27172	1006.732188	1036.845083	993.3383993	1651.813257	446.717589	1020.878323	2210.312096
M208.0326T154.3	208.0325612	154.2633964	251.6625714	197.892854	178.9771731	27.11594797	140.8083038	119.8693447	75.97933305	128.342759	165.1360546	259.5187488	2245.256381	1020.750106	127.7300837	340.1318614	172.6037602	175.8443534	441.9165141	305.6388282	90.11373167	151.7514461	21474.99594	748.9329824	8635.571893	10729.24157	180.0299608	733.1431725	368.8868526	346.29341	94.47838409	173.1422563	107.6436779	427.9625724	185.9720991	72.31734486	10865.46538	334.3979798	329.8626235	1698.862939	142.7999526	2641.61423	450.1085563	89.66623294	131.0032062	95.46554943	158.6302788	206.3899937	176.665954
M208.0314T188.6	208.0313898	188.6447243	93.74868034	178.1553346	218.4601595	37.85516672	152.7603513	800.1100231	43.42980104	142.3953387	120.7843858	110.9914145	129.8858559	609.9856605	244.5508961	209.5098351	210.91151	89.2143304	317.8010428	625.3315115	56.37881824	85.75968366	229.0947913	138.8765083	378.2368233	1374.602163	97.00331062	85.78329203	226.5137578	542.1115677	211.254867	402.3384723	1631.769551	113.0478472	74.514262	328.111074	34.25304607	150.8273457	174.9887354	77.28732505	2034.548286	108.7520725	589.762792	151.9510741	115.5593901	255.7264956	220.7483272	74.62765248	51.54126571
M208.0435T93	208.0434556	92.96029013	651.3126783	453.5861663	257.0797012	839.3619474	843.5763299	1498.649059	460.2330738	216.3227956	1114.919384	308.1347323	11113.67327	52255.5944	1464.154582	691.7078661	231.4867962	98.25344819	104.869652	1718.208539	2012.93071	455.0923736	21627.06015	232.4402641	18455.23931	9037.052433	196.8907136	50.05372732	4112.728655	1842.175924	1511.780222	141.1379752	806.9932554	150.0983425	148.3534598	160.8594984	7957.68593	3754.781501	549.8608489	3225.189747	2113.134753	3446.733513	933.7980732	1285.433002	1211.583506	1495.676401	53.91255047	1031.465779	2129.506439
M208.0438T148.6	208.0437563	148.6489868	88.86203099	94.26261125	120.7591852	17.99525154	62.56962252	55.61749021	41.38896039	38.08862098	40.41846353	88.65483158	11325.89654	30325.65601	55.7243799	290.3959966	24.13361397	42.86675827	97.6496532	103.4605366	1938.590384	77.74589492	19830.38205	710.8000384	12497.61888	11316.52061	118.0694376	310.9549342	170.1282796	85.98521683	42.80079762	40.44669267	95.84316312	227.2398232	38.35199036	26.1722413	13387.62753	287.0317102	659.4641713	3183.93595	72.75959416	1791.781638	184.1669277	35.83867421	32.66217516	67.09967386	51.2376688	355.1650092	104.2315345
M208.0979T148	208.09794	148.002799	199.0873446	160.3337602	198.7221658	973.3285137	93.6894881	197.7293066	404.9265336	251.6581351	100.004032	665.2449796	212.7903285	358.2719325	182.5473689	171.9488793	305.3039371	89.41346258	220.9941369	182.8628478	385.1244973	108.0310869	344.8412339	194.8389455	1111.859556	105.2856999	184.5242753	200.1925613	320.6383985	124.7449126	287.6800102	89.94031028	263.8598867	81.48825082	778.3099414	93.61219059	204.4714265	229.3632723	87.72849241	118.6578371	182.5660768	276.1649478	242.5579226	349.0276622	350.8419561	225.8795812	144.4315684	2083.516912	487.0674778
M208.1139T118.6	208.1139473	118.6436478	2322.539443	7298.206731	4365.455086	249.2888517	3494.664429	4009.37001	2124.905071	2028.400513	7980.453562	7104.288607	7395.409737	6076.918493	3294.880912	6797.598843	4015.275087	5412.697474	2703.403758	5392.08471	6670.144043	4247.167959	4056.230928	6761.956257	4294.271338	8498.232944	8355.922667	5592.235747	6181.953566	4080.297963	6776.858739	2231.356903	1594.708873	5910.195641	6347.099882	2911.994844	3520.671046	5336.739723	10200.99117	4921.385531	5318.827632	3761.62496	4958.793989	1071.61315	2674.057607	4611.580414	3813.414607	6280.423902	5017.892579
M209.0098T1.4	209.009776	1.362821358	243.0018131	185.4615601	178.8723024	852.1444844	257.6276817	197.9336321	176.9298233	431.4276618	178.0175219	600.4457612	1233.025381	3028.97604	161.0120368	386.2003183	177.2168632	697.6364253	311.3455699	444.2688425	476.5389419	222.6739668	158.1886417	184.8227338	1927.428066	1268.196379	153.8832672	47.81361654	689.0475346	486.1008127	331.1088463	138.35286	174.5582327	216.9831999	191.0943788	280.1371617	1008.314056	551.5251747	113.8462344	513.4454657	337.2395024	951.6222735	592.9352279	277.4317537	230.4008679	404.6177405	87.04100201	701.0050375	341.4328226
M209.0435T126.8	209.0435154	126.7701345	437.337465	493.7763648	188.3383228	177.6128976	303.9031013	784.7599582	269.1464224	1146.533695	631.9367675	984.3614834	656.2374342	278.709808	629.5793503	399.1997872	455.5481154	537.2576381	598.542733	473.8211118	793.6484723	208.9667948	3076.280774	442.9030814	313.5236884	1465.444093	1038.416846	1130.967283	290.4248032	634.7223584	275.1241271	441.9157165	222.5109909	1136.176223	981.8195626	512.705661	856.49825	1393.123044	227.6700511	389.866533	397.2485007	958.4798305	244.3058524	208.5582909	674.5890057	688.3552213	1013.468397	528.532142	1067.29981
M209.0801T174.2	209.0801256	174.1909712	522.757971	685.5839929	432.3923757	312.2325	444.8309415	615.2105611	585.5112128	667.2125971	228.5648302	1187.172365	275.9202943	361.572626	622.0049247	1294.738017	2191.027797	719.4312327	233.385465	302.4251022	987.1542226	300.0366461	290.3978592	625.8295191	417.150222	249.3805507	895.0316474	539.7316885	426.1254121	340.5245237	667.3234977	269.6571991	266.9181807	1155.202314	244.7732203	568.4477782	582.2915568	1831.82875	280.4397148	317.0418903	350.5236956	643.7881892	583.3820917	347.7007075	528.0751402	299.1227966	370.2003046	1375.150645	655.7310445
M209.1161T172.8	209.1160673	172.8351202	552.1656337	144.7082788	479.1397839	416.3956828	380.8850208	693.0134314	567.358869	476.0848076	486.1971027	891.4528178	266.2705978	380.6641403	634.5571865	1342.527815	2336.569533	746.1420355	212.6505665	467.4295123	2900.451562	268.9048139	269.1068001	673.4588561	664.4109051	295.4291717	892.8984382	545.3121219	415.401355	425.6546208	595.3600783	261.2111318	325.2687539	1194.052583	208.5432432	555.7114632	1014.998926	1948.179758	274.6677298	245.7962595	455.3908285	655.3763227	589.2056114	335.8031211	457.6810396	312.5925381	389.3977099	1523.563682	833.3792087
M209.1903T375.9	209.1903172	375.877336	61.37737899	55.59913049	77.54664268	26.53014381	65.1530988	82.63352401	1090.879138	29.24892381	62.02766043	597.8003279	147.5808505	228.9486165	52.36153945	223.3323441	42.44635031	37.46624965	55.55624252	59.86646297	95.29136128	38.98722723	39.42710422	114.8232669	48.90819995	133.8042365	75.53554315	62.25599299	186.922041	69.512163	62.03597617	59.8081701	42.61823611	85.223767	84.57781383	55.97400732	32.00492609	115.5854083	82.07937195	168.48126	75.21715938	108.8603443	125.8188339	36.90252551	32.97242227	47.95816016	46.17116118	122.6460511	48.26675231
M210.0421T93.1	210.0420737	93.11924763	53.97430394	24.49848744	222.5855187	73.40917408	83.00599524	54.03458752	27.33267002	27.52710032	62.57792893	161.08237	564.048901	3161.981008	37.38566962	121.5371323	25.19871342	28.98192778	18.33944912	96.11321128	47.53844168	94.34893835	492.8294454	94.28460275	904.651934	562.9632727	40.23710258	64.12571722	240.5640193	93.22854284	40.2170589	23.92848293	48.14398071	47.8831809	24.85380411	26.15477276	423.5975035	262.7958276	182.003489	229.2349804	65.96266434	246.7830011	211.366452	45.5805109	54.23161763	66.83327275	26.96252409	199.8959189	77.91781675
M210.0419T145.2	210.0418766	145.1988773	46.83283727	90.72750567	95.96398203	23.74118362	46.51490161	58.88247555	48.88208015	36.25879003	65.46480984	100.4616068	686.1733443	1743.721178	41.87001511	165.8892328	52.22995999	69.76173106	65.50838139	37.90187887	75.73527094	45.70849891	298.6334441	50.54650023	315.1266178	360.9370751	71.31074101	40.83060989	146.841171	64.6934322	51.85916388	61.59446249	48.99318942	67.71340364	149.0344437	57.75584196	742.9955518	127.8981927	112.8497789	211.3000714	62.81052974	63.86164693	212.6237485	33.53166806	45.77870229	146.6812679	43.43124073	170.5703594	59.42185737
M210.0638T234.6	210.063772	234.5595548	276.1149142	149.7351205	749.5935843	1455.466581	348.7212135	434.2170667	155.7329353	381.9457069	168.8738388	496.2792374	1952.878008	509.6268998	316.8805925	160.0636542	671.4182879	686.2720513	666.481396	338.1232179	614.4478379	656.3235173	388.7668733	152.3799794	980.7729161	149.4257305	474.4213255	490.0313875	392.7851273	319.4690681	113.9863067	278.221851	104.5312547	632.8197063	180.2852172	457.4927416	183.2207008	1928.034608	129.7870554	484.2273975	539.029035	470.111404	532.5982194	222.8950119	585.6828072	250.6167056	740.2802369	254.0133917	382.2795511
M210.0741T164.4	210.0740594	164.4196539	393.8787528	247.0157611	539.1905487	97.7342862	247.276174	860.5450479	247.0010205	195.7366772	184.9203889	189.2466998	532.1162975	295.5816647	155.9932248	623.348059	236.2483757	202.1097273	144.4828526	332.2195088	439.0518894	535.9565059	110.5772405	295.4515035	396.7820372	651.5060941	210.2711687	3562.734969	899.2526229	959.1896564	252.7292926	141.2076742	229.9478996	483.7021893	423.5911541	166.3009813	133.2529068	539.9656644	497.8044211	639.7220856	383.4038393	561.4629387	649.6386971	140.230514	207.8457638	313.3955042	187.452811	441.3883044	1620.354328
M210.1136T51	210.1135648	50.9667064	523.1375793	296.3781908	149.4573308	83.43389752	214.763964	901.1649161	3167.219162	2348.36112	1073.316548	501.4050369	773.8987568	559.6370411	257.6204459	661.6019467	508.9081503	672.1525919	169.6654225	215.7481297	321.5791454	206.6072034	378.8272536	89.9282778	616.9449542	483.8040677	962.8330311	231.8597159	417.1292839	704.1910073	363.495478	189.9519848	483.7821706	224.9420045	122.2793178	209.2427569	295.5224103	454.2608567	170.4355416	189.1174952	131.1274262	317.7111566	670.8616261	685.0466771	550.0163306	280.6510521	223.5371205	1726.536545	443.2927383
M210.1122T241	210.1122172	241.0042474	270.9230256	179.7130863	1166.42054	197.8101294	186.1998585	334.9828714	310.3105215	454.4277864	145.0438345	176.4058298	433.916302	470.3841347	274.0968809	188.7038499	666.6760146	254.0475992	596.984601	439.1083419	252.0568713	621.9782636	386.8995741	221.9808133	1135.699726	174.9539113	297.4968243	291.7944045	473.5704441	229.7853301	211.2140765	317.3946291	148.2022455	299.9476299	151.7930687	213.7923848	170.2304046	1320.174191	388.1255498	181.5891989	561.2011318	404.3230074	604.1331572	237.0471449	380.8842559	164.1109864	592.9013019	223.9344238	372.0980169
M211.0587T85.8	211.0587399	85.78482764	691.8060854	3559.020555	284.2332349	1141.970242	1969.037728	1043.527853	1152.815437	591.5304952	1068.68945	6303.332052	1984.125872	4780.755791	2894.485029	922.8384702	911.2971954	1317.043488	2460.452926	1532.963133	12014.93524	1200.937145	1844.177576	790.0401358	3065.612093	2302.010799	771.9304077	293.5497097	1168.10913	1241.638246	1698.327704	5791.414697	362.2330503	3294.836064	5850.130783	1253.260641	165.4305908	480.8826223	626.6693705	564.9805226	1749.147935	4860.133727	1927.15694	3174.527054	5821.109761	3475.198239	250.2501606	465.9694416	785.2017409
M211.0605T261.5	211.06049	261.5162407	2547.657558	1374.530614	665.8629868	751.6260083	1611.836247	181.1948918	1114.077949	3862.540262	1831.399062	2858.221062	1894.258688	966.1535892	2256.770415	1628.642611	1422.657328	3742.15005	538.0528667	1382.745919	3526.540366	2159.93993	1380.2265	829.7784297	2953.981598	1276.635003	3667.118938	1879.991844	908.5120069	1419.244595	897.8079479	865.5197678	893.0798569	1112.525344	804.5770874	216.8144972	794.9857464	1683.924761	519.0557145	146.4100865	1369.794823	2439.037934	2311.955337	1144.514484	97.95481501	862.4543987	1616.441118	1518.455062	1720.827997
M211.0715T89.7	211.0714984	89.67769158	6760.991335	6593.16221	305.4331611	3768.996985	2244.832591	1238.628274	1252.096264	1279.489972	1247.296236	10216.26043	2968.225092	5805.418647	5054.002297	1751.271911	1150.46538	2079.114542	4390.410554	2251.163423	21740.4282	1937.849004	4057.102012	1596.035971	3914.084095	4201.806174	1217.166427	676.9553464	1635.032466	2279.122483	8143.80699	8024.205796	11082.53781	599.9889795	8430.763803	2058.291708	4459.470673	1202.247469	1137.94761	783.4505789	3106.63668	9028.589068	2861.536021	6094.955292	13329.92119	4308.601634	9145.587343	520.1047857	1218.439331
M211.0706T26.5	211.0705981	26.54864675	1667.890959	473.7257027	582.9951491	1882.829434	256.3933194	471.1000458	1344.928945	124.3703675	1098.294659	4800.134699	1558.125796	1111.040209	2918.978827	1889.661409	1373.861166	433.6827518	939.530884	484.0384743	1276.729317	2856.124474	33.34261916	4129.262393	839.3142666	941.2324547	636.2027023	1598.975196	1278.423804	275.5211251	1990.559398	514.6089383	861.8668249	1990.951387	1852.268867	1263.47177	483.1021801	5150.703372	1369.861486	774.453865	2027.744032	902.8566768	2090.745436	1484.945162	432.2362321	1152.311641	419.6574135	2103.464822	983.3416248
M211.0949T264.5	211.0948965	264.4617553	2235.701802	1202.363696	604.8723033	572.7968334	1538.099202	1814.607895	1080.298962	3836.049762	1542.551019	2749.147603	2015.476569	945.4347471	2256.134309	1471.294491	1530.163641	3430.792856	440.807413	1138.570374	3535.889527	1904.409504	1307.765811	713.2832749	3114.825374	1122.251867	3644.706381	1943.771702	784.4811245	1184.253857	706.7520568	831.1467267	739.5987934	850.8181691	708.5032818	1807.339791	769.0249121	1438.790894	155.2811163	1325.828808	1337.931423	2392.246245	2199.073979	1079.591857	2126.391028	473.6387363	1517.570456	1076.127957	1306.547203
M211.1084T93	211.108435	92.96075575	578.9055396	5470.410384	289.6739771	2999.27183	1935.500388	1529.794096	935.6424518	1331.585426	1045.824454	7887.087748	2268.664459	7635.189743	4565.491742	1530.67616	367.2254682	1839.148845	4925.392767	1903.881936	19191.06871	1669.5563	3011.87336	629.8958568	3243.592199	3458.019049	1395.863905	650.4886189	1275.26274	1651.329584	334.29353	5959.796168	11699.19615	822.5282423	7261.109985	2093.71703	3316.806854	502.5907273	860.8308969	738.7103734	2924.439145	7070.286521	2500.425547	5007.748929	10780.91758	4381.204971	909.4640296	702.7306369	1418.030811
M211.1083T135.5	211.1083465	135.5250303	20231.17886	14765.47849	9579.792662	582.8798078	4617.364136	1399.329246	19966.54398	390.2249857	19370.07223	12465.3438	11457.05399	9154.756494	5077.041742	21489.40149	23636.66068	49825.80894	20439.52561	21258.1653	34729.36092	3067.858817	8580.136796	22099.46119	15270.92463	395.7824043	19329.84102	43146.31621	10622.82888	11754.71085	7811.000677	16952.30549	16586.15874	26191.45151	34121.54552	319.5061449	14209.37636	23928.07295	7273.625394	19013.06714	275.8783023	2460.374446	6517.021257	25713.04998	4688.785388	6077.679399	15332.78953	4113.833203	20052.1857
M211.1444T7.4	211.1444097	7.417652469	2286.249781	1410.652053	471.9879798	292.794515	901.0605711	4667.292733	4500.277499	764.5267636	691.2835705	1103.050469	2011.128915	4361.49241	4906.61249	672.1847236	848.2840799	2646.177684	479.8321278	827.0564794	777.6777937	571.9669198	478.9042105	698.4917152	1183.439888	1505.84851	1599.275283	1068.579896	3441.772142	1119.11226	7304.408894	712.2372529	307.1662924	2114.096854	557.3906858	2247.625194	1854.782638	1026.353285	416.1622117	161.9748523	2286.411729	6927.243094	2490.196876	1258.842349	4821.526752	2163.017563	3010.76551	311.7247708	3647.468079
M212.0049T30.1	212.0049352	30.10141092	795.9290478	520.8347709	264.6239307	257.8160625	587.9918474	600.6873209	708.5348402	257.2735161	128.0856806	331.8614917	593.6576764	485.8163982	813.9680139	955.0085835	219.0889192	173.1974755	410.1728104	315.9423971	216.1776114	528.244691	260.9915374	339.2692258	168.9167215	588.9328109	269.0834816	535.708286	698.013332	118.5101218	657.2808322	455.908144	397.6563326	283.0289749	602.0677632	455.8354855	439.6371988	2125.70116	370.5481803	606.7383261	458.8386577	1059.98721	1487.098178	243.182304	324.225596	433.7587641	308.9936181	838.3813588	688.9346675
M212.0332T141.8	212.033164	141.8011052	367.4610986	556.6483038	446.9884243	524.0992326	174.8098487	672.2042019	214.185013	271.3816179	412.9431935	394.9025283	501.5440786	194.4616835	261.2767576	293.9346347	213.8302808	527.9361672	796.4625522	739.5795049	362.2465928	195.1264742	268.152325	560.9521361	554.2480545	684.4989097	736.3101623	465.592944	512.4715375	354.8260081	329.8019916	274.6566632	224.9898497	656.3133153	343.1710805	397.3507898	275.0408681	466.3436295	180.2880979	267.5779664	438.6103472	195.7486806	285.5988844	371.16273	352.4173697	623.3674176	426.7053364	169.7831017	595.1635063
M212.0537T38.6	212.0536679	38.62580099	2497.218431	571.3266231	493.1240952	248.6074311	388.9796556	743.2166186	1168.27056	508.4683635	897.3398825	1866.839411	1498.441894	1047.287632	1012.273723	1084.066746	1525.98503	729.0390554	1396.961698	631.3567826	976.0279016	945.5763124	355.2614765	1382.618938	1011.870041	647.7131689	2909.104398	4103.869994	823.2396675	250.2909605	1560.961309	496.541635	903.7054698	2197.225127	1402.254241	1092.022986	433.596712	2049.893575	522.6643338	1669.088804	963.1280764	426.5111193	1138.092395	996.5181116	863.0943726	982.7970563	2389.715267	3558.346109	1422.009207
M212.0621T134.6	212.0621192	134.5909427	2454.048221	1711.357974	929.1164387	3710.396984	498.9732552	565.0992403	2033.682946	1235.401315	1699.636055	2410.145116	1271.936453	1081.9712	748.0889513	2279.806982	4420.405299	4813.65906	2242.273718	2167.698155	4738.426252	309.3867614	698.0367833	2494.604648	3296.149098	921.3973622	1792.169435	4439.023318	1191.647836	1153.452546	3149.501848	1872.55126	1535.641973	2564.113243	3459.448937	1780.539516	1797.952068	2658.574492	629.8057968	1978.873586	758.481966	1029.786155	582.7111245	3160.222967	2235.656928	996.3852942	1589.850901	561.7334264	2347.50352
M212.0789T90.8	212.0789183	90.75659289	995.3927783	743.8348894	108.1904612	684.1774722	304.8364209	415.928664	629.8410649	307.9842534	332.0306744	1166.826452	745.6888286	477.5305591	971.7755759	372.1964534	507.8067997	406.0563603	850.7340512	372.3348649	3439.659013	354.4606654	833.710906	320.7174455	747.1908365	557.5213745	1194.024776	194.5631526	363.1159058	315.872899	762.2680181	1025.488239	1320.048633	234.0818919	1317.794763	610.8277609	404.1587648	223.2911288	212.1800107	275.2570403	536.5063412	1143.247977	418.0487898	1089.929529	1934.688583	750.2831593	1197.742294	266.8137353	640.7264551
M212.0917T25.2	212.0917	25.2017904	634.8294307	1030.679379	560.4779813	600.3806293	669.1410744	476.2377235	602.4812135	499.9238343	549.800045	796.8566232	624.350704	512.9474565	495.3606584	728.1074702	263.4917924	484.6401995	891.4559396	688.214738	436.7747038	977.0518215	334.4124899	385.7424674	650.2337464	950.4268676	961.5484424	1513.338622	589.1454624	1026.131441	691.0540814	1930.228568	615.5464191	1134.816369	7680.095554	665.6840248	410.6580306	838.7017895	1175.670043	602.0182955	624.6568078	363.4432266	355.6350966	356.8491194	942.087726	1049.102429	6601.607223	619.3524733	511.7137841
M212.1048T24.8	212.1047597	24.75484391	2702.808644	4192.719413	3209.894926	2614.062776	8327.569174	3941.658595	3792.691988	638.5596682	8277.5398	6763.791407	12241.85418	7918.89586	5216.955568	5512.430773	3142.815496	1881.334429	14064.4464	5114.163233	7519.671074	4383.88847	2553.636413	5500.469856	3105.46956	6101.896503	6780.059212	1175.80676	9103.21832	3171.864112	1711.001548	1733.626475	2274.729573	8916.947769	10188.69252	3980.293953	3725.458415	12145.30866	3744.669727	7032.417481	11370.40419	3009.46698	8245.731999	5262.781838	3196.280599	14442.12878	652.733151	5521.721709	5462.342156
M212.8477T19.4	212.8477043	19.41824982	537.4361947	1102.495687	499.0617462	3570.618993	1020.104811	6621.81063	937.8451922	667.2839114	1296.251451	165.4449705	651.3430507	1009.783357	402.5621729	828.1684886	610.9257138	3033.043931	1948.909694	655.9265615	5719.581917	203.6003796	12417.41682	387.6250119	869.3382233	2574.290407	994.5791731	1155.565938	919.2044193	483.6524123	3050.731377	623.0060693	373.4786613	2483.790638	711.487503	411.5469343	702.8283789	823.5544439	322.0229571	234.3628926	690.8838554	2652.481156	2876.762522	2877.323574	1583.053537	2361.585224	566.9960293	5056.523423	1300.587559
M212.9534T116.1	212.9533995	116.0857454	79.25613096	332.6937339	141.0088313	54.4052027	139.816488	337.3852115	291.9004526	470.6739557	382.5069338	277.6291382	171.2912821	89.4412981	204.0006153	361.9114936	348.4782689	366.5738163	237.1131491	440.5523506	459.3683072	76.69183086	213.2442825	438.6967454	249.6465766	183.6185682	766.7955555	212.857701	661.9187856	149.6280566	46.87693563	156.0651546	69.57524716	528.0893065	137.5934689	341.3989296	3458.960894	956.5914841	286.772698	245.4175873	163.5368077	161.5357626	262.9112561	387.3447854	78.19543785	74.31842952	189.8608981	276.8639934	142.4386973
M213.0228T263.1	213.0228163	263.1079307	113.1774079	211.0047389	211.1779633	55.84332892	117.4530585	230.1580864	85.88464409	56.50313435	155.8181743	176.6696442	396.7176	116.0593245	66.71149682	286.1406852	97.66640777	131.2056773	106.7785427	200.0553767	237.3180239	159.7163466	63.34674779	224.3883014	188.9978781	272.596959	185.154731	213.426284	258.3381942	185.4812971	135.9437607	186.6229477	31.12222408	240.7516782	97.18870851	158.1448504	33.56198359	385.8388265	151.5154012	251.9677707	167.3733457	209.9593469	268.8483274	83.11376236	185.6702253	118.8167653	172.7588348	117.4123088	121.5719422
M213.0242T89.4	213.0241996	89.43070577	212.1635894	191.3162055	89.17195272	39.11123369	187.3059915	348.433345	90.40228789	117.3913568	89.87278676	167.1224274	111.9579978	92.52841572	150.2962854	290.0982905	165.0972336	85.04412405	173.3204649	247.7869241	303.6455942	155.6283716	49.58942371	128.0798459	72.26086557	150.6342151	149.3407743	67.69678338	385.1079259	109.912737	130.6907176	99.43075709	125.5532359	176.9944418	102.8158784	95.92314701	37.56176987	465.1560556	84.28980853	72.46207324	254.9907958	261.3365751	433.5096145	73.24293265	133.9666223	338.3633144	134.9077885	195.3747164	160.4274298
M213.0381T123.7	213.0381492	123.697732	1334.131688	173.6801377	175.2052203	165.8235027	169.6633647	582.6633267	279.5225205	1802.01286	226.9837428	334.1953587	221.2420415	148.3920336	2005.701577	441.3938821	1045.508466	64.29033633	100.8360954	876.9996829	939.0655649	82.06386885	409.1820274	145.5129584	572.9383869	189.6950901	1685.972009	692.825068	2289.740434	185.3564942	31.15241285	2667.764867	888.2124919	920.6085383	161.3887726	1059.135602	8374.577738	1291.717206	794.6352028	2237.788193	121.1073931	261.4903707	183.6291526	499.5184456	132.2689767	130.6178946	771.3350084	358.929684	330.2744085
M213.0741T114.9	213.0741487	114.9316765	1641.416663	708.4452971	965.985924	1171.170173	416.0749083	940.2058414	981.6263311	295.3001747	897.8434312	1311.925261	808.7063404	401.587028	422.9706943	845.2913724	2173.244403	1719.245545	914.9843036	875.1460529	3119.558871	479.7923875	1089.8581	1101.920832	1006.58297	561.0413143	1370.551992	1457.821911	637.2888515	972.3428496	4041.707528	1020.02987	2399.7996	729.1777857	3158.258369	1220.295609	1213.88362	980.3367749	130.1357384	752.4526962	1133.3888	2321.277388	429.1694091	1126.895878	2017.238068	838.8395096	2946.715257	2335.356375	1851.619583
M213.1236T128	213.1235782	128.0116338	839.18656	555.6495315	579.1561243	1001.024117	275.0326688	1222.840825	1089.057382	429.5418356	498.7520238	720.5546666	899.1849678	1000.419501	1043.227322	628.0273157	384.594722	541.8699426	435.3053358	631.2160522	2635.378963	105.4160478	639.0472395	1039.14066	805.8687243	652.6085304	1147.565443	859.9229918	526.149565	450.0800371	2646.77358	540.6557852	1453.816587	940.2752053	1619.855292	312.3387146	281.3077464	704.0324315	769.1726741	501.2563087	403.8501947	1334.627416	410.1431686	726.4811282	342.7959005	466.8818802	872.917062	394.3461883	278.0161258
M213.1238T4	213.1238401	3.98248265	2671.311084	642.9965276	212.4606784	510.1759715	239.5909279	614.5199119	688.2581946	733.4141532	852.1341443	1068.071299	457.4705989	475.5316253	458.6365693	980.4478159	139.4338753	577.5482419	142.1399037	375.8558427	722.9186068	423.9793505	157.8099194	2594.968004	1078.137679	424.2451502	1105.216972	2246.330798	403.3655872	173.2356895	838.8607594	359.0538316	522.2810547	1550.435607	202.4864259	688.0527174	260.6106391	747.3130183	667.2325664	629.3520854	303.7753896	608.6521797	397.7495945	647.4248048	793.6311849	424.4899179	595.1718234	1384.989277	594.0133575
M213.1499T276.3	213.1498597	276.26667	270.7031323	818.2757639	471.6265309	1139.873875	232.4411439	176.5929254	174.4585583	599.8406728	216.5345699	225.3648974	1257.979754	537.0518677	382.9861766	371.6830462	734.9761995	950.2257359	540.017848	463.471933	652.7204203	376.5298861	84.60919199	160.0959089	922.4222826	156.8654871	328.4342084	295.3167664	197.208547	137.1318819	284.9991388	184.6353083	97.05763484	237.4389109	156.8171359	305.1107485	353.1197008	3283.946298	243.9242849	1012.261985	233.0191521	734.1344167	337.3262986	166.9396832	668.4332573	3948.875517	432.9838179	217.5590884	297.4296329
M213.1489T318.3	213.1489399	318.3456119	199.5669957	402.8991871	335.656749	413.9911347	547.2148494	435.5710764	353.9581133	269.0041595	214.8207874	391.2868368	1152.205546	330.5513663	209.5387688	570.6073357	346.8049434	272.0592797	151.8230308	342.8336015	638.4743033	569.2867815	171.0877289	236.009245	316.7177601	503.9273047	332.2408931	466.5404537	932.0213982	214.3934725	198.6556862	314.2847659	245.7790141	321.6240993	147.1328278	211.9693805	169.449084	680.80484	456.3962637	282.9011466	316.2903782	1872.349963	906.1732703	122.145681	175.1120039	299.9976224	380.0354995	779.367353	287.7935423
M213.5746T273	213.5745953	273.0025166	176.2977263	129.1964645	137.582285	146.7440988	101.5289576	486.6793554	63.66829227	552.3498833	111.325432	206.3544852	139.883182	256.1091168	94.04795737	520.5644674	447.6770119	159.1403634	473.7772551	112.1417806	246.6480211	424.8140358	418.5457855	107.0732039	661.0825149	147.0531231	441.8063371	188.478599	210.1058148	254.1194269	558.5101599	144.4976838	58.16681883	295.729121	175.7666098	241.3428293	89.52406531	639.2583219	55.85194192	163.9178473	325.2701766	127.7884345	1739.886497	255.1508606	201.3494286	109.3422218	110.874733	283.5159583	155.1347783
M213.5743T204	213.574329	203.9587418	37.53802579	45.94260747	49.70405229	26.19750854	36.11560006	132.1774582	34.00984043	250.3991094	32.20131171	54.44965955	58.78305978	44.95599655	48.2674658	97.18023302	140.319395	44.49104881	50.33430132	38.94540278	48.80315424	51.71634036	138.7214272	267.0276409	259.7892509	64.39099458	148.9670056	51.89911268	94.67064319	59.31549459	44.72942914	39.12913492	43.67387127	70.56676311	43.44107856	43.44356907	76.25967422	206.7918474	46.79776266	31.61534654	88.37896941	76.12149426	648.3359915	68.68428541	40.31501819	42.11789994	46.37546135	31.90011704	47.89282497
M214.01T93.5	214.0099745	93.49089002	1618.186406	795.6776916	335.5893037	1047.344655	1529.198783	2393.259743	861.1861808	550.476538	3500.004175	748.9131333	767.5474879	640.4877194	3145.807223	1019.766243	442.1578701	211.2197419	349.9928302	3932.923919	2676.860594	3066.334172	257.8470989	264.7570234	277.4917196	3262.379067	670.6483489	80.39740369	9384.593884	3764.88515	3010.541067	308.406854	3778.936442	257.4501544	291.6777777	209.6836803	149.9063807	12046.3502	333.6415429	556.7159004	2626.320706	10714.69303	2106.350118	2165.041112	1685.340121	3124.445965	733.199745	1929.088377	4769.749234
M214.0477T189.7	214.0477365	189.6928172	328.6034786	513.2842801	531.8166584	16.58394392	207.140358	105.303344	1080.791592	2386.96371	883.0354726	140.4405156	204.386928	88.11159546	179.5710691	1360.376387	854.716957	1017.188428	434.3387988	735.1549738	44.86237935	1096.69717	388.1581687	295.1510172	677.4333306	471.3503417	287.6280155	242.8901358	332.6891096	682.6425884	155.2429649	988.3502309	93.11808027	126.2812066	382.0594078	1883.964036	1707.014549	999.9418303	278.0894762	1382.148507	152.4655058	221.1203857	468.9356159	595.906816	104.786182	1095.768201	617.9645247	115.3706188	3083.078508
M214.0874T170.2	214.087427	170.1679377	533.371293	384.3148843	288.0804831	33.19242909	298.2697721	109.4023385	407.349383	750.9678113	1111.656542	214.7776727	222.1420213	137.9000051	364.8671693	253.7552291	346.7118901	879.6251674	1866.149915	421.284917	4.319469559	407.9765229	288.1842106	152.0380083	353.7614193	372.4480893	729.4803152	494.9334248	139.2611203	750.7058222	138.3587721	420.4163411	454.7740907	386.8015712	2966.538129	755.0976115	209.0453329	95.32154855	653.8704242	402.3636429	204.0360858	55.10031293	158.4323223	375.9020532	677.4262612	373.535681	854.4883074	213.4443463	260.8060033
M214.1447T141.2	214.1447297	141.2172506	561.9867378	2285.536619	309.3854492	275.3400587	521.3744925	1388.611604	375.5196631	438.0393024	192.8725542	631.4593618	395.9064373	231.5865795	1315.741006	388.2960273	208.5260172	2723.563479	272.4917257	1706.206705	349.6850025	59.29045517	135.7992847	370.0850859	475.6605796	1587.145255	1644.79767	1045.804652	1788.91529	173.5897161	401.5547562	1117.167499	202.2015282	1082.099079	1730.24045	1170.644198	940.2151124	772.0847902	248.5405093	450.0693352	900.51107	320.0103428	238.2964624	151.248519	165.6150359	219.2198181	1335.438096	1415.48975	1135.992388
M214.8444T19.5	214.8443622	19.53290864	249.2933769	407.7733245	316.651382	1005.852011	369.5343181	1716.524891	246.6302738	226.6631317	305.8072127	197.4580768	507.4046588	370.9369142	187.7454239	454.2840001	185.2742564	802.1609269	561.6717251	271.6943485	1318.205507	79.29432686	1369.036701	367.1892396	300.9264376	791.2801756	362.2644796	377.1923372	725.2048297	224.7719071	797.6004062	257.8719984	167.4192397	761.4429556	176.6253079	175.0407522	224.4057636	374.3215732	307.9130809	135.1193355	341.6493946	581.6078737	747.1192516	734.8303532	421.8828128	608.4952229	208.8339523	884.7055873	408.2507794
M215.0172T32.2	215.0172169	32.24189695	78218.40075	72266.15747	40200.8927	2428.579206	28590.34345	41641.86356	28551.29799	32805.17407	31951.24732	17025.91333	55307.37719	27345.83549	31814.35466	28679.34916	32273.51164	29990.34327	25528.01321	27757.86284	35222.6137	26848.44688	1260.555525	59517.89912	16266.17715	46662.76899	26055.69798	141168.0477	31253.53896	11729.76007	50383.09269	36597.89093	19442.2354	73658.16999	10857.72943	34912.95978	8484.540426	98117.60445	11518.35749	26404.79419	39846.72029	36090.32066	76183.37518	12510.17522	39692.57643	20424.02536	57288.00138	6327.349433	56880.90836
M215.0899T130.5	215.0899147	130.5174742	488.2980066	281.8145579	325.7413123	450.3419987	165.1018492	841.2414741	239.6756045	619.3117198	107.616733	547.8010563	524.1126202	279.5981153	82.9909932	343.5190499	162.5840911	99.30096361	205.634181	273.8043301	411.225685	27.38014813	1547.089476	1542.291969	958.9061925	203.8995576	593.9615979	255.9562743	213.4558949	103.3835709	81.69314358	300.7157825	93.76052901	198.411539	105.1622837	682.5860699	244.1732138	687.5904669	208.9380089	358.9736655	72.99533148	136.8564906	253.1637343	80.49684958	109.7633809	128.3860485	75.4267525	4757.455767	678.8449442
M215.1032T69.5	215.1032275	69.45031968	728.8707582	165.218925	339.4799895	532.1411812	271.4619309	157.4036338	650.9375086	109.1526714	395.6062532	2457.42041	1173.474547	993.2463578	365.9391301	1866.27878	550.8673092	250.9791184	1334.43048	236.771317	2322.853586	1030.891669	424.9179786	646.4336341	586.9015463	193.8029083	1215.40478	527.1974778	634.0995967	1073.649098	715.0792335	412.7644847	801.9983308	1063.69727	883.0858229	329.9666279	641.3212245	1021.940878	251.6772708	1295.463262	533.3185909	274.5366627	501.3102962	900.3235655	356.6635585	1058.952464	158.7727451	1980.727212	957.1950462
M215.1398T39.6	215.1398185	39.59453407	6527.156583	2835.271393	1092.780689	1796.103339	964.4526728	2754.031919	1955.679505	1889.391152	2595.433073	3310.059244	2662.224959	1439.025761	2937.674316	3371.036594	3353.300573	2184.109313	2905.639039	3840.620533	2476.0027	2360.552062	868.6115319	2431.104915	2136.858838	2163.979198	4102.476915	8992.812809	1373.86307	2254.551853	1421.216659	1853.435745	1850.996299	7935.108232	2870.04938	1961.985203	2347.707944	5042.340686	1814.000995	1744.390542	1568.260886	1017.856418	1525.582155	2319.899282	2685.106305	3896.081106	1630.31658	1517.863362	1162.499388
M215.1397T28.8	215.1396788	28.77525992	168.8576261	94.92791707	303.7201211	530.0803506	146.8211338	107.9579816	208.0356951	36.41078782	34.86716669	341.6009748	272.2686098	274.3328362	28.2131239	303.2895894	307.8752642	40.4627153	189.4113732	160.2759333	102.0573968	93.54869493	280.4338614	1250.148785	967.4956925	172.6305499	535.7025385	161.3965672	213.6095421	76.4020784	209.6768877	141.3005121	76.90594319	153.0157057	87.97566825	113.2090166	121.5769169	520.2223617	197.3934321	275.5527099	77.49046578	64.13789349	210.5843963	62.04423565	52.05554024	46.39468635	51.16240288	203.0136095	292.9444385
M215.17T32.1	215.1699905	32.13363533	1893.6736	812.4789131	1343.085245	43.26178859	1947.352826	1544.033556	1249.0345	1178.0555	1401.886529	939.0021372	3261.807077	1812.627261	1567.845168	1231.324468	946.554985	1053.445385	1125.263267	1403.455976	1029.524431	1385.25639	29.72466067	2061.694712	1136.92473	3425.304984	1363.828884	2707.740255	2142.743637	608.6508163	757.7952695	1780.922926	450.706974	3827.89294	551.7312739	1540.264406	377.6473335	5679.370737	450.0401794	1577.268056	1873.747864	2833.085248	5344.209387	843.1501858	1450.527736	804.6754545	1226.786062	257.138577	1967.279591
M215.3854T33.5	215.385388	33.51105013	775.4555773	2123.797181	2134.765102	53.7642903	3111.321198	1588.721733	857.8962882	1061.718563	1224.755602	917.7853682	3559.71037	2320.778808	1229.383363	1786.212076	910.8916928	999.7722701	1389.128747	1932.721852	1546.573481	1258.303107	39.14653152	1854.228447	1084.018918	3947.505628	1939.553408	1463.144312	2329.839525	485.7981796	1717.625002	1677.253879	1015.302527	2469.94767	459.3880007	1254.078978	484.8775183	5255.068264	357.0478548	1682.498036	2573.46348	2811.582419	5489.522553	885.8001423	1346.894154	1205.491593	884.1302599	229.2037758	1667.977289
M216.0208T32.5	216.0207763	32.54068371	6268.218507	4581.11611	3132.975977	238.5345613	2639.45668	2466.496466	2631.095571	2749.314203	2808.148699	467.3321598	6185.652853	2597.95925	2986.864299	2696.079699	2229.415604	2150.314949	2535.84308	2212.845072	3266.509484	2271.035766	129.584702	3617.924347	1341.203751	4145.672042	2872.912106	1215.482222	2923.664934	1598.858532	4539.669824	3597.114614	1680.79013	5902.176536	837.7439424	3312.164317	678.1056982	8537.955	1115.635369	2469.054308	3940.367125	2989.834925	6727.295665	1111.264888	4003.971418	1691.651243	4895.737173	640.1196287	4434.233144
M216.0631T218.7	216.0630702	218.6557963	566.3158499	72.67938863	204.2987185	0	66.83267992	546.8440168	176.9719396	373.4112639	50.57886662	1348.312013	42.53343958	111.075368	74.63209525	470.4621974	94.72662746	520.6175789	183.6356013	838.1192496	91.89169326	144.400046	129.5594184	53.02027524	3351.614915	416.4174336	4928.443516	390.842536	356.161043	837.3753287	432.5764804	239.1559262	1200.945933	70.39583434	244.8026424	140.9321354	122.3349142	319.6357587	194.3814022	911.7087648	288.3252241	71.22750102	290.3696815	97.48073741	281.6308769	71.7898155	181.2877856	18.21019169	886.2584938
M216.0631T181.3	216.0631015	181.3170631	196.2890898	811.7276565	126.871019	5.54327092	35.54292358	104.4779038	355.9446851	145.3632256	22.16125928	140.8899048	98.33532455	51.3608058	28.16819057	124.3658718	94.16406998	33.08524125	281.1365844	560.608583	316.202113	487.8560204	756.2573242	44.10262155	697.2904258	64.92049856	326.6066354	543.9269762	153.4067939	311.0070568	809.8192691	188.5376753	141.540534	65.42044592	885.7633767	41.92846824	42.53460693	122.2694496	25.58703521	269.4676013	158.2521548	40.78460829	182.7009095	51.22691108	806.1729428	75.01375361	188.0092535	19.71913713	116.531966
M216.0869T105.7	216.0869077	105.6662278	189.7073254	368.1299396	147.6048943	399.758647	191.9994459	221.3862136	27.95463337	101.8766733	194.4136486	187.036235	97.37628201	40.86518834	271.9848159	171.1346517	450.6534545	149.1054854	1230.636738	582.5102604	273.3631131	42.23659695	692.9204843	83.82585169	342.6555933	280.51527	155.0546225	156.3420028	227.7834692	159.3354486	189.1398584	553.4681791	36.51369808	409.1573138	314.629165	380.5603554	83.99918772	209.5406981	120.1034294	86.78405473	468.239799	79.90776811	260.9811198	188.6666001	92.71623746	152.6831428	233.0698618	321.1637531	164.0772536
M217.0328T81.9	217.0328215	81.86465447	177.7201127	123.8439015	1054.271077	63.27805487	75.76456282	195.4228327	135.9481895	50.91150266	127.2338718	101.1601376	123.853598	130.785763	226.9259859	240.033848	153.5488766	100.6879457	104.9134683	587.0848551	530.1922534	51.25921012	175.1807364	1643.052782	171.2710713	137.6664384	139.2192733	225.6771729	314.4188714	689.1750451	257.1681483	97.94310395	259.5228751	435.7442305	239.4564281	275.1544457	160.8392518	417.3886535	291.2628926	278.9063056	134.3031266	304.1201864	144.2762945	328.8582777	138.389271	76.85389572	151.0941525	184.3746462	454.8496138
M217.0469T281.4	217.0469015	281.4168801	228.6584108	136.8119988	79.29996725	128.0221101	73.64306356	351.4931316	790.9912373	267.4338305	574.1564891	102.6765057	460.079152	651.0368032	1447.20901	551.9122283	246.0383846	792.6460117	268.4604863	296.6170732	1148.26281	74.94490296	148.5682109	1530.254366	445.2061203	4243.479978	1333.816111	104.281261	363.7976732	113.2633962	349.6333779	61.83057504	681.6090596	132.7777249	83.82265824	381.7238874	370.7624865	1033.239164	64.54699248	138.2037642	92.45401939	680.666948	256.290069	256.6223819	140.7540924	180.85544	88.0827802	195.1070513	180.4000627
M217.0464T177.2	217.0463668	177.1503744	143.8369639	110.7373703	1239.818624	215.9825682	89.53820446	193.9764058	218.7792176	216.8913466	114.7008808	156.024606	419.7023095	323.2248957	688.7200212	462.87645	175.9839111	88.74900212	84.02901952	633.5310446	762.5224916	63.77928016	210.5580248	1515.265584	168.1501834	285.4232517	223.5515691	1010.918043	428.9790992	718.5886655	712.1301954	63.34368924	259.7459509	527.3756461	338.4932702	406.550142	201.8472299	582.4891998	364.186488	225.732527	156.486451	713.3280605	276.0038003	384.2161222	113.4144816	74.63108701	497.9235994	220.9863026	450.5644346
M217.0474T115.4	217.0474395	115.4394051	836.6330136	790.4024258	724.1825396	183.4418362	3015.125972	6958.941365	158.5641231	101.1516055	394.3147124	744.2421977	681.333927	349.50982	371.6017568	892.5642787	458.3775236	270.6132992	504.947907	281.550406	144.6467803	430.29144	335.0141211	887.6707861	993.1534857	1247.820524	508.6190185	312.5380381	2179.724799	589.6125959	635.1017189	231.5850558	1006.683901	1667.775726	331.8230439	549.6850072	183.1383661	2250.538315	6801.020179	1081.091237	250.8082961	352.6045998	1901.572183	413.5102678	205.4498226	1518.732697	224.4399224	1155.752775	281.6372365
M217.066T15.5	217.0659901	15.45547014	394.5316453	110.5639218	178.5521551	94.10300986	132.1228955	317.9467542	153.0130773	113.9680228	132.3637827	668.8194104	262.8266107	144.5920475	162.9313467	292.9855126	96.64560535	69.64923072	118.5689117	277.1257645	643.6881034	166.0987419	84.16934321	146.9310468	433.6531147	246.2646793	664.9370591	241.4379385	515.2536166	212.6749473	166.6208219	117.9221663	240.505642	182.0196964	130.3447699	86.82327892	180.0153687	348.5911055	114.8349247	107.3365236	202.8834977	286.9845508	297.6696063	170.0081278	207.2457452	123.9996059	117.5900867	312.4728619	313.0645968
M217.0978T160.2	217.0977899	160.1563957	492.6607934	441.9757114	955.9866756	44.71333244	507.5265494	659.068618	259.8989676	767.0276579	434.027134	1216.114773	797.9201467	3412.119112	2932.216614	1300.678478	871.1212615	350.8817247	251.1175647	813.836044	1176.936055	1234.698405	448.1126466	487.4184206	1931.847192	454.6877148	1011.942976	765.1189637	941.9378672	538.672106	572.3675466	103.8703766	461.4722409	454.2723338	505.4409006	223.8431178	811.8209499	1066.266229	233.0990259	795.756254	550.0626674	1159.078898	1082.135639	181.5542257	571.1873631	640.6305701	504.5745519	620.2537785	517.4331506
M217.1053T109.6	217.1052546	109.6086011	1218.739047	1362.648021	1126.589327	330.3844947	6080.471541	11359.88669	193.3814201	274.6977456	2131.969182	1386.144855	1027.621217	409.2773076	545.536202	1082.613123	618.0421234	247.2517263	699.2814473	685.5760515	350.3216634	723.7814584	628.9220256	1432.541895	1964.459743	2203.314535	501.6058884	571.844012	3222.726531	881.4467971	1010.451621	1414.438934	1039.115027	2093.686217	226.294976	691.5471016	501.552828	2437.73886	13893.04856	1470.31206	324.2166461	706.1329868	3557.604986	530.1936851	311.1463519	2520.574725	238.7539239	2077.359997	391.7329493
M217.0992T160.2	217.0991625	160.1656443	504.8553021	441.9757114	1590.56476	48.43057818	469.4954914	563.1311438	259.8989676	570.8777854	429.0095624	1216.114773	889.3580174	3412.119112	2465.794174	1187.710751	799.3016586	350.8817247	121.5614778	813.836044	1147.926096	946.2655444	448.1126466	487.4184206	1931.847192	492.6558859	886.7885736	691.1526007	1044.721632	502.0079443	569.153127	77.55872275	517.8512854	454.2723338	559.7651376	214.984213	687.4204873	1124.406315	309.1949742	722.7743315	550.0626674	1159.078898	1082.135639	48.30996315	571.6114572	640.6305701	504.5745519	883.7481645	573.3881834
M217.1189T65.9	217.1189264	65.85667657	954.1967629	436.3723636	487.0895463	562.0945096	259.4301622	310.04995	494.8194376	219.6869387	432.8687238	1460.521857	643.3602505	873.6906539	420.4557197	689.950124	1000.898182	1137.976277	624.4073647	406.2758162	376.5521594	335.8452648	1471.812795	1240.035386	1995.899761	487.0534802	552.0870917	1055.874256	749.332099	224.4100865	703.4383459	412.5062865	261.2237981	1272.466712	589.491165	712.8324004	1223.228812	1188.80583	265.582862	1572.988886	348.3587413	214.9143521	655.0218923	501.8097802	435.5189816	966.7370574	626.6773074	625.7480263	354.6021663
M217.1597T229	217.1597215	229.0412073	53.49021251	90.63877922	44.51995472	608.7648844	27.40197545	37.37648586	110.4465872	1170.293121	60.08799983	48.42335583	45.62968024	83.80154481	43.23153677	120.5101378	166.0956508	670.0313805	163.3981979	54.57790048	74.66585231	65.06151667	700.8309305	37.4661638	297.6458176	55.43381555	51.73521777	59.10411894	74.57357608	76.95885191	100.7007391	75.24514672	46.12478696	74.66840087	34.30763605	46.23887683	35.16953045	66.18130567	103.776377	33.74037457	65.63707852	52.86987999	654.7757765	71.85284855	32.28617	75.71405511	38.14113798	159.7995733	33.1795461
M218.0141T155.5	218.0140901	155.5324209	749.1397288	1443.524091	3863.681068	21.84923992	2242.959256	1433.583664	349.5749783	458.3695866	1125.925309	2206.086558	2166.180595	1687.142662	1176.626209	4246.756602	459.6728534	823.5373431	1087.219152	2067.290332	1227.654324	1511.638843	361.7135299	2118.315301	1018.961488	3098.282595	1315.312937	1490.451151	5930.327025	1938.796507	430.9173114	1177.883842	638.793271	2046.691008	946.889453	822.2780243	594.9148208	2776.075463	2476.365859	1829.446518	2371.444194	3067.921571	4159.048728	625.8437276	644.4253021	1869.066145	1036.245903	1742.366061	821.0108745
M218.0435T117.1	218.043517	117.1468026	3319.969989	14345.94711	2504.34092	2017.831518	1850.169078	10036.57734	1496.937276	8075.596022	11991.42677	8850.143196	9248.340802	4364.956959	55845.22705	7961.841493	8871.70752	2903.431199	20926.25566	4825.848502	33201.48544	1096.963587	22518.93302	7395.415107	10596.11548	3066.440647	1034.016087	1501.812078	3604.547707	4933.765002	33423.90257	28958.25383	21135.0955	4615.716037	31696.19209	21479.55981	8068.328877	11044.15817	3066.586876	3947.580442	23485.13782	19703.21059	13074.30872	5147.833543	4797.111353	39432.9481	13824.92633	1781.935019	8424.270299
M218.0432T177.3	218.0432381	177.3491534	257.692928	114.49782	26919.56479	29.31678136	42.70183844	965.2086177	45.09820436	67.8475501	1452.979699	61.46625051	64.45699293	64.8377319	554.4219204	121.040252	374.5043212	71.50036659	38.0767719	14018.76136	42.63904157	177.1487375	1839.170233	22860.99603	90.07960792	1376.762579	75.48865852	768.8682038	768.191845	14798.04354	8600.479544	116.1347579	748.0609532	115.3801069	300.1314406	4118.208011	49.86137953	3730.765158	244.0851487	9821.81439	1088.902267	1631.767539	296.7389325	2330.738543	136.0010524	2233.374758	124.9368186	82.77742673	3200.283804
M218.0818T4.5	218.081777	4.491776317	1274.673072	3864.572836	4054.688754	150.3983819	151.254416	7985.3545	4914.55086	3551.689733	13110.21633	20189.84767	7049.761281	326.0567447	1019.194932	1153.271714	11278.66214	5812.629108	1028.340231	2834.497138	1886.370022	893.7287553	343.8821035	2952.72471	3127.433061	10888.58076	2589.287437	27.23930853	2072.903676	8588.128584	1839.099659	725.4460908	617.0440219	7770.421263	3190.055248	821.0354889	262.001652	9148.514796	6285.857624	14825.00227	534.9041805	768.2403419	5251.746715	697.7412184	1724.00911	5481.336963	975.8904578	144.4857837	430.0065984
M218.1391T61.6	218.1390612	61.59765142	4685.143222	4121.77785	3719.089967	778.2694755	169.9854246	8192.633655	4643.297265	4441.881392	28766.08643	19613.71328	1339.60304	338.3558274	3413.584167	1012.251959	11333.86726	4547.438592	876.3805216	2703.744677	2175.127588	979.1718593	2298.70298	2656.790133	4077.821506	11856.32165	1569.661379	1900.300314	1615.0924	9930.464934	7571.815455	774.7222918	333.0833397	11276.02537	3079.94023	915.0448476	286.8801238	7514.110732	6015.554658	13947.94386	553.4176264	793.406568	5984.944602	792.4830134	3681.209976	4452.15788	2426.635257	168.1040635	16237.28574
M218.1391T104.6	218.139088	104.572703	210.5073445	184.2382208	127.9386663	77.73623084	254.1316527	525.6643872	132.6305578	453.0257053	250.4011688	99.64456714	145.7118881	192.1840269	163.1306853	178.4839695	239.9029126	64.54365814	151.5403694	380.0045864	265.4942069	112.2032443	559.7752751	293.6864803	290.1465813	205.0203792	265.2072214	334.0541178	268.255628	180.200251	858.1184644	117.7218925	196.0881313	211.5714817	256.3961456	61.46884624	208.4670513	278.3914417	437.5902922	74.66257238	130.4100616	221.8660419	242.8209591	39.76786358	139.6140826	180.8023692	187.5541079	230.5575023	169.161065
M218.1977T7.1	218.1976671	7.060983974	192.6381613	693.0504313	116.5906123	238.3010252	143.7957798	383.2033397	69.00727338	471.6716514	1031.367683	180.5766928	282.6823594	78.2556882	495.4650017	889.0553743	415.976384	97.93954234	1136.159246	196.2872415	152.7893393	160.7340915	785.4989991	785.5502027	481.935606	131.558895	86.9585807	58.35398281	205.8618416	180.4500243	1862.425272	651.9717763	350.57644	189.1136235	633.0984769	142.5995033	171.2200131	433.6896721	187.8214591	158.1066208	1366.427014	850.6762039	355.0746441	228.9028305	82.72500951	378.7768372	150.3770382	319.6321682	345.6112813
M218.4146T106.7	218.4145676	106.7494491	240.127628	341.5010173	104.4961505	146.6319332	129.5061619	346.1855783	75.63718516	384.9935569	1555.291505	158.2502395	330.0829068	52.83301618	636.5355091	1321.559623	508.4272385	127.1085773	1634.209827	210.2941151	173.2145739	161.1748344	684.8093957	889.6993003	572.2281024	95.86030715	107.7721192	51.09491366	105.7176947	189.7951535	2583.490291	842.4152528	393.8688184	216.2319918	807.838357	166.853809	306.7324236	446.0680111	147.9863151	137.1419908	1821.857939	1039.604217	400.0500979	293.709813	100.6068529	416.7171445	1142.968601	341.6525105	214.9570472
M218.971T120.3	218.9710332	120.2567128	1409.728513	2824.150001	1508.74308	325.2893117	1147.592715	3463.372963	413.5309596	416.4903047	3912.688116	2447.750853	1549.923961	496.0117572	8768.073964	1287.324335	290.0276697	6257.58715	2975.726213	818.0965247	498.8272759	718.9059652	2764.671429	8361.878821	299.5768671	3796.41893	7115.993496	7723.619093	2769.43827	1988.059741	5860.319226	1396.139285	999.6396155	5330.542064	1418.414943	2465.652344	1098.294766	1954.328325	925.2814494	3135.880649	3373.067719	1342.119857	1672.532928	927.5024904	995.1493788	1473.804634	2584.026299	755.7786004	4779.418133
M218.9888T37.8	218.9888461	37.7965505	215.954152	394.6687028	919.6164363	35.91647001	333.8768618	302.3666148	155.4099889	385.1568758	441.9178376	829.9541855	778.9313986	531.8205035	420.4667774	1148.823302	399.4079164	321.8501171	478.9540783	571.1190923	385.6075821	397.8472524	32.12889828	758.511718	1209.025973	479.6912221	719.8628093	82.41631735	722.6436462	500.4395587	489.0878429	418.4826869	180.8629262	473.8026184	341.9352362	362.6963761	144.3956887	956.4023703	637.5268413	994.6710531	461.108919	516.4126726	765.3919228	169.9159308	236.9418018	601.5006232	383.8019449	1158.153117	372.929136
M219.0472T114.4	219.0471823	114.440589	595.6970809	2138.356948	1055.045054	349.9612887	446.6523261	1379.372405	503.8479015	1892.404856	1652.187327	1512.252989	1115.912086	898.0727915	7622.278511	1420.446526	1173.953847	564.3649989	2630.525851	885.8775295	3783.722956	348.9387094	2849.59658	1272.608375	1272.266947	711.6117347	948.3557378	522.2367621	1012.47864	834.5827734	5730.685667	3156.368461	2732.081418	956.1669658	2872.121725	2422.509856	1002.744304	2100.624069	324.4058834	652.7825973	3164.689201	4221.864427	2019.265926	851.2911327	594.4588776	5164.386015	2365.871799	1224.232052	1601.805262
M219.0485T192.2	219.0485479	192.1536999	195.9308968	395.1104019	3038.521848	225.8647949	2113.682034	391.8160705	338.5552149	792.454323	145.8216318	169.2033714	183.3972995	133.8740453	255.6556961	294.2570122	357.7124574	205.0362861	508.7304607	1784.649915	441.0585914	268.6813481	405.1512403	2340.116276	308.5013257	372.9494423	186.6302964	177.2151152	513.0371893	1922.978556	286.2646996	175.8254767	476.5929106	158.9263134	86.47952777	537.8687088	377.1038928	547.9212947	1985.544457	235.1376224	298.3013553	288.7063575	429.4585744	342.821774	137.1491313	5824.607926	128.5863719	245.8808602	671.3800043
M219.0612T212.7	219.0612134	212.7122558	873.5069336	521.776383	666.7522701	539.5952195	588.3202608	484.5102756	451.7722045	777.5354444	459.5658356	913.0612647	509.5848591	385.1022732	854.2826371	633.7194056	698.5984923	1009.150472	322.4337131	781.5744067	265.7403681	806.1046065	534.3898648	449.8257172	545.4021744	647.2029737	843.7689665	838.0983967	494.5830261	661.8803957	145.8101289	601.8941883	675.80924	613.0600746	506.9994219	311.3850681	296.2743447	750.4454746	507.6061593	101.8729635	534.1327287	1224.474986	623.4733184	353.1239751	736.4770389	219.1912764	650.9330432	226.2308957	753.7262376
M219.0633T3	219.0632882	2.951724338	319.9988073	275.9287985	94.44475243	377.5990154	190.4705875	501.2828468	577.7018766	140.344874	67.20978316	104.4102072	147.0647097	339.2862057	702.4752687	198.0444303	102.0123596	78.25073287	175.5789319	113.0208465	1030.566093	55.93405571	609.2731278	58.82261019	125.3492022	110.772196	137.0580679	222.7526623	365.4824767	88.93136718	633.4116501	147.6410189	256.2478853	123.9384137	402.8631749	354.999852	176.8296087	467.0479657	201.476674	179.1557107	220.4281562	840.8467233	901.24946	368.7537861	223.6406643	178.1879183	115.1695294	427.0315565	408.6839982
M219.1022T275.9	219.1021767	275.8916471	328.6112242	414.8063131	168.5425146	319.8077278	227.8760257	802.7700963	574.7849478	1727.138432	163.8967572	400.7955058	186.6460317	138.2473451	21078.68448	196.0156519	1306.231782	226.0913324	360.9450974	161.635157	1082.357953	326.5976143	64.21608324	255.3758646	333.2067436	216.0029316	394.7803086	731.5845269	4067.248031	251.5189433	452.0801895	266.9919156	22592.06694	245.8797817	365.8955966	125.539976	31331.32152	621.4080621	185.2533271	155.5751215	250.5657461	318.6741454	276.1645758	428.3966021	371.2966921	219.4948759	467.3522816	235.2120977	366.6629982
M219.1143T120.2	219.1143145	120.1867118	972.927554	482.148584	480.1022967	2478.059485	194.3408774	518.2683069	203.6406573	1401.452254	250.0020595	893.1979405	176.1107044	199.8697796	1364.798413	542.0345515	992.7494648	1405.569611	400.7881037	736.1850222	1042.028447	1672.495491	459.4696627	502.5562749	720.5268715	172.0041875	751.5396622	1029.612185	683.1719647	278.6312796	1327.938862	866.9971781	712.8147892	106.4335687	1334.686569	1487.61356	906.2751273	538.3857485	123.6814462	407.258238	309.2568965	604.2144892	416.9809702	340.6466742	2851.093366	1519.74602	1795.974076	449.5829917	641.9392049
M219.1423T61	219.1422604	60.98741896	1677.608738	483.8693096	713.2725655	368.9257666	26.25202858	655.29915	512.5148221	121.3763402	2291.539568	2268.11332	900.5782819	56.23323453	392.6542796	276.8923569	1463.154649	773.846502	281.6067025	290.8521074	136.6436971	100.8786443	225.1035563	420.333139	324.0218091	1494.29809	405.6462524	33.86502483	275.852638	1129.924431	616.7981234	46.5444724	64.5242144	1316.381392	400.457802	775.1712656	696.7550393	1001.319576	772.9515413	1599.1967	45.70015318	100.5330349	798.8779659	12.40941924	130.3708695	410.2816056	3.638437007	92.99733387	1923.753005
M219.1747T13.8	219.1746802	13.77330432	575.4589618	434.1733999	258.6755453	514.4053331	193.371888	611.6577697	1185.908582	1037.762101	934.0457641	850.3075693	510.1396355	687.6304909	528.8160791	1170.623882	2475.490648	587.2919058	987.4168205	452.7018938	598.2446623	365.3885654	886.3139343	524.0922081	1309.83183	828.7184226	874.9822588	436.5451564	467.8398543	2253.609908	426.6625787	319.1753633	289.179498	584.7798262	154.3426049	361.6153463	257.5954984	514.9149681	203.8572146	390.0930887	395.4015244	244.9421425	716.8548339	693.1745308	347.8287992	1086.322573	315.956752	398.2145393	979.4282137
M219.1734T23.2	219.1734322	23.23866369	460.0742982	1318.77589	78.16831818	721.2758385	1682.193976	751.2288458	546.0945207	1571.625312	132.6892054	888.4700444	444.6629567	1438.515683	256.8870685	659.3362211	796.7398857	292.689303	361.2234013	138.1495297	1407.368694	494.9415969	2358.289217	276.5636339	771.1490899	165.6935319	144.9393811	473.486681	2172.734299	104.2864305	2083.274542	1257.2999	78.35077032	2286.004827	1359.895839	470.4964512	584.9697189	706.3646705	2707.567512	370.7838605	1127.188186	207.5065424	5692.62477	223.4339202	455.5938109	352.3061508	374.4019612	329.8504436	533.848895
M220.0418T144.5	220.0417726	144.5152309	18.85323033	53.468824	61.10888737	37.48808092	43.85750816	48.1374524	6.912925084	21.995855	27.38882043	46.87421174	248.0293905	714.4555504	44.38003778	93.11600257	10.6564161	8.114230551	26.31512704	24.39818287	52.31010095	38.99870157	4067.80101	63.3676795	651.8877363	974.3911318	16.71882376	77.55155859	138.9667376	22.253208	23.55727968	35.23096032	10.38916432	50.46113059	31.33214034	28.05288263	216.1147529	62.54427462	123.1537837	375.6286319	93.72445191	731.9761354	121.5504416	12.42868171	36.95643679	65.26066171	25.92486291	89.9345613	25.94879096
M220.0467T106.4	220.0467418	106.4184906	233.5136123	520.4253613	195.9272235	242.0162962	221.7839423	393.232912	216.6052125	316.5417213	780.9388746	291.0792166	295.759803	374.8953255	588.7672946	343.8000048	266.0168008	560.4752251	620.4535117	404.9272473	164.0624905	47.73771408	901.3242988	842.3001355	160.2739081	723.6655983	474.8642006	1182.11343	374.3866805	295.6664192	1526.051535	218.726254	116.5303156	568.6176363	370.8804021	263.7914106	216.1482067	365.8324104	183.5417869	427.4456938	439.5151599	241.4594991	375.7651135	263.0215365	198.3206047	214.6310345	363.676759	234.4017095	450.4040382
M220.0537T106.2	220.0536656	106.2208177	6598.727774	177.1785426	5038.092745	23580.60226	6105.278507	12309.59044	7722.899492	3160.543192	6769.665233	3321.021394	2626.304433	3460.673696	12740.07716	2138.26956	5653.747242	4788.059975	13525.88935	16094.02633	347.5331616	2108.705455	5047.553889	6989.4213	6738.299277	17182.85344	177.3346028	7279.843991	5444.919749	7553.691862	8228.411385	18620.11985	4603.182622	4843.965781	2866.046063	13395.50449	3542.617328	2182.77748	4550.993876	7563.995004	31670.50212	1120.265677	11320.43952	15661.22743	5160.806259	321.2624326	14370.32732	4622.559845	319.780132
M220.063T85	220.0630028	85.00989955	204.3409924	422.5032133	72.45694605	135.9369578	63.44446943	150.0211757	115.5727479	45.90982012	36.82827294	87.63091086	53.32393191	103.9214871	99.01640057	61.78897081	171.6211581	67.89567695	299.9466692	358.365474	227.5501246	15.68813535	823.6101791	2075.753096	1841.733006	434.799116	48.08145825	768.7396324	89.25609583	187.7629773	115.8732502	310.4650076	106.7155273	151.7217058	90.56304257	496.3144557	24.16406174	87.1118841	44.03194722	67.08907033	203.8736254	184.2437237	101.6891487	633.2734646	293.4672297	50.31128837	709.5655889	348.8465173	326.9799683
M220.0976T300.9	220.0975669	300.8663885	90.02070942	588.9398017	117.8577137	62.76138153	91.34950638	337.7713516	122.5702402	1109.457065	65.51594029	129.6006074	61.57987128	52.80877194	11956.91809	86.6005211	184.5799278	203.2879083	122.9871431	86.19773764	288.9525474	93.66268293	309.1360509	203.5488301	590.4683558	104.0693138	129.117279	42.87625379	2420.953996	73.16230262	88.70788238	182.2463833	5127.122726	66.06820917	28.92931951	216.3383808	17794.96911	427.0897454	58.94336856	57.1125032	72.30857517	122.2376765	120.6802983	156.3314444	105.5662762	90.55806495	110.5047716	94.86459083	128.5510247
M220.1204T44	220.1204113	44.03214401	3755.599978	270.844229	2978.332314	2303.220838	1107.542014	3643.988332	3932.394212	4636.272718	92.21468903	152.3954235	2409.232955	255.6736996	1430.707448	13119.45487	717.4181257	144.455803	216.1054599	1751.434508	3743.319175	2467.163435	823.062587	129.4618725	674.2928269	198.9176697	452.7150588	266.9942507	699.9450103	715.4583105	2483.057814	126.8011133	2905.575637	888.717222	374.7993659	358.818492	811.9321549	5262.94157	165.0084759	726.5952931	361.1867134	6406.51469	410.5369033	1754.639545	646.3114318	789.8341023	1828.306281	610.6281646	10239.88821
M220.2738T106.4	220.273781	106.446615	369.9422933	1049.559533	181.1673617	544.7681144	203.2266185	767.3169589	429.3333778	165.7374176	292.0378632	151.872023	153.4852191	450.919577	775.4401032	168.5201265	209.683889	137.2358437	802.9955854	1084.47537	424.9522423	89.08286757	172.2114635	343.7036806	316.2190419	819.3309315	466.0947585	539.3110402	221.3711804	337.5920161	532.8203518	1144.648568	215.8610234	231.7599328	151.1753168	872.8024096	154.6375916	156.290784	200.9096226	337.3698253	2292.2426	112.7538382	416.7915105	766.4650388	229.7623064	139.2006533	849.7106762	166.8076345	172.9958313
M221.0434T8	221.043396	8.012126513	53.9406693	461.4271631	309.2187364	32.0707633	140.5251792	1499.801712	117.228661	151.7884509	247.9098362	108.9489506	296.3211323	279.9440044	166.8051522	138.7278073	64.50354114	342.3909949	538.8976126	226.2790264	100.9609075	180.2805233	188.9564902	159.4070619	124.4271978	253.2482352	91.23745404	98.76929366	266.3247932	188.4747959	59.39749552	87.00872003	55.02598793	178.7214009	76.66746518	431.7484024	100.6706736	144.3675615	290.1401644	64.50385221	327.6876219	74.09086922	189.6326209	149.2735007	320.6042454	100.5990533	76.78376991	80.59759635	96.70563824
M221.0655T38.3	221.065469	38.3276818	1455.35359	501.311685	1332.866216	327.3801488	296.1875031	844.4181583	850.2418065	266.0257756	690.7609939	694.5675458	373.2348369	1492.152036	696.8809501	1313.784914	3624.378198	1531.97111	511.6053461	1280.902963	2057.985877	680.3912462	332.2711337	1976.594632	578.0153797	242.8944979	950.7152353	3098.153134	850.3587151	1313.405646	2539.857347	1570.267519	1920.849985	344.7230724	2703.379842	502.6332687	1105.490524	2421.820827	114.1376271	283.5553311	1094.621576	3298.41059	79.9531413	637.3073146	2178.038928	1430.657688	3376.185005	651.1668854	1176.308187
M221.067T82.7	221.0669713	82.71108842	1856.400134	902.19371	714.6430879	198.5069175	681.8546634	1401.914106	1065.750937	574.3051324	897.1806942	1665.37931	926.5342243	308.7353819	2020.268627	1108.319253	847.8021795	1252.041985	231.9544248	874.8887975	3714.777068	249.6376385	119.91152	583.0307699	246.9253253	600.8465043	1244.504631	2928.188386	1039.330756	668.823939	2253.06923	857.9699522	2719.451124	1041.678614	1915.282433	711.3506199	338.8320253	2625.383659	274.0478523	869.6573662	1113.976054	4141.587991	768.6857342	900.0523749	2724.022677	1925.46372	2724.97156	1853.677267	2035.359919
M221.0789T243.5	221.0788924	243.5126183	3394.087815	6094.484279	1670.836039	1108.039391	1453.518345	2409.118684	810.7432043	2043.670266	3145.977204	5288.972823	2763.650552	687.9772555	1653.720165	6400.685239	2521.104063	1280.247245	1737.025469	3755.411685	4724.850127	626.70479	2596.275731	3507.217405	1578.589061	300.5211009	4534.748135	8553.501657	1936.990875	4967.552278	7510.064265	1343.313255	3357.198572	8207.938712	7920.323901	1666.053461	1972.25835	3066.375731	300.6760496	198.654397	467.7744493	1759.385948	1835.379514	1725.007763	2131.022026	3311.665094	7848.230457	300.2881986	6489.925476
M221.0788T200.9	221.0788151	200.9174067	748.7499124	455.6204985	381.030852	940.3467151	568.6075174	1291.841946	1033.41734	2006.912091	314.2988287	630.3863775	199.5416722	403.7521774	984.0775313	553.8486115	803.8416615	417.0867882	318.0162019	273.1706158	4691.84052	512.055419	627.3175274	671.1277685	1956.017643	196.3745636	601.601495	592.7029492	345.8916859	378.401832	628.8123661	335.6062621	518.734327	756.6864842	308.393565	295.9766549	570.114093	6105.78057	529.5203422	324.2983659	460.976299	564.2892649	753.4320997	749.4845751	1673.17437	338.6673603	692.7120361	272.461613	997.4697293
M221.0755T308.7	221.0754729	308.6738706	480.5576342	369.3975861	523.2863549	91.29633037	475.7651788	191.295645	301.9566288	169.8423965	254.0965173	512.9274698	622.5970714	243.9141807	3000.429511	668.9867148	132.5145516	205.9616245	401.5009469	376.1164998	466.915275	317.1554736	183.3377627	322.0042303	219.7343008	468.5453208	365.022302	303.1467479	1554.725282	251.9646678	302.8305817	201.6368181	3069.721823	421.5756668	211.5550881	211.5626843	3784.413666	795.2919623	233.6007065	285.3416557	358.4703245	652.9924893	742.7544501	224.794526	384.803949	356.705525	156.8622034	576.0655121	364.0387165
M221.0816T138.6	221.0816227	138.5727806	188.0108315	78.74337846	73.82642645	1105.511609	820.0101737	250.0747525	504.9103831	122.6289631	50.62702264	77.25853554	177.514934	397.8434616	135.2706911	149.0453598	34.15761564	29.50682752	85.177258	238.0620352	443.72836	33.19785777	272.7045274	57.24113617	276.4868693	180.2485768	79.12951434	74.74684499	308.1515066	159.2677273	214.8430111	176.2831294	489.3718555	91.54294885	51.44044812	37.85970335	24.65443464	559.3916907	665.945929	117.4516795	117.30334	594.6806117	270.4449848	480.0905383	140.8243967	99.61039442	118.9863434	100.522429	195.5161705
M221.0914T5.2	221.0913775	5.237803666	2491.550132	1906.248481	840.4732366	1614.30881	1441.07438	2585.6933	1132.036615	7102.977165	1509.504748	3723.670926	1753.783524	4866.363409	1439.271399	1431.251915	1122.488865	1557.698751	2336.909451	3463.390845	6175.589724	1296.7235	2225.402642	1474.409966	5227.548052	1511.886561	4317.458062	2494.095378	2492.127471	1310.125777	1953.926283	1395.736893	2207.244985	1946.040928	2852.117505	1205.764802	1501.358452	732.8451453	2336.883609	1891.606029	1019.993273	2173.367039	1568.062576	1037.621153	4949.446343	1397.897071	3078.598628	858.6346036	1214.882295
M221.0915T168.5	221.091548	168.4910729	1551.78016	519.7735149	504.1101197	431.9810252	681.1173694	430.2615187	1196.345138	831.099108	706.6991916	2483.0004	836.9310116	1361.474047	1528.207314	655.3751486	1096.273879	639.2366882	1265.471687	1374.47829	2073.472106	1248.449052	1053.389595	769.9601759	2455.746369	392.6444723	1206.743154	789.733486	698.2318013	616.85559	802.4466967	1003.614971	1045.006725	625.8536256	744.440615	1083.699115	810.956558	1495.049299	241.6964373	1097.119404	781.4407604	603.6715804	580.9666203	1304.779968	2207.463845	848.7660647	1048.544249	125.3127832	891.1089749
M221.1265T140.3	221.1264614	140.3427957	276.942415	147.7947053	328.5123358	824.9674661	251.8765182	354.2144049	373.2589324	120.3332467	45.78321781	71.62765747	231.740136	431.1819621	168.1947855	345.6496846	32.63642272	475.4152967	87.25115835	363.2419476	741.4801065	28.72171634	301.01425	228.273437	361.470601	691.0761518	65.15429163	81.85604245	311.4221928	179.2312226	230.6933083	201.8179697	445.0876074	61.51839672	621.8877809	51.16814075	30.25889778	674.9710128	838.6700507	250.5431905	109.6258319	256.8595316	375.3946033	518.795017	429.6970479	190.7392338	140.9939184	236.6828118	329.7256655
M222.0786T70.3	222.0786497	70.34697509	2380.078907	2280.378555	1973.45134	3012.327569	1066.374329	1538.558561	1159.704034	1379.443575	1600.744717	1479.592765	2533.682433	768.8145329	1840.395985	1198.237851	2167.268322	1376.749204	3176.556205	2904.227572	2421.206093	612.1067727	526.1782503	868.352416	2962.789446	3272.74138	2045.241292	3796.856749	1114.123239	1966.661468	1138.913504	1776.617714	2079.559964	1226.293681	303.6031276	1614.460848	1017.553026	1548.547845	1025.606871	2400.098858	2156.708581	718.9895078	722.3370928	2106.906574	2687.988447	2030.025067	1423.407255	477.4799248	898.9510361
M222.0749T108.2	222.07489	108.206056	890.6004107	596.3802866	79.03382809	932.7176432	161.7636404	1244.752041	1034.122873	147.7901416	167.9734158	133.8381645	290.110944	556.8332191	1000.88478	170.797191	334.9452591	75.27723989	296.688624	456.3825501	2009.449122	146.7381957	276.2258385	167.6165944	233.4958595	430.7161417	181.4017215	286.2678393	331.5718066	313.092433	1330.113961	320.2697979	2265.749972	176.9985136	282.4930548	366.2024233	155.7867887	470.1556048	66.34035997	259.4497158	900.4718921	958.6048299	385.0978105	1115.661323	1416.912092	283.0675971	827.905284	407.2614355	1293.623087
M222.0824T244.5	222.0823837	244.4865007	305.2336772	493.3794863	251.4868993	223.0952135	169.9718465	355.5286308	331.7352737	140.4209268	314.4234991	712.9837794	237.4643488	111.7713777	165.7487996	795.749323	333.4856912	57.9175755	326.3623743	459.3347616	202.9030468	105.9675146	222.5490701	333.2330735	216.3526411	103.2274816	690.3382601	752.4671611	367.576552	583.0040537	622.188781	163.3432024	490.8733312	530.2116717	556.8914336	198.3000146	285.8854987	362.5288347	78.35825017	52.60328187	100.1836074	216.2627967	251.8964529	190.4336775	322.523082	229.7563437	903.0208294	86.8632154	748.6161687
M222.0882T95.5	222.0882301	95.52434926	1005.571379	769.5889997	97.98764925	739.3884821	656.1597259	494.747732	791.8577251	908.4823393	599.7012386	759.8619159	356.7224027	340.4636691	680.7582954	724.1449034	415.1995201	323.3609182	250.5831863	429.4404836	1487.678726	226.5335458	280.7526351	239.1177805	699.110319	277.0529386	602.7798242	152.740187	618.250955	441.0252408	595.3729178	376.6198401	1345.544562	400.4911236	1047.953921	278.3021181	253.6919973	467.6115599	279.7395186	438.2129609	659.2700813	675.4642574	309.6740015	632.273794	1664.259015	357.4061151	910.4763252	475.1756567	1071.955839
M222.0945T59.8	222.094493	59.81985627	548.2266403	1627.085513	665.2026451	1336.486744	718.82518	1091.509882	870.4383307	560.4921411	1124.747219	614.6536523	1646.116178	1581.932259	973.6572419	934.6831479	1075.325599	755.5336807	2543.609766	2068.492635	1983.352604	338.8183108	601.2376279	711.64194	1332.940033	1836.118032	710.8784077	493.7626444	305.3867537	1392.580137	533.0906221	1672.691394	2336.300791	1857.917804	1850.236873	1011.817521	601.3618944	602.398016	643.5669966	1242.13909	1671.505564	570.1027493	889.5886784	1415.390572	1016.756477	870.7547386	2139.332735	359.6492154	1068.20793
M223.0202T42.9	223.0202136	42.91350922	1471.662302	646.0655927	347.5423941	660.9216249	212.2415868	502.614258	582.5168587	500.5547197	834.529686	389.0652369	522.0041974	355.1245648	851.7987287	544.7436691	444.5903396	425.6792615	216.9513818	446.2166142	748.0241801	576.4536084	372.209079	522.172179	946.8985763	512.3113808	779.6695065	1583.415724	604.186168	634.6819593	583.0846907	376.1757701	835.3684437	2146.644705	668.3151718	449.7155582	385.1274433	1352.793301	389.0696593	673.4125735	707.8695349	666.6639515	399.6733163	543.8408248	515.6697057	461.533672	678.647687	604.108635	432.430413
M223.0583T113.2	223.0583126	113.1958752	760.0472096	219.5927743	234.6048194	591.2501016	387.9497973	637.5919848	1004.388055	271.5409676	946.4791774	608.4073325	799.5200862	309.7060899	999.6114537	498.7816968	520.5251546	405.9227188	439.386747	705.8428964	854.2285549	464.0723412	224.2106794	385.2778367	1346.101816	373.6153217	548.262119	802.8469632	965.228003	381.8735816	901.6711086	465.6796825	966.4152251	681.3355651	705.650133	337.1933338	512.6043787	353.7328242	333.3784496	393.5472669	307.8659109	807.8352007	492.9496779	991.9464294	1769.562763	674.1121904	663.5828128	629.624797	1194.185119
M223.0589T178.8	223.0589483	178.7820848	693.527952	771.3901443	474.3688991	391.8167172	334.1412416	814.1800369	852.1774202	379.8357658	395.8727102	411.4250367	429.1882151	281.5580702	595.1236641	625.6091411	568.4387464	950.2364884	1043.585936	587.7819754	1010.003222	403.5914511	467.4019091	476.9017501	428.0866817	362.6076152	516.2771268	983.261358	444.2562816	446.8553316	690.8485977	911.6492747	758.7884795	440.8325552	711.3543702	561.764785	498.8328986	678.524147	276.6872946	419.8989731	319.0580663	539.1050372	378.1550329	400.1894875	539.9287825	445.1394716	830.8448297	507.5771747	854.8529698
M223.0592T69.9	223.0591552	69.86962122	346.3408196	2710.074785	787.5006416	566.6778427	2873.623365	1036.767376	616.6425223	790.3915963	9676.252062	3065.875662	2995.972252	3191.13916	972.7112515	1650.559297	1048.960754	1393.452336	2502.287346	1904.920446	1359.234362	427.9470206	265.5218825	496.074245	1281.618635	2237.077574	326.4829631	153.4586639	2387.259992	2087.395963	1035.955319	1648.170818	468.4642142	3465.790819	11613.21435	1147.462745	466.7192112	1195.988166	6149.395453	2096.834814	2123.683374	1376.270253	1851.430305	362.0772246	866.0237327	4063.046133	6437.006385	663.3050225	371.022602
M223.0732T277.1	223.0732432	277.0525228	1086.485141	826.3681404	1535.6137	925.7691122	982.4128458	824.1355278	883.8137814	1643.767205	780.5712691	1371.736757	3725.591502	1170.61622	1754.584437	799.9770421	433.2852767	1748.874608	1443.893971	1300.133245	1372.072477	966.7919044	649.3259384	851.0934519	1616.781057	396.4322916	1690.213898	1899.3403	843.2761549	836.7939084	553.6808106	1012.176483	1820.731416	2043.644086	683.9129332	1451.531808	5447.764117	2826.2791	1034.816513	881.4341012	1722.817481	1250.711505	1851.209893	928.3771641	1501.337588	729.317122	2290.040161	727.0879411	1368.370122
M223.0944T236.9	223.0944041	236.8790721	1144.443261	965.1227283	418.5582411	263.2436391	438.4539364	1069.172557	1246.060935	999.6359469	1554.94578	1137.120596	869.8840724	576.2261729	1153.582315	759.0023324	1133.951342	2067.247976	529.0925163	843.1231572	2116.669791	634.2849622	515.3498172	863.5585662	627.9739758	366.0896734	1111.006976	1224.9695	594.1281454	692.8258923	1001.033205	794.9277817	677.0334159	1089.113014	1208.20268	965.2667367	656.6271927	724.0966066	531.3118408	309.3463608	516.223414	536.2061163	882.6184353	732.1442004	1299.600704	690.379553	1570.991466	312.447156	913.1966345
M223.0959T143.1	223.0959336	143.1291327	1036.603807	289.729385	357.8054516	1622.301876	166.1850076	1621.218389	782.7814812	1735.896752	400.1812196	4091.410618	432.2344685	264.2317755	556.1733231	840.8308703	1542.103738	1368.498624	1386.222813	465.3767979	4282.725454	174.4372749	270.0666736	1590.176113	1503.473019	221.2402972	3367.127498	7404.250868	285.502399	521.7670182	1295.83932	2197.257868	301.2108219	351.7324323	796.8596508	169.9442967	536.6676608	982.2044558	1073.50192	304.4541842	365.528501	476.5761146	325.921332	622.7657097	2289.372427	414.2205297	356.7286326	1677.646033	1319.755136
M223.1059T81.2	223.1058744	81.23828149	1949.292238	5315.867104	2212.91589	1351.50058	5017.230621	2434.15022	1401.785185	1770.809442	11543.7561	5829.061716	3080.930681	847.7619432	2074.988869	5168.195251	2794.797542	3291.565404	5008.813439	4778.789039	4359.57518	2491.679908	527.9728261	2814.735126	2321.784931	5450.627008	6136.158997	9720.783062	3612.075808	4932.698203	3231.328391	2765.506749	581.545114	14585.93318	14823.47588	1924.918942	112.5881	2127.937518	9178.249578	4372.707724	4775.511876	2196.799593	2645.884121	1146.435674	2343.608833	6583.439229	5424.584605	1599.916104	2913.315949
M223.1071T112	223.1071129	112.0131008	412.9271274	487.7910899	217.1443358	727.4325894	354.2963754	123.1343618	1539.814113	186.6359159	363.857641	437.6349857	727.5434317	295.1897202	1204.047005	482.2070223	509.7803632	308.6984515	210.2408449	612.6599746	999.627187	292.6878193	522.8243874	251.8409695	525.4278287	279.7385315	502.6998167	832.187294	920.901891	375.3456939	571.7902559	381.414677	1225.893091	576.8741445	685.8823135	339.9738112	432.5887152	524.8229609	191.0271265	371.7625973	604.9462012	775.8480111	398.965314	1079.976154	1940.161928	540.7330467	644.0154019	573.9855979	1331.890744
M223.1423T143.8	223.1423107	143.8430816	1571.870741	318.0453644	386.9408872	621.5578209	146.5925122	684.5656052	660.0798435	1342.694126	413.0840871	4456.972427	685.8191588	495.0178345	573.8163684	519.5811767	290.2543701	623.0991803	1158.771947	601.6504484	2564.164033	246.4949813	267.4514389	1132.975046	419.92323	245.2288823	4231.012481	7245.290905	278.6847202	420.104034	609.2209759	615.2093995	706.5714188	409.5499817	622.0591308	161.1534468	405.9769809	937.3891101	903.3407073	1555.051389	255.7153052	503.6333568	453.2635478	742.7438798	95.13219112	334.2647262	408.5241582	10522.20022	1192.18467
M223.145T116.5	223.1449974	116.4589626	688.8187631	549.5611906	245.055119	547.4694607	414.1776604	1057.33614	1449.557704	701.5842021	86.0769981	582.588143	751.8715476	416.0218475	396.6503474	520.3049963	581.576058	525.3713729	609.3269018	637.0037107	687.5066573	389.9560905	724.5891335	604.5477525	917.1455295	484.6105308	893.2232461	675.8253358	789.4660172	384.4842208	559.0926081	580.6072333	981.6043238	699.4135851	772.7966755	369.7856131	317.9816054	657.669396	529.7109545	213.1135088	439.433614	367.6528792	571.3588498	912.1916372	1020.812711	295.5863089	544.3448164	530.6365315	661.4791254
M223.1698T302.2	223.1697682	302.2130499	1988.208976	553.3369788	2329.819109	8050.625868	2065.34561	1220.121554	902.40843	2937.634174	388.4879841	3501.48294	6912.713972	2423.793802	2979.527349	878.4273441	5122.235682	5829.22642	1742.970374	1497.16492	4091.516858	3510.935513	2065.087112	935.59931	7876.55425	288.8610782	3133.81651	1865.2868	1358.32576	654.1282741	628.0644419	795.3478603	431.7734455	1160.358508	772.4268734	1923.028276	3426.589623	5257.003567	366.759825	1929.575933	1504.352204	1964.082788	1439.577648	1001.381727	6796.053806	935.9682943	3396.547138	1601.22332	1893.064044
M224.0554T74.1	224.0553885	74.12034822	204.3990542	606.5385545	169.3661454	399.75776	423.1062349	677.0829833	1712.19807	366.7711316	467.4971035	759.0833508	697.7472936	696.0839659	475.8175019	670.3737279	1088.294242	75.36743251	576.80005	716.6913395	1203.128635	778.6963504	100.6934586	584.1438034	1044.859616	469.9696587	625.1923887	413.5791432	532.4992195	620.3261997	429.7565404	679.4951941	703.3259984	1754.139153	1697.871648	394.1962158	239.0564209	810.4025362	768.2738768	609.1685157	468.0257506	760.3063642	408.1133795	794.0851906	648.4518131	783.5982544	605.9733074	677.4067749	680.9275158
M224.0672T83.3	224.0672348	83.27339255	1217.057386	712.1767742	269.2685446	847.2687669	558.0722532	641.4164325	1526.248406	1324.103996	1174.129169	541.0978927	761.7989171	694.6340077	501.9568747	780.6132356	987.9880869	381.4923019	572.8256263	171.806266	998.3963546	253.5657529	377.961775	815.4186032	927.896114	590.7351053	3223.256918	2460.767174	542.0811299	507.2669797	344.3447059	296.3840512	763.6975577	521.7716718	745.3394637	329.8967755	492.5938851	1172.008356	1149.007084	604.8117648	636.7639625	658.3130988	425.1313917	790.638214	943.1051829	515.76039	115.042028	604.1046715	414.3616422
M224.0979T109.7	224.0978908	109.6909771	444.6919994	287.924246	52.65765985	510.2825469	117.1905645	282.7906313	665.0927306	86.22685513	106.7849712	74.28670957	183.2062065	288.6109682	453.3544919	55.77743038	107.9148052	134.4330211	132.5703321	407.232065	651.9437321	93.05374735	135.874685	157.872238	86.48454889	215.4199963	177.9213604	188.6665874	258.6137265	229.9097548	478.3736766	206.8470289	354.923199	91.5988286	233.0698672	277.1052603	164.4000145	126.1959969	33.39918354	176.0953034	661.3767161	358.0913975	230.270182	555.6188502	654.3801905	146.9435669	517.6627136	126.2828954	451.5666052
M224.109T82.4	224.1089696	82.41219024	1226.025406	697.5444212	257.9093292	867.1416603	590.2713618	253.6520825	2192.707315	1285.988885	1369.853265	825.7660366	884.5741162	931.4324583	531.5151322	573.7391775	176.7214006	431.5474891	586.8405347	600.999823	433.4738216	242.9737851	378.1837654	934.0949977	1578.557802	643.8014181	627.0842505	122.3802378	581.4328949	559.3561016	430.9087931	340.035726	748.2379688	1681.007571	2506.517943	361.8773974	419.2752265	1217.916069	1124.039715	432.7816736	539.2456289	668.8399305	434.2669401	899.4530167	254.0242621	895.217984	669.6927879	766.9204153	692.4544682
M224.1284T122.4	224.1284497	122.3969362	220.7252002	256.7813106	131.6912026	493.9858854	183.3226303	292.2989775	608.6932866	308.0575587	419.9658892	353.4993505	293.7656708	199.9247431	424.951481	411.5171891	577.3810028	432.8356151	347.2173958	287.3035892	990.0008882	229.0113352	555.81924	429.3855807	360.0196884	171.1924841	865.0322457	424.063129	244.8343412	367.4657585	416.8759226	321.5886869	341.6410239	382.5761923	492.0258692	260.9799196	495.0198057	314.0211858	147.7010924	200.2146205	198.001324	315.0364457	291.550404	367.2537629	703.2501006	600.6368355	290.6890657	1014.207373	672.3535548
M224.1735T302	224.173546	302.019675	252.4376817	48.33656913	312.3181203	1117.656541	305.7267416	97.70040672	59.40681094	385.6261531	91.75576554	373.7992653	883.3425783	374.1243949	404.4472155	113.8972234	695.4146576	831.4098998	251.6744885	176.4092105	437.2138433	511.9038068	210.750104	137.7309132	1174.185233	57.33615398	343.1716108	184.0286108	225.3976557	72.89528443	58.10529139	160.1327906	57.2493127	190.296823	107.946421	271.8647871	593.5558983	661.927435	51.94585529	201.9474883	254.6081655	345.830238	233.3966782	115.7008341	948.1524612	87.42049916	411.3320568	292.1601852	192.2639709
M225.0255T130.5	225.0254584	130.498368	87.97139473	509.1367059	282.9924821	166.4524696	343.1455861	136.5890332	156.1501199	175.4551616	163.8010103	510.3381057	1123.645088	360.9300955	434.9478397	1062.581544	270.4645049	103.6486464	105.3615283	114.7098332	195.0649901	892.3433189	192.9717423	42.97896458	487.5716604	935.781529	219.9052012	315.3289271	1182.699286	405.9666783	363.6643345	19.54505237	37.19216253	687.5942081	134.5151149	189.9265935	22.19831134	1051.674818	232.0502431	328.187046	1665.182377	1409.1387	542.7408219	73.38121056	216.5510516	623.3542254	203.6422903	337.697709	270.6052747
M225.0705T92.3	225.0704651	92.30074513	144.2844679	52.46872345	605.8805568	95.32395901	65.73890696	834.7456939	165.0285203	155.8735689	221.8063116	69.94759559	2869.631921	15286.12152	104.8350224	577.1713837	92.04441271	73.3619665	102.4760973	74.31920565	385.7711222	92.34747997	6881.321208	85.48672674	5928.096842	2525.130612	597.7920238	850.2835637	119.7888648	131.8080228	234.0011035	105.5393983	227.0240725	450.0621047	116.2820626	65.73590495	2701.80352	216.7438362	243.7168555	930.9849305	215.1555633	1342.166856	215.1816556	76.39837282	133.7214867	121.6371773	141.0760495	73.46613123	110.7429777
M225.0714T163.6	225.0713837	163.5997049	1415.782419	1041.679283	721.6315616	1169.899868	509.317836	717.5952253	1688.64004	748.2842786	1100.964797	1477.186015	297.224564	1149.728773	1297.584604	1581.200636	1657.24818	1929.319082	628.6126168	1131.185111	4093.625829	628.2747375	4469.199712	868.7928037	3020.198545	1184.883219	179.437867	1954.806791	1653.454668	1053.573605	1231.411537	871.0123585	672.3722021	1543.757167	1908.048441	731.4621511	2960.142652	1254.926623	738.6536295	1195.347624	655.4961175	1147.851355	1032.6313	767.1187269	1331.028749	821.8594589	2078.438314	834.9426288	1554.057024
M225.1233T118.5	225.1232631	118.4628319	357.5881425	220.5552514	1111.513996	364.8057788	104.4156324	426.5709931	745.2080409	524.8310923	176.5688389	634.9814075	225.6200621	1155.217374	401.0077155	336.453472	249.0995885	419.6141995	89.48941094	1767.107929	732.2744146	366.8779338	287.9990283	312.9810477	814.6211623	166.4700297	490.6758969	295.3498855	294.953406	439.3507414	408.7489556	284.0903671	350.1663895	507.1792159	225.6649521	201.0911544	583.4611918	431.6834372	153.8192414	110.2449278	221.692502	469.20902	397.5862313	217.7338661	408.8539625	248.2106934	289.2987751	481.7665246	354.018927
M225.1605T267.9	225.1604912	267.9436218	232.2545989	258.6939199	94.69004752	37.58469228	144.1857139	298.6735875	207.6579528	80.56202667	320.5604871	126.092574	231.1962035	103.2713512	305.7621515	369.3418222	682.1411696	184.1549835	332.6498894	216.18877	247.1411928	338.3192451	149.7995081	145.1531342	85.38918028	113.1956009	412.5472155	402.5100332	218.488528	105.8350989	150.8023366	117.357288	204.2335388	195.6301917	405.5997787	235.6890666	69.42774562	363.7695568	43.30829105	157.6460368	163.7919183	89.20729456	172.333748	246.9792832	292.4195026	130.4443541	364.8122292	64.50289271	234.3306169
M225.185T323.2	225.1850355	323.2253998	474.643816	85.53042479	168.9147557	440.3211615	213.3806363	242.5811269	435.4051604	424.8940393	153.2665289	558.7509565	3974.816365	628.4097726	907.4195598	212.5407181	4528.506893	1088.05587	521.308957	203.5058204	810.1569383	791.4900782	650.694468	152.0912901	1873.677827	127.4322168	361.4105882	1264.134947	171.8081528	260.6293293	154.6498284	196.457857	215.3836484	103.1999266	198.3247229	224.2883446	651.1359483	332.7822335	103.1363948	389.2677359	685.0057476	880.2915058	561.135019	313.6708029	1936.128035	158.6111578	1151.265277	401.9075215	1111.193895
M226.0496T267.5	226.0495585	267.4604023	184.4866653	221.1049436	150.5759408	73.25473738	220.6553828	153.179754	185.9032777	89.33241887	447.7845335	161.9426138	337.1430481	189.1867185	2527.595172	446.1271666	183.0226843	86.71264377	350.2833936	269.175652	289.5289703	526.0567289	123.6637637	229.7281686	116.7077858	242.2488995	410.5191292	352.3361165	2498.626478	163.500211	142.9333405	159.7604335	1093.773843	384.9681082	311.8366058	227.473674	1369.842487	441.652385	71.78316219	196.1441702	253.4184817	134.6785881	378.8444135	101.5118355	395.2061627	175.6710107	281.3982803	122.1435759	196.5701879
M226.0501T170.9	226.050095	170.9168111	880.1446791	1285.453636	514.3450127	162.6540286	997.1008177	352.9006352	1095.533098	449.6113166	1247.394611	601.6004796	424.069319	708.3803542	1460.767229	571.0037091	1209.42878	812.2170851	6249.706843	660.7433425	131.9443555	204.440681	3389.408408	429.7641429	294.5982476	299.7156965	390.8770795	3288.327398	988.8727749	1399.66477	175.5042468	2366.732805	1150.235966	1074.263815	9587.762708	1349.034655	404.8099453	416.0252849	4119.993814	280.3564616	787.4108985	1547.302007	861.2554652	849.6622076	200.5619176	169.8804428	951.7468211	687.3916871	1287.977625
M226.0687T76.8	226.0687288	76.83873501	672.8684504	574.4349491	768.5700957	451.8644798	204.9187697	491.4972773	703.5296484	258.4670954	937.0191947	979.7850701	664.5584182	2199.444505	906.3220513	407.8680327	834.7687096	182.8167406	2320.166464	592.3191934	1239.899625	622.3014701	1687.627444	782.3495145	1183.50775	282.6371291	1300.502276	317.2057091	383.2242077	471.5797558	634.4671192	284.7054016	419.3895338	1640.681961	802.8127078	453.4095256	294.7498021	973.6253736	268.6037054	476.2344113	603.3757812	265.3071649	281.5038727	719.3658719	403.1235914	1618.877264	544.6446284	631.9093456	1280.706127
M226.1118T115.7	226.1118342	115.7206323	248.4975379	143.8839965	90.58853136	2232.607832	91.8485432	225.0151432	800.0930304	230.1472072	86.07498473	1139.361882	504.0872275	293.0275383	348.7901419	154.9172104	279.7175758	207.3894864	1376.333836	191.0987416	934.662865	269.4705214	7861.41264	103.1608138	282.0378216	70.86611121	442.6059088	93.92874719	212.2416692	247.6208458	797.6105372	164.555114	265.1444317	98.29872103	165.5287022	690.5567508	735.9363607	237.2145755	651.2139138	340.1997206	446.657003	460.5079139	205.3152667	622.1024302	475.9265991	298.3817312	238.2122301	2046.66338	910.0456614
M226.143T95.3	226.1429755	95.33086522	1176.890292	205.6235242	366.300269	396.7851706	226.008895	613.8452865	750.0524148	483.3776138	121.2055887	838.2651536	455.1102558	1769.039679	838.1438439	417.724888	507.8899851	347.8276648	198.1371937	319.8656128	249.6108685	217.4261229	1235.314092	571.1425543	739.7907518	405.7717239	389.4089006	90.26163707	685.9252053	271.9669294	587.492038	321.3412893	447.1210628	243.8981661	621.4604611	447.8721809	1384.725433	948.8241257	102.9526754	517.6045761	528.5103603	641.965436	252.2651076	431.9354628	747.2843286	813.101543	235.0136021	766.1419067	2840.722243
M226.1433T147.1	226.1433164	147.1329696	156.060148	221.5916619	34.53271861	241.2084247	93.62466878	120.6262366	403.3952152	161.1888603	135.0553669	314.9556977	277.583981	802.638509	199.718557	81.02940248	272.172116	613.0397511	120.3039495	108.4108008	629.3893028	46.70484581	284.7815858	86.3901983	730.0720958	275.356732	166.7734254	175.0586146	64.51522378	239.6283518	336.6950425	95.2597594	295.6067486	176.2888997	557.0906968	202.3621771	267.8184022	141.5297006	74.94459047	132.9370872	109.0761077	95.16526827	212.6083899	507.1773097	233.7850964	537.0314705	155.8910734	77.61946557	482.9030697
M226.1459T267.5	226.1459294	267.4846967	176.6214911	287.0939388	87.52228897	277.090847	123.8550715	210.0131287	170.9244082	81.1686626	379.9465945	124.8151154	190.0170531	152.7188208	275.2095623	431.4793404	698.1538865	202.7092396	313.2104432	221.3145514	195.1278689	517.4749614	120.4200244	157.3560175	82.11111954	144.3949073	379.05362	406.6602394	229.940451	118.7820617	178.6003565	169.2554862	149.1456887	221.5745953	407.0917977	172.4896619	354.539767	395.4069899	29.55867605	134.9896519	159.2530695	50.97908109	122.2835484	311.1747716	349.0434291	125.3238797	445.9024291	63.23476358	256.0735
M226.9692T191.5	226.9691752	191.4919841	838.7525306	1978.670146	123.1245649	433.6179098	3586.320735	1688.154519	234.8101133	576.271046	1212.483363	2657.562043	1835.791153	134.3946735	566.3032035	1553.254421	715.0417475	839.8240681	1223.857563	1515.592781	309.3920708	1672.910061	410.0064448	959.2584655	276.0716172	2067.399737	161.1194343	1388.965067	2077.205558	1141.332807	662.4423494	981.3862793	508.5832276	1675.609499	759.2389905	426.812604	637.7191657	234.349903	854.740299	1837.690279	2487.404558	2507.26431	1590.340122	502.1191101	58.82549087	1598.225292	1400.429285	116.7864989	995.0651676
M226.9872T86.9	226.9871589	86.94004047	407.2505628	255.8154749	127.0986216	59.17678693	453.9346367	835.9230996	127.5756586	188.9399732	562.1558972	323.1665702	478.0290374	35.35588381	226.1346927	2297.447007	95.84309979	71.02659225	60.88819133	173.389318	162.4855639	1065.770224	27.7186205	95.44452925	135.5196523	143.0881039	164.949225	99.98995193	466.0582349	141.0234722	357.5456088	28.13904438	637.0867917	92.04298843	54.28920763	67.81434572	72.85145912	493.4631128	103.0250193	128.9453712	94.73706993	664.914595	600.1408672	76.67171047	163.7240528	533.882162	42.89901466	804.8672554	201.298944
M227.0155T70.5	227.0154625	70.53069865	495.3500332	274.9331933	960.5763086	67.7508843	360.9140357	1145.998987	97.85589207	112.0861903	364.8162611	588.6806028	83.38151167	57.72640617	884.192893	162.9904875	187.3880036	438.8261232	98.91798534	505.9333709	562.3729813	420.7788352	18.31979935	472.0724471	35.48239904	147.510266	494.1555937	83.82793038	1675.411013	600.1588921	522.1974387	157.341457	214.3674616	113.3482042	339.1585108	342.8959732	49.65306585	1290.034775	162.4382347	178.8994425	412.7340966	1531.913709	171.7810933	172.5265619	499.8193852	519.6427688	1221.237538	104.6858061	310.7496804
M227.0306T173	227.0306265	172.9977924	1284.973283	1396.557749	483.3857571	12.26122716	1975.10407	1203.655537	395.7054297	997.2620182	1205.057148	1584.89041	1077.926449	340.4454014	499.4570575	1001.114312	451.3345836	997.5516663	1309.899947	1204.257316	99.26532914	1118.963043	393.5157283	769.4907156	315.1738611	700.2122414	671.4335117	1045.015215	488.8480743	865.388746	460.3782919	1146.211015	633.7460961	892.0392054	1013.249131	846.6797515	552.7553816	730.4428823	1171.153516	961.9762204	827.8678224	981.9123699	710.3524234	546.7905373	631.6826196	1507.0199	878.7629131	449.5958538	534.2861834
M227.0594T265.1	227.0593737	265.090873	787.2604408	447.4488855	327.5269589	335.0139825	1020.566506	589.9978135	347.1508583	1272.119935	457.9383744	1190.290935	1144.998461	616.261209	741.9285275	544.0076123	494.9695188	1026.185021	253.9874718	589.3095207	1359.570302	907.5650881	420.9337814	479.5068608	1192.842918	567.008063	1149.249708	626.6903842	519.2699628	557.0670096	252.2408576	552.5400573	369.2330049	430.2104593	304.62759	733.6631215	598.0559561	683.4910241	120.6740393	503.1752611	647.4969866	1208.880524	1059.197601	263.7883359	1035.901008	133.4026611	687.5936008	387.8840871	574.1187739
M227.0811T128.5	227.0810753	128.5069286	3597.629362	3234.700194	944.4233023	1322.004875	555.0564427	3660.330383	4246.786825	3012.92106	4714.47733	6451.245865	912.0421465	926.5160227	4502.489005	1905.303171	2385.828504	3032.452224	913.6150091	2901.239915	5132.393307	558.9399332	1022.528048	938.8101663	1445.535852	2724.367947	4884.616526	6982.939787	878.4981589	664.5755433	2076.016411	2381.532004	1571.483461	4071.106162	7336.724934	2087.345453	1733.881263	2851.319458	2299.948245	1595.753731	1817.000418	1041.580839	2207.836138	611.9040432	1407.354004	2679.007695	2509.151763	4192.410059	2646.321313
M227.1272T22.7	227.1271728	22.7458065	2405.996317	1709.39797	1406.041554	1832.750708	1869.132957	1843.229323	1544.536134	1220.757723	3832.600715	2709.084436	1525.802835	1585.530659	1790.133478	4148.392819	1905.16111	1117.732266	1721.681433	2314.046112	2457.61444	2898.003551	735.334521	1588.20782	1767.377046	3898.399688	3644.888255	2177.475789	2471.870121	2575.799542	1250.650539	1528.143865	1305.378984	4356.121571	2931.531628	1626.515734	2100.403309	4457.762032	1302.571437	1472.13529	1265.043456	2047.489089	4290.858984	1987.216029	2509.297999	3451.218208	2119.557376	5287.361	2253.241636
M227.1264T66	227.1264208	65.98033176	242.6710965	238.9954137	187.0624859	837.7471528	110.7611239	462.9457095	260.7472582	2018.906591	137.2136962	295.9800658	123.2461429	181.5703466	164.7377836	587.5516901	309.6689463	260.0817393	229.344263	125.9253186	236.6898414	280.4610201	316.4396024	989.2277234	620.542915	152.1670264	1269.90299	185.177429	262.0438588	170.9834169	268.2913951	241.8947561	756.843973	592.4119943	561.1650204	181.9300896	155.9347852	798.8181517	148.4426241	120.2481614	443.9382672	261.9162021	1212.431676	405.7936536	133.2299484	172.5832876	159.6564468	205.9313428	214.1809984
M227.1257T230.1	227.1256549	230.0725049	373.9213481	318.0558269	344.2757449	113.4639439	387.800841	498.4052685	286.361518	474.8564661	228.9518573	402.9738412	1569.874215	376.2262446	518.5642202	325.8266969	916.517667	997.9001596	374.2388791	316.1404325	383.876486	483.7733139	274.887033	229.5445687	980.4849628	254.0553416	395.7815682	501.1279863	264.5960301	572.750604	402.960215	231.7958516	189.6268951	338.6190915	423.1595888	506.5868612	377.5854871	672.0835495	134.2635432	254.9363609	317.0846031	307.2068397	429.9429257	423.548735	690.9520223	199.0222378	680.1228688	305.9660656	530.7103139
M227.1381T192.5	227.1380881	192.4600855	679.9946583	792.8516624	179.4486618	695.4669045	986.110971	1076.600132	1231.798826	880.0310003	886.6225156	1087.826695	547.6332417	700.7225764	906.80679	878.4754252	1652.564043	901.3681252	710.5144214	338.5422123	1508.984985	305.8446905	503.7158936	786.7366825	468.7366992	883.7776396	1078.341054	1000.267554	700.716515	438.3910882	1118.275146	615.0761552	740.1085507	1228.808555	1732.08578	1114.51944	969.3570077	551.1539827	528.4191258	413.8948252	551.4176324	1361.575023	726.1389132	454.1162534	895.0350072	685.8366355	1055.224418	2385.751127	2057.962117
M227.1763T170.9	227.1763305	170.9152828	304.9704207	68.1703828	57.04809004	77.95780412	74.97036144	50.11317587	30.42236918	34.12930599	60.1003264	211.3679396	79.4407653	48.77285104	57.18815587	494.2296389	61.98460595	41.49533438	99.41853811	55.62257861	371.5509399	54.26599257	50.06901809	128.0616872	77.37913271	111.0791822	618.4553711	336.5534694	212.1507888	141.6163613	60.18187627	53.34279383	214.7812407	87.36576143	162.0414952	41.11004431	36.97607285	139.196621	114.3192548	403.3882447	47.21571882	92.25783897	80.92426058	37.7505226	47.53824895	45.24865941	72.27703477	114.5733529	132.2314211
M228.0252T146.4	228.0251995	146.4241047	543.1604277	205.4207718	810.2480855	213.9318775	211.5423424	601.9850019	159.2299233	157.8048957	196.1181408	464.0500905	242.6410198	436.7103187	431.8833147	653.796229	116.150087	273.1808816	204.745424	433.0210497	990.4580138	150.9048514	88.0421022	487.1851746	136.6948373	890.1551051	416.4941944	386.9495202	682.8656148	244.027387	382.5086195	176.4892357	603.8729249	295.5891269	289.9008742	169.0819424	114.4813646	1614.48426	183.6075185	260.0523817	486.6527302	1111.239453	407.7267232	201.4819506	241.8765389	615.4402467	134.5815336	225.8657055	670.5117968
M228.0252T104.6	228.0252429	104.6451203	149.8390455	142.6772489	52.31228923	36.55463634	2000.549923	1619.241443	32.43581891	286.4684275	66.86803044	437.2202427	91.19579983	61.64804441	1078.021943	145.2526624	98.5204754	21.25216187	33.64175041	241.0378275	37.99400668	345.7882665	21.17598724	105.8539209	338.8830123	545.9859923	88.31383779	58.67012414	148.8996497	261.7200059	796.1066804	122.0483081	580.9677867	117.7499208	39.04274153	1451.776044	69.68386888	114.1944606	27.48282901	2802.526067	2089.493837	619.8041201	2547.43936	46.82208892	66.78029999	413.0881911	79.8342043	992.9266766	201.065163
M228.0634T244.1	228.063382	244.0958608	1732.527918	672.0461016	234.3815184	0.818667846	1218.674302	4356.169671	971.7044497	84.04849511	189.5982282	1901.538656	209.0754174	214.4268096	105.1144037	7301.947475	2388.042894	175.1592481	294.9702615	2049.0665	12.75434542	1596.77014	679.1354907	223.7718845	90.76623844	1637.986087	284.6308604	988.2847662	826.318461	894.8888483	349.8309584	471.213071	2063.496135	1729.232222	165.8000094	2047.02857	319.6851114	1071.365283	308.7060913	33.65995465	1662.774179	6200.116943	1024.208659	4137.322949	6729.13956	2943.29352	426.3488922	58.28290913	950.8577633
M228.0665T157	228.0665324	156.9727579	435.5571757	248.0076634	320.0563661	249.4442467	144.2097136	283.481413	312.2326029	361.0633081	347.6096734	496.9988048	185.5609811	271.0765078	377.5394074	289.0188717	674.3194437	626.8781749	3849.10868	541.7488039	501.9897865	334.4048818	149.9102397	245.6543561	243.9610513	247.1421911	301.1442442	740.6775932	125.6777983	691.5571433	337.8372946	632.3518711	214.4173681	243.3024267	3560.889951	1059.389211	814.5810895	161.0433301	438.7688428	234.2998366	319.158696	108.7734849	230.4957663	378.7189418	147.094753	555.6401659	983.9016782	162.1106043	308.1010678
M228.0893T34.2	228.0892586	34.16483172	1144.054827	388.9009034	120.4184603	839.5808413	193.7867178	395.3572811	455.7783318	276.6535998	376.7237542	312.6015019	519.6460468	404.1678738	544.0052512	493.645265	382.5718233	325.8605786	612.2531332	418.7700887	704.9172913	296.6411551	309.8678944	446.225298	621.0939996	250.0821475	332.902808	270.7236464	398.7417447	308.8359084	612.003977	474.1733051	568.225557	790.8676591	652.4979808	322.6236778	272.0368514	935.0422049	305.4369682	592.480834	412.7293325	440.9902831	581.4252152	371.5014155	472.7312286	784.4847499	580.1693885	2479.380881	550.3689281
M229.0088T188	229.0087846	188.016778	122.4800296	83.49216368	59.20371892	20.41620492	339.2656109	1467.685944	149.4141985	86.7308941	155.9623653	110.1584913	66.52253315	42.00742845	120.7464352	170.2983371	69.89814912	18.71813403	58.55764403	144.1132895	137.6792786	242.4695852	47.6339336	40.52077902	286.6526792	136.0639468	92.14777734	69.59478388	173.2385637	114.2464314	89.37722942	67.2694568	2880.111741	101.4318475	74.30913194	29.91815717	16.97063247	372.239972	64.11257728	117.3414392	103.0115145	150.1019576	240.9765322	41.7423832	81.31202884	40.46582569	70.22611235	158.647341	135.4857188
M229.0108T154.6	229.0108214	154.5724106	221.3119859	206.4943216	255.9598237	29.1808756	238.4017439	142.3662581	67.66741547	85.15518417	183.5176658	287.2290677	452.1395421	236.9859587	115.7979016	446.9078525	674.9233854	284.0490248	396.5138811	335.8750534	166.620467	120.8739985	152.1298819	188.0598016	151.4470321	349.3112293	177.4568654	712.7312586	391.7994791	357.7578502	141.610006	257.5604579	63.56504974	487.2664024	362.1673061	115.1990073	73.19111112	266.3106314	401.593914	226.4392573	158.7340007	279.5702412	121.4550031	75.35105633	71.46601135	268.040264	211.3442025	164.7239983	120.4671607
M229.0498T197.6	229.0498158	197.5874904	980.4147712	1480.786363	2207.936209	312.9336343	1456.923935	1268.374357	428.1169811	783.5395189	1374.866466	1864.41085	2991.64836	1403.489288	1334.239136	3636.037259	121.1967916	3101.320687	3345.884985	1583.890998	1422.109315	1203.752421	697.6654556	1761.375067	1100.197947	2890.826191	1796.251383	1617.994188	4745.734734	1263.047831	3135.499639	1132.760945	678.1365212	182.2181193	1058.705125	938.5401984	650.0535383	3461.618527	1466.087246	1582.197179	2036.610497	2717.135375	3183.860965	537.1723217	720.6595681	1875.643329	1185.95785	3043.212075	843.1605532
M229.0667T248.5	229.0666972	248.4575504	1138.327627	1284.068757	2881.867734	740.8356561	1943.682136	663.4822896	693.1102251	1099.569572	1628.227174	2286.379023	3369.13073	1978.143341	1503.258742	1010.728559	320.3145589	1076.423477	1367.730254	2127.634846	1588.10378	216.4546392	1277.156462	2000.805535	1949.797931	3337.844732	1682.534771	1653.999252	5414.266752	1553.602812	1326.755414	1270.17269	834.7229869	2475.645546	1317.133145	1070.893583	696.6943654	3380.157977	2142.028425	1928.223704	2160.063106	3085.680124	3911.990307	576.8451695	935.2771003	2098.619047	2077.382483	3427.90012	1188.0383
M229.0687T131.3	229.0686519	131.3467334	1587.205391	2738.736173	4276.426739	1770.424642	2089.773479	803.5905033	1244.566754	1072.276363	2355.68571	4331.03555	3810.344743	2430.905795	1646.205319	4392.19841	1887.81216	1372.226995	1470.573353	2406.358797	504.9323076	177.6933918	514.4122312	497.6473481	3090.675093	3409.025901	299.4298528	2932.089366	5168.172198	1304.576389	811.2150435	285.4354018	1236.722444	3267.110877	2309.538275	1190.998008	1436.184537	4341.583046	2699.299618	2218.047323	2124.140507	3081.643499	3124.626152	1083.782312	1476.366609	3119.765247	1739.697393	4823.364639	628.6096614
M229.1411T9.5	229.141127	9.544254423	764.3232468	369.7540614	2069.517403	317.4839875	1481.666223	1794.952885	493.4789814	1101.774135	1961.101628	1540.341454	4284.766987	2148.881833	1910.615182	4619.798514	811.8494211	1262.086608	913.9247705	2234.174529	1498.42892	211.0409988	1003.976592	240.6707666	1139.952059	4117.22387	204.8704975	0	6840.732232	820.2400935	1132.788512	1023.417897	1149.885202	2960.400202	377.10158	1242.106236	579.0161912	1854.333487	1646.854114	1164.982883	2800.100267	3354.448888	4503.082807	433.1341152	1184.751923	2477.95198	1704.501147	2181.67271	1436.300584
M229.1532T25.8	229.1531562	25.78976441	16234.36403	58765.53179	27393.75021	42232.49413	16917.82511	59087.43985	46015.70217	14069.72766	46057.44441	42765.03522	35064.96218	37177.19633	57222.23784	51457.08714	63009.03679	40064.00084	41853.9254	94089.12838	80479.11765	35530.75519	36233.67044	60510.29107	40379.98172	64493.80599	44682.28549	73456.78323	26663.57754	42170.1866	18981.28582	34305.61589	22194.75402	53366.21318	40331.52011	43424.03307	48719.61971	51269.78555	34703.50916	31168.47752	28984.84346	19357.05524	30640.22902	32790.43524	48756.32304	32268.25944	26089.77435	15726.73407	16449.95909
M229.5351T37.6	229.535148	37.64815103	1781.724271	3751.132145	3272.074211	1329.399063	3120.571133	2643.331112	1027.105041	2464.14529	2899.013173	4386.780585	5451.540283	2330.329468	1427.609988	6437.748513	1733.55641	1213.140802	1876.766942	2756.845931	2609.198932	2778.228502	764.9747184	4507.387758	1601.240694	5426.518183	2148.847769	3492.143378	4093.296838	3287.174094	1609.090761	2691.517998	1116.048909	2973.380783	1679.975897	1756.74407	1778.089131	6289.654521	5882.027717	2963.387983	4201.806895	1772.270436	5714.873239	1019.068064	1557.201029	4214.384866	1244.679654	1387.524575	1917.445747
M230.0125T84.4	230.0124868	84.38956956	1954.752341	2123.493036	324.1395596	372.2421569	1337.297399	130.7552671	1784.19596	783.7656076	239.0164163	286.7830746	313.2989689	159.7494762	199.8529134	636.9863378	124.0009786	1384.437305	675.9166898	471.0408726	340.6598299	71.77778267	271.6024672	263.1491322	169.6139881	628.3823858	1122.001297	256.5452202	472.5778822	283.888505	740.6545957	1832.736174	1230.34673	1394.27891	392.2098982	2019.314746	289.4792927	774.7743646	601.2109978	409.5509238	372.9203382	405.8002353	376.1359422	488.3913082	555.0725011	3581.09616	646.6102763	587.5837877	235.9554806
M230.0128T89.5	230.012808	89.46515737	58.06334693	84.16822881	116.5529913	24.89399246	70.8127015	35.96456223	91.03034129	242.7605774	185.5505297	61.82182765	96.11383951	63.02282472	37.70966065	397.534738	123.5190269	130.2570167	85.57981673	141.7032091	42.57897573	200.6906755	37.84653029	69.01146244	359.2377668	179.9039903	67.63109434	84.02605564	126.1578692	106.2588123	28.50235864	130.6236466	130.0646607	78.0944999	75.30020437	166.8912513	223.0965405	182.8590305	85.50691697	31.7745938	104.8987733	86.68420067	156.955043	55.26548668	42.73055472	179.3754101	126.6319866	3048.876867	336.8495777
M230.0312T19.9	230.0311663	19.9156017	145.5852827	806.2916265	620.5912628	55.18445642	658.1355207	1558.84953	652.4378699	377.2779027	829.3504432	460.2302314	473.3647068	1129.324221	248.804724	341.3874986	173.5098308	393.0775668	879.975788	399.1965743	729.3738313	359.9218192	565.3627964	1150.666789	122.3648626	501.5451103	1331.226712	299.9869832	1180.303631	294.4043604	379.0869422	104.7860412	380.3412724	521.908014	329.5368609	303.7753233	347.2214292	778.0665633	352.7389985	628.1511037	300.0973171	903.3762466	1594.567152	648.7803918	369.4959783	619.172279	400.1834432	712.6172537	114.0566222
M230.0438T153.7	230.0438186	153.7216554	77.14936384	48.90998547	672.5069208	10.4952794	49.36471795	24.83457393	1006.138091	1109.748447	56.49664397	101.5678085	1052.625373	31.47093082	23.47625619	240.0601572	289.5277764	99.77326832	477.6322063	1015.192829	42.94685846	1936.913349	102.6255071	103.9799086	624.2708583	204.0034507	365.2747375	464.3739691	282.6568426	680.7044805	59.33357464	191.5515515	80.24319177	126.7513514	312.9463156	1169.25794	24.32662056	60.08502871	221.7496295	1957.134169	706.530239	269.6344194	666.9238311	939.3632152	55.30938156	1744.865557	90.82445504	17262.92896	2124.358266
M230.1006T87.9	230.1006102	87.91716384	3859.511003	1329.882653	703.7053714	863.8774008	415.7370964	833.8120258	876.6248756	1085.489265	1109.994147	2377.246103	1650.396634	595.7975735	1038.965199	1746.196747	1780.057408	597.1363695	634.6043381	1098.677077	3259.735495	402.7195712	737.5678741	1114.52029	1289.845748	1192.797815	1138.929052	1264.967147	1342.077256	2067.618183	1049.014244	532.6332424	2621.851398	1182.830892	1065.357025	548.7491819	373.4556311	1306.241568	791.4132671	2252.195117	447.4177178	585.6454408	739.7134756	612.7859814	1430.069371	815.9651883	68.79636183	597.7571156	733.0019241
M230.1581T43	230.1580729	42.997806	10267.37802	11382.51704	6435.040547	11613.58553	7445.320863	9574.791491	7413.981268	8186.584778	20502.75803	13913.7774	17411.75471	10847.6133	9502.370358	15575.72205	11258.62172	5511.453096	8284.781539	16571.16746	12187.98178	7361.84234	5265.841084	11627.88768	15769.62342	14284.86584	25791.37997	6818.666271	10675.23302	8754.996458	3188.043807	8007.908773	7906.757473	21477.59528	15125.80169	7875.597652	6479.046998	18561.55307	12916.6139	11696.04881	7926.028811	5115.593558	9273.468788	6486.564025	8054.737005	11501.47711	8615.622411	4801.794994	9782.610009
M230.9898T32.2	230.9897971	32.21604228	2874.0348	3684.475729	1342.228673	619.4224817	1224.018815	3732.929166	2266.000717	2187.340085	1761.194989	1628.17962	2357.663584	1848.196282	1795.16178	2312.104746	1422.14395	2753.531475	1361.04927	1948.899282	4007.488918	566.1085443	290.9411124	1957.455757	1028.320506	2689.221628	1953.963458	671.5898327	1888.350795	802.9203697	4612.192506	2698.996741	1233.739722	3534.696293	1099.873371	1526.186533	821.9185225	3880.774333	1062.52148	1258.630256	1932.460828	2289.827562	3821.038626	1285.692094	2814.447902	1282.678295	1745.336369	806.9925511	3047.862556
M230.9943T89.5	230.9942814	89.5136752	211.1935689	176.9537901	125.6009368	706.6716207	104.2582412	216.4281607	87.25101943	301.6675487	114.7243781	431.1164688	141.4344263	116.182709	149.9110388	198.7945548	168.7062352	675.9048501	274.5481875	238.0832137	143.1489099	92.53988973	50.51994427	144.6255237	83.28947362	94.81838538	155.4721061	161.0229198	229.905998	212.2345221	109.8118223	108.9602522	134.6639298	297.6158492	124.0893009	201.3438472	50.5566222	293.1048098	113.4253789	194.0612788	159.1313636	150.3318068	245.3248649	62.60738701	303.7828169	168.2203726	87.9908286	327.2909906	227.1481154
M231.0632T174.2	231.0632427	174.1707905	403.3111488	1019.764721	385.226903	242.6326145	151.9255525	237.2244768	583.6364556	993.0625276	908.041595	309.2930538	212.7596382	170.7213556	252.0100991	1134.755988	3261.7403	1043.850202	469.3665394	673.7166554	143.3530892	331.9936881	572.018047	141.0884069	870.3210187	197.632672	394.9027423	198.8193822	232.0548384	211.077058	139.2484817	163.9962481	307.6692343	111.9029677	258.886454	537.1459413	409.5643934	122.3344466	123.028036	107.665368	540.7308333	296.505836	239.0066139	295.1965765	646.8033665	196.2546269	296.6089359	1801.630562	783.2373364
M231.1136T169.8	231.1135733	169.7534123	378.4579188	1270.857768	301.6152384	628.8572787	133.5164812	138.393888	117.883805	932.1095572	1036.449507	243.5917233	272.0390254	309.6998537	541.9781686	1686.804061	2315.332014	1894.621859	374.7088715	581.0925397	138.7177941	665.0414386	683.4546736	305.6226391	935.1702806	187.4837067	1004.030323	351.9426983	239.1560984	177.9090528	625.5458625	141.9149044	344.8517804	123.7569802	223.7239732	627.0227881	665.1462846	137.7658774	135.0785462	105.130758	393.8962906	256.9198669	346.3200994	284.0791639	646.069317	412.7318757	488.1124385	346.358379	741.0757531
M231.1348T97.1	231.1347718	97.06217915	294.9189307	169.8012025	192.355025	271.2971813	164.9634937	82.58608343	229.6727918	27.60520512	335.4569723	294.5397914	397.8971955	121.3192395	326.1779159	327.5645168	231.2381362	196.4572171	228.2570905	178.9102477	365.17073	201.7440699	98.87340879	427.7870576	177.9595113	207.7691498	454.7796925	78.18881616	471.8671996	115.1428442	312.0478077	50.7951118	194.0334123	305.8592919	236.78909	228.3397377	160.6003442	367.0319301	170.8915533	273.3729638	253.5081574	181.4136433	239.037456	198.9302152	111.8327804	585.8788074	111.4783206	1002.494425	147.0291787
M231.1339T125.6	231.1339364	125.6047203	1509.630197	3688.990127	1989.444969	822.3707427	750.9443817	1301.327317	156.8580272	305.2705582	3390.336623	3334.965324	4347.095653	762.4143267	4907.958185	2853.964917	140.0756703	1034.520972	398.5629653	3035.36773	149.9411432	354.9500839	85.64381827	2080.136315	1852.072018	3664.084368	1727.792988	4977.292912	1061.888495	2777.508951	783.7406984	433.0527764	647.8677784	2798.642925	108.4075495	290.1722186	2177.899531	1280.238193	2003.129723	1566.239089	1606.152648	728.3760889	1120.248504	299.2684743	1345.838471	2428.25213	2464.729215	925.9309143	1838.795594
M231.1416T317.7	231.1416384	317.7493877	453.1400923	12052.79652	4202.3945	16189.52899	1514.675371	6474.563641	157.5077701	322.4819219	4812.333511	319.1494719	1841.166147	3715.016039	194.8647673	1734.14377	840.3496092	2095.286895	5434.55565	2608.729683	7886.943574	2292.204361	122.25268	7337.890335	5853.154982	12613.705	2124.147184	270.9674859	5452.224211	7888.572399	246.5849963	6594.468148	20301.30638	12542.28916	6239.147519	3190.952913	2075.979474	2275.596368	6412.771206	3570.460943	20552.89007	2913.376305	5318.099042	4285.413178	4023.369162	4614.849022	10355.56098	10598.15164	8245.658235
M232.0279T89.9	232.0279487	89.87194643	68.68838652	295.2646331	75.46140417	82.39142981	56.0509637	16.49021765	8.968818239	80.43498272	71.04793398	82.67498788	74301.7482	120723.1489	32.91951134	149.5384418	38.78800179	52.86557565	89.07727232	538.1017284	6216.779669	15.90637983	58171.68251	65.07488563	20945.05331	26001.38331	209.5589841	309.8140026	100.4801781	95.63930626	48.16769576	40.28542497	26.87903944	357.7475467	47.36195312	43.89528998	59971.52515	111.6032017	1426.779015	16369.38113	72.81005396	7587.45753	83.39181558	26.76248177	30.26801227	65.51744547	22.11520993	198.0791795	41.03101773
M232.0582T234.4	232.0582288	234.3742052	366.3626182	123.8970468	1150.611899	33.25474148	72.52791807	272.3337551	205.3442768	104.7554386	53.16162109	102.532507	55.73978374	82.30905496	171.8416015	143.8175738	174.7411021	65.75884682	95.16109951	104.3610651	178.3764701	44.07626786	426.2693224	63.70789093	62.2097367	576.0218107	86.34731402	105.6040707	222.6739832	296.9971208	3475.606115	122.9127233	272.7205405	100.2042343	146.3108979	71.60470918	224.4796056	152.7986987	123.723372	127.3248648	398.2405956	126.3498942	145.080918	1086.997858	66.68257544	74.35207227	92.00364763	93.11667111	1388.097068
M232.063T141.1	232.062982	141.062451	324.9724756	515.3870049	110.7499125	552.0718644	151.8655889	62.12111301	364.5495646	612.7721588	445.2396489	1933.495083	197.3890683	129.6890361	263.0387216	399.2493658	600.48223	240.3564298	1141.391981	170.2509774	217.7323248	83.76699755	344.7142607	197.2486143	1883.245435	179.5413325	328.3625705	169.479816	412.8472132	597.4204273	257.400137	98.82132708	289.5995227	336.84403	1103.281565	426.5249761	183.8376057	228.2385187	110.4742702	188.2937991	217.9413648	284.3157153	893.405272	295.0398882	413.3805239	308.2048742	336.9489428	199.2669739	329.1373633
M232.065T59.5	232.0649765	59.47184242	332.1571598	20.80048884	20.63402972	760.7958863	37.85346027	18.50046924	40.2556459	872.9692588	121.0972504	164.9852677	109.2313974	294.4227115	17.64409893	1668.961835	94.4063957	52.17198709	835.7299028	47.04590757	199.8802447	162.3843582	503.0493664	18.39052015	115.2522887	43.88178918	49.23945211	294.7494409	165.780663	36.06571463	159.4693432	47.9462412	32.22157684	671.6673605	122.0234669	1812.967909	818.955676	272.525442	85.61381151	217.8011155	104.0299158	33.64179137	576.0125351	132.9453062	156.6375216	651.2430765	38.49210606	5235.560875	210.8746499
M232.0718T123	232.0718192	123.0143857	43.18036507	199.8003753	212.4717199	90.01191402	106.8703951	100.4205771	90.98760312	262.7502594	319.2415086	195.8223241	350.2106114	92.68888014	298.9183807	318.4702496	109.8343111	72.72353823	159.9562617	322.9976729	251.073362	136.7896704	18.27612478	163.0280477	131.9078405	485.7674234	126.140815	552.073262	438.5942225	247.4807182	35.14417949	119.6637544	43.39563344	345.5507621	188.3452337	73.14069007	138.9788225	201.7546387	213.0442283	173.47405	138.744587	107.5481117	183.4572612	7.274806997	138.2921479	134.3223752	217.8647386	345.161151	160.6701453
M232.0884T4.3	232.0884226	4.275059714	242.6173211	90.43906057	51.3387758	464.2429583	111.1150638	1104.428505	80.27858308	143.5999144	590.4257479	554.7246602	397.4556032	154.6618429	581.1894005	4745.510293	149.0391177	1121.862963	600.4310596	112.9191913	202.7422082	132.1156483	279.6137315	177.6369595	209.7639769	119.3530835	385.7961595	175.2264594	764.8279878	78.21433205	507.3853748	127.8065942	133.8815804	2624.048987	241.2025807	569.3342678	2787.840673	218.0710714	354.9990889	539.7929156	392.4757355	22.55952168	673.8331583	223.9427317	71.69348222	1352.137617	67.57357854	34304.00446	4667.476317
M232.0966T175.4	232.0966262	175.4381102	296.585579	246.6476861	52.23856309	43.70591387	61.64529109	216.0742799	120.3988532	201.4701764	97.78002484	190.0816929	14.94962085	18.95523255	107.894584	405.6739713	290.9525655	75.98263676	45.43614997	73.11218722	764.8055736	11.75936276	91.95352157	23.60623923	157.6230007	97.94842584	141.224018	148.1736316	123.8090516	321.9976091	173.3258144	28.95536702	227.7339669	33.55920029	166.8280524	117.5423046	65.18751824	233.9492501	69.3142972	140.5320062	98.389432	149.2006553	104.4714785	161.0961725	342.7981844	170.2732956	18.79996834	97.25984766	382.8678227
M232.1311T71.1	232.1311105	71.13358904	245.6954674	26.51249906	35.29379081	140.2631289	63.57818291	38.00887062	181.7571413	23.25915254	70.44194846	489.3735548	275.8606658	518.5845974	91.12146363	130.6605704	133.1073406	38.2193239	304.5227943	91.6373753	724.8585379	275.7818275	1009.567881	92.54126826	100.522222	77.88011459	47.98351965	23.64327631	89.27152292	83.66285231	131.3912281	55.39169895	42.3881137	158.7882938	213.6283171	73.27912654	215.7413509	259.2426356	41.92005057	280.0048308	102.0258024	12.18575763	48.22531153	213.2030918	178.7126868	1897.667286	8.60440004	273.955797	612.5542168
M232.1911T221	232.1910929	220.9734046	16.48924222	40.30497399	50.95552763	363.0353164	39.78128548	22.08905474	26.73653074	879.0519529	25.71451468	38.19608673	57.64023901	34.41973944	10.5359694	52.9396818	21.51002018	13.46956577	17.98180599	41.08424857	605.2932718	20.75268721	19.44097999	41.09193577	279.5427091	58.66160258	43.6003877	34.7923491	100.3236377	39.90428313	154.5789842	20.47244841	14.54647537	53.40118603	332.9120209	34.33171753	16.01036561	44.27626114	121.6069284	166.4615542	384.4291865	66.56768833	48.77279371	19.7062345	13.72151057	140.9978087	37.44428864	50.78333622	20.95131825
M232.9867T193	232.9866785	192.9696277	9346.632893	24780.69696	15575.62307	5185.541163	43515.45991	22976.34447	2292.639744	7437.244207	30975.34602	32815.89938	21372.42651	598.4835466	7842.155051	16078.73285	9171.199425	11794.63571	17051.46124	24036.25863	782.426648	23796.37764	5888.778556	21856.05358	4495.694733	29858.19436	207.4056455	23861.97488	29338.49092	27295.16685	11907.57233	16254.06599	5156.912127	27966.40244	4885.145516	11584.71624	12027.87697	11617.86022	1436.468832	35124.03819	46185.7744	37104.70181	22323.07722	4737.859686	8771.601863	22982.12998	24094.57139	861.2787983	17336.82597
M233.0308T88	233.030842	87.950653	61.09808639	141.3964477	75.23724304	55.90038905	143.4604669	98.97248156	28.17957485	75.55597725	109.3450432	159.2561269	8661.745475	14104.00135	58.06965111	187.9836714	115.6965472	662.849166	116.9653081	155.9999956	1123.461534	61.40707351	7110.312549	71.82947628	2344.736266	2902.796885	151.7015	157.1926882	391.826599	102.1706736	94.86466144	69.63473395	4.576440488	166.1128918	63.60606452	64.40270844	7593.71023	801.6599601	234.553199	1894.687643	140.4339834	1610.821855	178.1388321	39.51320234	50.59963438	194.2566234	170.2893494	80.05914535	81.05137553
M233.041T134.6	233.0410343	134.5573526	574.2713416	1226.801728	506.8856616	268.7278813	1067.802448	662.863516	334.886587	299.7693924	858.1810486	1245.756338	838.9451388	591.5600087	418.3698514	2165.14709	699.0204491	1951.052736	622.1929411	925.8539142	1016.492556	383.1947087	158.2967217	480.7829323	589.9042039	1116.981283	616.2578514	1805.148871	1890.768642	569.2065014	858.1654018	748.6529896	329.4640496	1508.879324	704.8270285	124.5733487	424.6270861	1877.448495	497.9765404	1153.550965	440.8872828	881.4240942	939.7291463	362.1681315	160.2317919	626.7605734	622.5146267	1080.157043	636.2804189
M233.0434T173.3	233.0433787	173.3292103	18327.79717	11781.94454	4966.717611	612.1894171	24336.8848	12493.03576	6232.091291	520.0578127	17688.80062	15871.48422	7713.525166	145.3577374	1676.14531	572.6000332	3556.102909	17896.16624	17902.24842	7437.460123	753.1077575	11710.93897	3597.431492	11959.56335	4429.964113	1229.476672	189.4105352	12230.70433	291.0878743	12667.03619	7503.376816	23152.51639	11122.49983	6819.980673	13285.99655	17640.88716	7918.423689	357.9586701	13222.03644	20285.83638	13138.5342	8592.184721	240.1199739	11246.50517	13220.41353	15641.47396	13902.77567	555.2486502	8328.434608
M233.0768T269	233.0767766	269.0114117	1323.947017	743.0636162	1094.148244	1111.612993	1424.698916	3060.416402	1651.429138	2317.012419	1276.65137	1377.585881	1641.459935	694.054526	825.4854875	1063.052531	1360.812545	1571.698125	1250.037145	2227.307796	1647.269415	1613.587324	1666.883915	1648.955478	1240.765882	778.495107	3724.761744	536.6085245	1502.426912	790.724559	731.4352452	1392.769367	1363.140657	975.9680844	785.7249985	689.6218872	952.2041517	2324.799794	358.2275552	878.8174099	722.671354	1258.620454	977.1365151	245.0400148	945.8423128	619.0166621	2654.275643	196.452801	2110.731645
M233.1175T64.3	233.1175012	64.27021638	1757.545928	1065.179251	847.310733	2468.015279	1403.679098	2949.54893	1252.588824	2290.935842	1297.817154	2057.332631	2183.053958	848.9464267	1625.173542	1156.334363	993.4437126	2346.967004	1229.38281	2361.069758	2199.215296	2027.832966	1462.310191	1745.368218	2058.8577	882.9094574	3064.439628	1772.90524	1581.731672	948.2508752	730.3630508	1307.145442	890.7194083	1000.219927	856.5740127	956.5873832	713.2305117	2567.91507	343.4498041	1390.21397	1139.888613	2023.196219	1701.415363	1264.977693	1220.789793	638.9269124	2266.668729	319.7208895	2131.36608
M233.147T187.2	233.146979	187.2267345	278.361649	1291.445049	718.6032505	622.3167584	2307.20918	557.6799516	490.2280569	699.4722218	1602.573027	1760.487899	915.8103311	110.5052284	269.9914821	171.7900787	165.9432873	361.7638106	566.6672005	1152.231252	431.7679972	1032.622268	629.8820672	794.1250145	117.7806751	1279.456891	178.2704016	1062.509465	1154.889857	1181.975814	357.4674607	509.6855029	534.251731	1105.622243	623.426294	426.0748587	250.0297554	360.9692325	526.4613483	1581.156005	2168.338901	1547.173678	795.5836478	259.8655648	717.4172058	719.6430929	1040.973904	190.6015247	247.0580812
M233.3705T187.5	233.3704578	187.5052453	346.993178	1675.892683	1171.921831	43.00895919	3772.082609	1393.190106	21.5317366	339.5398691	2398.875551	2339.54366	1210.185165	22.52012229	358.1047906	744.5267583	23.78646713	638.7325084	1582.360483	1643.850463	37.88420729	1680.614013	276.8561185	1243.566133	109.6170846	1946.910196	39.27964623	1381.839048	1375.880254	1538.754471	51.81287595	1722.235401	44.39659777	1487.499995	1285.106244	496.9123788	618.7108952	459.4590999	1789.266696	2222.871655	3020.118488	2106.586947	1096.702065	501.2773213	510.0941346	1376.295632	1444.903753	70.09779574	827.2365181
M233.9823T45.7	233.9823485	45.71013014	79.10332948	283.468893	98.22187859	182.4793527	211.6402697	262.7978838	152.6194894	174.9353917	434.8598254	149.1017711	291.9703638	526.1174283	1658.418848	306.0102519	113.3070685	343.7638113	582.3115505	220.5027983	129.5452589	28.73886553	151.7353057	88.94043947	205.8512078	51.97079166	313.1248927	24.08328874	180.8455531	159.1021813	96.87511581	260.3273245	123.3171834	291.6341139	499.909509	1912.218496	435.9654713	155.299242	51.71730618	543.803665	412.5900648	56.39129215	363.0709517	204.6489505	155.7877491	1997.982437	15.71992167	505.3819497	295.166223
M233.9894T188.5	233.9894272	188.4910739	942.2237802	2437.437179	1018.678878	24.1743381	4267.167064	2220.029498	198.7282642	709.4442523	3078.949535	3152.251224	2119.844249	94.34848888	726.3276504	230.7294691	834.3090155	975.1317279	812.3309106	2415.050058	63.72525704	2288.229404	584.3192126	2520.607523	545.6618759	2775.219851	157.5284812	2247.796008	2895.602323	2877.108777	1107.721267	2161.47524	492.6127373	2832.904528	2720.913367	1037.993493	802.8249828	398.8366667	3848.614641	2391.931717	2211.824534	3564.979709	614.856682	465.5047082	915.5769861	2285.488863	2366.972233	115.6018082	1097.434505
M234.0058T196	234.0057571	195.9776313	44.06917163	189.4294954	3784.550293	38.62295727	182.5711582	48.43572271	146.8162277	53.70879484	144.8320606	98.20607582	75.72560869	84.89916126	213.566889	132.931798	334.9840037	152.313479	878.7456063	2152.501054	52.03065776	408.5146352	610.2020289	2333.15123	251.4826684	170.9511734	103.7858049	484.1678643	177.3832919	1601.729138	1297.278076	101.0975289	623.922081	318.0231046	37.54043649	939.5548424	710.083873	197.4127497	1890.727907	1816.243884	175.0811993	135.5519275	344.5744361	595.2007558	31.71834161	155.9165347	33.78931	84.52531496	875.8846957
M234.0085T117.8	234.0085225	117.7639026	397.9282934	1717.644628	2258.190365	336.977001	314.8572025	153.7935033	590.3679203	885.5552394	1245.567948	620.6336661	1037.304253	492.931755	1260.568401	998.6765161	448.4965357	75.70898504	997.3601329	815.5833401	1478.433262	382.6041289	1318.145967	1119.569311	369.958862	320.6377858	187.6483314	331.7730217	573.9625791	901.8142452	828.2892553	1158.481081	673.5374231	317.4589776	482.1934318	779.3903646	536.4448103	998.7723811	326.8058583	653.9635913	1030.96558	1471.447256	1670.072802	516.0242983	801.3299206	1302.99465	628.3573392	665.0711293	718.1676255
M234.0441T49.9	234.0440959	49.93497177	236.2803244	257.5883392	85.43326146	322.7393502	126.0768121	218.816519	129.9589333	204.4387557	350.3763105	147.0545004	192.1066327	329.9452968	1322.551893	228.4846388	241.5537624	887.871723	308.2894447	184.1778479	112.8697661	40.31279058	208.7720981	125.4316916	299.7376607	68.15273378	252.8385132	35.42250594	139.1413573	164.5124085	131.7361505	197.1658124	111.0927055	288.1286649	355.7781438	2271.597657	272.5289295	186.5887969	49.9365493	453.719259	290.9123274	64.58806312	349.4340342	168.1989672	192.0411105	2023.903841	4.533907554	317.1761429	183.9345517
M234.0817T227.4	234.081721	227.3890814	66.19940449	39.23197706	9.332869386	62.92673802	139.9990751	211.2107757	347.7908986	906.2936592	7.820205286	61.6431375	69.7310471	18.10195945	39.79084789	66.47893514	98.61327234	234.7248944	245.2969232	30.82774409	103.0004938	37.12099995	435.1712353	12.10420587	416.8358474	78.36681391	39.69643365	23.54385947	144.9955273	194.773366	90.81521	45.41017124	72.68901233	53.01759433	69.66012321	32.12080533	20.83238187	55.52240346	115.9545103	34.23018086	24.22766769	73.90110492	1020.261473	71.40810426	78.78292823	127.5657897	45.84107276	40.13547576	70.76872914
M234.9656T100.2	234.9655724	100.2423902	213.0363503	2653.742867	408.8941091	648.4979214	1476.267651	2817.757966	1512.942752	234.9698812	133.9116333	1398.561139	191.8389593	78.23999216	3488.956875	465.1283922	631.6540458	953.5021681	627.159287	99.23186782	2261.547903	609.9458844	48.45925826	238.4440653	1087.799229	698.3853079	597.2369623	965.2886276	5029.987439	785.1972092	3498.935523	979.5833053	2598.219476	508.6637979	677.4963303	1537.260347	50.1674805	1298.051983	188.5977185	475.0609488	1881.051017	2245.234246	625.3036869	1585.16123	2981.813482	1230.38036	2249.803485	962.905184	97.10550489
M234.9947T155.4	234.9946547	155.3587425	171.5124708	311.0701872	1011.7608	4.995360882	568.6482079	208.8657207	44.51257552	87.43852447	262.3627313	467.0722354	443.6115792	317.2757475	220.0324429	916.612952	103.7058902	134.1429974	172.0332223	376.6140202	142.7480049	254.8244203	77.88411682	403.469664	195.0933914	780.6493726	228.3215886	256.2583301	1438.868577	363.7358513	190.8343443	206.1774714	107.1991373	454.6844775	198.0880453	104.9211669	100.3522785	713.6778252	518.0703749	326.6436555	470.4659204	552.914202	854.5940839	94.63343301	95.30312723	273.6326315	148.5019557	177.2442771	164.9394087
M235.0809T101.5	235.0808767	101.4951224	2208.906303	1156.207117	4656.503787	223.4434209	647.5743895	1467.342989	427.3840175	1279.344555	551.9080365	2730.437398	1872.520994	2823.090595	9196.161066	99.46050604	493.2222851	1898.313173	214.1600658	1349.928261	4458.492872	186.5801881	178.0961128	753.5790313	112.1082948	632.9310659	665.5540493	1449.47458	2082.183073	2087.718899	6875.831254	469.5156423	2830.210175	1386.51304	1431.608733	1185.686006	2483.429661	2355.614223	108.6286795	1445.120307	5722.948009	7493.386206	111.1309027	359.2097159	2525.238136	1478.76964	8380.060287	406.550328	2284.046961
M235.1698T228	235.1698416	227.9901232	130.7537799	321.7190489	144.2770276	7836.451232	107.8864913	100.5977856	133.3443189	13641.28247	107.0906653	99.8034431	129.6111862	121.2172654	89.7359994	254.1770986	1496.572944	2587.124814	847.0404524	112.577161	208.5747736	264.1834314	5874.664245	151.949806	6832.229895	180.7508403	166.4071617	244.1293635	256.7170529	150.3688896	237.7382687	117.6166859	63.81038754	223.5702646	160.6506746	78.93670776	116.9896568	195.49496	306.2240898	132.5633704	155.5273296	104.4491522	4611.144959	69.73162928	77.43854812	130.6270234	99.53115538	162.9426395	79.90811942
M235.1693T292.6	235.1693455	292.5769896	1039.611574	741.3911582	240.4516035	2026.04895	244.3832754	455.3161769	513.6151085	1485.405784	469.0807442	709.4482606	244.5838229	369.8658315	481.7342512	897.1474265	776.7382724	850.1518204	348.3016265	651.0685046	1120.99726	350.3989707	956.6238104	455.6490714	551.5874731	516.1718907	855.0951645	916.248249	323.2232065	547.1055916	424.2704168	555.6376013	548.5884354	567.5951219	774.7035017	450.5545137	241.2470675	478.1026828	283.1336776	339.0901888	149.658344	242.4940479	581.4668509	358.5082785	538.18273	297.5288172	408.6595338	510.00993	377.7150274
M236.0169T59.3	236.0169394	59.2720942	27.34768631	94.02961795	3.107411184	318.7873367	22.56660008	387.6891623	296.13369	237.4164495	8.791595577	485.5836715	433.0309654	289.2643251	149.9141755	18.068448	23.94394638	0	959.417781	59.11691595	1611.787525	7542.066197	199.4699511	46.72704608	18.40472619	234.5480084	157.1805783	8.680581525	64.33134355	56.45409417	11.30624334	243.8622085	9799.592	8.005643028	521.4958332	34.1601199	78.973391	26.48556599	0	119.3137573	108.079454	128.7401976	54.72984611	138.5857996	895.709284	16.72127372	595.5846549	52.17923738	43.55609026
M236.0923T102.8	236.0923114	102.8324536	459.5758934	242.0450893	811.4379235	343.9129984	164.7319013	338.2637105	486.1399962	246.3285559	168.4410311	229.2189996	449.767334	332.1498061	1253.376764	129.1177707	292.5555552	278.6677997	604.7454209	253.6121565	1147.554784	319.0991862	218.7030305	118.5746333	182.7892551	263.8257105	273.1664408	229.4632109	448.0336152	416.1346999	954.9832403	127.0964845	829.6682363	223.9089872	638.002217	265.4045368	372.9483748	554.5642034	40.09663971	228.5113608	653.1317729	2060.963123	217.5245101	290.2128048	616.0518276	361.930534	900.7111817	444.6448835	587.5505477
M236.0953T140.4	236.0952506	140.3842277	956.9638685	183.3553226	511.893326	481.7890736	236.1139988	373.2386151	893.7831885	152.4394863	128.5206893	741.7173154	196.7928226	164.8693159	341.7119462	772.2475108	281.0499242	138.695954	181.4866386	194.1778054	1907.142127	66.44371433	238.9585126	225.1319912	1721.663268	129.7704788	2473.330047	1113.726263	238.4669069	335.7943853	348.7588507	173.470682	806.5333063	129.9805818	1095.181475	272.1107371	190.8952575	364.8625156	315.1566709	238.7268142	131.5303227	443.2362323	193.3619863	517.0927642	361.277675	541.529274	197.511469	716.4230743	786.0063247
M236.1734T227.6	236.173414	227.6233867	59.11809787	123.9538516	103.9418559	1290.154987	77.19447235	65.90547567	88.63714701	2391.118141	76.00483566	114.8643877	131.9999412	83.61012182	64.05756662	193.7921252	313.7488598	496.9956351	217.0895107	76.10122975	92.4961078	67.32266654	972.4110369	98.9936287	1674.923008	126.5947468	137.7537755	130.7332689	188.5353253	98.23453932	84.23081203	56.22665638	37.38681466	158.0370645	60.01638676	53.29650521	54.88432549	142.8841244	121.130547	118.1731868	92.00150756	138.6076792	913.6182195	50.97502375	47.62580745	90.62689919	58.98695642	296.3708225	46.53754707
M236.1718T292.1	236.1717583	292.0523394	671.9847796	1266.902464	933.3858175	455.1216701	869.0108581	657.4173408	314.7484723	514.2873092	655.6649784	889.4048596	1096.008936	743.4191571	595.9130741	1404.178344	493.1830523	540.8464859	553.2060916	733.3725232	755.6412501	570.9087711	472.1866289	657.8544449	583.8740282	991.256735	674.2026687	834.5085135	1631.546703	694.9198896	611.3498595	571.9573869	401.6200299	918.4518198	571.9728716	448.3701245	340.1765413	1160.305511	598.8965997	594.7870058	701.7461578	938.5605909	1104.716575	359.3304146	425.7558824	656.7842473	501.3997682	1026.342422	449.361265
M236.9391T9.6	236.9390998	9.642350476	429.1026157	529.4768945	810.1340913	142.4610949	598.652727	340.5239222	211.7805737	246.9555037	386.5207995	571.4856183	989.7070364	470.1396023	413.3514873	709.4012795	189.3015337	305.5812064	343.4769773	497.2860456	338.1583133	450.0815021	281.3868179	507.087845	424.7108739	931.0354993	86.21097489	0	1513.172934	531.5578633	466.244458	386.5520818	202.6622062	744.0530724	260.0591056	369.9479424	266.8796791	928.8002508	641.1033814	525.8295907	535.0345329	959.2869084	978.1477578	268.3992131	242.5996445	478.8234537	359.9635272	834.1568072	370.8850541
M236.9822T69.7	236.9822394	69.68748826	446.9520814	316.46431	137.8747852	164.3350169	484.3938448	1521.954968	856.3528784	219.0229664	73.99756462	283.7304129	326.190867	63.91919705	228.9917293	429.5143835	330.1259671	44.32475453	69.9389987	249.9170012	256.2298313	222.2695538	16.06884406	199.1878073	121.7621712	164.0591059	810.3187098	381.1968366	834.7125731	296.1423202	410.1159775	89.53473286	1436.380404	143.3422765	203.2603891	89.69246317	13.73590879	1544.861042	85.82052494	54.67212613	299.3642157	630.0389741	592.8286255	319.5231058	172.0707073	208.8880755	64.32415716	182.8162932	576.8286786
M236.9996T33.2	236.9996167	33.1702461	4704.658948	9599.648317	8434.894414	89.8917401	6483.096518	6708.62077	2892.390287	5040.705624	3459.295518	6618.771683	14765.70915	7070.481381	7558.588446	7881.143068	5325.931443	5744.643791	3959.38916	8707.452387	5818.398513	7126.219162	48.46526999	20411.45811	6895.390042	11216.11968	4797.265237	9526.288443	9326.653144	3669.796697	5626.342743	8296.165595	3745.066325	11818.86808	1589.475749	6658.727739	826.1611403	23438.24499	4132.548824	3849.640503	12183.82182	6872.714294	13960.75759	2179.710314	5106.655647	4096.038161	8728.966541	1553.134991	5432.362548
M237.018T57.4	237.0180091	57.44198376	559.7894878	1256.206892	978.4255214	123.527008	894.7838401	986.6766113	953.2483526	546.6419413	823.3320271	339.673085	1019.912167	102.6056093	645.816029	759.247825	362.4429813	311.4616433	1025.217787	1596.860866	637.6869502	879.8315007	98.34801682	950.3478118	111.9880622	1278.422723	1125.697094	1380.046802	1993.52823	678.0154476	758.063466	623.5268134	1124.033217	1747.85463	218.0564529	560.9929162	100.9936837	731.3032744	322.596355	186.2720901	4373.163989	588.2285128	1853.10213	459.3360925	256.5192908	1091.249387	141.2202043	271.2365192	529.2983086
M237.0444T244	237.0443884	243.9504534	568.0927859	1013.592835	375.865096	31.91167346	397.5136242	476.3886912	42.23603423	260.4716831	719.0581471	1099.479907	770.6687885	152.4286779	275.6357318	1538.449265	430.2989476	189.5712743	363.7366369	830.276101	372.3455019	574.4997189	87.47900633	1050.995292	299.0224813	184.6715149	836.5434749	1395.920589	452.4505671	991.175634	1135.138828	312.4261327	491.2356899	1498.005075	1017.757598	297.2283022	253.3078149	801.6974101	95.28490306	322.7765256	129.0483475	441.6874345	422.3264743	246.9931359	135.1047077	635.9844716	1158.325063	80.43773958	982.5430166
M237.0741T149.4	237.0741209	149.4497873	661.5026064	332.4003768	773.2233358	4014.816062	273.0754558	1325.577242	1348.517044	3283.087971	494.8722076	1357.335147	701.5343038	282.8177476	604.8804721	257.5605886	700.3429246	534.7632676	812.5767508	355.627306	1319.271775	328.4518638	1042.782068	513.6671573	17502.86923	183.536114	35878.36228	4084.768111	471.5565213	361.737856	617.0433241	504.3909389	516.2197943	460.4515593	637.808862	631.4815447	204.004356	1098.050672	303.5365491	340.2578875	326.1020854	717.1303506	781.3793011	614.7153874	1146.14091	337.3176215	1054.035305	67.98585228	644.9212924
M237.0869T94.3	237.0869437	94.2914205	262.6944369	100.1938898	73.25276772	65.43681921	45.55246048	151.7101585	120.9731379	126.7712298	225.1680268	224.1420869	111.3527635	65.10498457	161.0996269	80.62263321	68.14098957	59.26845583	42.845529	170.8061614	236.1435009	164.063828	61.28151574	6325.383744	153.2285946	60.31318102	54.66793225	312.8732956	195.7382566	128.6711209	201.6700039	119.9947078	378.5166883	169.0102835	174.4780678	1961.001412	87.92788467	214.6644571	160.3983848	196.9175931	192.5180839	223.077077	137.2494571	117.2396944	199.0621164	256.4558025	184.2542323	237.2564047	189.9197719
M237.1245T120.2	237.1245099	120.1624047	3483.266962	2096.544478	324.2265923	12574.07211	581.8413249	2277.359623	1470.801174	6479.331562	868.6336552	3356.207123	485.0403414	865.6208994	3139.73688	1491.90008	4631.825243	6705.806957	329.8348573	3279.942484	4804.172036	6076.144748	2583.603462	2364.888376	3724.770014	321.7326717	3398.025759	5158.920971	1896.913875	721.2185154	1946.579835	3195.357825	3865.217649	694.9546832	291.0795139	7184.341658	4626.66134	1721.396909	211.2426915	1662.135645	426.1534624	2187.062811	1956.94468	2113.571675	13239.04996	1579.333898	2442.962466	1570.546342	2938.85239
M237.124T83.9	237.1240251	83.92991307	856.6036373	508.4446455	475.121108	144.1376016	253.2693882	777.9047155	1164.201299	929.4184897	499.225897	1299.695232	331.7811045	366.8238599	942.0122153	449.2486866	502.7329004	520.2112364	299.2110644	288.0681209	1062.793254	1419.371368	430.3968212	971.0566621	1239.687901	166.1118622	1493.01676	1002.879022	590.0763084	355.3463109	248.8963912	404.0274005	412.8556758	782.9702015	666.0929661	1200.288171	567.1365337	1172.396358	194.0336857	283.8568142	154.5947592	478.4358604	366.0581066	905.4538249	1653.106858	639.1660072	939.6663053	1454.292424	1217.235001
M238.0033T33.2	238.003293	33.23679884	288.086824	929.5248592	631.2481412	1.997425927	386.1762108	337.7825093	128.2046876	348.356466	211.6608832	424.1038517	1063.635656	525.9784739	533.1316039	523.4429372	278.5893522	334.9903162	222.2263255	766.5513772	330.2200515	401.9440665	20.91228517	1150.828529	347.4517123	710.1489693	362.2977826	540.9749963	795.4237989	278.889202	420.145275	765.7746983	155.5810874	652.4810916	80.83220208	411.5624305	41.39766329	1657.581419	354.7357842	211.9857408	801.5641486	578.2904448	961.153301	96.71505761	255.8250459	298.0419985	893.7778431	54.37526138	204.910693
M238.071T5	238.0710256	5.014330668	616.5843737	251.3292477	79.39962856	312.4752143	42.81256923	362.9590237	795.1993484	300.0450931	129.9265685	145.3869021	192.2620483	162.219552	350.0153316	407.9667846	380.8961992	377.5379832	456.9404011	267.7401328	644.4206974	287.3161181	423.2293163	130.7479167	655.8672868	131.380057	154.2555872	521.3502115	204.5112189	178.2365568	390.0253928	330.2737328	418.9854562	535.0697282	337.9679554	198.4008116	291.3460702	289.4116273	26.51132864	84.35658805	212.2857665	483.616968	121.8795327	348.3450387	797.7924379	257.4491671	184.2455854	223.1723176	356.6944655
M238.0953T323.3	238.095312	323.2502131	146.9283616	83.05684719	129.6523316	16991.76524	93.22229652	104.3062562	26.5694783	100.8020941	2432.257033	230.2027258	2368.577162	326.331279	332.8239211	159.1931356	715.3904607	365.875409	4069.573866	69.47867296	185.0096457	310.6873899	209.5161049	75.19031218	4025.109677	69.66977543	111.9787082	370.6499927	82.18821168	111.651361	61.29010132	99.86257979	77.94634233	2718.855917	35.64806152	71.53639414	172.0280529	237.4668187	5014.479263	209.0508642	371.9654529	593.8200973	371.5104133	76.93369826	573.6551755	64.89282156	404.7198049	304.2091853	379.2103266
M238.1058T146.1	238.1057629	146.1215539	340.7191964	180.8512254	200.3712303	775.8267343	85.66013271	299.0220755	534.1308759	269.955056	118.3048274	121.6889815	129.200832	154.6586686	267.5003587	191.2819857	289.866714	205.195267	164.7685996	269.7776177	626.9208382	143.8696153	209.5952859	385.4778578	2018.595458	72.78553304	1369.119261	468.0198339	227.4929876	303.4237129	596.0076034	383.9136787	733.3448603	202.6458422	697.9958817	296.4744103	251.2275795	277.7248441	182.2984678	147.7281261	181.8172964	290.5145321	214.2305634	662.5374528	649.7490227	193.7746727	435.0901261	178.3703436	430.8047302
M238.1263T120.6	238.1263272	120.5537705	739.3613159	407.825729	41.6933159	2619.329636	198.1156093	591.9235496	581.8765523	894.834672	172.9618829	346.7242108	176.5209556	263.666235	611.5258081	258.2426609	661.833216	1028.363168	177.7573081	580.6077898	1167.733574	932.1021224	451.4671575	328.0185492	1291.285706	104.9649346	560.7385768	898.7677503	459.7682839	540.4974851	463.9089116	492.7928166	631.8768835	206.2441907	195.8178447	1095.377303	623.259191	360.6716249	48.22822752	297.2439866	191.7178124	547.5133878	273.1723139	230.0322936	2716.989	451.9674169	424.416943	311.2188267	987.7921217
M238.9606T42.7	238.9606102	42.67807591	230.8803175	187.2690271	766.8013202	277.039452	357.4434227	1557.429633	377.6548434	1378.074054	605.3729316	611.98051	302.5229532	344.8766139	278.9919093	1146.403397	138.5603709	220.6914117	251.8444509	311.7715502	512.7903392	206.5889161	13.7984132	834.1750628	245.9714162	297.2749552	322.0255628	268.4119629	551.5900568	442.6172122	138.1341308	107.186143	384.3448285	94.53642435	307.6206375	308.8019617	148.7198723	1050.150244	119.3484531	783.9744279	170.2904755	896.4500161	776.6580898	242.2194598	239.9321525	617.5067222	69.87982757	2592.104595	918.7249462
M239.0539T116.2	239.0538936	116.1690212	161.7438264	124.9365703	49.44116746	344.0643342	69.23595546	377.8806917	243.9150179	172.9842933	151.9934934	280.6657879	193.5302482	185.4425546	142.8457393	170.01457	115.1969808	132.461843	989.9102415	1474.601457	231.7789401	553.0454983	171.4074696	2709.629447	139.1854616	70.20221367	136.1073482	174.6617324	209.479248	184.9395597	598.9809327	531.2264236	212.748807	93.55142028	359.0687048	187.8829853	106.4888855	284.054639	72.08111876	80.87820934	339.9441324	433.412243	214.6890795	199.5188082	186.5549381	83.15256754	258.3058512	131.4485578	453.5343304
[truncated: 1,146 more rows]
[truncated: 958 more columns]
