# Supplementary material for: Untargeted high-resolution paired mass distance data mining for retrieving general chemical relationships
Source: Commun Chem. 2020 Nov 6;3:157. doi: 10.1038/s42004-020-00403-z (PMC8320691; doi:10.1038/s42004-020-00403-z)
Supplement: Supplementary file 7 — Supplementary Data 5 [file 42004_2020_403_MOESM7_ESM.txt]

## ----package--------------------------------------------------------------
# Uncomment the following two lines to download packages used in this script from CRAN
# install.packages(c('enviGCMS','pmd','igraph','RColorBrewer','remotes'))
# remotes::install_github('CRAN/RbioRXN')
# load the packages
library(enviGCMS)
library(pmd)
library(igraph)
library(RColorBrewer)
library(RbioRXN)


## ----figure1--------------------------------------------------------------
# load TBBPA project data
data(TBBPA)
# extract possible brominated peaks
x <- enviGCMS::findohc(TBBPA)
brcomp <- enviGCMS::getfilter(x,rowindex = x$mz %in% x$ohc$mz)
pmd <- list(data = brcomp$data,mz = brcomp$mz, rt = brcomp$rt, group = brcomp$group)
# extracct pmd network by known pmd
df <- pmd::getchain(pmd,diff = c(77.91,162.05,86,14.02,15.99),542.7446)
df$sdac$ms1 <- round(df$sdac$ms1,4)
df$sdac$ms2 <- round(df$sdac$ms2,4)
# draw the figure
pal <- brewer.pal(5,"Accent")
net <- graph_from_data_frame(df$sdac[abs(df$sdac$cor)>0.6,],directed = F)
distbbpa <- igraph::mean_distance(net,directed = F)
# 3.88
set.seed(42)
# png('tbbpa.png',width = 9,height = 9,res = 300, units='cm')
plot(net,vertex.size =16,edge.color = pal[as.numeric(as.factor(E(net)$diff2))],edge.width = 10,vertex.color = ifelse(V(net)$name == 542.7446,'grey','orange'))
legend("bottomright",bty = "n", 
       legend=c('+Br/-H','+6C10H5O(Glycosylation)','+3C2H3O(Malonylation)','+C2H(Methylation)','+O(Hydroxylation)'),
       fill=unique(pal[as.numeric(as.factor(E(net)$diff2))]), border=NA,cex = 1.7)
# previous reported compounds were labeled manually
# dev.off()


## ----figures1-------------------------------------------------------------
# plot the isotope distribution of possible metabolites
par(mfrow=c(5,5))
for(i in 1:length(mz)){
  rtidx <- brcomp$rt<(brcomp$rt[round(brcomp$mz,4) %in% mz[i]]+10)&brcomp$rt>(brcomp$rt[round(brcomp$mz,4) %in% mz[i]]-10)
mzidx <-  brcomp$mz<(brcomp$mz[round(brcomp$mz,4) %in% mz[i]]+10) &  brcomp$mz>(brcomp$mz[round(brcomp$mz,4) %in% mz[i]]-10)
list <- enviGCMS::getfilter(brcomp,rowindex = rtidx&mzidx)
ins <- apply(list$data, 1, mean)
plot(list$mz,ins,type = 'h',ylim = c(0, max(ins)),xlab = 'm/z',ylab = 'intensity', main = paste('m/z',mz[i]))
}
  rtidx <- brcomp$rt<(brcomp$rt[round(brcomp$mz,4) %in% mz0[18]]+10)&brcomp$rt>(brcomp$rt[round(brcomp$mz,4) %in% mz0[18]]-10)
mzidx <-  brcomp$mz<(brcomp$mz[round(brcomp$mz,4) %in% mz0[18]]+10) &  brcomp$mz>(brcomp$mz[round(brcomp$mz,4) %in% mz0[18]]-10)
list <- enviGCMS::getfilter(brcomp,rowindex = rtidx&mzidx)
ins <- apply(list$data, 1, mean)
plot(list$mz,ins,type = 'h',ylim = c(0, max(ins)),xlab = 'm/z',ylab = 'intensity', main = 'TBBPA')


## ----figure2--------------------------------------------------------------
# load T3DB database
t3db <- read.csv("t3db.csv",stringsAsFactors = F)
# extract endogenous compounds
en1 <- t3db[t3db$origin=='Endogenous',]
en11 <- t3db[t3db$origin=='Endogenous'&t3db$carcinogenicity == '1, carcinogenic to humans. (L135)',]
en12 <- t3db[t3db$origin=='Endogenous'&(t3db$carcinogenicity == '2A, probably carcinogenic to humans. (L135)'|t3db$carcinogenicity == '2B, possibly carcinogenic to humans. (L135)'),]
en13 <- t3db[t3db$origin=='Endogenous'&(t3db$carcinogenicity == '1, carcinogenic to humans. (L135)'|t3db$carcinogenicity == '2A, probably carcinogenic to humans. (L135)'|t3db$carcinogenicity == '2B, possibly carcinogenic to humans. (L135)'),]

# extract exogenous compounds
ex1 <- t3db[t3db$origin=='Exogenous',]
ex11 <- t3db[t3db$origin=='Exogenous'&t3db$carcinogenicity == '1, carcinogenic to humans. (L135)',]
ex12 <- t3db[t3db$origin=='Exogenous'&(t3db$carcinogenicity == '2A, probably carcinogenic to humans. (L135)'|t3db$carcinogenicity == '2B, possibly carcinogenic to humans. (L135)'),]
ex13 <- t3db[t3db$origin=='Exogenous'&(t3db$carcinogenicity == '2A, probably carcinogenic to humans. (L135)'|t3db$carcinogenicity == '2B, possibly carcinogenic to humans. (L135)'|t3db$carcinogenicity == '1, carcinogenic to humans. (L135)'),]

# extract isotopic molecular weight
en1ms <- unique(en1$monisotopic_molecular_weight)

ex1ms <- unique(ex1$monisotopic_molecular_weight)
ex2ms <- unique(ex13$monisotopic_molecular_weight)
ms <- c(en1ms,ex2ms)

# extract top 10 high frequency pmd for this pooled molecular weight
all <- pmd::getrda(c(en1ms,ex2ms),top = 10)

dis <- stats::dist(ms, method = "manhattan")
dfx <- data.frame(
                ms1 = ms[which(lower.tri(dis), arr.ind = T)[,
                                                            1]],
                ms2 = ms[which(lower.tri(dis), arr.ind = T)[,
                                                            2]],
                diff = as.numeric(dis),
                diff2 = round(as.numeric(dis),3)
        )
# retain top 10 high frequency pmd
df3 <- dfx[dfx$diff2 %in% as.numeric(colnames(all)),]

# functing for legend
mytriangle <- function(coords, v=NULL, params) {
  vertex.color <- params("vertex", "color")
  if (length(vertex.color) != 1 && !is.null(v)) {
    vertex.color <- vertex.color[v]
  }
  vertex.size <- 1/200 * params("vertex", "size")
  if (length(vertex.size) != 1 && !is.null(v)) {
    vertex.size <- vertex.size[v]
  }
  symbols(x=coords[,1], y=coords[,2], bg=vertex.color,
          stars=cbind(vertex.size, vertex.size, vertex.size),
          add=TRUE, inches=FALSE)
}
# clips as a circle
add_shape("triangle", clip=shapes("circle")$clip,
                 plot=mytriangle)
set.seed(42)
# plot the figure
# png('network.png',width = 5000,height = 5000,dpi=500)
net <- graph_from_data_frame(df3,directed = F)
shape <- ifelse(names(V(net)) %in% unique(c(en12$monisotopic_molecular_weight,ex12$monisotopic_molecular_weight)), 'square','circle' )
shape[names(V(net)) %in% unique(c(en11$monisotopic_molecular_weight,ex11$monisotopic_molecular_weight))] <- 'triangle'
plot(net,vertex.label=NA,vertex.size = 5,vertex.color = ifelse(names(V(net)) %in% en1ms, 'orange', 'blue'), vertex.shape = shape,edge.width = 5)
legend("topright",bty = "n", 
       legend=c('Endogenous','Endogenous carcinogenic 2','Exogenous carcinogenic 2','Exogenous carcinogenic 1'),
       col=c('orange','orange','blue','blue'),pch = c(19,15,15,17), border=NA)
# dev.off()


## ----cutoffcheck----------------------------------------------------------
# Check other cutoff
ex <- en <- allp <- c()
for (i in 1:50){
    all <- pmd::getrda(c(en1ms,ex2ms),top = i)
    df3 <- dfx[dfx$diff2 %in% as.numeric(colnames(all)),]
    allp[i] <- length(unique(c(df3$ms1,df3$ms2)))
    net <- graph_from_data_frame(df3,directed = F)
    en[i] <- sum(names(V(net)) %in% en1ms)
    ex[i] <- sum(names(V(net)) %in% ex2ms)
shape <- ifelse(names(V(net)) %in% unique(c(en12$monisotopic_molecular_weight,ex12$monisotopic_molecular_weight)), 'square','circle' )
shape[names(V(net)) %in% unique(c(en11$monisotopic_molecular_weight,ex11$monisotopic_molecular_weight))] <- 'triangle'
plot(net,vertex.label=NA,vertex.size = 5,vertex.color = ifelse(names(V(net)) %in% en1ms, 'red', 'blue'), vertex.shape = shape,edge.width = 5)
legend("topright",bty = "n", 
       legend=c('Endogenous','Endogenous carcinogenic 2','Exogenous carcinogenic 2','Exogenous carcinogenic 1'),
       col=c('red','red','blue','blue'),pch = c(19,15,15,17), border=NA)
}
# check the trends of cutoff
plot(allp~c(1:50),xlab='Total N high freqency PMD as cutoff',ylab = 'Numbers of unique chemical formula',ylim=c(0,400),type='o')
points(en~c(1:50),type='o',col='red')
points(ex~c(1:50),type='o',col='blue')
legend('bottomright',legend = c('Endogenous','Exogenous','All'),col=c('red','blue','black'),pch=19)


## ----simulation-----------------------------------------------------------
en1ms <- unique(en1$monisotopic_molecular_weight)
a <- b <- c()
for(i in 1:1000){
  ex2ms <- unique(ex1$monisotopic_molecular_weight[sample(1:2491,255)])
  
  all <- pmd::getrda(c(en1ms,ex2ms),top = 10)
  ms <- c(en1ms,ex2ms)
  dis <- stats::dist(ms, method = "manhattan")
  dfx <- data.frame(
                ms1 = ms[which(lower.tri(dis), arr.ind = T)[,
                                                            1]],
                ms2 = ms[which(lower.tri(dis), arr.ind = T)[,
                                                            2]],
                diff = as.numeric(dis),
                diff2 = round(as.numeric(dis),3)
        )
  df3 <- dfx[dfx$diff2 %in% as.numeric(colnames(all)),]
  net <- graph_from_data_frame(df3,directed = F)
  vv <- degree(net)
  dis <- igraph::mean_distance(net,directed = F)
  ex <- vv[names(V(net)) %in% en1ms !=1]
  en <- vv[names(V(net)) %in% en1ms ==1]
  a <- c(a,mean(ex))
  b <- c(b,mean(en))
}
quantile(a,probs = c(0.025,0.975))
quantile(b,probs = c(0.025,0.975))
mean(a)
mean(b)


## ----kegg-----------------------------------------------------------------
library(RbioRXN)
# grab the most updated KEGG reaction database
kegg <- get.kegg.all()
reaction <- kegg$reaction
compound <- kegg$compound
# formula analysis
genereaction <- reaction[stringr::str_detect(reaction$EQUATION,'G[:digit:]{5}'),]
creaction <- reaction[!stringr::str_detect(reaction$EQUATION,'G[:digit:]{5}'),]
keggpmd2 <- function(t){
    two <- stringr::str_split(t[4],'<=>')

    tf <- unlist(stringr::str_split(two[[1]][1],'\\+'))
    tf <- unlist(stringr::str_extract_all(tf,'C[:digit:]{5}'))
    ta <- unlist(stringr::str_split(two[[1]][2],'\\+'))
    ta <- unlist(stringr::str_extract_all(ta,'C[:digit:]{5}'))

    tfm <- as.numeric(compound$EXACT_MASS[compound$ENTRY %in% tf])
    tff <- as.character(compound$FORMULA[compound$ENTRY %in% tf])
    f <- cbind.data.frame(ms1 = tfm, formula1 = tff,ID = t[1])
    f <- f[complete.cases(f),]
    
    tam <- as.numeric(compound$EXACT_MASS[compound$ENTRY %in% ta])
    taf <- as.character(compound$FORMULA[compound$ENTRY %in% ta])
    a <- cbind.data.frame(ms2 = tam, formula2 = taf,ID = t[1])
    a <- a[complete.cases(a),]
    
    all <- merge(f,a)
    all$pmd <- abs(round(all$ms1-all$ms2,3))
    all <- all[all$ms1>100&all$ms2>100&all$ms1<1000&all$ms2<1000&grepl('^C[0-9]+|^C',all$formula1)&grepl('^C[0-9]+|^C',all$formula2)&all$pmd!=1.008,]
    all <- all %>% group_by(formula1) %>% filter(pmd == min(pmd)) %>% ungroup() %>% as.data.frame()
    # print(t[1])
    return(all)
}

keggpmda <- apply(creaction,1,keggpmd2)
kegg2 <- do.call("rbind", keggpmda)

pmdchonps2 <- function(v){
    formula1 <- ifelse(v[2]>v[4],as.character(v[3]),as.character(v[5]))
    formula2 <- ifelse(v[2]>v[4],as.character(v[5]),as.character(v[3]))
    # C
    c1 <- stringr::str_extract(formula1,c('C[0-9]+|C'))
    c2 <- stringr::str_extract(formula2,c('C[0-9]+|C'))
    C1 <- stringr::str_extract(ifelse(nchar(c1)>1,c1,1),c('[0-9]+'))
    C2 <- stringr::str_extract(ifelse(nchar(c2)>1,c2,1),c('[0-9]+'))
    diffc <- ifelse(is.na(C1), 0,as.integer(C1))-ifelse(is.na(C2), 0,as.integer(C2))
    C <- as.numeric(names(table(diffc)[order(table(diffc), decreasing = T)][1]))
    
    # H
    h1 <- stringr::str_extract(formula1,c('H[0-9]+|H'))
    h2 <- stringr::str_extract(formula2,c('H[0-9]+|H'))
    H1 <- stringr::str_extract(ifelse(nchar(h1)>1,h1,1),c('[0-9]+'))
    H2 <- stringr::str_extract(ifelse(nchar(h2)>1,h2,1),c('[0-9]+'))
    diffh <- ifelse(is.na(H1), 0,as.integer(H1))-ifelse(is.na(H2), 0,as.integer(H2))
    H <- as.numeric(names(table(diffh)[order(table(diffh), decreasing = T)][1]))
    
    # O
    o1 <- stringr::str_extract(formula1,c('O[0-9]+|O'))
    o2 <- stringr::str_extract(formula2,c('O[0-9]+|O'))
    O1 <- stringr::str_extract(ifelse(nchar(o1)>1,o1,1),c('[0-9]+'))
    O2 <- stringr::str_extract(ifelse(nchar(o2)>1,o2,1),c('[0-9]+'))
    diffo <- ifelse(is.na(O1), 0,as.integer(O1))-ifelse(is.na(O2), 0,as.integer(O2))
    O <- as.numeric(names(table(diffo)[order(table(diffo), decreasing = T)][1]))
    
    # N
    n1 <- stringr::str_extract(formula1,c('N[0-9]+|N'))
    n2 <- stringr::str_extract(formula2,c('N[0-9]+|N'))
    N1 <- stringr::str_extract(ifelse(nchar(n1)>1,n1,1),c('[0-9]+'))
    N2 <- stringr::str_extract(ifelse(nchar(n2)>1,n2,1),c('[0-9]+'))
    diffn <- ifelse(is.na(N1), 0,as.integer(N1))-ifelse(is.na(N2), 0,as.integer(N2))
    N <- as.numeric(names(table(diffn)[order(table(diffn), decreasing = T)][1]))
    
    # P
    p1 <- stringr::str_extract(formula1,c('P[0-9]+|P'))
    p2 <- stringr::str_extract(formula2,c('P[0-9]+|P'))
    P1 <- stringr::str_extract(ifelse(nchar(p1)>1,p1,1),c('[0-9]+'))
    P2 <- stringr::str_extract(ifelse(nchar(p2)>1,p2,1),c('[0-9]+'))
    diffp <- ifelse(is.na(P1), 0,as.integer(P1))-ifelse(is.na(P2), 0,as.integer(P2))
    P <- as.numeric(names(table(diffp)[order(table(diffp), decreasing = T)][1]))
    
    # S
    s1 <- stringr::str_extract(formula1,c('S[0-9]+|S'))
    s2 <- stringr::str_extract(formula2,c('S[0-9]+|S'))
    S1 <- stringr::str_extract(ifelse(nchar(s1)>1,s1,1),c('[0-9]+'))
    S2 <- stringr::str_extract(ifelse(nchar(s2)>1,s2,1),c('[0-9]+'))
    diffs <- ifelse(is.na(S1), 0,as.integer(S1))-ifelse(is.na(S2), 0,as.integer(S2))
    S <- as.numeric(names(table(diffs)[order(table(diffs), decreasing = T)][1]))
    
    chonps <- c(C,H,O,N,P,S)
    return(chonps)
}

t <- apply(kegg2,1, pmdchonps2)
t <- as.data.frame(t(t))
colnames(t) <- c('C','H','O','N','P','S')
allkegg <- cbind.data.frame(kegg2,t)
saveRDS(allkegg,'keggrall.RDS')


## ----tableS1--------------------------------------------------------------
# read in kegg database
data("keggrall")
all <- keggrall[,c(3,5,6)]

rpmd <- data.frame(ID = keggrall$ID, pmd = keggrall$pmd)
rpmd <- rpmd[!duplicated(rpmd),] 
table(rpmd$pmd)[order(table(rpmd$pmd),decreasing = T)][1:10]
length(unique(rpmd$ID))
# 9200
top10 <- as.numeric(names(table(rpmd$pmd)[order(table(rpmd$pmd),decreasing = T)][1:10]))
# Supplementary table 1 could be generated by this table
c <- top10


## ----keggnw---------------------------------------------------------------
# function to extract any compound's PMD network from KEGG database
plotcn <- function(formula, name, c){
    data("keggrall")
    all <- keggrall[,c(3,5,6)]
    # limit the pmd
    all2 <- all[all$pmd %in% c,]
    ms1 <- as.character(all2$formula1)
    ms2 <- as.character(all2$formula2)
    sdat <- unique(c(formula, ms2[ms1 %in% formula], ms1[ms2 %in% formula]))
    seed <- NULL
    while (!identical(sdat, seed)) {
        seed <- sdat
        sdat <- unique(c(sdat, ms2[ms1 %in% sdat], ms1[ms2 %in% sdat]))
    }
    df <- all2[ms1 %in% sdat | ms2 %in% sdat ,]
    df2 <- df[!duplicated(df),]
    pal <- rainbow(length(c))
    net <- graph_from_data_frame(df2,directed = F)
    dis <- igraph::mean_distance(net,directed = F)
    message(paste('Average distance of PMD network is', dis))
    message(paste('Average degree',mean(degree(net))))
    plot(net,vertex.size =3,edge.width = 2,vertex.label=NA,edge.color = pal[as.numeric(as.factor(E(net)$pmd))],vertex.color=ifelse(V(net)$name == formula,'orange','black'))
    legend("topright",bty = "n", 
       legend=unique(E(net)$pmd),
       fill=unique(pal[as.numeric(as.factor(E(net)$pmd))]), border=NA,horiz = F,ncol = 2)
}
# Usage: plotcn(formula,name,c)
# Formula means Chemical formula of certain compound, name means the name of this figure and c mean the PMD used to build the network


## ----figure3--------------------------------------------------------------
all2 <- all[all$pmd %in% c,]
ms1 <- as.character(all2$formula1)
ms2 <- as.character(all2$formula2)
# png('kegg.png',width = 4000, height = 4000,res = 300)
set.seed(3)
par(mfrow = c(2,2))
plotcn('C6H12O6','Glucose',c)
title(main = 'a',adj=0,cex.main = 2)
plotcn('C27H46','5-Cholestene',c)
title(main = 'b',adj=0,cex.main = 2)
plotcn('C8H10N4O2','Caffeine',c)
title(main = 'c',adj=0,cex.main = 2)
plotcn('C6H5BrO','Bromophenol',c)
title(main = 'd',adj=0,cex.main = 2)
# dev.off()


## ----figure4--------------------------------------------------------------
# read in the MTBLD28 database
list <- enviGCMS::getmzrtcsv('MTBLS28posmzrt.csv')
pmd <- pmd::globalstd(list,rtcutoff = 5,freqcutoff = 10)
# screen biomarker pmd from high frequency PMD within the datasets
hpmd <- unique(pmd$sda$diff2)
for(i in 1:length(c(hpmd))) {
  pmd <- pmd::getreact(list, hpmd[i],rtcutoff = 5, outlier = T,corcutoff = 0.6)
  pmdcase <- enviGCMS::getfilter(pmd,colindex = grepl('Case', pmd$group$sample_group))
  pmdcontrol <- enviGCMS::getfilter(pmd,colindex = grepl('Control', pmd$group$sample_group))
  if (length(pmdcase$mz) == 0|length(pmdcontrol$mz) == 0) {
    next
  } else{
    dpmd <- pmdcase$data
    m <- apply(dpmd, 2, sum)
    dpmd <- pmdcontrol$data
    f <- apply(dpmd, 2, sum)
    if (t.test(log10(m), log10(f))$p.value < 0.05) {
      print(hpmd[i])
    }
  }
}
# pick one for demo
c <- 2.02
pmd <- pmd::getreact(list, c,rtcutoff = 5, outlier = T,corcutoff = 0.6)
dpmd <- pmd$data
ipmd <- apply(dpmd, 2, sum)
m <- ipmd[grepl('Case', pmd$group$sample_group)]
f <- ipmd[grepl('Control', pmd$group$sample_group)]

# png('bior.png',width = 2000, height = 2000,res = 300)
vioplot(log10(c(m,f))~c(rep('Case',469),rep('Control',536)),xlab = '',ylab = 'Intensity on log scale based 10',main='PMD 2.02 Da')
stripchart(log10(c(m,f))~c(rep('Case',469),rep('Control',536)), vertical = TRUE, method = "jitter",jitter=0.3, add = TRUE, pch = 20, col = 'blue')
# dev.off()


## ----ama------------------------------------------------------------------
# import HMDB compounds database
path <- 'hmdb.csv'
hmdbnew <- read.csv(path)
# remove duplicated formulas and NA mass
hmdbnew <- hmdbnew[!duplicated(hmdbnew$chemical_formula)&!is.na(hmdbnew$monisotopic_molecular_weight),]

mz <- hmdbnew$monisotopic_molecular_weight[!duplicated(hmdbnew$chemical_formula)&!is.na(hmdbnew$monisotopic_molecular_weight)]
dis <- dist(hmdbnew$monisotopic_molecular_weight, method = "manhattan")
df <- data.frame(
    ms1 = hmdbnew$monisotopic_molecular_weight[which(lower.tri(dis), arr.ind = T)[,1]],
    ms2 = hmdbnew$monisotopic_molecular_weight[which(lower.tri(dis), arr.ind = T)[,2]],
    formula1 = hmdbnew$chemical_formula[which(lower.tri(dis), arr.ind = T)[,1]],
    formula2 = hmdbnew$chemical_formula[which(lower.tri(dis), arr.ind = T)[,2]],
    diff = as.numeric(dis),
    diff3 = round(as.numeric(dis),digits = 3),
    diff2 = round(as.numeric(dis),digits = 2),
    diff1 = round(as.numeric(dis),digits = 1),
    diff0 = round(as.numeric(dis),digits = 0)
  )
saveRDS(df,'hmdbpmd.RDS',compress = 'xz')


## ----tableS2--------------------------------------------------------------
df <- readRDS("hmdbpmd.RDS")
# 66384003
k <- df[!duplicated(df$diff), ]
# 30577443
k3 <- df[!duplicated(df$diff3), ]
# 1839228
k2 <- df[!duplicated(df$diff2), ]
# 302681
k1 <- df[!duplicated(df$diff1), ]
# 44436
k0 <- df[!duplicated(df$diff0), ]
# 6154
tb <- table(df$diff)
top <- tb[order(tb,decreasing = T)]
tb <- table(df$diff3)
top3 <- tb[order(tb,decreasing = T)]
tb <- table(df$diff2)
top2 <- tb[order(tb,decreasing = T)]
tb <- table(df$diff1)
top1 <- tb[order(tb,decreasing = T)]
tb <- table(df$diff0)
top0 <- tb[order(tb,decreasing = T)]

freqpmd <- list(top,top3,top2,top1,top0)
saveRDS(freqpmd, 'freqpmd.RDS')
# Supplementary table 2 could be generated by freqpmd object.


## ----PMDaccuracy----------------------------------------------------------
# remove metal element and retain organic compounds with MW between 100 and 1000 for HRMS analysis
idx <- grepl('H[0-9]+|H|O[0-9]+|O|N[0-9]+|N|P[0-9]+|P|S[0-9]+|S',hmdbnew$chemical_formula) & grepl('^C[0-9]+|^C',hmdbnew$chemical_formula) &!grepl('Co|Cl|Se|Sn|Si|Pt',hmdbnew$chemical_formula) 
hmdbnew2 <- hmdbnew[idx&hmdbnew$monisotopic_molecular_weight>100&hmdbnew$monisotopic_molecular_weight<1000,]
mz <- hmdbnew2$monisotopic_molecular_weight[!duplicated(hmdbnew2$chemical_formula)&!is.na(hmdbnew2$monisotopic_molecular_weight)]

chonps <- function(f){
  # C
    c1 <- stringr::str_extract(f,c('C[0-9]+|C'))
    C1 <- stringr::str_extract(ifelse(nchar(c1)>1,c1,1),c('[0-9]+'))
    C <- ifelse(is.na(C1),0,as.numeric(C1))
    
    # H
    h1 <- stringr::str_extract(f,c('H[0-9]+|H'))
    H1 <- stringr::str_extract(ifelse(nchar(h1)>1,h1,1),c('[0-9]+'))
    H <- ifelse(is.na(H1),0,as.numeric(H1))
    
    # O
    o1 <- stringr::str_extract(f,c('O[0-9]+|O'))
    O1 <- stringr::str_extract(ifelse(nchar(o1)>1,o1,1),c('[0-9]+'))
    O <- ifelse(is.na(O1),0,as.numeric(O1))
    
    # N
    n1 <- stringr::str_extract(f,c('N[0-9]+|N'))
    N1 <- stringr::str_extract(ifelse(nchar(n1)>1,n1,1),c('[0-9]+'))
    N <- ifelse(is.na(N1),0,as.numeric(N1))
    
    # P
    p1 <- stringr::str_extract(f,c('P[0-9]+|P'))
    P1 <- stringr::str_extract(ifelse(nchar(p1)>1,p1,1),c('[0-9]+'))
    P <- ifelse(is.na(P1),0,as.numeric(P1))
    
    # S
    s1 <- stringr::str_extract(f,c('S[0-9]+|S'))
    S1 <- stringr::str_extract(ifelse(nchar(s1)>1,s1,1),c('[0-9]+'))
    S <- ifelse(is.na(S1),0,as.numeric(S1))
    
    chonps <- c(C,H,O,N,P,S)
    return(chonps)
}

hmdbchonps <- Map(chonps,as.character(hmdbnew2$chemical_formula))
hmdbchonpsdf <- do.call(rbind.data.frame,hmdbchonps)
colnames(hmdbchonpsdf) <- c('C','H','O','N','P','S')
dis <- dist(hmdbnew2$monisotopic_molecular_weight, method = "manhattan")
disc <- outer(hmdbchonpsdf$C, hmdbchonpsdf$C, `-`)
disc <- disc[lower.tri(disc)]
dish <- outer(hmdbchonpsdf$H, hmdbchonpsdf$H, `-`)
dish <- dish[lower.tri(dish)]
diso <- outer(hmdbchonpsdf$O, hmdbchonpsdf$O, `-`)
diso <- diso[lower.tri(diso)]
disn <- outer(hmdbchonpsdf$N, hmdbchonpsdf$N, `-`)
disn <- disn[lower.tri(disn)]
disp <- outer(hmdbchonpsdf$P, hmdbchonpsdf$P, `-`)
disp <- disp[lower.tri(disp)]
diss <- outer(hmdbchonpsdf$S, hmdbchonpsdf$S, `-`)
diss <- diss[lower.tri(diss)]
df <- data.frame(
    ms1 = hmdbnew2$monisotopic_molecular_weight[which(lower.tri(dis), arr.ind = T)[,1]],
    ms2 = hmdbnew2$monisotopic_molecular_weight[which(lower.tri(dis), arr.ind = T)[,2]],
    formula1 = hmdbnew2$chemical_formula[which(lower.tri(dis), arr.ind = T)[,1]],
    formula2 = hmdbnew2$chemical_formula[which(lower.tri(dis), arr.ind = T)[,2]],
    diff = as.numeric(dis),
    diff3 = round(as.numeric(dis),digits = 3),
    diff2 = round(as.numeric(dis),digits = 2),
    diff1 = round(as.numeric(dis),digits = 1),
    diff0 = round(as.numeric(dis),digits = 0),
    diffc = as.numeric(disc),
    diffh = as.numeric(dish),
    diffo = as.numeric(diso),
    diffn = as.numeric(disn),
    diffp = as.numeric(disp),
    diffs = as.numeric(diss)
  )
saveRDS(df,'hmdbpmd2.RDS',compress = 'xz')

df <- readRDS("hmdbpmd2.RDS")
# 45272370
k <- df[!duplicated(df$diff), ]
# 17879165
k3 <- df[!duplicated(df$diff3), ]
# 828608
k2 <- df[!duplicated(df$diff2), ]
# 89113
k1 <- df[!duplicated(df$diff1), ]
# 8991
k0 <- df[!duplicated(df$diff0), ]
# 901
tb <- table(df$diff)
top <- tb[order(tb,decreasing = T)]
tb <- table(df$diff3)
top3 <- tb[order(tb,decreasing = T)]
tb <- table(df$diff2)
top2 <- tb[order(tb,decreasing = T)]
tb <- table(df$diff1)
top1 <- tb[order(tb,decreasing = T)]
tb <- table(df$diff0)
top0 <- tb[order(tb,decreasing = T)]

freqpmd <- list(top,top3,top2,top1,top0)
saveRDS(freqpmd, 'freqpmd2.RDS')


## ----tableS3--------------------------------------------------------------
pmdchonps <- function(df,c=0,h=0,o=0,n=0,p=0,s=0){
    formula1 <- ifelse(df$ms1>df$ms2,as.character(df$formula1),as.character(df$formula2))
    formula2 <- ifelse(df$ms1>df$ms2,as.character(df$formula2),as.character(df$formula1))
    # C
    if(c>0){
        c1 <- stringr::str_extract(formula1,c('C[0-9]+|C'))
    c2 <- stringr::str_extract(formula2,c('C[0-9]+|C'))
    C1 <- stringr::str_extract(ifelse(nchar(c1)>1,c1,1),c('[0-9]+'))
    C2 <- stringr::str_extract(ifelse(nchar(c2)>1,c2,1),c('[0-9]+'))
    diffc <- ifelse(is.na(C1), 0,as.integer(C1))-ifelse(is.na(C2), 0,as.integer(C2))
    indexc <- diffc == c
    }else{
        indexc <- T
    }
    
    # H
    if(h>0){
        h1 <- stringr::str_extract(formula1,c('H[0-9]+|H'))
    h2 <- stringr::str_extract(formula2,c('H[0-9]+|H'))
    H1 <- stringr::str_extract(ifelse(nchar(h1)>1,h1,1),c('[0-9]+'))
    H2 <- stringr::str_extract(ifelse(nchar(h2)>1,h2,1),c('[0-9]+'))
    diffh <- ifelse(is.na(H1), 0,as.integer(H1))-ifelse(is.na(H2), 0,as.integer(H2))
    indexh <- diffh == h
    }else{
        indexh <- T
    }
    
    # O
    if(o>0){
        o1 <- stringr::str_extract(formula1,c('O[0-9]+|O'))
    o2 <- stringr::str_extract(formula2,c('O[0-9]+|O'))
    O1 <- stringr::str_extract(ifelse(nchar(o1)>1,o1,1),c('[0-9]+'))
    O2 <- stringr::str_extract(ifelse(nchar(o2)>1,o2,1),c('[0-9]+'))
    diffo <- ifelse(is.na(O1), 0,as.integer(O1))-ifelse(is.na(O2), 0,as.integer(O2))
    indexo <- diffo == o
    }else{
        indexo <- T
    }
    
    # N
    if(n>0){
        n1 <- stringr::str_extract(formula1,c('N[0-9]+|N'))
    n2 <- stringr::str_extract(formula2,c('N[0-9]+|N'))
    N1 <- stringr::str_extract(ifelse(nchar(n1)>1,n1,1),c('[0-9]+'))
    N2 <- stringr::str_extract(ifelse(nchar(n2)>1,n2,1),c('[0-9]+'))
    diffn <- ifelse(is.na(N1), 0,as.integer(N1))-ifelse(is.na(N2), 0,as.integer(N2))
    indexn <- diffn == n
    }else{
        indexn <- T
    }
    
    # P
    if(p>0){
        p1 <- stringr::str_extract(formula1,c('P[0-9]+|P'))
    p2 <- stringr::str_extract(formula2,c('P[0-9]+|P'))
    P1 <- stringr::str_extract(ifelse(nchar(p1)>1,p1,1),c('[0-9]+'))
    P2 <- stringr::str_extract(ifelse(nchar(p2)>1,p2,1),c('[0-9]+'))
    diffp <- ifelse(is.na(P1), 0,as.integer(P1))-ifelse(is.na(P2), 0,as.integer(P2))
    indexp <- diffp == p
    }else{
        indexp <- T
    }
    
    # S
    if(s>0){
        s1 <- stringr::str_extract(formula1,c('S[0-9]+|S'))
    s2 <- stringr::str_extract(formula2,c('S[0-9]+|S'))
    S1 <- stringr::str_extract(ifelse(nchar(s1)>1,s1,1),c('[0-9]+'))
    S2 <- stringr::str_extract(ifelse(nchar(s2)>1,s2,1),c('[0-9]+'))
    diffs <- ifelse(is.na(S1), 0,as.integer(S1))-ifelse(is.na(S2), 0,as.integer(S2))
    indexs <- diffs == s
    }else{
        indexs <- T
    }

return(indexc&indexh&indexo&indexn&indexp&indexs)
}

pmd143 <- df[df$diff3 == 14.016,]
pmd142 <- df[df$diff2 == 14.02,]
pmd141 <- df[df$diff1 == 14,]
pmd140 <- df[df$diff0 == 14,]
a <- pmdchonps(pmd143,c=1,h=2)
sum(a)
# 4297
(per <- c(sum(a)/nrow(pmd143),
sum(a)/nrow(pmd142),
sum(a)/nrow(pmd141),
sum(a)/nrow(pmd140)))
nrow(pmd143)
# 4381
nrow(pmd142)
# 6875
# 0.98082630 0.62501818 0.09785034 0.03224596

pmd23 <- df[df$diff3 == 2.016,]
pmd22 <- df[df$diff2 == 2.02,]
pmd21 <- df[df$diff1 == 2.0,]
pmd20 <- df[df$diff0 == 2,]
a <- pmdchonps(pmd23,h=2)
sum(a)
# 4200
(per2 <- c(sum(a)/nrow(pmd23),
sum(a)/nrow(pmd22),
sum(a)/nrow(pmd21),
sum(a)/nrow(pmd20)))
# 0.97470411 0.61701190 0.09546105 0.03150646

pmd283 <- df[df$diff3 == 28.031,]
pmd282 <- df[df$diff2 == 28.03,]
pmd281 <- df[df$diff1 == 28,]
pmd280 <- df[df$diff0 == 28,]
a <- pmdchonps(pmd283,c=2,h=4)
sum(a)
# 4039
(per3 <- c(sum(a)/nrow(pmd283),
sum(a)/nrow(pmd282),
sum(a)/nrow(pmd281),
sum(a)/nrow(pmd280)))
# 0.98536228 0.61308440 0.09203391 0.03059964

pmd263 <- df[df$diff3 == 26.016,]
pmd262 <- df[df$diff2 == 26.02,]
pmd261 <- df[df$diff1 == 26,]
pmd260 <- df[df$diff0 == 26,]
a <- pmdchonps(pmd263,c=2,h=2)
sum(a)
# 3633
(per4 <- c(sum(a)/nrow(pmd263),
sum(a)/nrow(pmd262),
sum(a)/nrow(pmd261),
sum(a)/nrow(pmd260)))
# 0.98428610 0.58044416 0.08645677 0.02767873

pmd163 <- df[df$diff3 == 15.995,]
pmd162 <- df[df$diff2 == 15.99,]
pmd161 <- df[df$diff1 == 16.0,]
pmd160 <- df[df$diff0 == 16,]
a <- pmdchonps(pmd163,o=1)
sum(a)
# 3803
(per5 <- c(sum(a)/nrow(pmd163),
sum(a)/nrow(pmd162),
sum(a)/nrow(pmd161),
sum(a)/nrow(pmd160)))
# 0.98907672 0.55918247 0.08523084 0.02865021

pmd563 <- df[df$diff3 == 56.063,]
pmd562 <- df[df$diff2 == 56.06,]
pmd561 <- df[df$diff1 == 56.1,]
pmd560 <- df[df$diff0 == 56,]
a <- pmdchonps(pmd563,c=4,h=8)
sum(a)
# 3099
(per6 <- c(sum(a)/nrow(pmd563),
sum(a)/nrow(pmd562),
sum(a)/nrow(pmd561),
sum(a)/nrow(pmd560)))
# 0.97025673 0.55989160 0.10115220 0.02424257

pmd123 <- df[df$diff3 == 12.000,]
pmd122 <- df[df$diff2 == 12.00,]
pmd121 <- df[df$diff1 == 12.0,]
pmd120 <- df[df$diff0 == 12,]
a <- pmdchonps(pmd123,c=1)
sum(a)
# 3520
(per7 <- c(sum(a)/nrow(pmd123),
sum(a)/nrow(pmd122),
sum(a)/nrow(pmd121),
sum(a)/nrow(pmd120)))
# 0.99266779 0.55643377 0.08170845 0.02655061

pmd423 <- df[df$diff3 == 42.047,]
pmd422 <- df[df$diff2 == 42.05,]
pmd421 <- df[df$diff1 == 42.0,]
pmd420 <- df[df$diff0 == 42,]
a <- pmdchonps(pmd423,c=3,h=6)
sum(a)
# 3251
(per8 <- c(sum(a)/nrow(pmd423),
sum(a)/nrow(pmd422),
sum(a)/nrow(pmd421),
sum(a)/nrow(pmd420)))
# 0.98247205 0.57744227 0.07581446 0.02500135

pmd303 <- df[df$diff3 == 30.011,]
pmd302 <- df[df$diff2 == 30.01,]
pmd301 <- df[df$diff1 == 30.0,]
pmd300 <- df[df$diff0 == 30,]
a <- pmdchonps(pmd303,c=1,h=2,o=1)
sum(a)
# 3249
(per9 <- c(sum(a)/nrow(pmd303),
sum(a)/nrow(pmd302),
sum(a)/nrow(pmd301),
sum(a)/nrow(pmd300)))
# 0.95194843 0.53934263 0.07299319 0.02476938

pmd243 <- df[df$diff3 == 24.000,]
pmd242 <- df[df$diff2 == 24.00,]
pmd241 <- df[df$diff1 == 24.0,]
pmd240 <- df[df$diff0 == 24,]
a <- pmdchonps(pmd243,c=2)
sum(a)
# 3193
(per10 <- c(sum(a)/nrow(pmd243),
sum(a)/nrow(pmd242),
sum(a)/nrow(pmd241),
sum(a)/nrow(pmd240)))
# 0.99315708 0.53341129 0.07666267 0.02435155

per10 <- rbind(per,per2,per3,per4,per5,per7,per6,per8,per9,per10)
rownames(per10) <- c('+C2H','+2H','+2C4H','+2C2H','+O','+C','+4C8H','+3C6H','+C2HO','+2C')
per10
